# Supplementary material for: Strain-resolved analysis of hospital rooms and infants reveals overlap between the human and room microbiome
Source: Nat Commun. 2017 Nov 27;8:1814. doi: 10.1038/s41467-017-02018-w (PMC5703836; doi:10.1038/s41467-017-02018-w)
Supplement: Supplementary file 4 — Supplementary Data 1 [file 41467_2017_2018_MOESM4_ESM.txt]

#Supplementary Data 1. Room sample pooling.							
#id == sample id; infant == infant number; dol == day of life; env == environment; pool == pooled sample type; room_mg == sequencing run identifier (S2 == sloan2; 003 == infant 3; 000 == no time fraction (0)| early (1) | middle (2) | late (3); R3 == wipe); cohort == cohort id from main text figure; cohort_infant == key lookup for Supplemental Table 1							
"#Note, infant 9's R3 samples were part of a pilot run. They were collected as swabs but included in the ""wipe"" pool for continuity."							
id	infant	dol	env	pool	room_mg	cohort	cohort_infant
0305M	3	5	floor_main	wipes	S2_003_000_R3	S2_2013	Sloan2_3
0305L	3	5	floor_isolette	wipes	S2_003_000_R3	S2_2013	Sloan2_3
0305T	3	5	isolette_top	wipes	S2_003_000_R3	S2_2013	Sloan2_3
0306T	3	6	isolette_top	wipes	S2_003_000_R3	S2_2013	Sloan2_3
0306L	3	6	floor_isolette	wipes	S2_003_000_R3	S2_2013	Sloan2_3
0306M	3	6	floor_main	wipes	S2_003_000_R3	S2_2013	Sloan2_3
0307T	3	7	isolette_top	wipes	S2_003_000_R3	S2_2013	Sloan2_3
0307L	3	7	floor_isolette	wipes	S2_003_000_R3	S2_2013	Sloan2_3
0307M	3	7	floor_main	wipes	S2_003_000_R3	S2_2013	Sloan2_3
0308T	3	8	isolette_top	wipes	S2_003_000_R3	S2_2013	Sloan2_3
0308M	3	8	floor_main	wipes	S2_003_000_R3	S2_2013	Sloan2_3
0308L	3	8	floor_isolette	wipes	S2_003_000_R3	S2_2013	Sloan2_3
0311L	3	11	floor_isolette	wipes	S2_003_000_R3	S2_2013	Sloan2_3
0311M	3	11	floor_main	wipes	S2_003_000_R3	S2_2013	Sloan2_3
0311T	3	11	isolette_top	wipes	S2_003_000_R3	S2_2013	Sloan2_3
0312M	3	12	floor_main	wipes	S2_003_000_R3	S2_2013	Sloan2_3
0312T	3	12	isolette_top	wipes	S2_003_000_R3	S2_2013	Sloan2_3
0312L	3	12	floor_isolette	wipes	S2_003_000_R3	S2_2013	Sloan2_3
0313M	3	13	floor_main	wipes	S2_003_000_R3	S2_2013	Sloan2_3
0313L	3	13	floor_isolette	wipes	S2_003_000_R3	S2_2013	Sloan2_3
0313T	3	13	isolette_top	wipes	S2_003_000_R3	S2_2013	Sloan2_3
0314T	3	14	isolette_top	wipes	S2_003_000_R3	S2_2013	Sloan2_3
0314L	3	14	floor_isolette	wipes	S2_003_000_R3	S2_2013	Sloan2_3
0314M	3	14	floor_main	wipes	S2_003_000_R3	S2_2013	Sloan2_3
0315L	3	15	floor_isolette	wipes	S2_003_000_R3	S2_2013	Sloan2_3
0315M	3	15	floor_main	wipes	S2_003_000_R3	S2_2013	Sloan2_3
0315T	3	15	isolette_top	wipes	S2_003_000_R3	S2_2013	Sloan2_3
0318M	3	18	floor_main	wipes	S2_003_000_R3	S2_2013	Sloan2_3
0318L	3	18	floor_isolette	wipes	S2_003_000_R3	S2_2013	Sloan2_3
0318T	3	18	isolette_top	wipes	S2_003_000_R3	S2_2013	Sloan2_3
0319L	3	19	floor_isolette	wipes	S2_003_000_R3	S2_2013	Sloan2_3
0319T	3	19	isolette_top	wipes	S2_003_000_R3	S2_2013	Sloan2_3
0319M	3	19	floor_main	wipes	S2_003_000_R3	S2_2013	Sloan2_3
0320T	3	20	isolette_top	wipes	S2_003_000_R3	S2_2013	Sloan2_3
0320M	3	20	floor_main	wipes	S2_003_000_R3	S2_2013	Sloan2_3
0320L	3	20	floor_isolette	wipes	S2_003_000_R3	S2_2013	Sloan2_3
0321M	3	21	floor_main	wipes	S2_003_000_R3	S2_2013	Sloan2_3
0505T	5	5	isolette_top	wipes	S2_005_001_R3	S2_2013	Sloan2_5
0505L	5	5	floor_isolette	wipes	S2_005_001_R3	S2_2013	Sloan2_5
0505M	5	5	floor_main	wipes	S2_005_001_R3	S2_2013	Sloan2_5
0506L	5	6	floor_isolette	wipes	S2_005_001_R3	S2_2013	Sloan2_5
0506M	5	6	floor_main	wipes	S2_005_001_R3	S2_2013	Sloan2_5
0506T	5	6	isolette_top	wipes	S2_005_001_R3	S2_2013	Sloan2_5
0507L	5	7	floor_isolette	wipes	S2_005_001_R3	S2_2013	Sloan2_5
0507M	5	7	floor_main	wipes	S2_005_001_R3	S2_2013	Sloan2_5
0507T	5	7	isolette_top	wipes	S2_005_001_R3	S2_2013	Sloan2_5
0508L	5	8	floor_isolette	wipes	S2_005_001_R3	S2_2013	Sloan2_5
0508M	5	8	floor_main	wipes	S2_005_001_R3	S2_2013	Sloan2_5
0508T	5	8	isolette_top	wipes	S2_005_001_R3	S2_2013	Sloan2_5
0509T	5	9	isolette_top	wipes	S2_005_001_R3	S2_2013	Sloan2_5
0509L	5	9	floor_isolette	wipes	S2_005_001_R3	S2_2013	Sloan2_5
0509M	5	9	floor_main	wipes	S2_005_001_R3	S2_2013	Sloan2_5
0512L	5	12	floor_isolette	wipes	S2_005_001_R3	S2_2013	Sloan2_5
0512M	5	12	floor_main	wipes	S2_005_001_R3	S2_2013	Sloan2_5
0512T	5	12	isolette_top	wipes	S2_005_001_R3	S2_2013	Sloan2_5
0513T	5	13	isolette_top	wipes	S2_005_002_R3	S2_2013	Sloan2_5
0513L	5	13	floor_isolette	wipes	S2_005_002_R3	S2_2013	Sloan2_5
0513M	5	13	floor_main	wipes	S2_005_002_R3	S2_2013	Sloan2_5
0514L	5	14	floor_isolette	wipes	S2_005_002_R3	S2_2013	Sloan2_5
0514M	5	14	floor_main	wipes	S2_005_002_R3	S2_2013	Sloan2_5
0514T	5	14	isolette_top	wipes	S2_005_002_R3	S2_2013	Sloan2_5
0515L	5	15	floor_isolette	wipes	S2_005_002_R3	S2_2013	Sloan2_5
0515M	5	15	floor_main	wipes	S2_005_002_R3	S2_2013	Sloan2_5
0515T	5	15	isolette_top	wipes	S2_005_002_R3	S2_2013	Sloan2_5
0516L	5	16	floor_isolette	wipes	S2_005_002_R3	S2_2013	Sloan2_5
0516M	5	16	floor_main	wipes	S2_005_002_R3	S2_2013	Sloan2_5
0516T	5	16	isolette_top	wipes	S2_005_002_R3	S2_2013	Sloan2_5
0519L	5	19	floor_isolette	wipes	S2_005_002_R3	S2_2013	Sloan2_5
0519M	5	19	floor_main	wipes	S2_005_002_R3	S2_2013	Sloan2_5
0519T	5	19	isolette_top	wipes	S2_005_002_R3	S2_2013	Sloan2_5
0520L	5	20	floor_isolette	wipes	S2_005_002_R3	S2_2013	Sloan2_5
0520M	5	20	floor_main	wipes	S2_005_002_R3	S2_2013	Sloan2_5
0520T	5	20	isolette_top	wipes	S2_005_002_R3	S2_2013	Sloan2_5
0521T	5	21	isolette_top	wipes	S2_005_003_R3	S2_2013	Sloan2_5
0521L	5	21	floor_isolette	wipes	S2_005_003_R3	S2_2013	Sloan2_5
0521M	5	21	floor_main	wipes	S2_005_003_R3	S2_2013	Sloan2_5
0522L	5	22	floor_isolette	wipes	S2_005_003_R3	S2_2013	Sloan2_5
0522M	5	22	floor_main	wipes	S2_005_003_R3	S2_2013	Sloan2_5
0522T	5	22	isolette_top	wipes	S2_005_003_R3	S2_2013	Sloan2_5
0523T	5	23	isolette_top	wipes	S2_005_003_R3	S2_2013	Sloan2_5
0523L	5	23	floor_isolette	wipes	S2_005_003_R3	S2_2013	Sloan2_5
0523M	5	23	floor_main	wipes	S2_005_003_R3	S2_2013	Sloan2_5
0526M	5	26	floor_main	wipes	S2_005_003_R3	S2_2013	Sloan2_5
0526L	5	26	floor_isolette	wipes	S2_005_003_R3	S2_2013	Sloan2_5
0526T	5	26	isolette_top	wipes	S2_005_003_R3	S2_2013	Sloan2_5
0528L	5	28	floor_isolette	wipes	S2_005_003_R3	S2_2013	Sloan2_5
0528M	5	28	floor_main	wipes	S2_005_003_R3	S2_2013	Sloan2_5
0528T	5	28	isolette_top	wipes	S2_005_003_R3	S2_2013	Sloan2_5
0605M	6	5	floor_main	wipes	S2_006_000_R3	S2_2013	Sloan2_6
0605L	6	5	floor_isolette	wipes	S2_006_000_R3	S2_2013	Sloan2_6
0605T	6	5	isolette_top	wipes	S2_006_000_R3	S2_2013	Sloan2_6
0606M	6	6	floor_main	wipes	S2_006_000_R3	S2_2013	Sloan2_6
0606T	6	6	isolette_top	wipes	S2_006_000_R3	S2_2013	Sloan2_6
0606L	6	6	floor_isolette	wipes	S2_006_000_R3	S2_2013	Sloan2_6
0609T	6	9	isolette_top	wipes	S2_006_000_R3	S2_2013	Sloan2_6
0609M	6	9	floor_main	wipes	S2_006_000_R3	S2_2013	Sloan2_6
0609L	6	9	floor_isolette	wipes	S2_006_000_R3	S2_2013	Sloan2_6
0610L	6	10	floor_isolette	wipes	S2_006_000_R3	S2_2013	Sloan2_6
0610M	6	10	floor_main	wipes	S2_006_000_R3	S2_2013	Sloan2_6
0610T	6	10	isolette_top	wipes	S2_006_000_R3	S2_2013	Sloan2_6
0611L	6	11	floor_isolette	wipes	S2_006_000_R3	S2_2013	Sloan2_6
0611M	6	11	floor_main	wipes	S2_006_000_R3	S2_2013	Sloan2_6
0611T	6	11	isolette_top	wipes	S2_006_000_R3	S2_2013	Sloan2_6
0612M	6	12	floor_main	wipes	S2_006_000_R3	S2_2013	Sloan2_6
0612T	6	12	isolette_top	wipes	S2_006_000_R3	S2_2013	Sloan2_6
0612L	6	12	floor_isolette	wipes	S2_006_000_R3	S2_2013	Sloan2_6
0613L	6	13	floor_isolette	wipes	S2_006_000_R3	S2_2013	Sloan2_6
0613M	6	13	floor_main	wipes	S2_006_000_R3	S2_2013	Sloan2_6
0613T	6	13	isolette_top	wipes	S2_006_000_R3	S2_2013	Sloan2_6
0616T	6	16	isolette_top	wipes	S2_006_000_R3	S2_2013	Sloan2_6
0616M	6	16	floor_main	wipes	S2_006_000_R3	S2_2013	Sloan2_6
0616L	6	16	floor_isolette	wipes	S2_006_000_R3	S2_2013	Sloan2_6
0617M	6	17	floor_main	wipes	S2_006_000_R3	S2_2013	Sloan2_6
0617T	6	17	isolette_top	wipes	S2_006_000_R3	S2_2013	Sloan2_6
0617L	6	17	floor_isolette	wipes	S2_006_000_R3	S2_2013	Sloan2_6
0618T	6	18	isolette_top	wipes	S2_006_000_R3	S2_2013	Sloan2_6
0618L	6	18	floor_isolette	wipes	S2_006_000_R3	S2_2013	Sloan2_6
0618M	6	18	floor_main	wipes	S2_006_000_R3	S2_2013	Sloan2_6
0619T	6	19	isolette_top	wipes	S2_006_000_R3	S2_2013	Sloan2_6
0619L	6	19	floor_isolette	wipes	S2_006_000_R3	S2_2013	Sloan2_6
0619M	6	19	floor_main	wipes	S2_006_000_R3	S2_2013	Sloan2_6
0623L	6	23	floor_isolette	wipes	S2_006_000_R3	S2_2013	Sloan2_6
0623T	6	23	isolette_top	wipes	S2_006_000_R3	S2_2013	Sloan2_6
0623M	6	23	floor_main	wipes	S2_006_000_R3	S2_2013	Sloan2_6
0623L	6	23	floor_isolette	wipes	S2_006_000_R3	S2_2013	Sloan2_6
0624L	6	24	floor_isolette	wipes	S2_006_000_R3	S2_2013	Sloan2_6
0624T	6	24	isolette_top	wipes	S2_006_000_R3	S2_2013	Sloan2_6
0624M	6	24	floor_main	wipes	S2_006_000_R3	S2_2013	Sloan2_6
0625T	6	25	isolette_top	wipes	S2_006_000_R3	S2_2013	Sloan2_6
0625M	6	25	floor_main	wipes	S2_006_000_R3	S2_2013	Sloan2_6
0626T	6	26	isolette_top	wipes	S2_006_000_R3	S2_2013	Sloan2_6
0626L	6	26	floor_isolette	wipes	S2_006_000_R3	S2_2013	Sloan2_6
0626M	6	26	floor_main	wipes	S2_006_000_R3	S2_2013	Sloan2_6
0627T	6	27	isolette_top	wipes	S2_006_000_R3	S2_2013	Sloan2_6
0627L	6	27	floor_isolette	wipes	S2_006_000_R3	S2_2013	Sloan2_6
0627M	6	27	floor_main	wipes	S2_006_000_R3	S2_2013	Sloan2_6
1205L	12	5	floor_isolette	wipes	S2_012_000_R3	S2_2013	Sloan2_12
1205M	12	5	floor_main	wipes	S2_012_000_R3	S2_2013	Sloan2_12
1205T	12	5	isolette_top	wipes	S2_012_000_R3	S2_2013	Sloan2_12
1206T	12	6	isolette_top	wipes	S2_012_000_R3	S2_2013	Sloan2_12
1206L	12	6	floor_isolette	wipes	S2_012_000_R3	S2_2013	Sloan2_12
1206M	12	6	floor_main	wipes	S2_012_000_R3	S2_2013	Sloan2_12
1207M	12	7	floor_main	wipes	S2_012_000_R3	S2_2013	Sloan2_12
1207T	12	7	isolette_top	wipes	S2_012_000_R3	S2_2013	Sloan2_12
1207L	12	7	floor_isolette	wipes	S2_012_000_R3	S2_2013	Sloan2_12
1208L	12	8	floor_isolette	wipes	S2_012_000_R3	S2_2013	Sloan2_12
1208T	12	8	isolette_top	wipes	S2_012_000_R3	S2_2013	Sloan2_12
1208M	12	8	floor_main	wipes	S2_012_000_R3	S2_2013	Sloan2_12
1211T	12	11	isolette_top	wipes	S2_012_000_R3	S2_2013	Sloan2_12
1211L	12	11	floor_isolette	wipes	S2_012_000_R3	S2_2013	Sloan2_12
1211M	12	11	floor_main	wipes	S2_012_000_R3	S2_2013	Sloan2_12
1212M	12	12	floor_main	wipes	S2_012_000_R3	S2_2013	Sloan2_12
1212L	12	12	floor_isolette	wipes	S2_012_000_R3	S2_2013	Sloan2_12
1212T	12	12	isolette_top	wipes	S2_012_000_R3	S2_2013	Sloan2_12
1213M	12	13	floor_main	wipes	S2_012_000_R3	S2_2013	Sloan2_12
1213L	12	13	floor_isolette	wipes	S2_012_000_R3	S2_2013	Sloan2_12
1213T	12	13	isolette_top	wipes	S2_012_000_R3	S2_2013	Sloan2_12
1214M	12	14	floor_main	wipes	S2_012_000_R3	S2_2013	Sloan2_12
1214L	12	14	floor_isolette	wipes	S2_012_000_R3	S2_2013	Sloan2_12
1214T	12	14	isolette_top	wipes	S2_012_000_R3	S2_2013	Sloan2_12
1215L	12	15	floor_isolette	wipes	S2_012_000_R3	S2_2013	Sloan2_12
1215M	12	15	floor_main	wipes	S2_012_000_R3	S2_2013	Sloan2_12
1215T	12	15	isolette_top	wipes	S2_012_000_R3	S2_2013	Sloan2_12
1218L	12	18	floor_isolette	wipes	S2_012_000_R3	S2_2013	Sloan2_12
1218M	12	18	floor_main	wipes	S2_012_000_R3	S2_2013	Sloan2_12
1218T	12	18	isolette_top	wipes	S2_012_000_R3	S2_2013	Sloan2_12
1219L	12	19	floor_isolette	wipes	S2_012_000_R3	S2_2013	Sloan2_12
1219T	12	19	isolette_top	wipes	S2_012_000_R3	S2_2013	Sloan2_12
1219M	12	19	floor_main	wipes	S2_012_000_R3	S2_2013	Sloan2_12
1220M	12	20	floor_main	wipes	S2_012_000_R3	S2_2013	Sloan2_12
1220T	12	20	isolette_top	wipes	S2_012_000_R3	S2_2013	Sloan2_12
1220L	12	20	floor_isolette	wipes	S2_012_000_R3	S2_2013	Sloan2_12
1221T	12	21	isolette_top	wipes	S2_012_000_R3	S2_2013	Sloan2_12
1221M	12	21	floor_main	wipes	S2_012_000_R3	S2_2013	Sloan2_12
1221L	12	21	floor_isolette	wipes	S2_012_000_R3	S2_2013	Sloan2_12
1222L	12	22	floor_isolette	wipes	S2_012_000_R3	S2_2013	Sloan2_12
1222T	12	22	isolette_top	wipes	S2_012_000_R3	S2_2013	Sloan2_12
1222M	12	22	floor_main	wipes	S2_012_000_R3	S2_2013	Sloan2_12
1225T	12	25	isolette_top	wipes	S2_012_000_R3	S2_2013	Sloan2_12
1225M	12	25	floor_main	wipes	S2_012_000_R3	S2_2013	Sloan2_12
1225L	12	25	floor_isolette	wipes	S2_012_000_R3	S2_2013	Sloan2_12
1226T	12	26	isolette_top	wipes	S2_012_000_R3	S2_2013	Sloan2_12
1226L	12	26	floor_isolette	wipes	S2_012_000_R3	S2_2013	Sloan2_12
1226M	12	26	floor_main	wipes	S2_012_000_R3	S2_2013	Sloan2_12
1227T	12	27	isolette_top	wipes	S2_012_000_R3	S2_2013	Sloan2_12
1227L	12	27	floor_isolette	wipes	S2_012_000_R3	S2_2013	Sloan2_12
1227M	12	27	floor_main	wipes	S2_012_000_R3	S2_2013	Sloan2_12
1228L	12	28	floor_isolette	wipes	S2_012_000_R3	S2_2013	Sloan2_12
1228T	12	28	isolette_top	wipes	S2_012_000_R3	S2_2013	Sloan2_12
1805T	18	5	isolette_top	wipes	S2_018_000_R3	S2_2013	Sloan2_18
1805M	18	5	floor_main	wipes	S2_018_000_R3	S2_2013	Sloan2_18
1805L	18	5	floor_isolette	wipes	S2_018_000_R3	S2_2013	Sloan2_18
1808L	18	8	floor_isolette	wipes	S2_018_000_R3	S2_2013	Sloan2_18
1808T	18	8	isolette_top	wipes	S2_018_000_R3	S2_2013	Sloan2_18
1808M	18	8	floor_main	wipes	S2_018_000_R3	S2_2013	Sloan2_18
1809L	18	9	floor_isolette	wipes	S2_018_000_R3	S2_2013	Sloan2_18
1809T	18	9	isolette_top	wipes	S2_018_000_R3	S2_2013	Sloan2_18
1809M	18	9	floor_main	wipes	S2_018_000_R3	S2_2013	Sloan2_18
1810M	18	10	floor_main	wipes	S2_018_000_R3	S2_2013	Sloan2_18
1810T	18	10	isolette_top	wipes	S2_018_000_R3	S2_2013	Sloan2_18
1810L	18	10	floor_isolette	wipes	S2_018_000_R3	S2_2013	Sloan2_18
1811T	18	11	isolette_top	wipes	S2_018_000_R3	S2_2013	Sloan2_18
1811L	18	11	floor_isolette	wipes	S2_018_000_R3	S2_2013	Sloan2_18
1811M	18	11	floor_main	wipes	S2_018_000_R3	S2_2013	Sloan2_18
1812T	18	12	isolette_top	wipes	S2_018_000_R3	S2_2013	Sloan2_18
1812L	18	12	floor_isolette	wipes	S2_018_000_R3	S2_2013	Sloan2_18
1812M	18	12	floor_main	wipes	S2_018_000_R3	S2_2013	Sloan2_18
1815M	18	15	floor_main	wipes	S2_018_000_R3	S2_2013	Sloan2_18
1815T	18	15	isolette_top	wipes	S2_018_000_R3	S2_2013	Sloan2_18
1815L	18	15	floor_isolette	wipes	S2_018_000_R3	S2_2013	Sloan2_18
1816T	18	16	isolette_top	wipes	S2_018_000_R3	S2_2013	Sloan2_18
1816M	18	16	floor_main	wipes	S2_018_000_R3	S2_2013	Sloan2_18
1816L	18	16	floor_isolette	wipes	S2_018_000_R3	S2_2013	Sloan2_18
1817M	18	17	floor_main	wipes	S2_018_000_R3	S2_2013	Sloan2_18
1817T	18	17	isolette_top	wipes	S2_018_000_R3	S2_2013	Sloan2_18
1817L	18	17	floor_isolette	wipes	S2_018_000_R3	S2_2013	Sloan2_18
1818T	18	18	isolette_top	wipes	S2_018_000_R3	S2_2013	Sloan2_18
1818L	18	18	floor_isolette	wipes	S2_018_000_R3	S2_2013	Sloan2_18
1818M	18	18	floor_main	wipes	S2_018_000_R3	S2_2013	Sloan2_18
1819T	18	19	isolette_top	wipes	S2_018_000_R3	S2_2013	Sloan2_18
1819L	18	19	floor_isolette	wipes	S2_018_000_R3	S2_2013	Sloan2_18
1819M	18	19	floor_main	wipes	S2_018_000_R3	S2_2013	Sloan2_18
1822T	18	22	isolette_top	wipes	S2_018_000_R3	S2_2013	Sloan2_18
1822M	18	22	floor_main	wipes	S2_018_000_R3	S2_2013	Sloan2_18
1822L	18	22	floor_isolette	wipes	S2_018_000_R3	S2_2013	Sloan2_18
1823M	18	23	floor_main	wipes	S2_018_000_R3	S2_2013	Sloan2_18
1823L	18	23	floor_isolette	wipes	S2_018_000_R3	S2_2013	Sloan2_18
1823T	18	23	isolette_top	wipes	S2_018_000_R3	S2_2013	Sloan2_18
0305C	3	5	hands	swabs	S2_003_000_R1	S2_2013	Sloan2_3
0305D	3	5	surface_armrest	swabs	S2_003_000_R1	S2_2013	Sloan2_3
0305J	3	5	mouse	swabs	S2_003_000_R1	S2_2013	Sloan2_3
0305C	3	5	hands	swabs	S2_003_000_R1	S2_2013	Sloan2_3
0305E	3	5	isolette_knobs	swabs	S2_003_000_R1	S2_2013	Sloan2_3
0305G	3	5	surface_monitor	swabs	S2_003_000_R1	S2_2013	Sloan2_3
0305B	3	5	surface_counter	swabs	S2_003_000_R1	S2_2013	Sloan2_3
0305K	3	5	cellphone	swabs	S2_003_000_R1	S2_2013	Sloan2_3
0305S	3	5	hand_rail	swabs	S2_003_000_R1	S2_2013	Sloan2_3
0306J	3	6	mouse	swabs	S2_003_000_R1	S2_2013	Sloan2_3
0306E	3	6	isolette_knobs	swabs	S2_003_000_R1	S2_2013	Sloan2_3
0306D	3	6	surface_armrest	swabs	S2_003_000_R1	S2_2013	Sloan2_3
0306B	3	6	surface_counter	swabs	S2_003_000_R1	S2_2013	Sloan2_3
0306G	3	6	surface_monitor	swabs	S2_003_000_R1	S2_2013	Sloan2_3
0306S	3	6	hand_rail	swabs	S2_003_000_R1	S2_2013	Sloan2_3
0306K	3	6	cellphone	swabs	S2_003_000_R1	S2_2013	Sloan2_3
0306C	3	6	hands	swabs	S2_003_000_R1	S2_2013	Sloan2_3
0307E	3	7	isolette_knobs	swabs	S2_003_000_R1	S2_2013	Sloan2_3
0307B	3	7	surface_counter	swabs	S2_003_000_R1	S2_2013	Sloan2_3
0307C	3	7	hands	swabs	S2_003_000_R1	S2_2013	Sloan2_3
0307S	3	7	hand_rail	swabs	S2_003_000_R1	S2_2013	Sloan2_3
0307G	3	7	surface_monitor	swabs	S2_003_000_R1	S2_2013	Sloan2_3
0307J	3	7	mouse	swabs	S2_003_000_R1	S2_2013	Sloan2_3
0307D	3	7	surface_armrest	swabs	S2_003_000_R1	S2_2013	Sloan2_3
0307K	3	7	cellphone	swabs	S2_003_000_R1	S2_2013	Sloan2_3
0308G	3	8	surface_monitor	swabs	S2_003_000_R1	S2_2013	Sloan2_3
0308B	3	8	surface_counter	swabs	S2_003_000_R1	S2_2013	Sloan2_3
0308C	3	8	hands	swabs	S2_003_000_R1	S2_2013	Sloan2_3
0308S	3	8	hand_rail	swabs	S2_003_000_R1	S2_2013	Sloan2_3
0308C	3	8	hands	swabs	S2_003_000_R1	S2_2013	Sloan2_3
0308J	3	8	mouse	swabs	S2_003_000_R1	S2_2013	Sloan2_3
0308D	3	8	surface_armrest	swabs	S2_003_000_R1	S2_2013	Sloan2_3
0308K	3	8	cellphone	swabs	S2_003_000_R1	S2_2013	Sloan2_3
0308E	3	8	isolette_knobs	swabs	S2_003_000_R1	S2_2013	Sloan2_3
0310D	3	10	surface_armrest	swabs	S2_003_000_R1	S2_2013	Sloan2_3
0311D	3	11	surface_armrest	swabs	S2_003_000_R1	S2_2013	Sloan2_3
0311J	3	11	mouse	swabs	S2_003_000_R1	S2_2013	Sloan2_3
0311K	3	11	cellphone	swabs	S2_003_000_R1	S2_2013	Sloan2_3
0311G	3	11	surface_monitor	swabs	S2_003_000_R1	S2_2013	Sloan2_3
0311C	3	11	hands	swabs	S2_003_000_R1	S2_2013	Sloan2_3
0311B	3	11	surface_counter	swabs	S2_003_000_R1	S2_2013	Sloan2_3
0311E	3	11	isolette_knobs	swabs	S2_003_000_R1	S2_2013	Sloan2_3
0311S	3	11	hand_rail	swabs	S2_003_000_R1	S2_2013	Sloan2_3
0312E	3	12	isolette_knobs	swabs	S2_003_000_R1	S2_2013	Sloan2_3
0312S	3	12	hand_rail	swabs	S2_003_000_R1	S2_2013	Sloan2_3
0312D	3	12	surface_armrest	swabs	S2_003_000_R1	S2_2013	Sloan2_3
0312K	3	12	cellphone	swabs	S2_003_000_R1	S2_2013	Sloan2_3
0312G	3	12	surface_monitor	swabs	S2_003_000_R1	S2_2013	Sloan2_3
0312B	3	12	surface_counter	swabs	S2_003_000_R1	S2_2013	Sloan2_3
0312C	3	12	hands	swabs	S2_003_000_R1	S2_2013	Sloan2_3
0313B	3	13	surface_counter	swabs	S2_003_000_R1	S2_2013	Sloan2_3
0313C	3	13	hands	swabs	S2_003_000_R1	S2_2013	Sloan2_3
0313E	3	13	isolette_knobs	swabs	S2_003_000_R1	S2_2013	Sloan2_3
0313S	3	13	hand_rail	swabs	S2_003_000_R1	S2_2013	Sloan2_3
0313J	3	13	mouse	swabs	S2_003_000_R1	S2_2013	Sloan2_3
0313D	3	13	surface_armrest	swabs	S2_003_000_R1	S2_2013	Sloan2_3
0313G	3	13	surface_monitor	swabs	S2_003_000_R1	S2_2013	Sloan2_3
0314D	3	14	surface_armrest	swabs	S2_003_000_R1	S2_2013	Sloan2_3
0314E	3	14	isolette_knobs	swabs	S2_003_000_R1	S2_2013	Sloan2_3
0314S	3	14	hand_rail	swabs	S2_003_000_R1	S2_2013	Sloan2_3
0314K	3	14	cellphone	swabs	S2_003_000_R1	S2_2013	Sloan2_3
0314B	3	14	surface_counter	swabs	S2_003_000_R1	S2_2013	Sloan2_3
0314J	3	14	mouse	swabs	S2_003_000_R1	S2_2013	Sloan2_3
0314G	3	14	surface_monitor	swabs	S2_003_000_R1	S2_2013	Sloan2_3
0314C	3	14	hands	swabs	S2_003_000_R1	S2_2013	Sloan2_3
0315G	3	15	surface_monitor	swabs	S2_003_000_R1	S2_2013	Sloan2_3
0315J	3	15	mouse	swabs	S2_003_000_R1	S2_2013	Sloan2_3
0315K	3	15	cellphone	swabs	S2_003_000_R1	S2_2013	Sloan2_3
0315D	3	15	surface_armrest	swabs	S2_003_000_R1	S2_2013	Sloan2_3
0315S	3	15	hand_rail	swabs	S2_003_000_R1	S2_2013	Sloan2_3
0315C	3	15	hands	swabs	S2_003_000_R1	S2_2013	Sloan2_3
0315E	3	15	isolette_knobs	swabs	S2_003_000_R1	S2_2013	Sloan2_3
0315B	3	15	surface_counter	swabs	S2_003_000_R1	S2_2013	Sloan2_3
0318S	3	18	hand_rail	swabs	S2_003_000_R1	S2_2013	Sloan2_3
0318D	3	18	surface_armrest	swabs	S2_003_000_R1	S2_2013	Sloan2_3
0318G	3	18	surface_monitor	swabs	S2_003_000_R1	S2_2013	Sloan2_3
0318J	3	18	mouse	swabs	S2_003_000_R1	S2_2013	Sloan2_3
0318K	3	18	cellphone	swabs	S2_003_000_R1	S2_2013	Sloan2_3
0318B	3	18	surface_counter	swabs	S2_003_000_R1	S2_2013	Sloan2_3
0318E	3	18	isolette_knobs	swabs	S2_003_000_R1	S2_2013	Sloan2_3
0318C	3	18	hands	swabs	S2_003_000_R1	S2_2013	Sloan2_3
0319K	3	19	cellphone	swabs	S2_003_000_R1	S2_2013	Sloan2_3
0319C	3	19	hands	swabs	S2_003_000_R1	S2_2013	Sloan2_3
0319S	3	19	hand_rail	swabs	S2_003_000_R1	S2_2013	Sloan2_3
0319J	3	19	mouse	swabs	S2_003_000_R1	S2_2013	Sloan2_3
0319E	3	19	isolette_knobs	swabs	S2_003_000_R1	S2_2013	Sloan2_3
0319D	3	19	surface_armrest	swabs	S2_003_000_R1	S2_2013	Sloan2_3
0319B	3	19	surface_counter	swabs	S2_003_000_R1	S2_2013	Sloan2_3
0319G	3	19	surface_monitor	swabs	S2_003_000_R1	S2_2013	Sloan2_3
0320J	3	20	mouse	swabs	S2_003_000_R1	S2_2013	Sloan2_3
0320B	3	20	surface_counter	swabs	S2_003_000_R1	S2_2013	Sloan2_3
0320C	3	20	hands	swabs	S2_003_000_R1	S2_2013	Sloan2_3
0320G	3	20	surface_monitor	swabs	S2_003_000_R1	S2_2013	Sloan2_3
0320E	3	20	isolette_knobs	swabs	S2_003_000_R1	S2_2013	Sloan2_3
0320S	3	20	hand_rail	swabs	S2_003_000_R1	S2_2013	Sloan2_3
0321C	3	21	hands	swabs	S2_003_000_R1	S2_2013	Sloan2_3
0321B	3	21	surface_counter	swabs	S2_003_000_R1	S2_2013	Sloan2_3
0321S	3	21	hand_rail	swabs	S2_003_000_R1	S2_2013	Sloan2_3
0321D	3	21	surface_armrest	swabs	S2_003_000_R1	S2_2013	Sloan2_3
0321E	3	21	isolette_knobs	swabs	S2_003_000_R1	S2_2013	Sloan2_3
0321J	3	21	mouse	swabs	S2_003_000_R1	S2_2013	Sloan2_3
0321G	3	21	surface_monitor	swabs	S2_003_000_R1	S2_2013	Sloan2_3
0321K	3	21	cellphone	swabs	S2_003_000_R1	S2_2013	Sloan2_3
0505K	5	5	cellphone	swabs	S2_005_001_R1	S2_2013	Sloan2_5
0505B	5	5	surface_counter	swabs	S2_005_001_R1	S2_2013	Sloan2_5
0505S	5	5	hand_rail	swabs	S2_005_001_R1	S2_2013	Sloan2_5
0505G	5	5	surface_monitor	swabs	S2_005_001_R1	S2_2013	Sloan2_5
0505D	5	5	surface_armrest	swabs	S2_005_001_R1	S2_2013	Sloan2_5
5.05E	5	5	isolette_knobs	swabs	S2_005_001_R1	S2_2013	Sloan2_5
0505C	5	5	hands	swabs	S2_005_001_R1	S2_2013	Sloan2_5
0505J	5	5	mouse	swabs	S2_005_001_R1	S2_2013	Sloan2_5
0506J	5	6	mouse	swabs	S2_005_001_R1	S2_2013	Sloan2_5
5.06E	5	6	isolette_knobs	swabs	S2_005_001_R1	S2_2013	Sloan2_5
0506D	5	6	surface_armrest	swabs	S2_005_001_R1	S2_2013	Sloan2_5
0506B	5	6	surface_counter	swabs	S2_005_001_R1	S2_2013	Sloan2_5
0506S	5	6	hand_rail	swabs	S2_005_001_R1	S2_2013	Sloan2_5
0506K	5	6	cellphone	swabs	S2_005_001_R1	S2_2013	Sloan2_5
0506G	5	6	surface_monitor	swabs	S2_005_001_R1	S2_2013	Sloan2_5
0506C	5	6	hands	swabs	S2_005_001_R1	S2_2013	Sloan2_5
0507G	5	7	surface_monitor	swabs	S2_005_001_R1	S2_2013	Sloan2_5
5.07E	5	7	isolette_knobs	swabs	S2_005_001_R1	S2_2013	Sloan2_5
0507J	5	7	mouse	swabs	S2_005_001_R1	S2_2013	Sloan2_5
0507K	5	7	cellphone	swabs	S2_005_001_R1	S2_2013	Sloan2_5
0507D	5	7	surface_armrest	swabs	S2_005_001_R1	S2_2013	Sloan2_5
0507C	5	7	hands	swabs	S2_005_001_R1	S2_2013	Sloan2_5
0507B	5	7	surface_counter	swabs	S2_005_001_R1	S2_2013	Sloan2_5
0507S	5	7	hand_rail	swabs	S2_005_001_R1	S2_2013	Sloan2_5
0508D	5	8	surface_armrest	swabs	S2_005_001_R1	S2_2013	Sloan2_5
0508S	5	8	hand_rail	swabs	S2_005_001_R1	S2_2013	Sloan2_5
0508C	5	8	hands	swabs	S2_005_001_R1	S2_2013	Sloan2_5
5.08E	5	8	isolette_knobs	swabs	S2_005_001_R1	S2_2013	Sloan2_5
0508G	5	8	surface_monitor	swabs	S2_005_001_R1	S2_2013	Sloan2_5
0508J	5	8	mouse	swabs	S2_005_001_R1	S2_2013	Sloan2_5
0508B	5	8	surface_counter	swabs	S2_005_001_R1	S2_2013	Sloan2_5
0508C	5	8	hands	swabs	S2_005_001_R1	S2_2013	Sloan2_5
0508K	5	8	cellphone	swabs	S2_005_001_R1	S2_2013	Sloan2_5
0509C	5	9	hands	swabs	S2_005_001_R1	S2_2013	Sloan2_5
0509B	5	9	surface_counter	swabs	S2_005_001_R1	S2_2013	Sloan2_5
0509S	5	9	hand_rail	swabs	S2_005_001_R1	S2_2013	Sloan2_5
5.09E	5	9	isolette_knobs	swabs	S2_005_001_R1	S2_2013	Sloan2_5
0509K	5	9	cellphone	swabs	S2_005_001_R1	S2_2013	Sloan2_5
0509D	5	9	surface_armrest	swabs	S2_005_001_R1	S2_2013	Sloan2_5
0509J	5	9	mouse	swabs	S2_005_001_R1	S2_2013	Sloan2_5
0509G	5	9	surface_monitor	swabs	S2_005_001_R1	S2_2013	Sloan2_5
0512B	5	12	surface_counter	swabs	S2_005_001_R1	S2_2013	Sloan2_5
0512K	5	12	cellphone	swabs	S2_005_001_R1	S2_2013	Sloan2_5
0512D	5	12	surface_armrest	swabs	S2_005_001_R1	S2_2013	Sloan2_5
0512J	5	12	mouse	swabs	S2_005_001_R1	S2_2013	Sloan2_5
0512G	5	12	surface_monitor	swabs	S2_005_001_R1	S2_2013	Sloan2_5
0512C	5	12	hands	swabs	S2_005_001_R1	S2_2013	Sloan2_5
0512S	5	12	hand_rail	swabs	S2_005_001_R1	S2_2013	Sloan2_5
0512C	5	12	hands	swabs	S2_005_001_R1	S2_2013	Sloan2_5
5.12E	5	12	isolette_knobs	swabs	S2_005_001_R1	S2_2013	Sloan2_5
0513S	5	13	hand_rail	swabs	S2_005_002_R1	S2_2013	Sloan2_5
0513J	5	13	mouse	swabs	S2_005_002_R1	S2_2013	Sloan2_5
0513D	5	13	surface_armrest	swabs	S2_005_002_R1	S2_2013	Sloan2_5
0513B	5	13	surface_counter	swabs	S2_005_002_R1	S2_2013	Sloan2_5
0513C	5	13	hands	swabs	S2_005_002_R1	S2_2013	Sloan2_5
5.13E	5	13	isolette_knobs	swabs	S2_005_002_R1	S2_2013	Sloan2_5
0513K	5	13	cellphone	swabs	S2_005_002_R1	S2_2013	Sloan2_5
0513G	5	13	surface_monitor	swabs	S2_005_002_R1	S2_2013	Sloan2_5
0514C	5	14	hands	swabs	S2_005_002_R1	S2_2013	Sloan2_5
0514B	5	14	surface_counter	swabs	S2_005_002_R1	S2_2013	Sloan2_5
0514G	5	14	surface_monitor	swabs	S2_005_002_R1	S2_2013	Sloan2_5
0514D	5	14	surface_armrest	swabs	S2_005_002_R1	S2_2013	Sloan2_5
5.14E	5	14	isolette_knobs	swabs	S2_005_002_R1	S2_2013	Sloan2_5
0514S	5	14	hand_rail	swabs	S2_005_002_R1	S2_2013	Sloan2_5
0514K	5	14	cellphone	swabs	S2_005_002_R1	S2_2013	Sloan2_5
0514J	5	14	mouse	swabs	S2_005_002_R1	S2_2013	Sloan2_5
0514C	5	14	hands	swabs	S2_005_002_R1	S2_2013	Sloan2_5
0515C	5	15	hands	swabs	S2_005_002_R1	S2_2013	Sloan2_5
0515K	5	15	cellphone	swabs	S2_005_002_R1	S2_2013	Sloan2_5
0515J	5	15	mouse	swabs	S2_005_002_R1	S2_2013	Sloan2_5
0515C	5	15	hands	swabs	S2_005_002_R1	S2_2013	Sloan2_5
5.15E	5	15	isolette_knobs	swabs	S2_005_002_R1	S2_2013	Sloan2_5
0515D	5	15	surface_armrest	swabs	S2_005_002_R1	S2_2013	Sloan2_5
0515S	5	15	hand_rail	swabs	S2_005_002_R1	S2_2013	Sloan2_5
0515B	5	15	surface_counter	swabs	S2_005_002_R1	S2_2013	Sloan2_5
0515G	5	15	surface_monitor	swabs	S2_005_002_R1	S2_2013	Sloan2_5
0516J	5	16	mouse	swabs	S2_005_002_R1	S2_2013	Sloan2_5
5.16E	5	16	isolette_knobs	swabs	S2_005_002_R1	S2_2013	Sloan2_5
0516G	5	16	surface_monitor	swabs	S2_005_002_R1	S2_2013	Sloan2_5
0516D	5	16	surface_armrest	swabs	S2_005_002_R1	S2_2013	Sloan2_5
0516C	5	16	hands	swabs	S2_005_002_R1	S2_2013	Sloan2_5
0516K	5	16	cellphone	swabs	S2_005_002_R1	S2_2013	Sloan2_5
0516B	5	16	surface_counter	swabs	S2_005_002_R1	S2_2013	Sloan2_5
0516S	5	16	hand_rail	swabs	S2_005_002_R1	S2_2013	Sloan2_5
0519C	5	19	hands	swabs	S2_005_002_R1	S2_2013	Sloan2_5
0519J	5	19	mouse	swabs	S2_005_002_R1	S2_2013	Sloan2_5
0519S	5	19	hand_rail	swabs	S2_005_002_R1	S2_2013	Sloan2_5
0519G	5	19	surface_monitor	swabs	S2_005_002_R1	S2_2013	Sloan2_5
0519B	5	19	surface_counter	swabs	S2_005_002_R1	S2_2013	Sloan2_5
0519D	5	19	surface_armrest	swabs	S2_005_002_R1	S2_2013	Sloan2_5
5.19E	5	19	isolette_knobs	swabs	S2_005_002_R1	S2_2013	Sloan2_5
0519K	5	19	cellphone	swabs	S2_005_002_R1	S2_2013	Sloan2_5
0520B	5	20	surface_counter	swabs	S2_005_002_R1	S2_2013	Sloan2_5
0520C	5	20	hands	swabs	S2_005_002_R1	S2_2013	Sloan2_5
0520K	5	20	cellphone	swabs	S2_005_002_R1	S2_2013	Sloan2_5
0520G	5	20	surface_monitor	swabs	S2_005_002_R1	S2_2013	Sloan2_5
0520D	5	20	surface_armrest	swabs	S2_005_002_R1	S2_2013	Sloan2_5
0520S	5	20	hand_rail	swabs	S2_005_002_R1	S2_2013	Sloan2_5
0520J	5	20	mouse	swabs	S2_005_002_R1	S2_2013	Sloan2_5
5.2E+	5	20	isolette_knobs	swabs	S2_005_002_R1	S2_2013	Sloan2_5
0521B	5	21	surface_counter	swabs	S2_005_003_R1	S2_2013	Sloan2_5
0521K	5	21	cellphone	swabs	S2_005_003_R1	S2_2013	Sloan2_5
0521D	5	21	surface_armrest	swabs	S2_005_003_R1	S2_2013	Sloan2_5
0521J	5	21	mouse	swabs	S2_005_003_R1	S2_2013	Sloan2_5
0521G	5	21	surface_monitor	swabs	S2_005_003_R1	S2_2013	Sloan2_5
0521C	5	21	hands	swabs	S2_005_003_R1	S2_2013	Sloan2_5
5.21E	5	21	isolette_knobs	swabs	S2_005_003_R1	S2_2013	Sloan2_5
0521C	5	21	hands	swabs	S2_005_003_R1	S2_2013	Sloan2_5
0521S	5	21	hand_rail	swabs	S2_005_003_R1	S2_2013	Sloan2_5
0522B	5	22	surface_counter	swabs	S2_005_003_R1	S2_2013	Sloan2_5
5.22E	5	22	isolette_knobs	swabs	S2_005_003_R1	S2_2013	Sloan2_5
0522D	5	22	surface_armrest	swabs	S2_005_003_R1	S2_2013	Sloan2_5
0522K	5	22	cellphone	swabs	S2_005_003_R1	S2_2013	Sloan2_5
0522C	5	22	hands	swabs	S2_005_003_R1	S2_2013	Sloan2_5
0522S	5	22	hand_rail	swabs	S2_005_003_R1	S2_2013	Sloan2_5
0522G	5	22	surface_monitor	swabs	S2_005_003_R1	S2_2013	Sloan2_5
0522J	5	22	mouse	swabs	S2_005_003_R1	S2_2013	Sloan2_5
0523S	5	23	hand_rail	swabs	S2_005_003_R1	S2_2013	Sloan2_5
5.23E	5	23	isolette_knobs	swabs	S2_005_003_R1	S2_2013	Sloan2_5
0523G	5	23	surface_monitor	swabs	S2_005_003_R1	S2_2013	Sloan2_5
0523K	5	23	cellphone	swabs	S2_005_003_R1	S2_2013	Sloan2_5
0523D	5	23	surface_armrest	swabs	S2_005_003_R1	S2_2013	Sloan2_5
0523J	5	23	mouse	swabs	S2_005_003_R1	S2_2013	Sloan2_5
0523B	5	23	surface_counter	swabs	S2_005_003_R1	S2_2013	Sloan2_5
0523C	5	23	hands	swabs	S2_005_003_R1	S2_2013	Sloan2_5
0526S	5	26	hand_rail	swabs	S2_005_003_R1	S2_2013	Sloan2_5
0526B	5	26	surface_counter	swabs	S2_005_003_R1	S2_2013	Sloan2_5
5.26E	5	26	isolette_knobs	swabs	S2_005_003_R1	S2_2013	Sloan2_5
0526G	5	26	surface_monitor	swabs	S2_005_003_R1	S2_2013	Sloan2_5
0526K	5	26	cellphone	swabs	S2_005_003_R1	S2_2013	Sloan2_5
0526D	5	26	surface_armrest	swabs	S2_005_003_R1	S2_2013	Sloan2_5
0526J	5	26	mouse	swabs	S2_005_003_R1	S2_2013	Sloan2_5
0526C	5	26	hands	swabs	S2_005_003_R1	S2_2013	Sloan2_5
5.28E	5	28	isolette_knobs	swabs	S2_005_003_R1	S2_2013	Sloan2_5
0528C	5	28	hands	swabs	S2_005_003_R1	S2_2013	Sloan2_5
0528B	5	28	surface_counter	swabs	S2_005_003_R1	S2_2013	Sloan2_5
0528S	5	28	hand_rail	swabs	S2_005_003_R1	S2_2013	Sloan2_5
0528D	5	28	surface_armrest	swabs	S2_005_003_R1	S2_2013	Sloan2_5
0528J	5	28	mouse	swabs	S2_005_003_R1	S2_2013	Sloan2_5
0528G	5	28	surface_monitor	swabs	S2_005_003_R1	S2_2013	Sloan2_5
0605G	6	5	surface_monitor	swabs	S2_006_000_R1	S2_2013	Sloan2_6
0605S	6	5	hand_rail	swabs	S2_006_000_R1	S2_2013	Sloan2_6
0605D	6	5	surface_armrest	swabs	S2_006_000_R1	S2_2013	Sloan2_6
0605K	6	5	cellphone	swabs	S2_006_000_R1	S2_2013	Sloan2_6
0605C	6	5	hands	swabs	S2_006_000_R1	S2_2013	Sloan2_6
0605J	6	5	mouse	swabs	S2_006_000_R1	S2_2013	Sloan2_6
6.05E	6	5	isolette_knobs	swabs	S2_006_000_R1	S2_2013	Sloan2_6
0605B	6	5	surface_counter	swabs	S2_006_000_R1	S2_2013	Sloan2_6
0606J	6	6	mouse	swabs	S2_006_000_R1	S2_2013	Sloan2_6
0606D	6	6	surface_armrest	swabs	S2_006_000_R1	S2_2013	Sloan2_6
6.06E	6	6	isolette_knobs	swabs	S2_006_000_R1	S2_2013	Sloan2_6
0606C	6	6	hands	swabs	S2_006_000_R1	S2_2013	Sloan2_6
0606B	6	6	surface_counter	swabs	S2_006_000_R1	S2_2013	Sloan2_6
0606K	6	6	cellphone	swabs	S2_006_000_R1	S2_2013	Sloan2_6
0606G	6	6	surface_monitor	swabs	S2_006_000_R1	S2_2013	Sloan2_6
0609G	6	9	surface_monitor	swabs	S2_006_000_R1	S2_2013	Sloan2_6
0609D	6	9	surface_armrest	swabs	S2_006_000_R1	S2_2013	Sloan2_6
0609J	6	9	mouse	swabs	S2_006_000_R1	S2_2013	Sloan2_6
0609K	6	9	cellphone	swabs	S2_006_000_R1	S2_2013	Sloan2_6
6.09E	6	9	isolette_knobs	swabs	S2_006_000_R1	S2_2013	Sloan2_6
0609S	6	9	hand_rail	swabs	S2_006_000_R1	S2_2013	Sloan2_6
0609C	6	9	hands	swabs	S2_006_000_R1	S2_2013	Sloan2_6
0609B	6	9	surface_counter	swabs	S2_006_000_R1	S2_2013	Sloan2_6
0610C	6	10	hands	swabs	S2_006_000_R1	S2_2013	Sloan2_6
0610B	6	10	surface_counter	swabs	S2_006_000_R1	S2_2013	Sloan2_6
0610S	6	10	hand_rail	swabs	S2_006_000_R1	S2_2013	Sloan2_6
0610G	6	10	surface_monitor	swabs	S2_006_000_R1	S2_2013	Sloan2_6
0610K	6	10	cellphone	swabs	S2_006_000_R1	S2_2013	Sloan2_6
0610J	6	10	mouse	swabs	S2_006_000_R1	S2_2013	Sloan2_6
6.1E+	6	10	isolette_knobs	swabs	S2_006_000_R1	S2_2013	Sloan2_6
0610D	6	10	surface_armrest	swabs	S2_006_000_R1	S2_2013	Sloan2_6
0611C	6	11	hands	swabs	S2_006_000_R1	S2_2013	Sloan2_6
0611S	6	11	hand_rail	swabs	S2_006_000_R1	S2_2013	Sloan2_6
0611G	6	11	surface_monitor	swabs	S2_006_000_R1	S2_2013	Sloan2_6
0611S	6	11	hand_rail	swabs	S2_006_000_R1	S2_2013	Sloan2_6
0611K	6	11	cellphone	swabs	S2_006_000_R1	S2_2013	Sloan2_6
0611D	6	11	surface_armrest	swabs	S2_006_000_R1	S2_2013	Sloan2_6
6.11E	6	11	isolette_knobs	swabs	S2_006_000_R1	S2_2013	Sloan2_6
0611J	6	11	mouse	swabs	S2_006_000_R1	S2_2013	Sloan2_6
0611B	6	11	surface_counter	swabs	S2_006_000_R1	S2_2013	Sloan2_6
0612K	6	12	cellphone	swabs	S2_006_000_R1	S2_2013	Sloan2_6
0612C	6	12	hands	swabs	S2_006_000_R1	S2_2013	Sloan2_6
0612S	6	12	hand_rail	swabs	S2_006_000_R1	S2_2013	Sloan2_6
0612G	6	12	surface_monitor	swabs	S2_006_000_R1	S2_2013	Sloan2_6
0612B	6	12	surface_counter	swabs	S2_006_000_R1	S2_2013	Sloan2_6
0612J	6	12	mouse	swabs	S2_006_000_R1	S2_2013	Sloan2_6
0612D	6	12	surface_armrest	swabs	S2_006_000_R1	S2_2013	Sloan2_6
0612E	6	12	isolette_knobs	swabs	S2_006_000_R1	S2_2013	Sloan2_6
0613E	6	13	isolette_knobs	swabs	S2_006_000_R1	S2_2013	Sloan2_6
0613B	6	13	surface_counter	swabs	S2_006_000_R1	S2_2013	Sloan2_6
0613K	6	13	cellphone	swabs	S2_006_000_R1	S2_2013	Sloan2_6
0613S	6	13	hand_rail	swabs	S2_006_000_R1	S2_2013	Sloan2_6
0613D	6	13	surface_armrest	swabs	S2_006_000_R1	S2_2013	Sloan2_6
0613G	6	13	surface_monitor	swabs	S2_006_000_R1	S2_2013	Sloan2_6
0613J	6	13	mouse	swabs	S2_006_000_R1	S2_2013	Sloan2_6
0616J	6	16	mouse	swabs	S2_006_000_R1	S2_2013	Sloan2_6
0616G	6	16	surface_monitor	swabs	S2_006_000_R1	S2_2013	Sloan2_6
0616C	6	16	hands	swabs	S2_006_000_R1	S2_2013	Sloan2_6
0616D	6	16	surface_armrest	swabs	S2_006_000_R1	S2_2013	Sloan2_6
0616K	6	16	cellphone	swabs	S2_006_000_R1	S2_2013	Sloan2_6
0616B	6	16	surface_counter	swabs	S2_006_000_R1	S2_2013	Sloan2_6
0616E	6	16	isolette_knobs	swabs	S2_006_000_R1	S2_2013	Sloan2_6
0616S	6	16	hand_rail	swabs	S2_006_000_R1	S2_2013	Sloan2_6
0617B	6	17	surface_counter	swabs	S2_006_000_R1	S2_2013	Sloan2_6
0617J	6	17	mouse	swabs	S2_006_000_R1	S2_2013	Sloan2_6
0617G	6	17	surface_monitor	swabs	S2_006_000_R1	S2_2013	Sloan2_6
0617K	6	17	cellphone	swabs	S2_006_000_R1	S2_2013	Sloan2_6
0617D	6	17	surface_armrest	swabs	S2_006_000_R1	S2_2013	Sloan2_6
0617C	6	17	hands	swabs	S2_006_000_R1	S2_2013	Sloan2_6
0617E	6	17	isolette_knobs	swabs	S2_006_000_R1	S2_2013	Sloan2_6
0618D	6	18	surface_armrest	swabs	S2_006_000_R1	S2_2013	Sloan2_6
0618S	6	18	hand_rail	swabs	S2_006_000_R1	S2_2013	Sloan2_6
0618K	6	18	cellphone	swabs	S2_006_000_R1	S2_2013	Sloan2_6
0618J	6	18	mouse	swabs	S2_006_000_R1	S2_2013	Sloan2_6
0618G	6	18	surface_monitor	swabs	S2_006_000_R1	S2_2013	Sloan2_6
0618E	6	18	isolette_knobs	swabs	S2_006_000_R1	S2_2013	Sloan2_6
0618B	6	18	surface_counter	swabs	S2_006_000_R1	S2_2013	Sloan2_6
0618C	6	18	hands	swabs	S2_006_000_R1	S2_2013	Sloan2_6
0619J	6	19	mouse	swabs	S2_006_000_R1	S2_2013	Sloan2_6
0619K	6	19	cellphone	swabs	S2_006_000_R1	S2_2013	Sloan2_6
0619C	6	19	hands	swabs	S2_006_000_R1	S2_2013	Sloan2_6
0619E	6	19	isolette_knobs	swabs	S2_006_000_R1	S2_2013	Sloan2_6
0619D	6	19	surface_armrest	swabs	S2_006_000_R1	S2_2013	Sloan2_6
0619B	6	19	surface_counter	swabs	S2_006_000_R1	S2_2013	Sloan2_6
0619S	6	19	hand_rail	swabs	S2_006_000_R1	S2_2013	Sloan2_6
0619G	6	19	surface_monitor	swabs	S2_006_000_R1	S2_2013	Sloan2_6
0623S	6	23	hand_rail	swabs	S2_006_000_R1	S2_2013	Sloan2_6
0623G	6	23	surface_monitor	swabs	S2_006_000_R1	S2_2013	Sloan2_6
0623D	6	23	surface_armrest	swabs	S2_006_000_R1	S2_2013	Sloan2_6
0623K	6	23	cellphone	swabs	S2_006_000_R1	S2_2013	Sloan2_6
0623B	6	23	surface_counter	swabs	S2_006_000_R1	S2_2013	Sloan2_6
0623C	6	23	hands	swabs	S2_006_000_R1	S2_2013	Sloan2_6
0623E	6	23	isolette_knobs	swabs	S2_006_000_R1	S2_2013	Sloan2_6
0623J	6	23	mouse	swabs	S2_006_000_R1	S2_2013	Sloan2_6
0624J	6	24	mouse	swabs	S2_006_000_R1	S2_2013	Sloan2_6
0624B	6	24	surface_counter	swabs	S2_006_000_R1	S2_2013	Sloan2_6
0624K	6	24	cellphone	swabs	S2_006_000_R1	S2_2013	Sloan2_6
0624G	6	24	surface_monitor	swabs	S2_006_000_R1	S2_2013	Sloan2_6
0624E	6	24	isolette_knobs	swabs	S2_006_000_R1	S2_2013	Sloan2_6
0624S	6	24	hand_rail	swabs	S2_006_000_R1	S2_2013	Sloan2_6
0624C	6	24	hands	swabs	S2_006_000_R1	S2_2013	Sloan2_6
0624D	6	24	surface_armrest	swabs	S2_006_000_R1	S2_2013	Sloan2_6
0625S	6	25	hand_rail	swabs	S2_006_000_R1	S2_2013	Sloan2_6
0625G	6	25	surface_monitor	swabs	S2_006_000_R1	S2_2013	Sloan2_6
0625K	6	25	cellphone	swabs	S2_006_000_R1	S2_2013	Sloan2_6
0625B	6	25	surface_counter	swabs	S2_006_000_R1	S2_2013	Sloan2_6
0625E	6	25	isolette_knobs	swabs	S2_006_000_R1	S2_2013	Sloan2_6
0625J	6	25	mouse	swabs	S2_006_000_R1	S2_2013	Sloan2_6
0625D	6	25	surface_armrest	swabs	S2_006_000_R1	S2_2013	Sloan2_6
0625C	6	25	hands	swabs	S2_006_000_R1	S2_2013	Sloan2_6
0626K	6	26	cellphone	swabs	S2_006_000_R1	S2_2013	Sloan2_6
0626G	6	26	surface_monitor	swabs	S2_006_000_R1	S2_2013	Sloan2_6
0626J	6	26	mouse	swabs	S2_006_000_R1	S2_2013	Sloan2_6
0626E	6	26	isolette_knobs	swabs	S2_006_000_R1	S2_2013	Sloan2_6
0626S	6	26	hand_rail	swabs	S2_006_000_R1	S2_2013	Sloan2_6
0626B	6	26	surface_counter	swabs	S2_006_000_R1	S2_2013	Sloan2_6
0626D	6	26	surface_armrest	swabs	S2_006_000_R1	S2_2013	Sloan2_6
0626C	6	26	hands	swabs	S2_006_000_R1	S2_2013	Sloan2_6
0627D	6	27	surface_armrest	swabs	S2_006_000_R1	S2_2013	Sloan2_6
0627S	6	27	hand_rail	swabs	S2_006_000_R1	S2_2013	Sloan2_6
0627J	6	27	mouse	swabs	S2_006_000_R1	S2_2013	Sloan2_6
0627G	6	27	surface_monitor	swabs	S2_006_000_R1	S2_2013	Sloan2_6
0627K	6	27	cellphone	swabs	S2_006_000_R1	S2_2013	Sloan2_6
0627B	6	27	surface_counter	swabs	S2_006_000_R1	S2_2013	Sloan2_6
0627C	6	27	hands	swabs	S2_006_000_R1	S2_2013	Sloan2_6
0627E	6	27	isolette_knobs	swabs	S2_006_000_R1	S2_2013	Sloan2_6
1205C	12	5	hands	swabs	S2_012_000_R1	S2_2013	Sloan2_12
1205G	12	5	surface_monitor	swabs	S2_012_000_R1	S2_2013	Sloan2_12
1205S	12	5	hand_rail	swabs	S2_012_000_R1	S2_2013	Sloan2_12
1205B	12	5	surface_counter	swabs	S2_012_000_R1	S2_2013	Sloan2_12
1205D	12	5	surface_armrest	swabs	S2_012_000_R1	S2_2013	Sloan2_12
1205K	12	5	cellphone	swabs	S2_012_000_R1	S2_2013	Sloan2_12
1205J	12	5	mouse	swabs	S2_012_000_R1	S2_2013	Sloan2_12
1205E	12	5	isolette_knobs	swabs	S2_012_000_R1	S2_2013	Sloan2_12
1206S	12	6	hand_rail	swabs	S2_012_000_R1	S2_2013	Sloan2_12
1206K	12	6	cellphone	swabs	S2_012_000_R1	S2_2013	Sloan2_12
1206B	12	6	surface_counter	swabs	S2_012_000_R1	S2_2013	Sloan2_12
1206D	12	6	surface_armrest	swabs	S2_012_000_R1	S2_2013	Sloan2_12
1206G	12	6	surface_monitor	swabs	S2_012_000_R1	S2_2013	Sloan2_12
1206C	12	6	hands	swabs	S2_012_000_R1	S2_2013	Sloan2_12
1206E	12	6	isolette_knobs	swabs	S2_012_000_R1	S2_2013	Sloan2_12
1206Z	12	6	scanner	swabs	S2_012_000_R1	S2_2013	Sloan2_12
1206C	12	6	hands	swabs	S2_012_000_R1	S2_2013	Sloan2_12
1206J	12	6	mouse	swabs	S2_012_000_R1	S2_2013	Sloan2_12
1207G	12	7	surface_monitor	swabs	S2_012_000_R1	S2_2013	Sloan2_12
1207K	12	7	cellphone	swabs	S2_012_000_R1	S2_2013	Sloan2_12
1207J	12	7	mouse	swabs	S2_012_000_R1	S2_2013	Sloan2_12
1207B	12	7	surface_counter	swabs	S2_012_000_R1	S2_2013	Sloan2_12
1207S	12	7	hand_rail	swabs	S2_012_000_R1	S2_2013	Sloan2_12
1207Z	12	7	scanner	swabs	S2_012_000_R1	S2_2013	Sloan2_12
1207E	12	7	isolette_knobs	swabs	S2_012_000_R1	S2_2013	Sloan2_12
1207C	12	7	hands	swabs	S2_012_000_R1	S2_2013	Sloan2_12
1207D	12	7	surface_armrest	swabs	S2_012_000_R1	S2_2013	Sloan2_12
1208Z	12	8	scanner	swabs	S2_012_000_R1	S2_2013	Sloan2_12
1208B	12	8	surface_counter	swabs	S2_012_000_R1	S2_2013	Sloan2_12
1208J	12	8	mouse	swabs	S2_012_000_R1	S2_2013	Sloan2_12
1208K	12	8	cellphone	swabs	S2_012_000_R1	S2_2013	Sloan2_12
1208C	12	8	hands	swabs	S2_012_000_R1	S2_2013	Sloan2_12
1208G	12	8	surface_monitor	swabs	S2_012_000_R1	S2_2013	Sloan2_12
1208D	12	8	surface_armrest	swabs	S2_012_000_R1	S2_2013	Sloan2_12
1208E	12	8	isolette_knobs	swabs	S2_012_000_R1	S2_2013	Sloan2_12
1208S	12	8	hand_rail	swabs	S2_012_000_R1	S2_2013	Sloan2_12
1211J	12	11	mouse	swabs	S2_012_000_R1	S2_2013	Sloan2_12
1211C	12	11	hands	swabs	S2_012_000_R1	S2_2013	Sloan2_12
1211D	12	11	surface_armrest	swabs	S2_012_000_R1	S2_2013	Sloan2_12
1211B	12	11	surface_counter	swabs	S2_012_000_R1	S2_2013	Sloan2_12
1211G	12	11	surface_monitor	swabs	S2_012_000_R1	S2_2013	Sloan2_12
1211S	12	11	hand_rail	swabs	S2_012_000_R1	S2_2013	Sloan2_12
1211K	12	11	cellphone	swabs	S2_012_000_R1	S2_2013	Sloan2_12
1211C	12	11	hands	swabs	S2_012_000_R1	S2_2013	Sloan2_12
1211E	12	11	isolette_knobs	swabs	S2_012_000_R1	S2_2013	Sloan2_12
1211Z	12	11	scanner	swabs	S2_012_000_R1	S2_2013	Sloan2_12
1212C	12	12	hands	swabs	S2_012_000_R1	S2_2013	Sloan2_12
1212J	12	12	mouse	swabs	S2_012_000_R1	S2_2013	Sloan2_12
1212B	12	12	surface_counter	swabs	S2_012_000_R1	S2_2013	Sloan2_12
1212S	12	12	hand_rail	swabs	S2_012_000_R1	S2_2013	Sloan2_12
1212Z	12	12	scanner	swabs	S2_012_000_R1	S2_2013	Sloan2_12
1212E	12	12	isolette_knobs	swabs	S2_012_000_R1	S2_2013	Sloan2_12
1212K	12	12	cellphone	swabs	S2_012_000_R1	S2_2013	Sloan2_12
1212G	12	12	surface_monitor	swabs	S2_012_000_R1	S2_2013	Sloan2_12
1212D	12	12	surface_armrest	swabs	S2_012_000_R1	S2_2013	Sloan2_12
1213Z	12	13	scanner	swabs	S2_012_000_R1	S2_2013	Sloan2_12
1213J	12	13	mouse	swabs	S2_012_000_R1	S2_2013	Sloan2_12
1213C	12	13	hands	swabs	S2_012_000_R1	S2_2013	Sloan2_12
1213B	12	13	surface_counter	swabs	S2_012_000_R1	S2_2013	Sloan2_12
1213E	12	13	isolette_knobs	swabs	S2_012_000_R1	S2_2013	Sloan2_12
1213G	12	13	surface_monitor	swabs	S2_012_000_R1	S2_2013	Sloan2_12
1213K	12	13	cellphone	swabs	S2_012_000_R1	S2_2013	Sloan2_12
1213S	12	13	hand_rail	swabs	S2_012_000_R1	S2_2013	Sloan2_12
1214D	12	14	surface_armrest	swabs	S2_012_000_R1	S2_2013	Sloan2_12
1214J	12	14	mouse	swabs	S2_012_000_R1	S2_2013	Sloan2_12
1214S	12	14	hand_rail	swabs	S2_012_000_R1	S2_2013	Sloan2_12
1214K	12	14	cellphone	swabs	S2_012_000_R1	S2_2013	Sloan2_12
1214G	12	14	surface_monitor	swabs	S2_012_000_R1	S2_2013	Sloan2_12
1214E	12	14	isolette_knobs	swabs	S2_012_000_R1	S2_2013	Sloan2_12
1214B	12	14	surface_counter	swabs	S2_012_000_R1	S2_2013	Sloan2_12
1214Z	12	14	scanner	swabs	S2_012_000_R1	S2_2013	Sloan2_12
1214C	12	14	hands	swabs	S2_012_000_R1	S2_2013	Sloan2_12
1215C	12	15	hands	swabs	S2_012_000_R1	S2_2013	Sloan2_12
1215J	12	15	mouse	swabs	S2_012_000_R1	S2_2013	Sloan2_12
1215G	12	15	surface_monitor	swabs	S2_012_000_R1	S2_2013	Sloan2_12
1215K	12	15	cellphone	swabs	S2_012_000_R1	S2_2013	Sloan2_12
1215E	12	15	isolette_knobs	swabs	S2_012_000_R1	S2_2013	Sloan2_12
1215D	12	15	surface_armrest	swabs	S2_012_000_R1	S2_2013	Sloan2_12
1215Z	12	15	scanner	swabs	S2_012_000_R1	S2_2013	Sloan2_12
1215S	12	15	hand_rail	swabs	S2_012_000_R1	S2_2013	Sloan2_12
1215B	12	15	surface_counter	swabs	S2_012_000_R1	S2_2013	Sloan2_12
1218B	12	18	surface_counter	swabs	S2_012_000_R1	S2_2013	Sloan2_12
1218K	12	18	cellphone	swabs	S2_012_000_R1	S2_2013	Sloan2_12
1218G	12	18	surface_monitor	swabs	S2_012_000_R1	S2_2013	Sloan2_12
1218S	12	18	hand_rail	swabs	S2_012_000_R1	S2_2013	Sloan2_12
1218Z	12	18	scanner	swabs	S2_012_000_R1	S2_2013	Sloan2_12
1218C	12	18	hands	swabs	S2_012_000_R1	S2_2013	Sloan2_12
1218J	12	18	mouse	swabs	S2_012_000_R1	S2_2013	Sloan2_12
1218D	12	18	surface_armrest	swabs	S2_012_000_R1	S2_2013	Sloan2_12
1218E	12	18	isolette_knobs	swabs	S2_012_000_R1	S2_2013	Sloan2_12
1219D	12	19	surface_armrest	swabs	S2_012_000_R1	S2_2013	Sloan2_12
1219B	12	19	surface_counter	swabs	S2_012_000_R1	S2_2013	Sloan2_12
1219S	12	19	hand_rail	swabs	S2_012_000_R1	S2_2013	Sloan2_12
1219E	12	19	isolette_knobs	swabs	S2_012_000_R1	S2_2013	Sloan2_12
1219G	12	19	surface_monitor	swabs	S2_012_000_R1	S2_2013	Sloan2_12
1219C	12	19	hands	swabs	S2_012_000_R1	S2_2013	Sloan2_12
1219Z	12	19	scanner	swabs	S2_012_000_R1	S2_2013	Sloan2_12
1219K	12	19	cellphone	swabs	S2_012_000_R1	S2_2013	Sloan2_12
1219J	12	19	mouse	swabs	S2_012_000_R1	S2_2013	Sloan2_12
1220K	12	20	cellphone	swabs	S2_012_000_R1	S2_2013	Sloan2_12
1220S	12	20	hand_rail	swabs	S2_012_000_R1	S2_2013	Sloan2_12
1220G	12	20	surface_monitor	swabs	S2_012_000_R1	S2_2013	Sloan2_12
1220C	12	20	hands	swabs	S2_012_000_R1	S2_2013	Sloan2_12
1220E	12	20	isolette_knobs	swabs	S2_012_000_R1	S2_2013	Sloan2_12
1220B	12	20	surface_counter	swabs	S2_012_000_R1	S2_2013	Sloan2_12
1220D	12	20	surface_armrest	swabs	S2_012_000_R1	S2_2013	Sloan2_12
1220Z	12	20	scanner	swabs	S2_012_000_R1	S2_2013	Sloan2_12
1220J	12	20	mouse	swabs	S2_012_000_R1	S2_2013	Sloan2_12
1221G	12	21	surface_monitor	swabs	S2_012_000_R1	S2_2013	Sloan2_12
1221D	12	21	surface_armrest	swabs	S2_012_000_R1	S2_2013	Sloan2_12
1221Z	12	21	scanner	swabs	S2_012_000_R1	S2_2013	Sloan2_12
1221K	12	21	cellphone	swabs	S2_012_000_R1	S2_2013	Sloan2_12
1221B	12	21	surface_counter	swabs	S2_012_000_R1	S2_2013	Sloan2_12
1221S	12	21	hand_rail	swabs	S2_012_000_R1	S2_2013	Sloan2_12
1221E	12	21	isolette_knobs	swabs	S2_012_000_R1	S2_2013	Sloan2_12
1221J	12	21	mouse	swabs	S2_012_000_R1	S2_2013	Sloan2_12
1221C	12	21	hands	swabs	S2_012_000_R1	S2_2013	Sloan2_12
1222D	12	22	surface_armrest	swabs	S2_012_000_R1	S2_2013	Sloan2_12
1222C	12	22	hands	swabs	S2_012_000_R1	S2_2013	Sloan2_12
1222E	12	22	isolette_knobs	swabs	S2_012_000_R1	S2_2013	Sloan2_12
1222K	12	22	cellphone	swabs	S2_012_000_R1	S2_2013	Sloan2_12
1222B	12	22	surface_counter	swabs	S2_012_000_R1	S2_2013	Sloan2_12
1222G	12	22	surface_monitor	swabs	S2_012_000_R1	S2_2013	Sloan2_12
1222J	12	22	mouse	swabs	S2_012_000_R1	S2_2013	Sloan2_12
1222S	12	22	hand_rail	swabs	S2_012_000_R1	S2_2013	Sloan2_12
1225B	12	25	surface_counter	swabs	S2_012_000_R1	S2_2013	Sloan2_12
1225J	12	25	mouse	swabs	S2_012_000_R1	S2_2013	Sloan2_12
1225G	12	25	surface_monitor	swabs	S2_012_000_R1	S2_2013	Sloan2_12
1225E	12	25	isolette_knobs	swabs	S2_012_000_R1	S2_2013	Sloan2_12
1225D	12	25	surface_armrest	swabs	S2_012_000_R1	S2_2013	Sloan2_12
1225S	12	25	hand_rail	swabs	S2_012_000_R1	S2_2013	Sloan2_12
1226K	12	26	cellphone	swabs	S2_012_000_R1	S2_2013	Sloan2_12
1226Z	12	26	scanner	swabs	S2_012_000_R1	S2_2013	Sloan2_12
1226B	12	26	surface_counter	swabs	S2_012_000_R1	S2_2013	Sloan2_12
1226J	12	26	mouse	swabs	S2_012_000_R1	S2_2013	Sloan2_12
1226C	12	26	hands	swabs	S2_012_000_R1	S2_2013	Sloan2_12
1226D	12	26	surface_armrest	swabs	S2_012_000_R1	S2_2013	Sloan2_12
1226S	12	26	hand_rail	swabs	S2_012_000_R1	S2_2013	Sloan2_12
1227G	12	27	surface_monitor	swabs	S2_012_000_R1	S2_2013	Sloan2_12
1227D	12	27	surface_armrest	swabs	S2_012_000_R1	S2_2013	Sloan2_12
1227E	12	27	isolette_knobs	swabs	S2_012_000_R1	S2_2013	Sloan2_12
1227S	12	27	hand_rail	swabs	S2_012_000_R1	S2_2013	Sloan2_12
1227E	12	27	isolette_knobs	swabs	S2_012_000_R1	S2_2013	Sloan2_12
1227K	12	27	cellphone	swabs	S2_012_000_R1	S2_2013	Sloan2_12
1227Z	12	27	scanner	swabs	S2_012_000_R1	S2_2013	Sloan2_12
1227J	12	27	mouse	swabs	S2_012_000_R1	S2_2013	Sloan2_12
1227C	12	27	hands	swabs	S2_012_000_R1	S2_2013	Sloan2_12
1227B	12	27	surface_counter	swabs	S2_012_000_R1	S2_2013	Sloan2_12
1227G	12	27	surface_monitor	swabs	S2_012_000_R1	S2_2013	Sloan2_12
1228D	12	28	surface_armrest	swabs	S2_012_000_R1	S2_2013	Sloan2_12
1228S	12	28	hand_rail	swabs	S2_012_000_R1	S2_2013	Sloan2_12
1228C	12	28	hands	swabs	S2_012_000_R1	S2_2013	Sloan2_12
1228C	12	28	hands	swabs	S2_012_000_R1	S2_2013	Sloan2_12
1228Z	12	28	scanner	swabs	S2_012_000_R1	S2_2013	Sloan2_12
1228B	12	28	surface_counter	swabs	S2_012_000_R1	S2_2013	Sloan2_12
1228E	12	28	isolette_knobs	swabs	S2_012_000_R1	S2_2013	Sloan2_12
1228K	12	28	cellphone	swabs	S2_012_000_R1	S2_2013	Sloan2_12
1228J	12	28	mouse	swabs	S2_012_000_R1	S2_2013	Sloan2_12
1228C	12	28	hands	swabs	S2_012_000_R1	S2_2013	Sloan2_12
1228G	12	28	surface_monitor	swabs	S2_012_000_R1	S2_2013	Sloan2_12
1228Z	12	28	scanner	swabs	S2_012_000_R1	S2_2013	Sloan2_12
1805B	18	5	surface_counter	swabs	S2_018_000_R1	S2_2013	Sloan2_18
1805J	18	5	mouse	swabs	S2_018_000_R1	S2_2013	Sloan2_18
1805E	18	5	isolette_knobs	swabs	S2_018_000_R1	S2_2013	Sloan2_18
1805S	18	5	hand_rail	swabs	S2_018_000_R1	S2_2013	Sloan2_18
1805K	18	5	cellphone	swabs	S2_018_000_R1	S2_2013	Sloan2_18
1805D	18	5	surface_armrest	swabs	S2_018_000_R1	S2_2013	Sloan2_18
1805G	18	5	surface_monitor	swabs	S2_018_000_R1	S2_2013	Sloan2_18
1805C	18	5	hands	swabs	S2_018_000_R1	S2_2013	Sloan2_18
1805Z	18	5	scanner	swabs	S2_018_000_R1	S2_2013	Sloan2_18
1808K	18	8	cellphone	swabs	S2_018_000_R1	S2_2013	Sloan2_18
1808J	18	8	mouse	swabs	S2_018_000_R1	S2_2013	Sloan2_18
1808B	18	8	surface_counter	swabs	S2_018_000_R1	S2_2013	Sloan2_18
1808E	18	8	isolette_knobs	swabs	S2_018_000_R1	S2_2013	Sloan2_18
1808D	18	8	surface_armrest	swabs	S2_018_000_R1	S2_2013	Sloan2_18
1808G	18	8	surface_monitor	swabs	S2_018_000_R1	S2_2013	Sloan2_18
1808C	18	8	hands	swabs	S2_018_000_R1	S2_2013	Sloan2_18
1808Z	18	8	scanner	swabs	S2_018_000_R1	S2_2013	Sloan2_18
1808S	18	8	hand_rail	swabs	S2_018_000_R1	S2_2013	Sloan2_18
1809B	18	9	surface_counter	swabs	S2_018_000_R1	S2_2013	Sloan2_18
1809D	18	9	surface_armrest	swabs	S2_018_000_R1	S2_2013	Sloan2_18
1809C	18	9	hands	swabs	S2_018_000_R1	S2_2013	Sloan2_18
1809E	18	9	isolette_knobs	swabs	S2_018_000_R1	S2_2013	Sloan2_18
1809G	18	9	surface_monitor	swabs	S2_018_000_R1	S2_2013	Sloan2_18
1809Z	18	9	scanner	swabs	S2_018_000_R1	S2_2013	Sloan2_18
1809K	18	9	cellphone	swabs	S2_018_000_R1	S2_2013	Sloan2_18
1809J	18	9	mouse	swabs	S2_018_000_R1	S2_2013	Sloan2_18
1809S	18	9	hand_rail	swabs	S2_018_000_R1	S2_2013	Sloan2_18
1810B	18	10	surface_counter	swabs	S2_018_000_R1	S2_2013	Sloan2_18
1810E	18	10	isolette_knobs	swabs	S2_018_000_R1	S2_2013	Sloan2_18
1810Z	18	10	scanner	swabs	S2_018_000_R1	S2_2013	Sloan2_18
1810K	18	10	cellphone	swabs	S2_018_000_R1	S2_2013	Sloan2_18
1810G	18	10	surface_monitor	swabs	S2_018_000_R1	S2_2013	Sloan2_18
1810J	18	10	mouse	swabs	S2_018_000_R1	S2_2013	Sloan2_18
1810C	18	10	hands	swabs	S2_018_000_R1	S2_2013	Sloan2_18
1810S	18	10	hand_rail	swabs	S2_018_000_R1	S2_2013	Sloan2_18
1811B	18	11	surface_counter	swabs	S2_018_000_R1	S2_2013	Sloan2_18
1811G	18	11	surface_monitor	swabs	S2_018_000_R1	S2_2013	Sloan2_18
1811D	18	11	surface_armrest	swabs	S2_018_000_R1	S2_2013	Sloan2_18
1811J	18	11	mouse	swabs	S2_018_000_R1	S2_2013	Sloan2_18
1811Z	18	11	scanner	swabs	S2_018_000_R1	S2_2013	Sloan2_18
1811C	18	11	hands	swabs	S2_018_000_R1	S2_2013	Sloan2_18
1811K	18	11	cellphone	swabs	S2_018_000_R1	S2_2013	Sloan2_18
1811E	18	11	isolette_knobs	swabs	S2_018_000_R1	S2_2013	Sloan2_18
1812B	18	12	surface_counter	swabs	S2_018_000_R1	S2_2013	Sloan2_18
1812K	18	12	cellphone	swabs	S2_018_000_R1	S2_2013	Sloan2_18
1812C	18	12	hands	swabs	S2_018_000_R1	S2_2013	Sloan2_18
1812S	18	12	hand_rail	swabs	S2_018_000_R1	S2_2013	Sloan2_18
1812D	18	12	surface_armrest	swabs	S2_018_000_R1	S2_2013	Sloan2_18
1812G	18	12	surface_monitor	swabs	S2_018_000_R1	S2_2013	Sloan2_18
1812J	18	12	mouse	swabs	S2_018_000_R1	S2_2013	Sloan2_18
1812Z	18	12	scanner	swabs	S2_018_000_R1	S2_2013	Sloan2_18
1812E	18	12	isolette_knobs	swabs	S2_018_000_R1	S2_2013	Sloan2_18
1815E	18	15	isolette_knobs	swabs	S2_018_000_R1	S2_2013	Sloan2_18
1815S	18	15	hand_rail	swabs	S2_018_000_R1	S2_2013	Sloan2_18
1815K	18	15	cellphone	swabs	S2_018_000_R1	S2_2013	Sloan2_18
1815C	18	15	hands	swabs	S2_018_000_R1	S2_2013	Sloan2_18
1815G	18	15	surface_monitor	swabs	S2_018_000_R1	S2_2013	Sloan2_18
1815D	18	15	surface_armrest	swabs	S2_018_000_R1	S2_2013	Sloan2_18
1815Z	18	15	scanner	swabs	S2_018_000_R1	S2_2013	Sloan2_18
1815J	18	15	mouse	swabs	S2_018_000_R1	S2_2013	Sloan2_18
1815B	18	15	surface_counter	swabs	S2_018_000_R1	S2_2013	Sloan2_18
1816C	18	16	hands	swabs	S2_018_000_R1	S2_2013	Sloan2_18
1816G	18	16	surface_monitor	swabs	S2_018_000_R1	S2_2013	Sloan2_18
1816K	18	16	cellphone	swabs	S2_018_000_R1	S2_2013	Sloan2_18
1816D	18	16	surface_armrest	swabs	S2_018_000_R1	S2_2013	Sloan2_18
1816B	18	16	surface_counter	swabs	S2_018_000_R1	S2_2013	Sloan2_18
1816S	18	16	hand_rail	swabs	S2_018_000_R1	S2_2013	Sloan2_18
1816J	18	16	mouse	swabs	S2_018_000_R1	S2_2013	Sloan2_18
1816E	18	16	isolette_knobs	swabs	S2_018_000_R1	S2_2013	Sloan2_18
1816Z	18	16	scanner	swabs	S2_018_000_R1	S2_2013	Sloan2_18
1817D	18	17	surface_armrest	swabs	S2_018_000_R1	S2_2013	Sloan2_18
1817K	18	17	cellphone	swabs	S2_018_000_R1	S2_2013	Sloan2_18
1817B	18	17	surface_counter	swabs	S2_018_000_R1	S2_2013	Sloan2_18
1817S	18	17	hand_rail	swabs	S2_018_000_R1	S2_2013	Sloan2_18
1817G	18	17	surface_monitor	swabs	S2_018_000_R1	S2_2013	Sloan2_18
1817J	18	17	mouse	swabs	S2_018_000_R1	S2_2013	Sloan2_18
1817C	18	17	hands	swabs	S2_018_000_R1	S2_2013	Sloan2_18
1817Z	18	17	scanner	swabs	S2_018_000_R1	S2_2013	Sloan2_18
1818Z	18	18	scanner	swabs	S2_018_000_R1	S2_2013	Sloan2_18
1818K	18	18	cellphone	swabs	S2_018_000_R1	S2_2013	Sloan2_18
1818G	18	18	surface_monitor	swabs	S2_018_000_R1	S2_2013	Sloan2_18
1818B	18	18	surface_counter	swabs	S2_018_000_R1	S2_2013	Sloan2_18
1818E	18	18	isolette_knobs	swabs	S2_018_000_R1	S2_2013	Sloan2_18
1818D	18	18	surface_armrest	swabs	S2_018_000_R1	S2_2013	Sloan2_18
1818J	18	18	mouse	swabs	S2_018_000_R1	S2_2013	Sloan2_18
1818C	18	18	hands	swabs	S2_018_000_R1	S2_2013	Sloan2_18
1818S	18	18	hand_rail	swabs	S2_018_000_R1	S2_2013	Sloan2_18
1819E	18	19	isolette_knobs	swabs	S2_018_000_R1	S2_2013	Sloan2_18
1819D	18	19	surface_armrest	swabs	S2_018_000_R1	S2_2013	Sloan2_18
1819Z	18	19	scanner	swabs	S2_018_000_R1	S2_2013	Sloan2_18
1819C	18	19	hands	swabs	S2_018_000_R1	S2_2013	Sloan2_18
1819G	18	19	surface_monitor	swabs	S2_018_000_R1	S2_2013	Sloan2_18
1819J	18	19	mouse	swabs	S2_018_000_R1	S2_2013	Sloan2_18
1819K	18	19	cellphone	swabs	S2_018_000_R1	S2_2013	Sloan2_18
1819B	18	19	surface_counter	swabs	S2_018_000_R1	S2_2013	Sloan2_18
1822E	18	22	isolette_knobs	swabs	S2_018_000_R1	S2_2013	Sloan2_18
1822S	18	22	hand_rail	swabs	S2_018_000_R1	S2_2013	Sloan2_18
1822C	18	22	hands	swabs	S2_018_000_R1	S2_2013	Sloan2_18
1822D	18	22	surface_armrest	swabs	S2_018_000_R1	S2_2013	Sloan2_18
1822K	18	22	cellphone	swabs	S2_018_000_R1	S2_2013	Sloan2_18
1822Z	18	22	scanner	swabs	S2_018_000_R1	S2_2013	Sloan2_18
1822B	18	22	surface_counter	swabs	S2_018_000_R1	S2_2013	Sloan2_18
1822J	18	22	mouse	swabs	S2_018_000_R1	S2_2013	Sloan2_18
1822G	18	22	surface_monitor	swabs	S2_018_000_R1	S2_2013	Sloan2_18
1823J	18	23	mouse	swabs	S2_018_000_R1	S2_2013	Sloan2_18
1823S	18	23	hand_rail	swabs	S2_018_000_R1	S2_2013	Sloan2_18
1823G	18	23	surface_monitor	swabs	S2_018_000_R1	S2_2013	Sloan2_18
1823C	18	23	hands	swabs	S2_018_000_R1	S2_2013	Sloan2_18
1823B	18	23	surface_counter	swabs	S2_018_000_R1	S2_2013	Sloan2_18
1823E	18	23	isolette_knobs	swabs	S2_018_000_R1	S2_2013	Sloan2_18
1823K	18	23	cellphone	swabs	S2_018_000_R1	S2_2013	Sloan2_18
1823Z	18	23	scanner	swabs	S2_018_000_R1	S2_2013	Sloan2_18
1823D	18	23	surface_armrest	swabs	S2_018_000_R1	S2_2013	Sloan2_18
0305F	3	5	sink_basin	sinks	S2_003_000_R2	S2_2013	Sloan2_3
0306F	3	6	sink_basin	sinks	S2_003_000_R2	S2_2013	Sloan2_3
0307F	3	7	sink_basin	sinks	S2_003_000_R2	S2_2013	Sloan2_3
0308F	3	8	sink_basin	sinks	S2_003_000_R2	S2_2013	Sloan2_3
0311F	3	11	sink_basin	sinks	S2_003_000_R2	S2_2013	Sloan2_3
0312F	3	12	sink_basin	sinks	S2_003_000_R2	S2_2013	Sloan2_3
0313F	3	13	sink_basin	sinks	S2_003_000_R2	S2_2013	Sloan2_3
0314F	3	14	sink_basin	sinks	S2_003_000_R2	S2_2013	Sloan2_3
0315F	3	15	sink_basin	sinks	S2_003_000_R2	S2_2013	Sloan2_3
0318F	3	18	sink_basin	sinks	S2_003_000_R2	S2_2013	Sloan2_3
0319F	3	19	sink_basin	sinks	S2_003_000_R2	S2_2013	Sloan2_3
0320F	3	20	sink_basin	sinks	S2_003_000_R2	S2_2013	Sloan2_3
0321F	3	21	sink_basin	sinks	S2_003_000_R2	S2_2013	Sloan2_3
0505F	5	5	sink_basin	sinks	S2_005_001_R2	S2_2013	Sloan2_5
0506F	5	6	sink_basin	sinks	S2_005_001_R2	S2_2013	Sloan2_5
0507F	5	7	sink_basin	sinks	S2_005_001_R2	S2_2013	Sloan2_5
0509F	5	9	sink_basin	sinks	S2_005_001_R2	S2_2013	Sloan2_5
0512F	5	12	sink_basin	sinks	S2_005_001_R2	S2_2013	Sloan2_5
0513F	5	13	sink_basin	sinks	S2_005_002_R2	S2_2013	Sloan2_5
0514F	5	14	sink_basin	sinks	S2_005_002_R2	S2_2013	Sloan2_5
0515F	5	15	sink_basin	sinks	S2_005_002_R2	S2_2013	Sloan2_5
0516F	5	16	sink_basin	sinks	S2_005_002_R2	S2_2013	Sloan2_5
0519F	5	19	sink_basin	sinks	S2_005_002_R2	S2_2013	Sloan2_5
0520F	5	20	sink_basin	sinks	S2_005_002_R2	S2_2013	Sloan2_5
0521F	5	21	sink_basin	sinks	S2_005_003_R2	S2_2013	Sloan2_5
0522F	5	22	sink_basin	sinks	S2_005_003_R2	S2_2013	Sloan2_5
0523F	5	23	sink_basin	sinks	S2_005_003_R2	S2_2013	Sloan2_5
0526F	5	26	sink_basin	sinks	S2_005_003_R2	S2_2013	Sloan2_5
0528F	5	28	sink_basin	sinks	S2_005_003_R2	S2_2013	Sloan2_5
0605F	6	5	sink_basin	sinks	S2_006_000_R2	S2_2013	Sloan2_6
0606F	6	6	sink_basin	sinks	S2_006_000_R2	S2_2013	Sloan2_6
0609F	6	9	sink_basin	sinks	S2_006_000_R2	S2_2013	Sloan2_6
0610F	6	10	sink_basin	sinks	S2_006_000_R2	S2_2013	Sloan2_6
0611F	6	11	sink_basin	sinks	S2_006_000_R2	S2_2013	Sloan2_6
0612F	6	12	sink_basin	sinks	S2_006_000_R2	S2_2013	Sloan2_6
0613F	6	13	sink_basin	sinks	S2_006_000_R2	S2_2013	Sloan2_6
0616F	6	16	sink_basin	sinks	S2_006_000_R2	S2_2013	Sloan2_6
0617F	6	17	sink_basin	sinks	S2_006_000_R2	S2_2013	Sloan2_6
0618F	6	18	sink_basin	sinks	S2_006_000_R2	S2_2013	Sloan2_6
0619F	6	19	sink_basin	sinks	S2_006_000_R2	S2_2013	Sloan2_6
0623F	6	23	sink_basin	sinks	S2_006_000_R2	S2_2013	Sloan2_6
0625F	6	25	sink_basin	sinks	S2_006_000_R2	S2_2013	Sloan2_6
0626F	6	26	sink_basin	sinks	S2_006_000_R2	S2_2013	Sloan2_6
0627F	6	27	sink_basin	sinks	S2_006_000_R2	S2_2013	Sloan2_6
1205F	12	5	sink_basin	sinks	S2_012_000_R2	S2_2013	Sloan2_12
1206F	12	6	sink_basin	sinks	S2_012_000_R2	S2_2013	Sloan2_12
1207F	12	7	sink_basin	sinks	S2_012_000_R2	S2_2013	Sloan2_12
1208F	12	8	sink_basin	sinks	S2_012_000_R2	S2_2013	Sloan2_12
1211F	12	11	sink_basin	sinks	S2_012_000_R2	S2_2013	Sloan2_12
1212F	12	12	sink_basin	sinks	S2_012_000_R2	S2_2013	Sloan2_12
1213F	12	13	sink_basin	sinks	S2_012_000_R2	S2_2013	Sloan2_12
1214F	12	14	sink_basin	sinks	S2_012_000_R2	S2_2013	Sloan2_12
1215F	12	15	sink_basin	sinks	S2_012_000_R2	S2_2013	Sloan2_12
1218F	12	18	sink_basin	sinks	S2_012_000_R2	S2_2013	Sloan2_12
1219F	12	19	sink_basin	sinks	S2_012_000_R2	S2_2013	Sloan2_12
1220F	12	20	sink_basin	sinks	S2_012_000_R2	S2_2013	Sloan2_12
1221F	12	21	sink_basin	sinks	S2_012_000_R2	S2_2013	Sloan2_12
1222F	12	22	sink_basin	sinks	S2_012_000_R2	S2_2013	Sloan2_12
1225F	12	25	sink_basin	sinks	S2_012_000_R2	S2_2013	Sloan2_12
1227F	12	27	sink_basin	sinks	S2_012_000_R2	S2_2013	Sloan2_12
1228F	12	28	sink_basin	sinks	S2_012_000_R2	S2_2013	Sloan2_12
1228F	12	28	sink_basin	sinks	S2_012_000_R2	S2_2013	Sloan2_12
1805F	18	5	sink_basin	sinks	S2_018_000_R2	S2_2013	Sloan2_18
1808F	18	8	sink_basin	sinks	S2_018_000_R2	S2_2013	Sloan2_18
1809F	18	9	sink_basin	sinks	S2_018_000_R2	S2_2013	Sloan2_18
1810F	18	10	sink_basin	sinks	S2_018_000_R2	S2_2013	Sloan2_18
1811F	18	11	sink_basin	sinks	S2_018_000_R2	S2_2013	Sloan2_18
1812F	18	12	sink_basin	sinks	S2_018_000_R2	S2_2013	Sloan2_18
1815F	18	15	sink_basin	sinks	S2_018_000_R2	S2_2013	Sloan2_18
1816F	18	16	sink_basin	sinks	S2_018_000_R2	S2_2013	Sloan2_18
1817F	18	17	sink_basin	sinks	S2_018_000_R2	S2_2013	Sloan2_18
1818F	18	18	sink_basin	sinks	S2_018_000_R2	S2_2013	Sloan2_18
1822F	18	22	sink_basin	sinks	S2_018_000_R2	S2_2013	Sloan2_18
1823F	18	23	sink_basin	sinks	S2_018_000_R2	S2_2013	Sloan2_18
0905B	9	5	surface_counter	swabs	S2_009_000_R1	S2_2013	Sloan2_9
0908B	9	8	surface_counter	swabs	S2_009_000_R1	S2_2013	Sloan2_9
0909B	9	9	surface_counter	swabs	S2_009_000_R1	S2_2013	Sloan2_9
0911B	9	11	surface_counter	swabs	S2_009_000_R1	S2_2013	Sloan2_9
0912B	9	12	surface_counter	swabs	S2_009_000_R1	S2_2013	Sloan2_9
0915B	9	15	surface_counter	swabs	S2_009_000_R1	S2_2013	Sloan2_9
0916B	9	16	surface_counter	swabs	S2_009_000_R1	S2_2013	Sloan2_9
0917B	9	17	surface_counter	swabs	S2_009_000_R1	S2_2013	Sloan2_9
0919B	9	19	surface_counter	swabs	S2_009_000_R1	S2_2013	Sloan2_9
0925B	9	25	surface_counter	swabs	S2_009_000_R1	S2_2013	Sloan2_9
0905C	9	5	hands	swabs	S2_009_000_R1	S2_2013	Sloan2_9
0905C	9	5	hands	swabs	S2_009_000_R1	S2_2013	Sloan2_9
0908C	9	8	hands	swabs	S2_009_000_R1	S2_2013	Sloan2_9
0908C	9	8	hands	swabs	S2_009_000_R1	S2_2013	Sloan2_9
0910C	9	10	hands	swabs	S2_009_000_R1	S2_2013	Sloan2_9
0911C	9	11	hands	swabs	S2_009_000_R1	S2_2013	Sloan2_9
0912C	9	12	hands	swabs	S2_009_000_R1	S2_2013	Sloan2_9
0917C	9	17	hands	swabs	S2_009_000_R1	S2_2013	Sloan2_9
0918C	9	18	hands	swabs	S2_009_000_R1	S2_2013	Sloan2_9
0919C	9	19	hands	swabs	S2_009_000_R1	S2_2013	Sloan2_9
0922C	9	22	hands	swabs	S2_009_000_R1	S2_2013	Sloan2_9
0923C	9	23	hands	swabs	S2_009_000_R1	S2_2013	Sloan2_9
0925C	9	25	hands	swabs	S2_009_000_R1	S2_2013	Sloan2_9
0926C	9	26	hands	swabs	S2_009_000_R1	S2_2013	Sloan2_9
0905D	9	5	surface_armrest	swabs	S2_009_000_R1	S2_2013	Sloan2_9
0908D	9	8	surface_armrest	swabs	S2_009_000_R1	S2_2013	Sloan2_9
0909D	9	9	surface_armrest	swabs	S2_009_000_R1	S2_2013	Sloan2_9
0911D	9	11	surface_armrest	swabs	S2_009_000_R1	S2_2013	Sloan2_9
0917D	9	17	surface_armrest	swabs	S2_009_000_R1	S2_2013	Sloan2_9
0918D	9	18	surface_armrest	swabs	S2_009_000_R1	S2_2013	Sloan2_9
0924D	9	24	surface_armrest	swabs	S2_009_000_R1	S2_2013	Sloan2_9
0925D	9	25	surface_armrest	swabs	S2_009_000_R1	S2_2013	Sloan2_9
0905E	9	5	isolette_knobs	swabs	S2_009_000_R1	S2_2013	Sloan2_9
0908E	9	8	isolette_knobs	swabs	S2_009_000_R1	S2_2013	Sloan2_9
0909E	9	9	isolette_knobs	swabs	S2_009_000_R1	S2_2013	Sloan2_9
0911E	9	11	isolette_knobs	swabs	S2_009_000_R1	S2_2013	Sloan2_9
0912E	9	12	isolette_knobs	swabs	S2_009_000_R1	S2_2013	Sloan2_9
0916E	9	16	isolette_knobs	swabs	S2_009_000_R1	S2_2013	Sloan2_9
0922E	9	22	isolette_knobs	swabs	S2_009_000_R1	S2_2013	Sloan2_9
0925E	9	25	isolette_knobs	swabs	S2_009_000_R1	S2_2013	Sloan2_9
0908F	9	8	sink_basin	sinks	S2_009_000_R2	S2_2013	Sloan2_9
0909F	9	9	sink_basin	sinks	S2_009_000_R2	S2_2013	Sloan2_9
0910F	9	10	sink_basin	sinks	S2_009_000_R2	S2_2013	Sloan2_9
0915F	9	15	sink_basin	sinks	S2_009_000_R2	S2_2013	Sloan2_9
0916F	9	16	sink_basin	sinks	S2_009_000_R2	S2_2013	Sloan2_9
0918F	9	18	sink_basin	sinks	S2_009_000_R2	S2_2013	Sloan2_9
0922F	9	22	sink_basin	sinks	S2_009_000_R2	S2_2013	Sloan2_9
0923F	9	23	sink_basin	sinks	S2_009_000_R2	S2_2013	Sloan2_9
0924F	9	24	sink_basin	sinks	S2_009_000_R2	S2_2013	Sloan2_9
0925F	9	25	sink_basin	sinks	S2_009_000_R2	S2_2013	Sloan2_9
0905G	9	5	surface_monitor	swabs	S2_009_000_R3	S2_2013	Sloan2_9
0908G	9	8	surface_monitor	swabs	S2_009_000_R3	S2_2013	Sloan2_9
0909G	9	9	surface_monitor	swabs	S2_009_000_R3	S2_2013	Sloan2_9
0910G	9	10	surface_monitor	swabs	S2_009_000_R3	S2_2013	Sloan2_9
0911G	9	11	surface_monitor	swabs	S2_009_000_R3	S2_2013	Sloan2_9
0916G	9	16	surface_monitor	swabs	S2_009_000_R3	S2_2013	Sloan2_9
0918G	9	18	surface_monitor	swabs	S2_009_000_R3	S2_2013	Sloan2_9
0923G	9	23	surface_monitor	swabs	S2_009_000_R3	S2_2013	Sloan2_9
0925G	9	25	surface_monitor	swabs	S2_009_000_R3	S2_2013	Sloan2_9
0905J	9	5	mouse	swabs	S2_009_000_R3	S2_2013	Sloan2_9
0910J	9	10	mouse	swabs	S2_009_000_R3	S2_2013	Sloan2_9
0911J	9	11	mouse	swabs	S2_009_000_R3	S2_2013	Sloan2_9
0912J	9	12	mouse	swabs	S2_009_000_R3	S2_2013	Sloan2_9
0915J	9	15	mouse	swabs	S2_009_000_R3	S2_2013	Sloan2_9
0916J	9	16	mouse	swabs	S2_009_000_R3	S2_2013	Sloan2_9
0917J	9	17	mouse	swabs	S2_009_000_R3	S2_2013	Sloan2_9
0922J	9	22	mouse	swabs	S2_009_000_R3	S2_2013	Sloan2_9
0924J	9	24	mouse	swabs	S2_009_000_R3	S2_2013	Sloan2_9
0925J	9	25	mouse	swabs	S2_009_000_R3	S2_2013	Sloan2_9
0908K	9	8	cellphone	swabs	S2_009_000_R3	S2_2013	Sloan2_9
0911K	9	11	cellphone	swabs	S2_009_000_R3	S2_2013	Sloan2_9
0912K	9	12	cellphone	swabs	S2_009_000_R3	S2_2013	Sloan2_9
0916K	9	16	cellphone	swabs	S2_009_000_R3	S2_2013	Sloan2_9
0919K	9	19	cellphone	swabs	S2_009_000_R3	S2_2013	Sloan2_9
0924K	9	24	cellphone	swabs	S2_009_000_R3	S2_2013	Sloan2_9
0925K	9	25	cellphone	swabs	S2_009_000_R3	S2_2013	Sloan2_9
0905S	9	5	hand_rail	swabs	S2_009_000_R3	S2_2013	Sloan2_9
0909S	9	9	hand_rail	swabs	S2_009_000_R3	S2_2013	Sloan2_9
0910S	9	10	hand_rail	swabs	S2_009_000_R3	S2_2013	Sloan2_9
0911S	9	11	hand_rail	swabs	S2_009_000_R3	S2_2013	Sloan2_9
0912S	9	12	hand_rail	swabs	S2_009_000_R3	S2_2013	Sloan2_9
0915S	9	15	hand_rail	swabs	S2_009_000_R3	S2_2013	Sloan2_9
0918S	9	18	hand_rail	swabs	S2_009_000_R3	S2_2013	Sloan2_9
0924S	9	24	hand_rail	swabs	S2_009_000_R3	S2_2013	Sloan2_9
0925S	9	25	hand_rail	swabs	S2_009_000_R3	S2_2013	Sloan2_9
0926S	9	26	hand_rail	swabs	S2_009_000_R3	S2_2013	Sloan2_9
0915Z	9	15	scanner	swabs	S2_009_000_R3	S2_2013	Sloan2_9
0916Z	9	16	scanner	swabs	S2_009_000_R3	S2_2013	Sloan2_9
0917Z	9	17	scanner	swabs	S2_009_000_R3	S2_2013	Sloan2_9
0918Z	9	18	scanner	swabs	S2_009_000_R3	S2_2013	Sloan2_9
0919Z	9	19	scanner	swabs	S2_009_000_R3	S2_2013	Sloan2_9
0922Z	9	22	scanner	swabs	S2_009_000_R3	S2_2013	Sloan2_9
0923Z	9	23	scanner	swabs	S2_009_000_R3	S2_2013	Sloan2_9
