# Supplementary material for: Strain-resolved analysis of hospital rooms and infants reveals overlap between the human and room microbiome
Source: Nat Commun. 2017 Nov 27;8:1814. doi: 10.1038/s41467-017-02018-w (PMC5703836; doi:10.1038/s41467-017-02018-w)
Supplement: Supplementary file 5 — Supplementary Data 2 [file 41467_2017_2018_MOESM5_ESM.txt]

#Supplementary Data 2. Infant metadata.																										
"#project_accession == NCBI project accession; sample_accession == NCBI sample accession; library_ID == SRA submission column; title == SRA submission column; library_strategy == SRA submission column; library_source == SRA submission column; library_selection == SRA submission column; library_layout == SRA submission column; platform == SRA submission column; instrument_model == SRA submission column; dol == day of life; cohort == cohort; location == environment sampled; infant == infant; cohort_infant == lookup for supplemental table 1; birth_date_matched_to_study_day == day of birth synced to stuady day 0 and counted numerically by calendar day (study day 0 = first sample from first baby); gestational_age_weeks == gestational age; sex == sex; birth_mode == birth method; birth_weight_grams == birth weight; hospital == hospital name; city == city; country == country; data_release == what study was the data first published; nicu_room == when available, what room number "																										
project_accession	sample_accession	library_ID	title	library_strategy	library_source	library_selection	library_layout	platform	instrument_model	dol	cohort	location	infant	cohort_infant	birth_date_matched_to_study_day	gestational_age_weeks	sex	birth_mode	birth_weight_grams	hospital	city	country	data_release	nicu_room		
PRJNA376566	SAMN06444306	N2_031_008G1	Fecal metagenome from preterm infant	WGS	METAGENOMIC	RANDOM	paired	ILLUMINA	Illumina HiSeq 2000	8	NIHY2	Gut	31	NIHY2_31	166	26	M	C-section	773	Magee-Womens	Pittsburgh	USA	this study	NA		
PRJNA376566	SAMN06444307	N2_031_010G1	Fecal metagenome from preterm infant	WGS	METAGENOMIC	RANDOM	paired	ILLUMINA	Illumina HiSeq 2000	10	NIHY2	Gut	31	NIHY2_31	166	26	M	C-section	773	Magee-Womens	Pittsburgh	USA	this study	NA		
PRJNA376566	SAMN06444308	N2_031_012G1	Fecal metagenome from preterm infant	WGS	METAGENOMIC	RANDOM	paired	ILLUMINA	Illumina HiSeq 2000	12	NIHY2	Gut	31	NIHY2_31	166	26	M	C-section	773	Magee-Womens	Pittsburgh	USA	this study	NA		
PRJNA376566	SAMN06444309	N2_031_014G1	Fecal metagenome from preterm infant	WGS	METAGENOMIC	RANDOM	paired	ILLUMINA	Illumina HiSeq 2000	14	NIHY2	Gut	31	NIHY2_31	166	26	M	C-section	773	Magee-Womens	Pittsburgh	USA	this study	NA		
PRJNA376566	SAMN06444310	N2_031_016G1	Fecal metagenome from preterm infant	WGS	METAGENOMIC	RANDOM	paired	ILLUMINA	Illumina HiSeq 2000	16	NIHY2	Gut	31	NIHY2_31	166	26	M	C-section	773	Magee-Womens	Pittsburgh	USA	this study	NA		
PRJNA376566	SAMN06444311	N2_031_018G1	Fecal metagenome from preterm infant	WGS	METAGENOMIC	RANDOM	paired	ILLUMINA	Illumina HiSeq 2000	18	NIHY2	Gut	31	NIHY2_31	166	26	M	C-section	773	Magee-Womens	Pittsburgh	USA	this study	NA		
PRJNA376566	SAMN06444312	N2_031_020G1	Fecal metagenome from preterm infant	WGS	METAGENOMIC	RANDOM	paired	ILLUMINA	Illumina HiSeq 2000	20	NIHY2	Gut	31	NIHY2_31	166	26	M	C-section	773	Magee-Womens	Pittsburgh	USA	this study	NA		
PRJNA376566	SAMN06444313	N2_031_021G1	Fecal metagenome from preterm infant	WGS	METAGENOMIC	RANDOM	paired	ILLUMINA	Illumina HiSeq 2000	21	NIHY2	Gut	31	NIHY2_31	166	26	M	C-section	773	Magee-Womens	Pittsburgh	USA	this study	NA		
PRJNA376566	SAMN06444314	N2_031_023G1	Fecal metagenome from preterm infant	WGS	METAGENOMIC	RANDOM	paired	ILLUMINA	Illumina HiSeq 2000	23	NIHY2	Gut	31	NIHY2_31	166	26	M	C-section	773	Magee-Womens	Pittsburgh	USA	this study	NA		
PRJNA376566	SAMN06444315	N2_031_027G1	Fecal metagenome from preterm infant	WGS	METAGENOMIC	RANDOM	paired	ILLUMINA	Illumina HiSeq 2000	27	NIHY2	Gut	31	NIHY2_31	166	26	M	C-section	773	Magee-Womens	Pittsburgh	USA	this study	NA		
PRJNA376566	SAMN06444316	N2_031_033G1	Fecal metagenome from preterm infant	WGS	METAGENOMIC	RANDOM	paired	ILLUMINA	Illumina HiSeq 2000	33	NIHY2	Gut	31	NIHY2_31	166	26	M	C-section	773	Magee-Womens	Pittsburgh	USA	this study	NA		
PRJNA376566	SAMN06444317	N2_031_040G1	Fecal metagenome from preterm infant	WGS	METAGENOMIC	RANDOM	paired	ILLUMINA	Illumina HiSeq 2000	40	NIHY2	Gut	31	NIHY2_31	166	26	M	C-section	773	Magee-Womens	Pittsburgh	USA	this study	NA		
PRJNA376566	SAMN06444318	N2_031_055G1	Fecal metagenome from preterm infant	WGS	METAGENOMIC	RANDOM	paired	ILLUMINA	Illumina HiSeq 2000	55	NIHY2	Gut	31	NIHY2_31	166	26	M	C-section	773	Magee-Womens	Pittsburgh	USA	this study	NA		
PRJNA376566	SAMN06444319	N2_035_010G1	Fecal metagenome from preterm infant	WGS	METAGENOMIC	RANDOM	paired	ILLUMINA	Illumina HiSeq 2000	10	NIHY2	Gut	35	NIHY2_35	187	25	M	Vaginal	795	Magee-Womens	Pittsburgh	USA	this study	NA		
PRJNA376566	SAMN06444320	N2_035_012G1	Fecal metagenome from preterm infant	WGS	METAGENOMIC	RANDOM	paired	ILLUMINA	Illumina HiSeq 2000	12	NIHY2	Gut	35	NIHY2_35	187	25	M	Vaginal	795	Magee-Womens	Pittsburgh	USA	this study	NA		
PRJNA376566	SAMN06444321	N2_035_014G1	Fecal metagenome from preterm infant	WGS	METAGENOMIC	RANDOM	paired	ILLUMINA	Illumina HiSeq 2000	14	NIHY2	Gut	35	NIHY2_35	187	25	M	Vaginal	795	Magee-Womens	Pittsburgh	USA	this study	NA		
PRJNA376566	SAMN06444322	N2_035_016G1	Fecal metagenome from preterm infant	WGS	METAGENOMIC	RANDOM	paired	ILLUMINA	Illumina HiSeq 2000	16	NIHY2	Gut	35	NIHY2_35	187	25	M	Vaginal	795	Magee-Womens	Pittsburgh	USA	this study	NA		
PRJNA376566	SAMN06444323	N2_035_018G1	Fecal metagenome from preterm infant	WGS	METAGENOMIC	RANDOM	paired	ILLUMINA	Illumina HiSeq 2000	18	NIHY2	Gut	35	NIHY2_35	187	25	M	Vaginal	795	Magee-Womens	Pittsburgh	USA	this study	NA		
PRJNA376566	SAMN06444324	N2_035_020G1	Fecal metagenome from preterm infant	WGS	METAGENOMIC	RANDOM	paired	ILLUMINA	Illumina HiSeq 2000	20	NIHY2	Gut	35	NIHY2_35	187	25	M	Vaginal	795	Magee-Womens	Pittsburgh	USA	this study	NA		
PRJNA376566	SAMN06444325	N2_035_022G1	Fecal metagenome from preterm infant	WGS	METAGENOMIC	RANDOM	paired	ILLUMINA	Illumina HiSeq 2000	22	NIHY2	Gut	35	NIHY2_35	187	25	M	Vaginal	795	Magee-Womens	Pittsburgh	USA	this study	NA		
PRJNA376566	SAMN06444326	N2_035_025G1	Fecal metagenome from preterm infant	WGS	METAGENOMIC	RANDOM	paired	ILLUMINA	Illumina HiSeq 2000	25	NIHY2	Gut	35	NIHY2_35	187	25	M	Vaginal	795	Magee-Womens	Pittsburgh	USA	this study	NA		
PRJNA376566	SAMN06444327	N2_035_027G1	Fecal metagenome from preterm infant	WGS	METAGENOMIC	RANDOM	paired	ILLUMINA	Illumina HiSeq 2000	27	NIHY2	Gut	35	NIHY2_35	187	25	M	Vaginal	795	Magee-Womens	Pittsburgh	USA	this study	NA		
PRJNA376566	SAMN06444328	N2_035_032G1	Fecal metagenome from preterm infant	WGS	METAGENOMIC	RANDOM	paired	ILLUMINA	Illumina HiSeq 2000	32	NIHY2	Gut	35	NIHY2_35	187	25	M	Vaginal	795	Magee-Womens	Pittsburgh	USA	this study	NA		
PRJNA376566	SAMN06444329	N2_035_039G1	Fecal metagenome from preterm infant	WGS	METAGENOMIC	RANDOM	paired	ILLUMINA	Illumina HiSeq 2000	39	NIHY2	Gut	35	NIHY2_35	187	25	M	Vaginal	795	Magee-Womens	Pittsburgh	USA	this study	NA		
PRJNA376566	SAMN06444330	N2_035_046G1	Fecal metagenome from preterm infant	WGS	METAGENOMIC	RANDOM	paired	ILLUMINA	Illumina HiSeq 2000	46	NIHY2	Gut	35	NIHY2_35	187	25	M	Vaginal	795	Magee-Womens	Pittsburgh	USA	this study	NA		
PRJNA376566	SAMN06444331	N2_035_053G1	Fecal metagenome from preterm infant	WGS	METAGENOMIC	RANDOM	paired	ILLUMINA	Illumina HiSeq 2000	53	NIHY2	Gut	35	NIHY2_35	187	25	M	Vaginal	795	Magee-Womens	Pittsburgh	USA	this study	NA		
PRJNA376566	SAMN06444332	N2_038_009G1	Fecal metagenome from preterm infant	WGS	METAGENOMIC	RANDOM	paired	ILLUMINA	Illumina HiSeq 2000	9	NIHY2	Gut	38	NIHY2_38	189	30	F	C-section	1381	Magee-Womens	Pittsburgh	USA	this study	NA		
PRJNA376566	SAMN06444333	N2_038_011G1	Fecal metagenome from preterm infant	WGS	METAGENOMIC	RANDOM	paired	ILLUMINA	Illumina HiSeq 2000	11	NIHY2	Gut	38	NIHY2_38	189	30	F	C-section	1381	Magee-Womens	Pittsburgh	USA	this study	NA		
PRJNA376566	SAMN06444334	N2_038_013G1	Fecal metagenome from preterm infant	WGS	METAGENOMIC	RANDOM	paired	ILLUMINA	Illumina HiSeq 2000	13	NIHY2	Gut	38	NIHY2_38	189	30	F	C-section	1381	Magee-Womens	Pittsburgh	USA	this study	NA		
PRJNA376566	SAMN06444335	N2_038_015G1	Fecal metagenome from preterm infant	WGS	METAGENOMIC	RANDOM	paired	ILLUMINA	Illumina HiSeq 2000	15	NIHY2	Gut	38	NIHY2_38	189	30	F	C-section	1381	Magee-Womens	Pittsburgh	USA	this study	NA		
PRJNA376566	SAMN06444336	N2_038_018G1	Fecal metagenome from preterm infant	WGS	METAGENOMIC	RANDOM	paired	ILLUMINA	Illumina HiSeq 2000	18	NIHY2	Gut	38	NIHY2_38	189	30	F	C-section	1381	Magee-Womens	Pittsburgh	USA	this study	NA		
PRJNA376566	SAMN06444337	N2_038_020G1	Fecal metagenome from preterm infant	WGS	METAGENOMIC	RANDOM	paired	ILLUMINA	Illumina HiSeq 2000	20	NIHY2	Gut	38	NIHY2_38	189	30	F	C-section	1381	Magee-Womens	Pittsburgh	USA	this study	NA		
PRJNA376566	SAMN06444338	N2_038_026G1	Fecal metagenome from preterm infant	WGS	METAGENOMIC	RANDOM	paired	ILLUMINA	Illumina HiSeq 2000	26	NIHY2	Gut	38	NIHY2_38	189	30	F	C-section	1381	Magee-Womens	Pittsburgh	USA	this study	NA		
PRJNA376566	SAMN06444339	N2_038_030G1	Fecal metagenome from preterm infant	WGS	METAGENOMIC	RANDOM	paired	ILLUMINA	Illumina HiSeq 2000	30	NIHY2	Gut	38	NIHY2_38	189	30	F	C-section	1381	Magee-Womens	Pittsburgh	USA	this study	NA		
PRJNA376566	SAMN06444340	N2_038_036G1	Fecal metagenome from preterm infant	WGS	METAGENOMIC	RANDOM	paired	ILLUMINA	Illumina HiSeq 2000	36	NIHY2	Gut	38	NIHY2_38	189	30	F	C-section	1381	Magee-Womens	Pittsburgh	USA	this study	NA		
PRJNA376566	SAMN06444341	N2_038_039G1	Fecal metagenome from preterm infant	WGS	METAGENOMIC	RANDOM	paired	ILLUMINA	Illumina HiSeq 2000	39	NIHY2	Gut	38	NIHY2_38	189	30	F	C-section	1381	Magee-Womens	Pittsburgh	USA	this study	NA		
PRJNA376566	SAMN06444342	N2_038_044G1	Fecal metagenome from preterm infant	WGS	METAGENOMIC	RANDOM	paired	ILLUMINA	Illumina HiSeq 2000	44	NIHY2	Gut	38	NIHY2_38	189	30	F	C-section	1381	Magee-Womens	Pittsburgh	USA	this study	NA		
PRJNA376566	SAMN06444343	N2_039_008G1	Fecal metagenome from preterm infant	WGS	METAGENOMIC	RANDOM	paired	ILLUMINA	Illumina HiSeq 2000	8	NIHY2	Gut	39	NIHY2_39	189	30	F	C-section	1470	Magee-Womens	Pittsburgh	USA	this study	NA		
PRJNA376566	SAMN06444344	N2_039_011G1	Fecal metagenome from preterm infant	WGS	METAGENOMIC	RANDOM	paired	ILLUMINA	Illumina HiSeq 2000	11	NIHY2	Gut	39	NIHY2_39	189	30	F	C-section	1470	Magee-Womens	Pittsburgh	USA	this study	NA		
PRJNA376566	SAMN06444345	N2_039_013G1	Fecal metagenome from preterm infant	WGS	METAGENOMIC	RANDOM	paired	ILLUMINA	Illumina HiSeq 2000	13	NIHY2	Gut	39	NIHY2_39	189	30	F	C-section	1470	Magee-Womens	Pittsburgh	USA	this study	NA		
PRJNA376566	SAMN06444346	N2_039_015G1	Fecal metagenome from preterm infant	WGS	METAGENOMIC	RANDOM	paired	ILLUMINA	Illumina HiSeq 2000	15	NIHY2	Gut	39	NIHY2_39	189	30	F	C-section	1470	Magee-Womens	Pittsburgh	USA	this study	NA		
PRJNA376566	SAMN06444347	N2_039_018G1	Fecal metagenome from preterm infant	WGS	METAGENOMIC	RANDOM	paired	ILLUMINA	Illumina HiSeq 2000	18	NIHY2	Gut	39	NIHY2_39	189	30	F	C-section	1470	Magee-Womens	Pittsburgh	USA	this study	NA		
PRJNA376566	SAMN06444348	N2_039_020G1	Fecal metagenome from preterm infant	WGS	METAGENOMIC	RANDOM	paired	ILLUMINA	Illumina HiSeq 2000	20	NIHY2	Gut	39	NIHY2_39	189	30	F	C-section	1470	Magee-Womens	Pittsburgh	USA	this study	NA		
PRJNA376566	SAMN06444349	N2_039_021G1	Fecal metagenome from preterm infant	WGS	METAGENOMIC	RANDOM	paired	ILLUMINA	Illumina HiSeq 2000	21	NIHY2	Gut	39	NIHY2_39	189	30	F	C-section	1470	Magee-Womens	Pittsburgh	USA	this study	NA		
PRJNA376566	SAMN06444350	N2_039_035G1	Fecal metagenome from preterm infant	WGS	METAGENOMIC	RANDOM	paired	ILLUMINA	Illumina HiSeq 2000	35	NIHY2	Gut	39	NIHY2_39	189	30	F	C-section	1470	Magee-Womens	Pittsburgh	USA	this study	NA		
PRJNA376566	SAMN06444351	N2_039_037G1	Fecal metagenome from preterm infant	WGS	METAGENOMIC	RANDOM	paired	ILLUMINA	Illumina HiSeq 2000	37	NIHY2	Gut	39	NIHY2_39	189	30	F	C-section	1470	Magee-Womens	Pittsburgh	USA	this study	NA		
PRJNA376566	SAMN06444352	N2_039_044G1	Fecal metagenome from preterm infant	WGS	METAGENOMIC	RANDOM	paired	ILLUMINA	Illumina HiSeq 2000	44	NIHY2	Gut	39	NIHY2_39	189	30	F	C-section	1470	Magee-Womens	Pittsburgh	USA	this study	NA		
PRJNA376566	SAMN06444353	N2_060_008G1	Fecal metagenome from preterm infant	WGS	METAGENOMIC	RANDOM	paired	ILLUMINA	Illumina HiSeq 2000	8	NIHY2	Gut	60	NIHY2_60	304	30	M	C-section	1878	Magee-Womens	Pittsburgh	USA	this study	NA		
PRJNA376566	SAMN06444354	N2_060_009G1	Fecal metagenome from preterm infant	WGS	METAGENOMIC	RANDOM	paired	ILLUMINA	Illumina HiSeq 2000	9	NIHY2	Gut	60	NIHY2_60	304	30	M	C-section	1878	Magee-Womens	Pittsburgh	USA	this study	NA		
PRJNA376566	SAMN06444355	N2_060_011G1	Fecal metagenome from preterm infant	WGS	METAGENOMIC	RANDOM	paired	ILLUMINA	Illumina HiSeq 2000	11	NIHY2	Gut	60	NIHY2_60	304	30	M	C-section	1878	Magee-Womens	Pittsburgh	USA	this study	NA		
PRJNA376566	SAMN06444356	N2_060_013G1	Fecal metagenome from preterm infant	WGS	METAGENOMIC	RANDOM	paired	ILLUMINA	Illumina HiSeq 2000	13	NIHY2	Gut	60	NIHY2_60	304	30	M	C-section	1878	Magee-Womens	Pittsburgh	USA	this study	NA		
PRJNA376566	SAMN06444357	N2_060_015G1	Fecal metagenome from preterm infant	WGS	METAGENOMIC	RANDOM	paired	ILLUMINA	Illumina HiSeq 2000	15	NIHY2	Gut	60	NIHY2_60	304	30	M	C-section	1878	Magee-Womens	Pittsburgh	USA	this study	NA		
PRJNA376566	SAMN06444358	N2_060_016G1	Fecal metagenome from preterm infant	WGS	METAGENOMIC	RANDOM	paired	ILLUMINA	Illumina HiSeq 2000	16	NIHY2	Gut	60	NIHY2_60	304	30	M	C-section	1878	Magee-Womens	Pittsburgh	USA	this study	NA		
PRJNA376566	SAMN06444359	N2_060_019G1	Fecal metagenome from preterm infant	WGS	METAGENOMIC	RANDOM	paired	ILLUMINA	Illumina HiSeq 2000	19	NIHY2	Gut	60	NIHY2_60	304	30	M	C-section	1878	Magee-Womens	Pittsburgh	USA	this study	NA		
PRJNA376566	SAMN06444360	N2_060_020G1	Fecal metagenome from preterm infant	WGS	METAGENOMIC	RANDOM	paired	ILLUMINA	Illumina HiSeq 2000	20	NIHY2	Gut	60	NIHY2_60	304	30	M	C-section	1878	Magee-Womens	Pittsburgh	USA	this study	NA		
PRJNA376566	SAMN06444361	N2_060_021G1	Fecal metagenome from preterm infant	WGS	METAGENOMIC	RANDOM	paired	ILLUMINA	Illumina HiSeq 2000	21	NIHY2	Gut	60	NIHY2_60	304	30	M	C-section	1878	Magee-Womens	Pittsburgh	USA	this study	NA		
PRJNA376566	SAMN06444362	N2_061_007G1	Fecal metagenome from preterm infant	WGS	METAGENOMIC	RANDOM	paired	ILLUMINA	Illumina HiSeq 2000	7	NIHY2	Gut	61	NIHY2_61	303	28	M	Vaginal	1184	Magee-Womens	Pittsburgh	USA	this study	NA		
PRJNA376566	SAMN06444363	N2_061_008G1	Fecal metagenome from preterm infant	WGS	METAGENOMIC	RANDOM	paired	ILLUMINA	Illumina HiSeq 2000	8	NIHY2	Gut	61	NIHY2_61	303	28	M	Vaginal	1184	Magee-Womens	Pittsburgh	USA	this study	NA		
PRJNA376566	SAMN06444364	N2_061_015G1	Fecal metagenome from preterm infant	WGS	METAGENOMIC	RANDOM	paired	ILLUMINA	Illumina HiSeq 2000	15	NIHY2	Gut	61	NIHY2_61	303	28	M	Vaginal	1184	Magee-Womens	Pittsburgh	USA	this study	NA		
PRJNA376566	SAMN06444365	N2_061_019G1	Fecal metagenome from preterm infant	WGS	METAGENOMIC	RANDOM	paired	ILLUMINA	Illumina HiSeq 2000	19	NIHY2	Gut	61	NIHY2_61	303	28	M	Vaginal	1184	Magee-Womens	Pittsburgh	USA	this study	NA		
PRJNA376566	SAMN06444366	N2_061_021G1	Fecal metagenome from preterm infant	WGS	METAGENOMIC	RANDOM	paired	ILLUMINA	Illumina HiSeq 2000	21	NIHY2	Gut	61	NIHY2_61	303	28	M	Vaginal	1184	Magee-Womens	Pittsburgh	USA	this study	NA		
PRJNA376566	SAMN06444367	N2_061_025G1	Fecal metagenome from preterm infant	WGS	METAGENOMIC	RANDOM	paired	ILLUMINA	Illumina HiSeq 2000	25	NIHY2	Gut	61	NIHY2_61	303	28	M	Vaginal	1184	Magee-Womens	Pittsburgh	USA	this study	NA		
PRJNA376566	SAMN06444368	N2_061_082G1	Fecal metagenome from preterm infant	WGS	METAGENOMIC	RANDOM	paired	ILLUMINA	Illumina HiSeq 2000	82	NIHY2	Gut	61	NIHY2_61	303	28	M	Vaginal	1184	Magee-Womens	Pittsburgh	USA	this study	NA		
PRJNA376566	SAMN06444369	N2_064_009G1	Fecal metagenome from preterm infant	WGS	METAGENOMIC	RANDOM	paired	ILLUMINA	Illumina HiSeq 2000	9	NIHY2	Gut	64	NIHY2_64	323	28	M	Vaginal	1100	Magee-Womens	Pittsburgh	USA	this study	NA		
PRJNA376566	SAMN06444370	N2_064_011G1	Fecal metagenome from preterm infant	WGS	METAGENOMIC	RANDOM	paired	ILLUMINA	Illumina HiSeq 2000	11	NIHY2	Gut	64	NIHY2_64	323	28	M	Vaginal	1100	Magee-Womens	Pittsburgh	USA	this study	NA		
PRJNA376566	SAMN06444371	N2_064_013G1	Fecal metagenome from preterm infant	WGS	METAGENOMIC	RANDOM	paired	ILLUMINA	Illumina HiSeq 2000	13	NIHY2	Gut	64	NIHY2_64	323	28	M	Vaginal	1100	Magee-Womens	Pittsburgh	USA	this study	NA		
PRJNA376566	SAMN06444372	N2_064_016G1	Fecal metagenome from preterm infant	WGS	METAGENOMIC	RANDOM	paired	ILLUMINA	Illumina HiSeq 2000	16	NIHY2	Gut	64	NIHY2_64	323	28	M	Vaginal	1100	Magee-Womens	Pittsburgh	USA	this study	NA		
PRJNA376566	SAMN06444373	N2_064_017G1	Fecal metagenome from preterm infant	WGS	METAGENOMIC	RANDOM	paired	ILLUMINA	Illumina HiSeq 2000	17	NIHY2	Gut	64	NIHY2_64	323	28	M	Vaginal	1100	Magee-Womens	Pittsburgh	USA	this study	NA		
PRJNA376566	SAMN06444374	N2_064_020G1	Fecal metagenome from preterm infant	WGS	METAGENOMIC	RANDOM	paired	ILLUMINA	Illumina HiSeq 2000	20	NIHY2	Gut	64	NIHY2_64	323	28	M	Vaginal	1100	Magee-Womens	Pittsburgh	USA	this study	NA		
PRJNA376566	SAMN06444375	N2_064_025G1	Fecal metagenome from preterm infant	WGS	METAGENOMIC	RANDOM	paired	ILLUMINA	Illumina HiSeq 2000	25	NIHY2	Gut	64	NIHY2_64	323	28	M	Vaginal	1100	Magee-Womens	Pittsburgh	USA	this study	NA		
PRJNA376566	SAMN06444376	N2_064_027G1	Fecal metagenome from preterm infant	WGS	METAGENOMIC	RANDOM	paired	ILLUMINA	Illumina HiSeq 2000	27	NIHY2	Gut	64	NIHY2_64	323	28	M	Vaginal	1100	Magee-Womens	Pittsburgh	USA	this study	NA		
PRJNA376566	SAMN06444377	N2_064_031G1	Fecal metagenome from preterm infant	WGS	METAGENOMIC	RANDOM	paired	ILLUMINA	Illumina HiSeq 2000	31	NIHY2	Gut	64	NIHY2_64	323	28	M	Vaginal	1100	Magee-Womens	Pittsburgh	USA	this study	NA		
PRJNA376566	SAMN06444378	N2_064_036G1	Fecal metagenome from preterm infant	WGS	METAGENOMIC	RANDOM	paired	ILLUMINA	Illumina HiSeq 2000	36	NIHY2	Gut	64	NIHY2_64	323	28	M	Vaginal	1100	Magee-Womens	Pittsburgh	USA	this study	NA		
PRJNA376566	SAMN06444379	N2_064_043G1	Fecal metagenome from preterm infant	WGS	METAGENOMIC	RANDOM	paired	ILLUMINA	Illumina HiSeq 2000	43	NIHY2	Gut	64	NIHY2_64	323	28	M	Vaginal	1100	Magee-Womens	Pittsburgh	USA	this study	NA		
PRJNA376566	SAMN06444380	N2_065_008G1	Fecal metagenome from preterm infant	WGS	METAGENOMIC	RANDOM	paired	ILLUMINA	Illumina HiSeq 2000	8	NIHY2	Gut	65	NIHY2_65	329	25	F	Vaginal	841	Magee-Womens	Pittsburgh	USA	this study	NA		
PRJNA376566	SAMN06444381	N2_065_009G1	Fecal metagenome from preterm infant	WGS	METAGENOMIC	RANDOM	paired	ILLUMINA	Illumina HiSeq 2000	9	NIHY2	Gut	65	NIHY2_65	329	25	F	Vaginal	841	Magee-Womens	Pittsburgh	USA	this study	NA		
PRJNA376566	SAMN06444382	N2_065_011G1	Fecal metagenome from preterm infant	WGS	METAGENOMIC	RANDOM	paired	ILLUMINA	Illumina HiSeq 2000	11	NIHY2	Gut	65	NIHY2_65	329	25	F	Vaginal	841	Magee-Womens	Pittsburgh	USA	this study	NA		
PRJNA376566	SAMN06444383	N2_065_014G1	Fecal metagenome from preterm infant	WGS	METAGENOMIC	RANDOM	paired	ILLUMINA	Illumina HiSeq 2000	14	NIHY2	Gut	65	NIHY2_65	329	25	F	Vaginal	841	Magee-Womens	Pittsburgh	USA	this study	NA		
PRJNA376566	SAMN06444384	N2_065_017G1	Fecal metagenome from preterm infant	WGS	METAGENOMIC	RANDOM	paired	ILLUMINA	Illumina HiSeq 2000	17	NIHY2	Gut	65	NIHY2_65	329	25	F	Vaginal	841	Magee-Womens	Pittsburgh	USA	this study	NA		
PRJNA376566	SAMN06444385	N2_065_019G1	Fecal metagenome from preterm infant	WGS	METAGENOMIC	RANDOM	paired	ILLUMINA	Illumina HiSeq 2000	19	NIHY2	Gut	65	NIHY2_65	329	25	F	Vaginal	841	Magee-Womens	Pittsburgh	USA	this study	NA		
PRJNA376566	SAMN06444386	N2_065_022G1	Fecal metagenome from preterm infant	WGS	METAGENOMIC	RANDOM	paired	ILLUMINA	Illumina HiSeq 2000	22	NIHY2	Gut	65	NIHY2_65	329	25	F	Vaginal	841	Magee-Womens	Pittsburgh	USA	this study	NA		
PRJNA376566	SAMN06444387	N2_065_024G1	Fecal metagenome from preterm infant	WGS	METAGENOMIC	RANDOM	paired	ILLUMINA	Illumina HiSeq 2000	24	NIHY2	Gut	65	NIHY2_65	329	25	F	Vaginal	841	Magee-Womens	Pittsburgh	USA	this study	NA		
PRJNA376566	SAMN06444388	N2_065_026G1	Fecal metagenome from preterm infant	WGS	METAGENOMIC	RANDOM	paired	ILLUMINA	Illumina HiSeq 2000	26	NIHY2	Gut	65	NIHY2_65	329	25	F	Vaginal	841	Magee-Womens	Pittsburgh	USA	this study	NA		
PRJNA376566	SAMN06444389	N2_065_029G1	Fecal metagenome from preterm infant	WGS	METAGENOMIC	RANDOM	paired	ILLUMINA	Illumina HiSeq 2000	29	NIHY2	Gut	65	NIHY2_65	329	25	F	Vaginal	841	Magee-Womens	Pittsburgh	USA	this study	NA		
PRJNA376566	SAMN06444390	N2_065_038G1	Fecal metagenome from preterm infant	WGS	METAGENOMIC	RANDOM	paired	ILLUMINA	Illumina HiSeq 2000	38	NIHY2	Gut	65	NIHY2_65	329	25	F	Vaginal	841	Magee-Womens	Pittsburgh	USA	this study	NA		
PRJNA376566	SAMN06444391	N2_065_046G1	Fecal metagenome from preterm infant	WGS	METAGENOMIC	RANDOM	paired	ILLUMINA	Illumina HiSeq 2000	46	NIHY2	Gut	65	NIHY2_65	329	25	F	Vaginal	841	Magee-Womens	Pittsburgh	USA	this study	NA		
PRJNA376566	SAMN06444392	N2_065_052G1	Fecal metagenome from preterm infant	WGS	METAGENOMIC	RANDOM	paired	ILLUMINA	Illumina HiSeq 2000	52	NIHY2	Gut	65	NIHY2_65	329	25	F	Vaginal	841	Magee-Womens	Pittsburgh	USA	this study	NA		
PRJNA376566	SAMN06444393	N2_065_059G1	Fecal metagenome from preterm infant	WGS	METAGENOMIC	RANDOM	paired	ILLUMINA	Illumina HiSeq 2000	59	NIHY2	Gut	65	NIHY2_65	329	25	F	Vaginal	841	Magee-Womens	Pittsburgh	USA	this study	NA		
PRJNA376566	SAMN06444394	N2_066_009G1	Fecal metagenome from preterm infant	WGS	METAGENOMIC	RANDOM	paired	ILLUMINA	Illumina HiSeq 2000	9	NIHY2	Gut	66	NIHY2_66	330	28	F	Vaginal	1028	Magee-Womens	Pittsburgh	USA	this study	NA		
PRJNA376566	SAMN06444395	N2_066_011G1	Fecal metagenome from preterm infant	WGS	METAGENOMIC	RANDOM	paired	ILLUMINA	Illumina HiSeq 2000	11	NIHY2	Gut	66	NIHY2_66	330	28	F	Vaginal	1028	Magee-Womens	Pittsburgh	USA	this study	NA		
PRJNA376566	SAMN06444396	N2_066_013G1	Fecal metagenome from preterm infant	WGS	METAGENOMIC	RANDOM	paired	ILLUMINA	Illumina HiSeq 2000	13	NIHY2	Gut	66	NIHY2_66	330	28	F	Vaginal	1028	Magee-Womens	Pittsburgh	USA	this study	NA		
PRJNA376566	SAMN06444397	N2_066_015G1	Fecal metagenome from preterm infant	WGS	METAGENOMIC	RANDOM	paired	ILLUMINA	Illumina HiSeq 2000	15	NIHY2	Gut	66	NIHY2_66	330	28	F	Vaginal	1028	Magee-Womens	Pittsburgh	USA	this study	NA		
PRJNA376566	SAMN06444398	N2_066_017G1	Fecal metagenome from preterm infant	WGS	METAGENOMIC	RANDOM	paired	ILLUMINA	Illumina HiSeq 2000	17	NIHY2	Gut	66	NIHY2_66	330	28	F	Vaginal	1028	Magee-Womens	Pittsburgh	USA	this study	NA		
PRJNA376566	SAMN06444399	N2_066_019G1	Fecal metagenome from preterm infant	WGS	METAGENOMIC	RANDOM	paired	ILLUMINA	Illumina HiSeq 2000	19	NIHY2	Gut	66	NIHY2_66	330	28	F	Vaginal	1028	Magee-Womens	Pittsburgh	USA	this study	NA		
PRJNA376566	SAMN06444400	N2_066_021G1	Fecal metagenome from preterm infant	WGS	METAGENOMIC	RANDOM	paired	ILLUMINA	Illumina HiSeq 2000	21	NIHY2	Gut	66	NIHY2_66	330	28	F	Vaginal	1028	Magee-Womens	Pittsburgh	USA	this study	NA		
PRJNA376566	SAMN06444401	N2_066_024G1	Fecal metagenome from preterm infant	WGS	METAGENOMIC	RANDOM	paired	ILLUMINA	Illumina HiSeq 2000	24	NIHY2	Gut	66	NIHY2_66	330	28	F	Vaginal	1028	Magee-Womens	Pittsburgh	USA	this study	NA		
PRJNA376566	SAMN06444402	N2_066_031G1	Fecal metagenome from preterm infant	WGS	METAGENOMIC	RANDOM	paired	ILLUMINA	Illumina HiSeq 2000	31	NIHY2	Gut	66	NIHY2_66	330	28	F	Vaginal	1028	Magee-Womens	Pittsburgh	USA	this study	NA		
PRJNA376566	SAMN06444403	N2_066_033G1	Fecal metagenome from preterm infant	WGS	METAGENOMIC	RANDOM	paired	ILLUMINA	Illumina HiSeq 2000	33	NIHY2	Gut	66	NIHY2_66	330	28	F	Vaginal	1028	Magee-Womens	Pittsburgh	USA	this study	NA		
PRJNA376566	SAMN06444404	N2_066_037G1	Fecal metagenome from preterm infant	WGS	METAGENOMIC	RANDOM	paired	ILLUMINA	Illumina HiSeq 2000	37	NIHY2	Gut	66	NIHY2_66	330	28	F	Vaginal	1028	Magee-Womens	Pittsburgh	USA	this study	NA		
PRJNA376566	SAMN06444405	N2_066_048G1	Fecal metagenome from preterm infant	WGS	METAGENOMIC	RANDOM	paired	ILLUMINA	Illumina HiSeq 2000	48	NIHY2	Gut	66	NIHY2_66	330	28	F	Vaginal	1028	Magee-Womens	Pittsburgh	USA	this study	NA		
PRJNA376566	SAMN06444406	N2_066_050G1	Fecal metagenome from preterm infant	WGS	METAGENOMIC	RANDOM	paired	ILLUMINA	Illumina HiSeq 2000	50	NIHY2	Gut	66	NIHY2_66	330	28	F	Vaginal	1028	Magee-Womens	Pittsburgh	USA	this study	NA		
PRJNA376566	SAMN06444407	N2_066_060G1	Fecal metagenome from preterm infant	WGS	METAGENOMIC	RANDOM	paired	ILLUMINA	Illumina HiSeq 2000	60	NIHY2	Gut	66	NIHY2_66	330	28	F	Vaginal	1028	Magee-Womens	Pittsburgh	USA	this study	NA		
PRJNA376566	SAMN06444408	N2_066_064G1	Fecal metagenome from preterm infant	WGS	METAGENOMIC	RANDOM	paired	ILLUMINA	Illumina HiSeq 2000	64	NIHY2	Gut	66	NIHY2_66	330	28	F	Vaginal	1028	Magee-Womens	Pittsburgh	USA	this study	NA		
PRJNA376566	SAMN06444409	N2_069_014G1	Fecal metagenome from preterm infant	WGS	METAGENOMIC	RANDOM	paired	ILLUMINA	Illumina HiSeq 2000	14	NIHY2	Gut	69	NIHY2_69	352	26	M	C-section	637	Magee-Womens	Pittsburgh	USA	this study	NA		
PRJNA376566	SAMN06444410	N2_069_015G1	Fecal metagenome from preterm infant	WGS	METAGENOMIC	RANDOM	paired	ILLUMINA	Illumina HiSeq 2000	15	NIHY2	Gut	69	NIHY2_69	352	26	M	C-section	637	Magee-Womens	Pittsburgh	USA	this study	NA		
PRJNA376566	SAMN06444411	N2_069_017G1	Fecal metagenome from preterm infant	WGS	METAGENOMIC	RANDOM	paired	ILLUMINA	Illumina HiSeq 2000	17	NIHY2	Gut	69	NIHY2_69	352	26	M	C-section	637	Magee-Womens	Pittsburgh	USA	this study	NA		
PRJNA376566	SAMN06444412	N2_069_018G1	Fecal metagenome from preterm infant	WGS	METAGENOMIC	RANDOM	paired	ILLUMINA	Illumina HiSeq 2000	18	NIHY2	Gut	69	NIHY2_69	352	26	M	C-section	637	Magee-Womens	Pittsburgh	USA	this study	NA		
PRJNA376566	SAMN06444413	N2_069_019G1	Fecal metagenome from preterm infant	WGS	METAGENOMIC	RANDOM	paired	ILLUMINA	Illumina HiSeq 2000	19	NIHY2	Gut	69	NIHY2_69	352	26	M	C-section	637	Magee-Womens	Pittsburgh	USA	this study	NA		
PRJNA376566	SAMN06444414	N2_069_021G1	Fecal metagenome from preterm infant	WGS	METAGENOMIC	RANDOM	paired	ILLUMINA	Illumina HiSeq 2000	21	NIHY2	Gut	69	NIHY2_69	352	26	M	C-section	637	Magee-Womens	Pittsburgh	USA	this study	NA		
PRJNA376566	SAMN06444415	N2_069_024G1	Fecal metagenome from preterm infant	WGS	METAGENOMIC	RANDOM	paired	ILLUMINA	Illumina HiSeq 2000	24	NIHY2	Gut	69	NIHY2_69	352	26	M	C-section	637	Magee-Womens	Pittsburgh	USA	this study	NA		
PRJNA376566	SAMN06444416	N2_069_027G1	Fecal metagenome from preterm infant	WGS	METAGENOMIC	RANDOM	paired	ILLUMINA	Illumina HiSeq 2000	27	NIHY2	Gut	69	NIHY2_69	352	26	M	C-section	637	Magee-Womens	Pittsburgh	USA	this study	NA		
PRJNA376566	SAMN06444417	N2_069_028G1	Fecal metagenome from preterm infant	WGS	METAGENOMIC	RANDOM	paired	ILLUMINA	Illumina HiSeq 2000	28	NIHY2	Gut	69	NIHY2_69	352	26	M	C-section	637	Magee-Womens	Pittsburgh	USA	this study	NA		
PRJNA376566	SAMN06444418	N2_069_029G1	Fecal metagenome from preterm infant	WGS	METAGENOMIC	RANDOM	paired	ILLUMINA	Illumina HiSeq 2000	29	NIHY2	Gut	69	NIHY2_69	352	26	M	C-section	637	Magee-Womens	Pittsburgh	USA	this study	NA		
PRJNA376566	SAMN06444419	N2_070_016G1	Fecal metagenome from preterm infant	WGS	METAGENOMIC	RANDOM	paired	ILLUMINA	Illumina HiSeq 2000	16	NIHY2	Gut	70	NIHY2_70	352	26	F	C-section	633	Magee-Womens	Pittsburgh	USA	this study	NA		
PRJNA376566	SAMN06444420	N2_070_019G1	Fecal metagenome from preterm infant	WGS	METAGENOMIC	RANDOM	paired	ILLUMINA	Illumina HiSeq 2000	19	NIHY2	Gut	70	NIHY2_70	352	26	F	C-section	633	Magee-Womens	Pittsburgh	USA	this study	NA		
PRJNA376566	SAMN06444421	N2_070_020G1	Fecal metagenome from preterm infant	WGS	METAGENOMIC	RANDOM	paired	ILLUMINA	Illumina HiSeq 2000	20	NIHY2	Gut	70	NIHY2_70	352	26	F	C-section	633	Magee-Womens	Pittsburgh	USA	this study	NA		
PRJNA376566	SAMN06444422	N2_070_024G1	Fecal metagenome from preterm infant	WGS	METAGENOMIC	RANDOM	paired	ILLUMINA	Illumina HiSeq 2000	24	NIHY2	Gut	70	NIHY2_70	352	26	F	C-section	633	Magee-Womens	Pittsburgh	USA	this study	NA		
PRJNA376566	SAMN06444423	N2_070_027G1	Fecal metagenome from preterm infant	WGS	METAGENOMIC	RANDOM	paired	ILLUMINA	Illumina HiSeq 2000	27	NIHY2	Gut	70	NIHY2_70	352	26	F	C-section	633	Magee-Womens	Pittsburgh	USA	this study	NA		
PRJNA376566	SAMN06444424	N2_070_030G1	Fecal metagenome from preterm infant	WGS	METAGENOMIC	RANDOM	paired	ILLUMINA	Illumina HiSeq 2000	30	NIHY2	Gut	70	NIHY2_70	352	26	F	C-section	633	Magee-Womens	Pittsburgh	USA	this study	NA		
PRJNA376566	SAMN06444425	N2_070_036G1	Fecal metagenome from preterm infant	WGS	METAGENOMIC	RANDOM	paired	ILLUMINA	Illumina HiSeq 2000	36	NIHY2	Gut	70	NIHY2_70	352	26	F	C-section	633	Magee-Womens	Pittsburgh	USA	this study	NA		
PRJNA376566	SAMN06444426	N2_070_042G1	Fecal metagenome from preterm infant	WGS	METAGENOMIC	RANDOM	paired	ILLUMINA	Illumina HiSeq 2000	42	NIHY2	Gut	70	NIHY2_70	352	26	F	C-section	633	Magee-Womens	Pittsburgh	USA	this study	NA		
PRJNA376566	SAMN06444427	N2_070_057G1	Fecal metagenome from preterm infant	WGS	METAGENOMIC	RANDOM	paired	ILLUMINA	Illumina HiSeq 2000	57	NIHY2	Gut	70	NIHY2_70	352	26	F	C-section	633	Magee-Womens	Pittsburgh	USA	this study	NA		
PRJNA376566	SAMN06444428	N2_070_060G1	Fecal metagenome from preterm infant	WGS	METAGENOMIC	RANDOM	paired	ILLUMINA	Illumina HiSeq 2000	60	NIHY2	Gut	70	NIHY2_70	352	26	F	C-section	633	Magee-Womens	Pittsburgh	USA	this study	NA		
PRJNA376566	SAMN06444429	N2_071_007G1	Fecal metagenome from preterm infant	WGS	METAGENOMIC	RANDOM	paired	ILLUMINA	Illumina HiSeq 2000	7	NIHY2	Gut	71	NIHY2_71	354	25	M	C-section	754	Magee-Womens	Pittsburgh	USA	this study	NA		
PRJNA376566	SAMN06444430	N2_071_008G1	Fecal metagenome from preterm infant	WGS	METAGENOMIC	RANDOM	paired	ILLUMINA	Illumina HiSeq 2000	8	NIHY2	Gut	71	NIHY2_71	354	25	M	C-section	754	Magee-Womens	Pittsburgh	USA	this study	NA		
PRJNA376566	SAMN06444431	N2_071_010G1	Fecal metagenome from preterm infant	WGS	METAGENOMIC	RANDOM	paired	ILLUMINA	Illumina HiSeq 2000	10	NIHY2	Gut	71	NIHY2_71	354	25	M	C-section	754	Magee-Womens	Pittsburgh	USA	this study	NA		
PRJNA376566	SAMN06444432	N2_071_013G1	Fecal metagenome from preterm infant	WGS	METAGENOMIC	RANDOM	paired	ILLUMINA	Illumina HiSeq 2000	13	NIHY2	Gut	71	NIHY2_71	354	25	M	C-section	754	Magee-Womens	Pittsburgh	USA	this study	NA		
PRJNA376566	SAMN06444433	N2_071_015G1	Fecal metagenome from preterm infant	WGS	METAGENOMIC	RANDOM	paired	ILLUMINA	Illumina HiSeq 2000	15	NIHY2	Gut	71	NIHY2_71	354	25	M	C-section	754	Magee-Womens	Pittsburgh	USA	this study	NA		
PRJNA376566	SAMN06444434	N2_071_017G1	Fecal metagenome from preterm infant	WGS	METAGENOMIC	RANDOM	paired	ILLUMINA	Illumina HiSeq 2000	17	NIHY2	Gut	71	NIHY2_71	354	25	M	C-section	754	Magee-Womens	Pittsburgh	USA	this study	NA		
PRJNA376566	SAMN06444435	N2_071_019G1	Fecal metagenome from preterm infant	WGS	METAGENOMIC	RANDOM	paired	ILLUMINA	Illumina HiSeq 2000	19	NIHY2	Gut	71	NIHY2_71	354	25	M	C-section	754	Magee-Womens	Pittsburgh	USA	this study	NA		
PRJNA376566	SAMN06444436	N2_071_021G1	Fecal metagenome from preterm infant	WGS	METAGENOMIC	RANDOM	paired	ILLUMINA	Illumina HiSeq 2000	21	NIHY2	Gut	71	NIHY2_71	354	25	M	C-section	754	Magee-Womens	Pittsburgh	USA	this study	NA		
PRJNA376566	SAMN06444437	N2_071_023G1	Fecal metagenome from preterm infant	WGS	METAGENOMIC	RANDOM	paired	ILLUMINA	Illumina HiSeq 2000	23	NIHY2	Gut	71	NIHY2_71	354	25	M	C-section	754	Magee-Womens	Pittsburgh	USA	this study	NA		
PRJNA376566	SAMN06444438	N2_071_025G1	Fecal metagenome from preterm infant	WGS	METAGENOMIC	RANDOM	paired	ILLUMINA	Illumina HiSeq 2000	25	NIHY2	Gut	71	NIHY2_71	354	25	M	C-section	754	Magee-Womens	Pittsburgh	USA	this study	NA		
PRJNA376566	SAMN06444439	N2_071_027G1	Fecal metagenome from preterm infant	WGS	METAGENOMIC	RANDOM	paired	ILLUMINA	Illumina HiSeq 2000	27	NIHY2	Gut	71	NIHY2_71	354	25	M	C-section	754	Magee-Womens	Pittsburgh	USA	this study	NA		
PRJNA376566	SAMN06444440	N2_071_029G1	Fecal metagenome from preterm infant	WGS	METAGENOMIC	RANDOM	paired	ILLUMINA	Illumina HiSeq 2000	29	NIHY2	Gut	71	NIHY2_71	354	25	M	C-section	754	Magee-Womens	Pittsburgh	USA	this study	NA		
PRJNA376566	SAMN06444441	N2_071_030G1	Fecal metagenome from preterm infant	WGS	METAGENOMIC	RANDOM	paired	ILLUMINA	Illumina HiSeq 2000	30	NIHY2	Gut	71	NIHY2_71	354	25	M	C-section	754	Magee-Womens	Pittsburgh	USA	this study	NA		
PRJNA376566	SAMN06444442	N2_088_008G1	Fecal metagenome from preterm infant	WGS	METAGENOMIC	RANDOM	paired	ILLUMINA	Illumina HiSeq 2000	8	NIHY2	Gut	88	NIHY2_88	430	28	F	C-section	1057	Magee-Womens	Pittsburgh	USA	this study	NA		
PRJNA376566	SAMN06444443	N2_088_010G1	Fecal metagenome from preterm infant	WGS	METAGENOMIC	RANDOM	paired	ILLUMINA	Illumina HiSeq 2000	10	NIHY2	Gut	88	NIHY2_88	430	28	F	C-section	1057	Magee-Womens	Pittsburgh	USA	this study	NA		
PRJNA376566	SAMN06444444	N2_088_013G1	Fecal metagenome from preterm infant	WGS	METAGENOMIC	RANDOM	paired	ILLUMINA	Illumina HiSeq 2000	13	NIHY2	Gut	88	NIHY2_88	430	28	F	C-section	1057	Magee-Womens	Pittsburgh	USA	this study	NA		
PRJNA376566	SAMN06444445	N2_088_015G1	Fecal metagenome from preterm infant	WGS	METAGENOMIC	RANDOM	paired	ILLUMINA	Illumina HiSeq 2000	15	NIHY2	Gut	88	NIHY2_88	430	28	F	C-section	1057	Magee-Womens	Pittsburgh	USA	this study	NA		
PRJNA376566	SAMN06444446	N2_088_018G1	Fecal metagenome from preterm infant	WGS	METAGENOMIC	RANDOM	paired	ILLUMINA	Illumina HiSeq 2000	18	NIHY2	Gut	88	NIHY2_88	430	28	F	C-section	1057	Magee-Womens	Pittsburgh	USA	this study	NA		
PRJNA376566	SAMN06444447	N2_088_022G1	Fecal metagenome from preterm infant	WGS	METAGENOMIC	RANDOM	paired	ILLUMINA	Illumina HiSeq 2000	22	NIHY2	Gut	88	NIHY2_88	430	28	F	C-section	1057	Magee-Womens	Pittsburgh	USA	this study	NA		
PRJNA376566	SAMN06444448	N2_088_027G1	Fecal metagenome from preterm infant	WGS	METAGENOMIC	RANDOM	paired	ILLUMINA	Illumina HiSeq 2000	27	NIHY2	Gut	88	NIHY2_88	430	28	F	C-section	1057	Magee-Womens	Pittsburgh	USA	this study	NA		
PRJNA376566	SAMN06444449	N2_088_034G1	Fecal metagenome from preterm infant	WGS	METAGENOMIC	RANDOM	paired	ILLUMINA	Illumina HiSeq 2000	34	NIHY2	Gut	88	NIHY2_88	430	28	F	C-section	1057	Magee-Womens	Pittsburgh	USA	this study	NA		
PRJNA376566	SAMN06444450	N2_088_042G1	Fecal metagenome from preterm infant	WGS	METAGENOMIC	RANDOM	paired	ILLUMINA	Illumina HiSeq 2000	42	NIHY2	Gut	88	NIHY2_88	430	28	F	C-section	1057	Magee-Womens	Pittsburgh	USA	this study	NA		
PRJNA376566	SAMN06444451	N2_093_007G1	Fecal metagenome from preterm infant	WGS	METAGENOMIC	RANDOM	paired	ILLUMINA	Illumina HiSeq 2000	7	NIHY2	Gut	93	NIHY2_93	453	26	M	C-section	924	Magee-Womens	Pittsburgh	USA	this study	NA		
PRJNA376566	SAMN06444452	N2_093_008G1	Fecal metagenome from preterm infant	WGS	METAGENOMIC	RANDOM	paired	ILLUMINA	Illumina HiSeq 2000	8	NIHY2	Gut	93	NIHY2_93	453	26	M	C-section	924	Magee-Womens	Pittsburgh	USA	this study	NA		
PRJNA376566	SAMN06444453	N2_093_008G2	Fecal metagenome from preterm infant	WGS	METAGENOMIC	RANDOM	paired	ILLUMINA	Illumina HiSeq 2000	8	NIHY2	Gut	93	NIHY2_93	453	26	M	C-section	924	Magee-Womens	Pittsburgh	USA	this study	NA		
PRJNA376566	SAMN06444454	N2_093_009G1	Fecal metagenome from preterm infant	WGS	METAGENOMIC	RANDOM	paired	ILLUMINA	Illumina HiSeq 2000	9	NIHY2	Gut	93	NIHY2_93	453	26	M	C-section	924	Magee-Womens	Pittsburgh	USA	this study	NA		
PRJNA376566	SAMN06444455	N2_093_010G1	Fecal metagenome from preterm infant	WGS	METAGENOMIC	RANDOM	paired	ILLUMINA	Illumina HiSeq 2000	10	NIHY2	Gut	93	NIHY2_93	453	26	M	C-section	924	Magee-Womens	Pittsburgh	USA	this study	NA		
PRJNA376566	SAMN06444456	S2_002_005G1	Fecal metagenome from preterm infant	WGS	METAGENOMIC	RANDOM	paired	ILLUMINA	Illumina HiSeq 2500	5	Sloan2	Gut	2	Sloan2_2	729	29	F	C-section	734	Magee-Womens	Pittsburgh	USA	this study	C11		
PRJNA376566	SAMN06444457	S2_002_007G1	Fecal metagenome from preterm infant	WGS	METAGENOMIC	RANDOM	paired	ILLUMINA	Illumina HiSeq 2500	7	Sloan2	Gut	2	Sloan2_2	729	29	F	C-section	734	Magee-Womens	Pittsburgh	USA	this study	C11		
PRJNA376566	SAMN06444458	S2_002_010G1	Fecal metagenome from preterm infant	WGS	METAGENOMIC	RANDOM	paired	ILLUMINA	Illumina HiSeq 2500	10	Sloan2	Gut	2	Sloan2_2	729	29	F	C-section	734	Magee-Womens	Pittsburgh	USA	this study	C11		
PRJNA376566	SAMN06444459	S2_002_011G1	Fecal metagenome from preterm infant	WGS	METAGENOMIC	RANDOM	paired	ILLUMINA	Illumina HiSeq 2500	11	Sloan2	Gut	2	Sloan2_2	729	29	F	C-section	734	Magee-Womens	Pittsburgh	USA	this study	C11		
PRJNA376566	SAMN06444460	S2_002_012G1	Fecal metagenome from preterm infant	WGS	METAGENOMIC	RANDOM	paired	ILLUMINA	Illumina HiSeq 2500	12	Sloan2	Gut	2	Sloan2_2	729	29	F	C-section	734	Magee-Womens	Pittsburgh	USA	this study	C11		
PRJNA376566	SAMN06444461	S2_002_013G1	Fecal metagenome from preterm infant	WGS	METAGENOMIC	RANDOM	paired	ILLUMINA	Illumina HiSeq 2500	13	Sloan2	Gut	2	Sloan2_2	729	29	F	C-section	734	Magee-Womens	Pittsburgh	USA	this study	C11		
PRJNA376566	SAMN06444462	S2_002_014G1	Fecal metagenome from preterm infant	WGS	METAGENOMIC	RANDOM	paired	ILLUMINA	Illumina HiSeq 2500	14	Sloan2	Gut	2	Sloan2_2	729	29	F	C-section	734	Magee-Womens	Pittsburgh	USA	this study	C11		
PRJNA376566	SAMN06444463	S2_002_015G1	Fecal metagenome from preterm infant	WGS	METAGENOMIC	RANDOM	paired	ILLUMINA	Illumina HiSeq 2500	15	Sloan2	Gut	2	Sloan2_2	729	29	F	C-section	734	Magee-Womens	Pittsburgh	USA	this study	C11		
PRJNA376566	SAMN06444464	S2_002_016G1	Fecal metagenome from preterm infant	WGS	METAGENOMIC	RANDOM	paired	ILLUMINA	Illumina HiSeq 2500	16	Sloan2	Gut	2	Sloan2_2	729	29	F	C-section	734	Magee-Womens	Pittsburgh	USA	this study	C11		
PRJNA376566	SAMN06444465	S2_002_017G1	Fecal metagenome from preterm infant	WGS	METAGENOMIC	RANDOM	paired	ILLUMINA	Illumina HiSeq 2500	17	Sloan2	Gut	2	Sloan2_2	729	29	F	C-section	734	Magee-Womens	Pittsburgh	USA	this study	C11		
PRJNA376566	SAMN06444466	S2_002_018G1	Fecal metagenome from preterm infant	WGS	METAGENOMIC	RANDOM	paired	ILLUMINA	Illumina HiSeq 2500	18	Sloan2	Gut	2	Sloan2_2	729	29	F	C-section	734	Magee-Womens	Pittsburgh	USA	this study	C11		
PRJNA376566	SAMN06444467	S2_002_019G1	Fecal metagenome from preterm infant	WGS	METAGENOMIC	RANDOM	paired	ILLUMINA	Illumina HiSeq 2500	19	Sloan2	Gut	2	Sloan2_2	729	29	F	C-section	734	Magee-Womens	Pittsburgh	USA	this study	C11		
PRJNA376566	SAMN06444468	S2_002_020G1	Fecal metagenome from preterm infant	WGS	METAGENOMIC	RANDOM	paired	ILLUMINA	Illumina HiSeq 2500	20	Sloan2	Gut	2	Sloan2_2	729	29	F	C-section	734	Magee-Womens	Pittsburgh	USA	this study	C11		
PRJNA376566	SAMN06444469	S2_002_022G1	Fecal metagenome from preterm infant	WGS	METAGENOMIC	RANDOM	paired	ILLUMINA	Illumina HiSeq 2500	22	Sloan2	Gut	2	Sloan2_2	729	29	F	C-section	734	Magee-Womens	Pittsburgh	USA	this study	C11		
PRJNA376566	SAMN06444470	S2_002_023G1	Fecal metagenome from preterm infant	WGS	METAGENOMIC	RANDOM	paired	ILLUMINA	Illumina HiSeq 2500	23	Sloan2	Gut	2	Sloan2_2	729	29	F	C-section	734	Magee-Womens	Pittsburgh	USA	this study	C11		
PRJNA376566	SAMN06444471	S2_002_024G1	Fecal metagenome from preterm infant	WGS	METAGENOMIC	RANDOM	paired	ILLUMINA	Illumina HiSeq 2500	24	Sloan2	Gut	2	Sloan2_2	729	29	F	C-section	734	Magee-Womens	Pittsburgh	USA	this study	C11		
PRJNA376566	SAMN06444472	S2_002_026G1	Fecal metagenome from preterm infant	WGS	METAGENOMIC	RANDOM	paired	ILLUMINA	Illumina HiSeq 2500	26	Sloan2	Gut	2	Sloan2_2	729	29	F	C-section	734	Magee-Womens	Pittsburgh	USA	this study	C11		
PRJNA376566	SAMN06444473	S2_002_027G1	Fecal metagenome from preterm infant	WGS	METAGENOMIC	RANDOM	paired	ILLUMINA	Illumina HiSeq 2500	27	Sloan2	Gut	2	Sloan2_2	729	29	F	C-section	734	Magee-Womens	Pittsburgh	USA	this study	C11		
PRJNA376566	SAMN06444474	S2_002_028G1	Fecal metagenome from preterm infant	WGS	METAGENOMIC	RANDOM	paired	ILLUMINA	Illumina HiSeq 2500	28	Sloan2	Gut	2	Sloan2_2	729	29	F	C-section	734	Magee-Womens	Pittsburgh	USA	this study	C11		
PRJNA376566	SAMN06444475	S2_003_005G1	Fecal metagenome from preterm infant	WGS	METAGENOMIC	RANDOM	paired	ILLUMINA	Illumina HiSeq 2500	5	Sloan2	Gut	3	Sloan2_3	769	30	M	C-section	1544	Magee-Womens	Pittsburgh	USA	this study	C5		
PRJNA376566	SAMN06444476	S2_003_007G1	Fecal metagenome from preterm infant	WGS	METAGENOMIC	RANDOM	paired	ILLUMINA	Illumina HiSeq 2500	7	Sloan2	Gut	3	Sloan2_3	769	30	M	C-section	1544	Magee-Womens	Pittsburgh	USA	this study	C5		
PRJNA376566	SAMN06444477	S2_003_008G1	Fecal metagenome from preterm infant	WGS	METAGENOMIC	RANDOM	paired	ILLUMINA	Illumina HiSeq 2500	8	Sloan2	Gut	3	Sloan2_3	769	30	M	C-section	1544	Magee-Womens	Pittsburgh	USA	this study	C5		
PRJNA376566	SAMN06444478	S2_003_009G1	Fecal metagenome from preterm infant	WGS	METAGENOMIC	RANDOM	paired	ILLUMINA	Illumina HiSeq 2500	9	Sloan2	Gut	3	Sloan2_3	769	30	M	C-section	1544	Magee-Womens	Pittsburgh	USA	this study	C5		
PRJNA376566	SAMN06444479	S2_003_010G1	Fecal metagenome from preterm infant	WGS	METAGENOMIC	RANDOM	paired	ILLUMINA	Illumina HiSeq 2500	10	Sloan2	Gut	3	Sloan2_3	769	30	M	C-section	1544	Magee-Womens	Pittsburgh	USA	this study	C5		
PRJNA376566	SAMN06444480	S2_003_011G1	Fecal metagenome from preterm infant	WGS	METAGENOMIC	RANDOM	paired	ILLUMINA	Illumina HiSeq 2500	11	Sloan2	Gut	3	Sloan2_3	769	30	M	C-section	1544	Magee-Womens	Pittsburgh	USA	this study	C5		
PRJNA376566	SAMN06444481	S2_003_012G1	Fecal metagenome from preterm infant	WGS	METAGENOMIC	RANDOM	paired	ILLUMINA	Illumina HiSeq 2500	12	Sloan2	Gut	3	Sloan2_3	769	30	M	C-section	1544	Magee-Womens	Pittsburgh	USA	this study	C5		
PRJNA376566	SAMN06444482	S2_003_013G1	Fecal metagenome from preterm infant	WGS	METAGENOMIC	RANDOM	paired	ILLUMINA	Illumina HiSeq 2500	13	Sloan2	Gut	3	Sloan2_3	769	30	M	C-section	1544	Magee-Womens	Pittsburgh	USA	this study	C5		
PRJNA376566	SAMN06444483	S2_003_014G1	Fecal metagenome from preterm infant	WGS	METAGENOMIC	RANDOM	paired	ILLUMINA	Illumina HiSeq 2500	14	Sloan2	Gut	3	Sloan2_3	769	30	M	C-section	1544	Magee-Womens	Pittsburgh	USA	this study	C5		
PRJNA376566	SAMN06444484	S2_003_015G1	Fecal metagenome from preterm infant	WGS	METAGENOMIC	RANDOM	paired	ILLUMINA	Illumina HiSeq 2500	15	Sloan2	Gut	3	Sloan2_3	769	30	M	C-section	1544	Magee-Womens	Pittsburgh	USA	this study	C5		
PRJNA376566	SAMN06444485	S2_003_016G1	Fecal metagenome from preterm infant	WGS	METAGENOMIC	RANDOM	paired	ILLUMINA	Illumina HiSeq 2500	16	Sloan2	Gut	3	Sloan2_3	769	30	M	C-section	1544	Magee-Womens	Pittsburgh	USA	this study	C5		
PRJNA376566	SAMN06444486	S2_003_017G1	Fecal metagenome from preterm infant	WGS	METAGENOMIC	RANDOM	paired	ILLUMINA	Illumina HiSeq 2500	17	Sloan2	Gut	3	Sloan2_3	769	30	M	C-section	1544	Magee-Womens	Pittsburgh	USA	this study	C5		
PRJNA376566	SAMN06444487	S2_003_018G1	Fecal metagenome from preterm infant	WGS	METAGENOMIC	RANDOM	paired	ILLUMINA	Illumina HiSeq 2500	18	Sloan2	Gut	3	Sloan2_3	769	30	M	C-section	1544	Magee-Womens	Pittsburgh	USA	this study	C5		
PRJNA376566	SAMN06444488	S2_003_019G1	Fecal metagenome from preterm infant	WGS	METAGENOMIC	RANDOM	paired	ILLUMINA	Illumina HiSeq 2500	19	Sloan2	Gut	3	Sloan2_3	769	30	M	C-section	1544	Magee-Womens	Pittsburgh	USA	this study	C5		
PRJNA376566	SAMN06444489	S2_003_020G1	Fecal metagenome from preterm infant	WGS	METAGENOMIC	RANDOM	paired	ILLUMINA	Illumina HiSeq 2500	20	Sloan2	Gut	3	Sloan2_3	769	30	M	C-section	1544	Magee-Womens	Pittsburgh	USA	this study	C5		
PRJNA376566	SAMN06444490	S2_003_021G1	Fecal metagenome from preterm infant	WGS	METAGENOMIC	RANDOM	paired	ILLUMINA	Illumina HiSeq 2500	21	Sloan2	Gut	3	Sloan2_3	769	30	M	C-section	1544	Magee-Womens	Pittsburgh	USA	this study	C5		
PRJNA376566	SAMN06444491	S2_004_006G1	Fecal metagenome from preterm infant	WGS	METAGENOMIC	RANDOM	paired	ILLUMINA	Illumina HiSeq 2500	6	Sloan2	Gut	4	Sloan2_4	805	30	M	C-section	1138	Magee-Womens	Pittsburgh	USA	this study	A12		
PRJNA376566	SAMN06444492	S2_004_007G1	Fecal metagenome from preterm infant	WGS	METAGENOMIC	RANDOM	paired	ILLUMINA	Illumina HiSeq 2500	7	Sloan2	Gut	4	Sloan2_4	805	30	M	C-section	1138	Magee-Womens	Pittsburgh	USA	this study	A12		
PRJNA376566	SAMN06444493	S2_004_008G1	Fecal metagenome from preterm infant	WGS	METAGENOMIC	RANDOM	paired	ILLUMINA	Illumina HiSeq 2500	8	Sloan2	Gut	4	Sloan2_4	805	30	M	C-section	1138	Magee-Womens	Pittsburgh	USA	this study	A12		
PRJNA376566	SAMN06444494	S2_004_009G1	Fecal metagenome from preterm infant	WGS	METAGENOMIC	RANDOM	paired	ILLUMINA	Illumina HiSeq 2500	9	Sloan2	Gut	4	Sloan2_4	805	30	M	C-section	1138	Magee-Womens	Pittsburgh	USA	this study	A12		
PRJNA376566	SAMN06444495	S2_004_010G1	Fecal metagenome from preterm infant	WGS	METAGENOMIC	RANDOM	paired	ILLUMINA	Illumina HiSeq 2500	10	Sloan2	Gut	4	Sloan2_4	805	30	M	C-section	1138	Magee-Womens	Pittsburgh	USA	this study	A12		
PRJNA376566	SAMN06444496	S2_004_011G1	Fecal metagenome from preterm infant	WGS	METAGENOMIC	RANDOM	paired	ILLUMINA	Illumina HiSeq 2500	11	Sloan2	Gut	4	Sloan2_4	805	30	M	C-section	1138	Magee-Womens	Pittsburgh	USA	this study	A12		
PRJNA376566	SAMN06444497	S2_004_012G1	Fecal metagenome from preterm infant	WGS	METAGENOMIC	RANDOM	paired	ILLUMINA	Illumina HiSeq 2500	12	Sloan2	Gut	4	Sloan2_4	805	30	M	C-section	1138	Magee-Womens	Pittsburgh	USA	this study	A12		
PRJNA376566	SAMN06444498	S2_004_013G1	Fecal metagenome from preterm infant	WGS	METAGENOMIC	RANDOM	paired	ILLUMINA	Illumina HiSeq 2500	13	Sloan2	Gut	4	Sloan2_4	805	30	M	C-section	1138	Magee-Womens	Pittsburgh	USA	this study	A12		
PRJNA376566	SAMN06444499	S2_004_014G1	Fecal metagenome from preterm infant	WGS	METAGENOMIC	RANDOM	paired	ILLUMINA	Illumina HiSeq 2500	14	Sloan2	Gut	4	Sloan2_4	805	30	M	C-section	1138	Magee-Womens	Pittsburgh	USA	this study	A12		
PRJNA376566	SAMN06444500	S2_004_015G1	Fecal metagenome from preterm infant	WGS	METAGENOMIC	RANDOM	paired	ILLUMINA	Illumina HiSeq 2500	15	Sloan2	Gut	4	Sloan2_4	805	30	M	C-section	1138	Magee-Womens	Pittsburgh	USA	this study	A12		
PRJNA376566	SAMN06444501	S2_004_016G1	Fecal metagenome from preterm infant	WGS	METAGENOMIC	RANDOM	paired	ILLUMINA	Illumina HiSeq 2500	16	Sloan2	Gut	4	Sloan2_4	805	30	M	C-section	1138	Magee-Womens	Pittsburgh	USA	this study	A12		
PRJNA376566	SAMN06444502	S2_004_017G1	Fecal metagenome from preterm infant	WGS	METAGENOMIC	RANDOM	paired	ILLUMINA	Illumina HiSeq 2500	17	Sloan2	Gut	4	Sloan2_4	805	30	M	C-section	1138	Magee-Womens	Pittsburgh	USA	this study	A12		
PRJNA376566	SAMN06444503	S2_004_018G1	Fecal metagenome from preterm infant	WGS	METAGENOMIC	RANDOM	paired	ILLUMINA	Illumina HiSeq 2500	18	Sloan2	Gut	4	Sloan2_4	805	30	M	C-section	1138	Magee-Womens	Pittsburgh	USA	this study	A12		
PRJNA376566	SAMN06444504	S2_004_019G1	Fecal metagenome from preterm infant	WGS	METAGENOMIC	RANDOM	paired	ILLUMINA	Illumina HiSeq 2500	19	Sloan2	Gut	4	Sloan2_4	805	30	M	C-section	1138	Magee-Womens	Pittsburgh	USA	this study	A12		
PRJNA376566	SAMN06444505	S2_004_020G1	Fecal metagenome from preterm infant	WGS	METAGENOMIC	RANDOM	paired	ILLUMINA	Illumina HiSeq 2500	20	Sloan2	Gut	4	Sloan2_4	805	30	M	C-section	1138	Magee-Womens	Pittsburgh	USA	this study	A12		
PRJNA376566	SAMN06444506	S2_004_021G1	Fecal metagenome from preterm infant	WGS	METAGENOMIC	RANDOM	paired	ILLUMINA	Illumina HiSeq 2500	21	Sloan2	Gut	4	Sloan2_4	805	30	M	C-section	1138	Magee-Womens	Pittsburgh	USA	this study	A12		
PRJNA376566	SAMN06444507	S2_004_023G1	Fecal metagenome from preterm infant	WGS	METAGENOMIC	RANDOM	paired	ILLUMINA	Illumina HiSeq 2500	23	Sloan2	Gut	4	Sloan2_4	805	30	M	C-section	1138	Magee-Womens	Pittsburgh	USA	this study	A12		
PRJNA376566	SAMN06444508	S2_004_025G1	Fecal metagenome from preterm infant	WGS	METAGENOMIC	RANDOM	paired	ILLUMINA	Illumina HiSeq 2500	25	Sloan2	Gut	4	Sloan2_4	805	30	M	C-section	1138	Magee-Womens	Pittsburgh	USA	this study	A12		
PRJNA376566	SAMN06444509	S2_004_026G1	Fecal metagenome from preterm infant	WGS	METAGENOMIC	RANDOM	paired	ILLUMINA	Illumina HiSeq 2500	26	Sloan2	Gut	4	Sloan2_4	805	30	M	C-section	1138	Magee-Womens	Pittsburgh	USA	this study	A12		
PRJNA376566	SAMN06444510	S2_004_027G1	Fecal metagenome from preterm infant	WGS	METAGENOMIC	RANDOM	paired	ILLUMINA	Illumina HiSeq 2500	27	Sloan2	Gut	4	Sloan2_4	805	30	M	C-section	1138	Magee-Womens	Pittsburgh	USA	this study	A12		
PRJNA376566	SAMN06444511	S2_004_028G1	Fecal metagenome from preterm infant	WGS	METAGENOMIC	RANDOM	paired	ILLUMINA	Illumina HiSeq 2500	28	Sloan2	Gut	4	Sloan2_4	805	30	M	C-section	1138	Magee-Womens	Pittsburgh	USA	this study	A12		
PRJNA376566	SAMN06444512	S2_005_000G1	Fecal metagenome from preterm infant	WGS	METAGENOMIC	RANDOM	paired	ILLUMINA	Illumina HiSeq 2500	0	Sloan2	Gut	5	Sloan2_5	824	25	F	Vaginal	734	Magee-Womens	Pittsburgh	USA	this study	D5		
PRJNA376566	SAMN06444513	S2_006_005G1	Fecal metagenome from preterm infant	WGS	METAGENOMIC	RANDOM	paired	ILLUMINA	Illumina HiSeq 2500	5	Sloan2	Gut	6	Sloan2_6	855	30	M	C-section	1228	Magee-Womens	Pittsburgh	USA	this study	C5		
PRJNA376566	SAMN06444514	S2_006_006G1	Fecal metagenome from preterm infant	WGS	METAGENOMIC	RANDOM	paired	ILLUMINA	Illumina HiSeq 2500	6	Sloan2	Gut	6	Sloan2_6	855	30	M	C-section	1228	Magee-Womens	Pittsburgh	USA	this study	C5		
PRJNA376566	SAMN06444515	S2_006_007G1	Fecal metagenome from preterm infant	WGS	METAGENOMIC	RANDOM	paired	ILLUMINA	Illumina HiSeq 2500	7	Sloan2	Gut	6	Sloan2_6	855	30	M	C-section	1228	Magee-Womens	Pittsburgh	USA	this study	C5		
PRJNA376566	SAMN06444516	S2_006_008G1	Fecal metagenome from preterm infant	WGS	METAGENOMIC	RANDOM	paired	ILLUMINA	Illumina HiSeq 2500	8	Sloan2	Gut	6	Sloan2_6	855	30	M	C-section	1228	Magee-Womens	Pittsburgh	USA	this study	C5		
PRJNA376566	SAMN06444517	S2_006_009G1	Fecal metagenome from preterm infant	WGS	METAGENOMIC	RANDOM	paired	ILLUMINA	Illumina HiSeq 2500	9	Sloan2	Gut	6	Sloan2_6	855	30	M	C-section	1228	Magee-Womens	Pittsburgh	USA	this study	C5		
PRJNA376566	SAMN06444518	S2_006_010G1	Fecal metagenome from preterm infant	WGS	METAGENOMIC	RANDOM	paired	ILLUMINA	Illumina HiSeq 2500	10	Sloan2	Gut	6	Sloan2_6	855	30	M	C-section	1228	Magee-Womens	Pittsburgh	USA	this study	C5		
PRJNA376566	SAMN06444519	S2_006_011G1	Fecal metagenome from preterm infant	WGS	METAGENOMIC	RANDOM	paired	ILLUMINA	Illumina HiSeq 2500	11	Sloan2	Gut	6	Sloan2_6	855	30	M	C-section	1228	Magee-Womens	Pittsburgh	USA	this study	C5		
PRJNA376566	SAMN06444520	S2_006_012G1	Fecal metagenome from preterm infant	WGS	METAGENOMIC	RANDOM	paired	ILLUMINA	Illumina HiSeq 2500	12	Sloan2	Gut	6	Sloan2_6	855	30	M	C-section	1228	Magee-Womens	Pittsburgh	USA	this study	C5		
PRJNA376566	SAMN06444521	S2_006_013G1	Fecal metagenome from preterm infant	WGS	METAGENOMIC	RANDOM	paired	ILLUMINA	Illumina HiSeq 2500	13	Sloan2	Gut	6	Sloan2_6	855	30	M	C-section	1228	Magee-Womens	Pittsburgh	USA	this study	C5		
PRJNA376566	SAMN06444522	S2_006_014G1	Fecal metagenome from preterm infant	WGS	METAGENOMIC	RANDOM	paired	ILLUMINA	Illumina HiSeq 2500	14	Sloan2	Gut	6	Sloan2_6	855	30	M	C-section	1228	Magee-Womens	Pittsburgh	USA	this study	C5		
PRJNA376566	SAMN06444523	S2_006_015G1	Fecal metagenome from preterm infant	WGS	METAGENOMIC	RANDOM	paired	ILLUMINA	Illumina HiSeq 2500	15	Sloan2	Gut	6	Sloan2_6	855	30	M	C-section	1228	Magee-Womens	Pittsburgh	USA	this study	C5		
PRJNA376566	SAMN06444524	S2_006_016G1	Fecal metagenome from preterm infant	WGS	METAGENOMIC	RANDOM	paired	ILLUMINA	Illumina HiSeq 2500	16	Sloan2	Gut	6	Sloan2_6	855	30	M	C-section	1228	Magee-Womens	Pittsburgh	USA	this study	C5		
PRJNA376566	SAMN06444525	S2_006_018G1	Fecal metagenome from preterm infant	WGS	METAGENOMIC	RANDOM	paired	ILLUMINA	Illumina HiSeq 2500	18	Sloan2	Gut	6	Sloan2_6	855	30	M	C-section	1228	Magee-Womens	Pittsburgh	USA	this study	C5		
PRJNA376566	SAMN06444526	S2_006_019G1	Fecal metagenome from preterm infant	WGS	METAGENOMIC	RANDOM	paired	ILLUMINA	Illumina HiSeq 2500	19	Sloan2	Gut	6	Sloan2_6	855	30	M	C-section	1228	Magee-Womens	Pittsburgh	USA	this study	C5		
PRJNA376566	SAMN06444527	S2_006_020G1	Fecal metagenome from preterm infant	WGS	METAGENOMIC	RANDOM	paired	ILLUMINA	Illumina HiSeq 2500	20	Sloan2	Gut	6	Sloan2_6	855	30	M	C-section	1228	Magee-Womens	Pittsburgh	USA	this study	C5		
PRJNA376566	SAMN06444528	S2_006_021G1	Fecal metagenome from preterm infant	WGS	METAGENOMIC	RANDOM	paired	ILLUMINA	Illumina HiSeq 2500	21	Sloan2	Gut	6	Sloan2_6	855	30	M	C-section	1228	Magee-Womens	Pittsburgh	USA	this study	C5		
PRJNA376566	SAMN06444529	S2_006_022G1	Fecal metagenome from preterm infant	WGS	METAGENOMIC	RANDOM	paired	ILLUMINA	Illumina HiSeq 2500	22	Sloan2	Gut	6	Sloan2_6	855	30	M	C-section	1228	Magee-Womens	Pittsburgh	USA	this study	C5		
PRJNA376566	SAMN06444530	S2_006_023G1	Fecal metagenome from preterm infant	WGS	METAGENOMIC	RANDOM	paired	ILLUMINA	Illumina HiSeq 2500	23	Sloan2	Gut	6	Sloan2_6	855	30	M	C-section	1228	Magee-Womens	Pittsburgh	USA	this study	C5		
PRJNA376566	SAMN06444531	S2_006_026G1	Fecal metagenome from preterm infant	WGS	METAGENOMIC	RANDOM	paired	ILLUMINA	Illumina HiSeq 2500	26	Sloan2	Gut	6	Sloan2_6	855	30	M	C-section	1228	Magee-Womens	Pittsburgh	USA	this study	C5		
PRJNA376566	SAMN06444532	S2_006_027G1	Fecal metagenome from preterm infant	WGS	METAGENOMIC	RANDOM	paired	ILLUMINA	Illumina HiSeq 2500	27	Sloan2	Gut	6	Sloan2_6	855	30	M	C-section	1228	Magee-Womens	Pittsburgh	USA	this study	C5		
PRJNA376566	SAMN06444533	S2_008_007G1	Fecal metagenome from preterm infant	WGS	METAGENOMIC	RANDOM	paired	ILLUMINA	Illumina HiSeq 2500	7	Sloan2	Gut	8	Sloan2_8	891	27	M	Vaginal	1023	Magee-Womens	Pittsburgh	USA	this study	A11		
PRJNA376566	SAMN06444534	S2_008_008G1	Fecal metagenome from preterm infant	WGS	METAGENOMIC	RANDOM	paired	ILLUMINA	Illumina HiSeq 2500	8	Sloan2	Gut	8	Sloan2_8	891	27	M	Vaginal	1023	Magee-Womens	Pittsburgh	USA	this study	A11		
PRJNA376566	SAMN06444535	S2_008_010G1	Fecal metagenome from preterm infant	WGS	METAGENOMIC	RANDOM	paired	ILLUMINA	Illumina HiSeq 2500	10	Sloan2	Gut	8	Sloan2_8	891	27	M	Vaginal	1023	Magee-Womens	Pittsburgh	USA	this study	A11		
PRJNA376566	SAMN06444536	S2_008_011G1	Fecal metagenome from preterm infant	WGS	METAGENOMIC	RANDOM	paired	ILLUMINA	Illumina HiSeq 2500	11	Sloan2	Gut	8	Sloan2_8	891	27	M	Vaginal	1023	Magee-Womens	Pittsburgh	USA	this study	A11		
PRJNA376566	SAMN06444537	S2_008_012G1	Fecal metagenome from preterm infant	WGS	METAGENOMIC	RANDOM	paired	ILLUMINA	Illumina HiSeq 2500	12	Sloan2	Gut	8	Sloan2_8	891	27	M	Vaginal	1023	Magee-Womens	Pittsburgh	USA	this study	A11		
PRJNA376566	SAMN06444538	S2_008_014G1	Fecal metagenome from preterm infant	WGS	METAGENOMIC	RANDOM	paired	ILLUMINA	Illumina HiSeq 2500	14	Sloan2	Gut	8	Sloan2_8	891	27	M	Vaginal	1023	Magee-Womens	Pittsburgh	USA	this study	A11		
PRJNA376566	SAMN06444539	S2_008_015G1	Fecal metagenome from preterm infant	WGS	METAGENOMIC	RANDOM	paired	ILLUMINA	Illumina HiSeq 2500	15	Sloan2	Gut	8	Sloan2_8	891	27	M	Vaginal	1023	Magee-Womens	Pittsburgh	USA	this study	A11		
PRJNA376566	SAMN06444540	S2_008_017G1	Fecal metagenome from preterm infant	WGS	METAGENOMIC	RANDOM	paired	ILLUMINA	Illumina HiSeq 2500	17	Sloan2	Gut	8	Sloan2_8	891	27	M	Vaginal	1023	Magee-Womens	Pittsburgh	USA	this study	A11		
PRJNA376566	SAMN06444541	S2_008_020G1	Fecal metagenome from preterm infant	WGS	METAGENOMIC	RANDOM	paired	ILLUMINA	Illumina HiSeq 2500	20	Sloan2	Gut	8	Sloan2_8	891	27	M	Vaginal	1023	Magee-Womens	Pittsburgh	USA	this study	A11		
PRJNA376566	SAMN06444542	S2_008_021G1	Fecal metagenome from preterm infant	WGS	METAGENOMIC	RANDOM	paired	ILLUMINA	Illumina HiSeq 2500	21	Sloan2	Gut	8	Sloan2_8	891	27	M	Vaginal	1023	Magee-Womens	Pittsburgh	USA	this study	A11		
PRJNA376566	SAMN06444543	S2_008_023G1	Fecal metagenome from preterm infant	WGS	METAGENOMIC	RANDOM	paired	ILLUMINA	Illumina HiSeq 2500	23	Sloan2	Gut	8	Sloan2_8	891	27	M	Vaginal	1023	Magee-Womens	Pittsburgh	USA	this study	A11		
PRJNA376566	SAMN06444544	S2_008_024G1	Fecal metagenome from preterm infant	WGS	METAGENOMIC	RANDOM	paired	ILLUMINA	Illumina HiSeq 2500	24	Sloan2	Gut	8	Sloan2_8	891	27	M	Vaginal	1023	Magee-Womens	Pittsburgh	USA	this study	A11		
PRJNA376566	SAMN06444545	S2_008_026G1	Fecal metagenome from preterm infant	WGS	METAGENOMIC	RANDOM	paired	ILLUMINA	Illumina HiSeq 2500	26	Sloan2	Gut	8	Sloan2_8	891	27	M	Vaginal	1023	Magee-Womens	Pittsburgh	USA	this study	A11		
PRJNA376566	SAMN06444546	S2_008_027G1	Fecal metagenome from preterm infant	WGS	METAGENOMIC	RANDOM	paired	ILLUMINA	Illumina HiSeq 2500	27	Sloan2	Gut	8	Sloan2_8	891	27	M	Vaginal	1023	Magee-Womens	Pittsburgh	USA	this study	A11		
PRJNA376566	SAMN06444547	S2_009_005G1	Fecal metagenome from preterm infant	WGS	METAGENOMIC	RANDOM	paired	ILLUMINA	Illumina HiSeq 2500	5	Sloan2	Gut	9	Sloan2_9	912	25	F	Vaginal	930	Magee-Womens	Pittsburgh	USA	this study	C2		
PRJNA376566	SAMN06444548	S2_009_008G1	Fecal metagenome from preterm infant	WGS	METAGENOMIC	RANDOM	paired	ILLUMINA	Illumina HiSeq 2500	8	Sloan2	Gut	9	Sloan2_9	912	25	F	Vaginal	930	Magee-Womens	Pittsburgh	USA	this study	C2		
PRJNA376566	SAMN06444549	S2_009_009G1	Fecal metagenome from preterm infant	WGS	METAGENOMIC	RANDOM	paired	ILLUMINA	Illumina HiSeq 2500	9	Sloan2	Gut	9	Sloan2_9	912	25	F	Vaginal	930	Magee-Womens	Pittsburgh	USA	this study	C2		
PRJNA376566	SAMN06444550	S2_009_010G1	Fecal metagenome from preterm infant	WGS	METAGENOMIC	RANDOM	paired	ILLUMINA	Illumina HiSeq 2500	10	Sloan2	Gut	9	Sloan2_9	912	25	F	Vaginal	930	Magee-Womens	Pittsburgh	USA	this study	C2		
PRJNA376566	SAMN06444551	S2_009_011G1	Fecal metagenome from preterm infant	WGS	METAGENOMIC	RANDOM	paired	ILLUMINA	Illumina HiSeq 2500	11	Sloan2	Gut	9	Sloan2_9	912	25	F	Vaginal	930	Magee-Womens	Pittsburgh	USA	this study	C2		
PRJNA376566	SAMN06444552	S2_009_012G1	Fecal metagenome from preterm infant	WGS	METAGENOMIC	RANDOM	paired	ILLUMINA	Illumina HiSeq 2500	12	Sloan2	Gut	9	Sloan2_9	912	25	F	Vaginal	930	Magee-Womens	Pittsburgh	USA	this study	C2		
PRJNA376566	SAMN06444553	S2_009_013G1	Fecal metagenome from preterm infant	WGS	METAGENOMIC	RANDOM	paired	ILLUMINA	Illumina HiSeq 2500	13	Sloan2	Gut	9	Sloan2_9	912	25	F	Vaginal	930	Magee-Womens	Pittsburgh	USA	this study	C2		
PRJNA376566	SAMN06444554	S2_009_014G1	Fecal metagenome from preterm infant	WGS	METAGENOMIC	RANDOM	paired	ILLUMINA	Illumina HiSeq 2500	14	Sloan2	Gut	9	Sloan2_9	912	25	F	Vaginal	930	Magee-Womens	Pittsburgh	USA	this study	C2		
PRJNA376566	SAMN06444555	S2_009_015G1	Fecal metagenome from preterm infant	WGS	METAGENOMIC	RANDOM	paired	ILLUMINA	Illumina HiSeq 2500	15	Sloan2	Gut	9	Sloan2_9	912	25	F	Vaginal	930	Magee-Womens	Pittsburgh	USA	this study	C2		
PRJNA376566	SAMN06444556	S2_009_016G1	Fecal metagenome from preterm infant	WGS	METAGENOMIC	RANDOM	paired	ILLUMINA	Illumina HiSeq 2500	16	Sloan2	Gut	9	Sloan2_9	912	25	F	Vaginal	930	Magee-Womens	Pittsburgh	USA	this study	C2		
PRJNA376566	SAMN06444557	S2_009_017G1	Fecal metagenome from preterm infant	WGS	METAGENOMIC	RANDOM	paired	ILLUMINA	Illumina HiSeq 2500	17	Sloan2	Gut	9	Sloan2_9	912	25	F	Vaginal	930	Magee-Womens	Pittsburgh	USA	this study	C2		
PRJNA376566	SAMN06444558	S2_009_018G1	Fecal metagenome from preterm infant	WGS	METAGENOMIC	RANDOM	paired	ILLUMINA	Illumina HiSeq 2500	18	Sloan2	Gut	9	Sloan2_9	912	25	F	Vaginal	930	Magee-Womens	Pittsburgh	USA	this study	C2		
PRJNA376566	SAMN06444559	S2_009_019G1	Fecal metagenome from preterm infant	WGS	METAGENOMIC	RANDOM	paired	ILLUMINA	Illumina HiSeq 2500	19	Sloan2	Gut	9	Sloan2_9	912	25	F	Vaginal	930	Magee-Womens	Pittsburgh	USA	this study	C2		
PRJNA376566	SAMN06444560	S2_009_020G1	Fecal metagenome from preterm infant	WGS	METAGENOMIC	RANDOM	paired	ILLUMINA	Illumina HiSeq 2500	20	Sloan2	Gut	9	Sloan2_9	912	25	F	Vaginal	930	Magee-Womens	Pittsburgh	USA	this study	C2		
PRJNA376566	SAMN06444561	S2_009_021G1	Fecal metagenome from preterm infant	WGS	METAGENOMIC	RANDOM	paired	ILLUMINA	Illumina HiSeq 2500	21	Sloan2	Gut	9	Sloan2_9	912	25	F	Vaginal	930	Magee-Womens	Pittsburgh	USA	this study	C2		
PRJNA376566	SAMN06444562	S2_009_022G1	Fecal metagenome from preterm infant	WGS	METAGENOMIC	RANDOM	paired	ILLUMINA	Illumina HiSeq 2500	22	Sloan2	Gut	9	Sloan2_9	912	25	F	Vaginal	930	Magee-Womens	Pittsburgh	USA	this study	C2		
PRJNA376566	SAMN06444563	S2_009_023G1	Fecal metagenome from preterm infant	WGS	METAGENOMIC	RANDOM	paired	ILLUMINA	Illumina HiSeq 2500	23	Sloan2	Gut	9	Sloan2_9	912	25	F	Vaginal	930	Magee-Womens	Pittsburgh	USA	this study	C2		
PRJNA376566	SAMN06444564	S2_009_024G1	Fecal metagenome from preterm infant	WGS	METAGENOMIC	RANDOM	paired	ILLUMINA	Illumina HiSeq 2500	24	Sloan2	Gut	9	Sloan2_9	912	25	F	Vaginal	930	Magee-Womens	Pittsburgh	USA	this study	C2		
PRJNA376566	SAMN06444565	S2_009_025G1	Fecal metagenome from preterm infant	WGS	METAGENOMIC	RANDOM	paired	ILLUMINA	Illumina HiSeq 2500	25	Sloan2	Gut	9	Sloan2_9	912	25	F	Vaginal	930	Magee-Womens	Pittsburgh	USA	this study	C2		
PRJNA376566	SAMN06444566	S2_009_026G1	Fecal metagenome from preterm infant	WGS	METAGENOMIC	RANDOM	paired	ILLUMINA	Illumina HiSeq 2500	26	Sloan2	Gut	9	Sloan2_9	912	25	F	Vaginal	930	Magee-Womens	Pittsburgh	USA	this study	C2		
PRJNA376566	SAMN06444567	S2_009_027G1	Fecal metagenome from preterm infant	WGS	METAGENOMIC	RANDOM	paired	ILLUMINA	Illumina HiSeq 2500	27	Sloan2	Gut	9	Sloan2_9	912	25	F	Vaginal	930	Magee-Womens	Pittsburgh	USA	this study	C2		
PRJNA376566	SAMN06444568	S2_009_028G1	Fecal metagenome from preterm infant	WGS	METAGENOMIC	RANDOM	paired	ILLUMINA	Illumina HiSeq 2500	28	Sloan2	Gut	9	Sloan2_9	912	25	F	Vaginal	930	Magee-Womens	Pittsburgh	USA	this study	C2		
PRJNA376566	SAMN06444569	S2_010_005G1	Fecal metagenome from preterm infant	WGS	METAGENOMIC	RANDOM	paired	ILLUMINA	Illumina HiSeq 2500	5	Sloan2	Gut	10	Sloan2_10	947	32	M	C-section	1814	Magee-Womens	Pittsburgh	USA	this study	D1		
PRJNA376566	SAMN06444570	S2_010_006G1	Fecal metagenome from preterm infant	WGS	METAGENOMIC	RANDOM	paired	ILLUMINA	Illumina HiSeq 2500	6	Sloan2	Gut	10	Sloan2_10	947	32	M	C-section	1814	Magee-Womens	Pittsburgh	USA	this study	D1		
PRJNA376566	SAMN06444571	S2_010_007G1	Fecal metagenome from preterm infant	WGS	METAGENOMIC	RANDOM	paired	ILLUMINA	Illumina HiSeq 2500	7	Sloan2	Gut	10	Sloan2_10	947	32	M	C-section	1814	Magee-Womens	Pittsburgh	USA	this study	D1		
PRJNA376566	SAMN06444572	S2_010_008G1	Fecal metagenome from preterm infant	WGS	METAGENOMIC	RANDOM	paired	ILLUMINA	Illumina HiSeq 2500	8	Sloan2	Gut	10	Sloan2_10	947	32	M	C-section	1814	Magee-Womens	Pittsburgh	USA	this study	D1		
PRJNA376566	SAMN06444573	S2_010_016G1	Fecal metagenome from preterm infant	WGS	METAGENOMIC	RANDOM	paired	ILLUMINA	Illumina HiSeq 2500	16	Sloan2	Gut	10	Sloan2_10	947	32	M	C-section	1814	Magee-Womens	Pittsburgh	USA	this study	D1		
PRJNA376566	SAMN06444574	S2_010_017G1	Fecal metagenome from preterm infant	WGS	METAGENOMIC	RANDOM	paired	ILLUMINA	Illumina HiSeq 2500	17	Sloan2	Gut	10	Sloan2_10	947	32	M	C-section	1814	Magee-Womens	Pittsburgh	USA	this study	D1		
PRJNA376566	SAMN06444575	S2_010_018G1	Fecal metagenome from preterm infant	WGS	METAGENOMIC	RANDOM	paired	ILLUMINA	Illumina HiSeq 2500	18	Sloan2	Gut	10	Sloan2_10	947	32	M	C-section	1814	Magee-Womens	Pittsburgh	USA	this study	D1		
PRJNA376566	SAMN06444576	S2_010_019G1	Fecal metagenome from preterm infant	WGS	METAGENOMIC	RANDOM	paired	ILLUMINA	Illumina HiSeq 2500	19	Sloan2	Gut	10	Sloan2_10	947	32	M	C-section	1814	Magee-Womens	Pittsburgh	USA	this study	D1		
PRJNA376566	SAMN06444577	S2_010_021G1	Fecal metagenome from preterm infant	WGS	METAGENOMIC	RANDOM	paired	ILLUMINA	Illumina HiSeq 2500	21	Sloan2	Gut	10	Sloan2_10	947	32	M	C-section	1814	Magee-Womens	Pittsburgh	USA	this study	D1		
PRJNA376566	SAMN06444578	S2_010_022G1	Fecal metagenome from preterm infant	WGS	METAGENOMIC	RANDOM	paired	ILLUMINA	Illumina HiSeq 2500	22	Sloan2	Gut	10	Sloan2_10	947	32	M	C-section	1814	Magee-Womens	Pittsburgh	USA	this study	D1		
PRJNA376566	SAMN06444579	S2_010_023G1	Fecal metagenome from preterm infant	WGS	METAGENOMIC	RANDOM	paired	ILLUMINA	Illumina HiSeq 2500	23	Sloan2	Gut	10	Sloan2_10	947	32	M	C-section	1814	Magee-Womens	Pittsburgh	USA	this study	D1		
PRJNA376566	SAMN06444580	S2_010_024G1	Fecal metagenome from preterm infant	WGS	METAGENOMIC	RANDOM	paired	ILLUMINA	Illumina HiSeq 2500	24	Sloan2	Gut	10	Sloan2_10	947	32	M	C-section	1814	Magee-Womens	Pittsburgh	USA	this study	D1		
PRJNA376566	SAMN06444581	S2_010_026G1	Fecal metagenome from preterm infant	WGS	METAGENOMIC	RANDOM	paired	ILLUMINA	Illumina HiSeq 2500	26	Sloan2	Gut	10	Sloan2_10	947	32	M	C-section	1814	Magee-Womens	Pittsburgh	USA	this study	D1		
PRJNA376566	SAMN06444582	S2_010_030G1	Fecal metagenome from preterm infant	WGS	METAGENOMIC	RANDOM	paired	ILLUMINA	Illumina HiSeq 2500	30	Sloan2	Gut	10	Sloan2_10	947	32	M	C-section	1814	Magee-Womens	Pittsburgh	USA	this study	D1		
PRJNA376566	SAMN06444583	S2_011_007G1	Fecal metagenome from preterm infant	WGS	METAGENOMIC	RANDOM	paired	ILLUMINA	Illumina HiSeq 2500	7	Sloan2	Gut	11	Sloan2_11	960	26	M	Vaginal	928	Magee-Womens	Pittsburgh	USA	this study	D11		
PRJNA376566	SAMN06444584	S2_011_008G1	Fecal metagenome from preterm infant	WGS	METAGENOMIC	RANDOM	paired	ILLUMINA	Illumina HiSeq 2500	8	Sloan2	Gut	11	Sloan2_11	960	26	M	Vaginal	928	Magee-Womens	Pittsburgh	USA	this study	D11		
PRJNA376566	SAMN06444585	S2_011_009G1	Fecal metagenome from preterm infant	WGS	METAGENOMIC	RANDOM	paired	ILLUMINA	Illumina HiSeq 2500	9	Sloan2	Gut	11	Sloan2_11	960	26	M	Vaginal	928	Magee-Womens	Pittsburgh	USA	this study	D11		
PRJNA376566	SAMN06444586	S2_011_010G1	Fecal metagenome from preterm infant	WGS	METAGENOMIC	RANDOM	paired	ILLUMINA	Illumina HiSeq 2500	10	Sloan2	Gut	11	Sloan2_11	960	26	M	Vaginal	928	Magee-Womens	Pittsburgh	USA	this study	D11		
PRJNA376566	SAMN06444587	S2_011_011G1	Fecal metagenome from preterm infant	WGS	METAGENOMIC	RANDOM	paired	ILLUMINA	Illumina HiSeq 2500	11	Sloan2	Gut	11	Sloan2_11	960	26	M	Vaginal	928	Magee-Womens	Pittsburgh	USA	this study	D11		
PRJNA376566	SAMN06444588	S2_011_012G1	Fecal metagenome from preterm infant	WGS	METAGENOMIC	RANDOM	paired	ILLUMINA	Illumina HiSeq 2500	12	Sloan2	Gut	11	Sloan2_11	960	26	M	Vaginal	928	Magee-Womens	Pittsburgh	USA	this study	D11		
PRJNA376566	SAMN06444589	S2_011_013G1	Fecal metagenome from preterm infant	WGS	METAGENOMIC	RANDOM	paired	ILLUMINA	Illumina HiSeq 2500	13	Sloan2	Gut	11	Sloan2_11	960	26	M	Vaginal	928	Magee-Womens	Pittsburgh	USA	this study	D11		
PRJNA376566	SAMN06444590	S2_011_014G1	Fecal metagenome from preterm infant	WGS	METAGENOMIC	RANDOM	paired	ILLUMINA	Illumina HiSeq 2500	14	Sloan2	Gut	11	Sloan2_11	960	26	M	Vaginal	928	Magee-Womens	Pittsburgh	USA	this study	D11		
PRJNA376566	SAMN06444591	S2_011_015G1	Fecal metagenome from preterm infant	WGS	METAGENOMIC	RANDOM	paired	ILLUMINA	Illumina HiSeq 2500	15	Sloan2	Gut	11	Sloan2_11	960	26	M	Vaginal	928	Magee-Womens	Pittsburgh	USA	this study	D11		
PRJNA376566	SAMN06444592	S2_011_016G1	Fecal metagenome from preterm infant	WGS	METAGENOMIC	RANDOM	paired	ILLUMINA	Illumina HiSeq 2500	16	Sloan2	Gut	11	Sloan2_11	960	26	M	Vaginal	928	Magee-Womens	Pittsburgh	USA	this study	D11		
PRJNA376566	SAMN06444593	S2_011_017G1	Fecal metagenome from preterm infant	WGS	METAGENOMIC	RANDOM	paired	ILLUMINA	Illumina HiSeq 2500	17	Sloan2	Gut	11	Sloan2_11	960	26	M	Vaginal	928	Magee-Womens	Pittsburgh	USA	this study	D11		
PRJNA376566	SAMN06444594	S2_011_018G1	Fecal metagenome from preterm infant	WGS	METAGENOMIC	RANDOM	paired	ILLUMINA	Illumina HiSeq 2500	18	Sloan2	Gut	11	Sloan2_11	960	26	M	Vaginal	928	Magee-Womens	Pittsburgh	USA	this study	D11		
PRJNA376566	SAMN06444595	S2_011_019G1	Fecal metagenome from preterm infant	WGS	METAGENOMIC	RANDOM	paired	ILLUMINA	Illumina HiSeq 2500	19	Sloan2	Gut	11	Sloan2_11	960	26	M	Vaginal	928	Magee-Womens	Pittsburgh	USA	this study	D11		
PRJNA376566	SAMN06444596	S2_011_020G1	Fecal metagenome from preterm infant	WGS	METAGENOMIC	RANDOM	paired	ILLUMINA	Illumina HiSeq 2500	20	Sloan2	Gut	11	Sloan2_11	960	26	M	Vaginal	928	Magee-Womens	Pittsburgh	USA	this study	D11		
PRJNA376566	SAMN06444597	S2_011_021G1	Fecal metagenome from preterm infant	WGS	METAGENOMIC	RANDOM	paired	ILLUMINA	Illumina HiSeq 2500	21	Sloan2	Gut	11	Sloan2_11	960	26	M	Vaginal	928	Magee-Womens	Pittsburgh	USA	this study	D11		
PRJNA376566	SAMN06444598	S2_011_022G1	Fecal metagenome from preterm infant	WGS	METAGENOMIC	RANDOM	paired	ILLUMINA	Illumina HiSeq 2500	22	Sloan2	Gut	11	Sloan2_11	960	26	M	Vaginal	928	Magee-Womens	Pittsburgh	USA	this study	D11		
PRJNA376566	SAMN06444599	S2_011_023G1	Fecal metagenome from preterm infant	WGS	METAGENOMIC	RANDOM	paired	ILLUMINA	Illumina HiSeq 2500	23	Sloan2	Gut	11	Sloan2_11	960	26	M	Vaginal	928	Magee-Womens	Pittsburgh	USA	this study	D11		
PRJNA376566	SAMN06444600	S2_011_024G1	Fecal metagenome from preterm infant	WGS	METAGENOMIC	RANDOM	paired	ILLUMINA	Illumina HiSeq 2500	24	Sloan2	Gut	11	Sloan2_11	960	26	M	Vaginal	928	Magee-Womens	Pittsburgh	USA	this study	D11		
PRJNA376566	SAMN06444601	S2_011_025G1	Fecal metagenome from preterm infant	WGS	METAGENOMIC	RANDOM	paired	ILLUMINA	Illumina HiSeq 2500	25	Sloan2	Gut	11	Sloan2_11	960	26	M	Vaginal	928	Magee-Womens	Pittsburgh	USA	this study	D11		
PRJNA376566	SAMN06444602	S2_011_026G1	Fecal metagenome from preterm infant	WGS	METAGENOMIC	RANDOM	paired	ILLUMINA	Illumina HiSeq 2500	26	Sloan2	Gut	11	Sloan2_11	960	26	M	Vaginal	928	Magee-Womens	Pittsburgh	USA	this study	D11		
PRJNA376566	SAMN06444603	S2_011_028G1	Fecal metagenome from preterm infant	WGS	METAGENOMIC	RANDOM	paired	ILLUMINA	Illumina HiSeq 2500	28	Sloan2	Gut	11	Sloan2_11	960	26	M	Vaginal	928	Magee-Womens	Pittsburgh	USA	this study	D11		
PRJNA376566	SAMN06444604	S2_012_005G1	Fecal metagenome from preterm infant	WGS	METAGENOMIC	RANDOM	paired	ILLUMINA	Illumina HiSeq 2500	5	Sloan2	Gut	12	Sloan2_12	986	29	F	C-section	1210	Magee-Womens	Pittsburgh	USA	this study	D10		
PRJNA376566	SAMN06444605	S2_012_007G1	Fecal metagenome from preterm infant	WGS	METAGENOMIC	RANDOM	paired	ILLUMINA	Illumina HiSeq 2500	7	Sloan2	Gut	12	Sloan2_12	986	29	F	C-section	1210	Magee-Womens	Pittsburgh	USA	this study	D10		
PRJNA376566	SAMN06444606	S2_012_008G1	Fecal metagenome from preterm infant	WGS	METAGENOMIC	RANDOM	paired	ILLUMINA	Illumina HiSeq 2500	8	Sloan2	Gut	12	Sloan2_12	986	29	F	C-section	1210	Magee-Womens	Pittsburgh	USA	this study	D10		
PRJNA376566	SAMN06444607	S2_012_009G1	Fecal metagenome from preterm infant	WGS	METAGENOMIC	RANDOM	paired	ILLUMINA	Illumina HiSeq 2500	9	Sloan2	Gut	12	Sloan2_12	986	29	F	C-section	1210	Magee-Womens	Pittsburgh	USA	this study	D10		
PRJNA376566	SAMN06444608	S2_012_010G1	Fecal metagenome from preterm infant	WGS	METAGENOMIC	RANDOM	paired	ILLUMINA	Illumina HiSeq 2500	10	Sloan2	Gut	12	Sloan2_12	986	29	F	C-section	1210	Magee-Womens	Pittsburgh	USA	this study	D10		
PRJNA376566	SAMN06444609	S2_012_011G1	Fecal metagenome from preterm infant	WGS	METAGENOMIC	RANDOM	paired	ILLUMINA	Illumina HiSeq 2500	11	Sloan2	Gut	12	Sloan2_12	986	29	F	C-section	1210	Magee-Womens	Pittsburgh	USA	this study	D10		
PRJNA376566	SAMN06444610	S2_012_012G1	Fecal metagenome from preterm infant	WGS	METAGENOMIC	RANDOM	paired	ILLUMINA	Illumina HiSeq 2500	12	Sloan2	Gut	12	Sloan2_12	986	29	F	C-section	1210	Magee-Womens	Pittsburgh	USA	this study	D10		
PRJNA376566	SAMN06444611	S2_012_013G1	Fecal metagenome from preterm infant	WGS	METAGENOMIC	RANDOM	paired	ILLUMINA	Illumina HiSeq 2500	13	Sloan2	Gut	12	Sloan2_12	986	29	F	C-section	1210	Magee-Womens	Pittsburgh	USA	this study	D10		
PRJNA376566	SAMN06444612	S2_012_014G1	Fecal metagenome from preterm infant	WGS	METAGENOMIC	RANDOM	paired	ILLUMINA	Illumina HiSeq 2500	14	Sloan2	Gut	12	Sloan2_12	986	29	F	C-section	1210	Magee-Womens	Pittsburgh	USA	this study	D10		
PRJNA376566	SAMN06444613	S2_012_015G1	Fecal metagenome from preterm infant	WGS	METAGENOMIC	RANDOM	paired	ILLUMINA	Illumina HiSeq 2500	15	Sloan2	Gut	12	Sloan2_12	986	29	F	C-section	1210	Magee-Womens	Pittsburgh	USA	this study	D10		
PRJNA376566	SAMN06444614	S2_012_016G1	Fecal metagenome from preterm infant	WGS	METAGENOMIC	RANDOM	paired	ILLUMINA	Illumina HiSeq 2500	16	Sloan2	Gut	12	Sloan2_12	986	29	F	C-section	1210	Magee-Womens	Pittsburgh	USA	this study	D10		
PRJNA376566	SAMN06444615	S2_012_017G1	Fecal metagenome from preterm infant	WGS	METAGENOMIC	RANDOM	paired	ILLUMINA	Illumina HiSeq 2500	17	Sloan2	Gut	12	Sloan2_12	986	29	F	C-section	1210	Magee-Womens	Pittsburgh	USA	this study	D10		
PRJNA376566	SAMN06444616	S2_012_018G1	Fecal metagenome from preterm infant	WGS	METAGENOMIC	RANDOM	paired	ILLUMINA	Illumina HiSeq 2500	18	Sloan2	Gut	12	Sloan2_12	986	29	F	C-section	1210	Magee-Womens	Pittsburgh	USA	this study	D10		
PRJNA376566	SAMN06444617	S2_012_019G1	Fecal metagenome from preterm infant	WGS	METAGENOMIC	RANDOM	paired	ILLUMINA	Illumina HiSeq 2500	19	Sloan2	Gut	12	Sloan2_12	986	29	F	C-section	1210	Magee-Womens	Pittsburgh	USA	this study	D10		
PRJNA376566	SAMN06444618	S2_012_020G1	Fecal metagenome from preterm infant	WGS	METAGENOMIC	RANDOM	paired	ILLUMINA	Illumina HiSeq 2500	20	Sloan2	Gut	12	Sloan2_12	986	29	F	C-section	1210	Magee-Womens	Pittsburgh	USA	this study	D10		
PRJNA376566	SAMN06444619	S2_012_021G1	Fecal metagenome from preterm infant	WGS	METAGENOMIC	RANDOM	paired	ILLUMINA	Illumina HiSeq 2500	21	Sloan2	Gut	12	Sloan2_12	986	29	F	C-section	1210	Magee-Womens	Pittsburgh	USA	this study	D10		
PRJNA376566	SAMN06444620	S2_012_022G1	Fecal metagenome from preterm infant	WGS	METAGENOMIC	RANDOM	paired	ILLUMINA	Illumina HiSeq 2500	22	Sloan2	Gut	12	Sloan2_12	986	29	F	C-section	1210	Magee-Womens	Pittsburgh	USA	this study	D10		
PRJNA376566	SAMN06444621	S2_012_023G1	Fecal metagenome from preterm infant	WGS	METAGENOMIC	RANDOM	paired	ILLUMINA	Illumina HiSeq 2500	23	Sloan2	Gut	12	Sloan2_12	986	29	F	C-section	1210	Magee-Womens	Pittsburgh	USA	this study	D10		
PRJNA376566	SAMN06444622	S2_012_024G1	Fecal metagenome from preterm infant	WGS	METAGENOMIC	RANDOM	paired	ILLUMINA	Illumina HiSeq 2500	24	Sloan2	Gut	12	Sloan2_12	986	29	F	C-section	1210	Magee-Womens	Pittsburgh	USA	this study	D10		
PRJNA376566	SAMN06444623	S2_012_025G1	Fecal metagenome from preterm infant	WGS	METAGENOMIC	RANDOM	paired	ILLUMINA	Illumina HiSeq 2500	25	Sloan2	Gut	12	Sloan2_12	986	29	F	C-section	1210	Magee-Womens	Pittsburgh	USA	this study	D10		
PRJNA376566	SAMN06444624	S2_012_026G1	Fecal metagenome from preterm infant	WGS	METAGENOMIC	RANDOM	paired	ILLUMINA	Illumina HiSeq 2500	26	Sloan2	Gut	12	Sloan2_12	986	29	F	C-section	1210	Magee-Womens	Pittsburgh	USA	this study	D10		
PRJNA376566	SAMN06444625	S2_012_027G1	Fecal metagenome from preterm infant	WGS	METAGENOMIC	RANDOM	paired	ILLUMINA	Illumina HiSeq 2500	27	Sloan2	Gut	12	Sloan2_12	986	29	F	C-section	1210	Magee-Womens	Pittsburgh	USA	this study	D10		
PRJNA376566	SAMN06444626	S2_014_007G1	Fecal metagenome from preterm infant	WGS	METAGENOMIC	RANDOM	paired	ILLUMINA	Illumina HiSeq 2500	7	Sloan2	Gut	14	Sloan2_14	1009	30	M	C-section	1200	Magee-Womens	Pittsburgh	USA	this study	D3		
PRJNA376566	SAMN06444627	S2_014_009G1	Fecal metagenome from preterm infant	WGS	METAGENOMIC	RANDOM	paired	ILLUMINA	Illumina HiSeq 2500	9	Sloan2	Gut	14	Sloan2_14	1009	30	M	C-section	1200	Magee-Womens	Pittsburgh	USA	this study	D3		
PRJNA376566	SAMN06444628	S2_014_010G1	Fecal metagenome from preterm infant	WGS	METAGENOMIC	RANDOM	paired	ILLUMINA	Illumina HiSeq 2500	10	Sloan2	Gut	14	Sloan2_14	1009	30	M	C-section	1200	Magee-Womens	Pittsburgh	USA	this study	D3		
PRJNA376566	SAMN06444629	S2_014_011G1	Fecal metagenome from preterm infant	WGS	METAGENOMIC	RANDOM	paired	ILLUMINA	Illumina HiSeq 2500	11	Sloan2	Gut	14	Sloan2_14	1009	30	M	C-section	1200	Magee-Womens	Pittsburgh	USA	this study	D3		
PRJNA376566	SAMN06444630	S2_014_013G1	Fecal metagenome from preterm infant	WGS	METAGENOMIC	RANDOM	paired	ILLUMINA	Illumina HiSeq 2500	13	Sloan2	Gut	14	Sloan2_14	1009	30	M	C-section	1200	Magee-Womens	Pittsburgh	USA	this study	D3		
PRJNA376566	SAMN06444631	S2_014_015G1	Fecal metagenome from preterm infant	WGS	METAGENOMIC	RANDOM	paired	ILLUMINA	Illumina HiSeq 2500	15	Sloan2	Gut	14	Sloan2_14	1009	30	M	C-section	1200	Magee-Womens	Pittsburgh	USA	this study	D3		
PRJNA376566	SAMN06444632	S2_014_016G1	Fecal metagenome from preterm infant	WGS	METAGENOMIC	RANDOM	paired	ILLUMINA	Illumina HiSeq 2500	16	Sloan2	Gut	14	Sloan2_14	1009	30	M	C-section	1200	Magee-Womens	Pittsburgh	USA	this study	D3		
PRJNA376566	SAMN06444633	S2_014_017G1	Fecal metagenome from preterm infant	WGS	METAGENOMIC	RANDOM	paired	ILLUMINA	Illumina HiSeq 2500	17	Sloan2	Gut	14	Sloan2_14	1009	30	M	C-section	1200	Magee-Womens	Pittsburgh	USA	this study	D3		
PRJNA376566	SAMN06444634	S2_014_018G1	Fecal metagenome from preterm infant	WGS	METAGENOMIC	RANDOM	paired	ILLUMINA	Illumina HiSeq 2500	18	Sloan2	Gut	14	Sloan2_14	1009	30	M	C-section	1200	Magee-Womens	Pittsburgh	USA	this study	D3		
PRJNA376566	SAMN06444635	S2_014_019G1	Fecal metagenome from preterm infant	WGS	METAGENOMIC	RANDOM	paired	ILLUMINA	Illumina HiSeq 2500	19	Sloan2	Gut	14	Sloan2_14	1009	30	M	C-section	1200	Magee-Womens	Pittsburgh	USA	this study	D3		
PRJNA376566	SAMN06444636	S2_014_020G1	Fecal metagenome from preterm infant	WGS	METAGENOMIC	RANDOM	paired	ILLUMINA	Illumina HiSeq 2500	20	Sloan2	Gut	14	Sloan2_14	1009	30	M	C-section	1200	Magee-Womens	Pittsburgh	USA	this study	D3		
PRJNA376566	SAMN06444637	S2_014_021G1	Fecal metagenome from preterm infant	WGS	METAGENOMIC	RANDOM	paired	ILLUMINA	Illumina HiSeq 2500	21	Sloan2	Gut	14	Sloan2_14	1009	30	M	C-section	1200	Magee-Womens	Pittsburgh	USA	this study	D3		
PRJNA376566	SAMN06444638	S2_014_023G1	Fecal metagenome from preterm infant	WGS	METAGENOMIC	RANDOM	paired	ILLUMINA	Illumina HiSeq 2500	23	Sloan2	Gut	14	Sloan2_14	1009	30	M	C-section	1200	Magee-Womens	Pittsburgh	USA	this study	D3		
PRJNA376566	SAMN06444639	S2_014_024G1	Fecal metagenome from preterm infant	WGS	METAGENOMIC	RANDOM	paired	ILLUMINA	Illumina HiSeq 2500	24	Sloan2	Gut	14	Sloan2_14	1009	30	M	C-section	1200	Magee-Womens	Pittsburgh	USA	this study	D3		
PRJNA376566	SAMN06444640	S2_014_025G1	Fecal metagenome from preterm infant	WGS	METAGENOMIC	RANDOM	paired	ILLUMINA	Illumina HiSeq 2500	25	Sloan2	Gut	14	Sloan2_14	1009	30	M	C-section	1200	Magee-Womens	Pittsburgh	USA	this study	D3		
PRJNA376566	SAMN06444641	S2_014_026G1	Fecal metagenome from preterm infant	WGS	METAGENOMIC	RANDOM	paired	ILLUMINA	Illumina HiSeq 2500	26	Sloan2	Gut	14	Sloan2_14	1009	30	M	C-section	1200	Magee-Womens	Pittsburgh	USA	this study	D3		
PRJNA376566	SAMN06444642	S2_014_028G1	Fecal metagenome from preterm infant	WGS	METAGENOMIC	RANDOM	paired	ILLUMINA	Illumina HiSeq 2500	28	Sloan2	Gut	14	Sloan2_14	1009	30	M	C-section	1200	Magee-Womens	Pittsburgh	USA	this study	D3		
PRJNA376566	SAMN06444643	S2_015_005G1	Fecal metagenome from preterm infant	WGS	METAGENOMIC	RANDOM	paired	ILLUMINA	Illumina HiSeq 2500	5	Sloan2	Gut	15	Sloan2_15	1023	26	F	Vaginal	768	Magee-Womens	Pittsburgh	USA	this study	C1		
PRJNA376566	SAMN06444644	S2_015_006G1	Fecal metagenome from preterm infant	WGS	METAGENOMIC	RANDOM	paired	ILLUMINA	Illumina HiSeq 2500	6	Sloan2	Gut	15	Sloan2_15	1023	26	F	Vaginal	768	Magee-Womens	Pittsburgh	USA	this study	C1		
PRJNA376566	SAMN06444645	S2_015_009G1	Fecal metagenome from preterm infant	WGS	METAGENOMIC	RANDOM	paired	ILLUMINA	Illumina HiSeq 2500	9	Sloan2	Gut	15	Sloan2_15	1023	26	F	Vaginal	768	Magee-Womens	Pittsburgh	USA	this study	C1		
PRJNA376566	SAMN06444646	S2_015_010G1	Fecal metagenome from preterm infant	WGS	METAGENOMIC	RANDOM	paired	ILLUMINA	Illumina HiSeq 2500	10	Sloan2	Gut	15	Sloan2_15	1023	26	F	Vaginal	768	Magee-Womens	Pittsburgh	USA	this study	C1		
PRJNA376566	SAMN06444647	S2_015_011G1	Fecal metagenome from preterm infant	WGS	METAGENOMIC	RANDOM	paired	ILLUMINA	Illumina HiSeq 2500	11	Sloan2	Gut	15	Sloan2_15	1023	26	F	Vaginal	768	Magee-Womens	Pittsburgh	USA	this study	C1		
PRJNA376566	SAMN06444648	S2_015_012G1	Fecal metagenome from preterm infant	WGS	METAGENOMIC	RANDOM	paired	ILLUMINA	Illumina HiSeq 2500	12	Sloan2	Gut	15	Sloan2_15	1023	26	F	Vaginal	768	Magee-Womens	Pittsburgh	USA	this study	C1		
PRJNA376566	SAMN06444649	S2_015_013G1	Fecal metagenome from preterm infant	WGS	METAGENOMIC	RANDOM	paired	ILLUMINA	Illumina HiSeq 2500	13	Sloan2	Gut	15	Sloan2_15	1023	26	F	Vaginal	768	Magee-Womens	Pittsburgh	USA	this study	C1		
PRJNA376566	SAMN06444650	S2_016_007G1	Fecal metagenome from preterm infant	WGS	METAGENOMIC	RANDOM	paired	ILLUMINA	Illumina HiSeq 2500	7	Sloan2	Gut	16	Sloan2_16	1032	31	M	C-section	1319	Magee-Womens	Pittsburgh	USA	this study	B2		
PRJNA376566	SAMN06444651	S2_016_008G1	Fecal metagenome from preterm infant	WGS	METAGENOMIC	RANDOM	paired	ILLUMINA	Illumina HiSeq 2500	8	Sloan2	Gut	16	Sloan2_16	1032	31	M	C-section	1319	Magee-Womens	Pittsburgh	USA	this study	B2		
PRJNA376566	SAMN06444652	S2_016_009G1	Fecal metagenome from preterm infant	WGS	METAGENOMIC	RANDOM	paired	ILLUMINA	Illumina HiSeq 2500	9	Sloan2	Gut	16	Sloan2_16	1032	31	M	C-section	1319	Magee-Womens	Pittsburgh	USA	this study	B2		
PRJNA376566	SAMN06444653	S2_016_010G1	Fecal metagenome from preterm infant	WGS	METAGENOMIC	RANDOM	paired	ILLUMINA	Illumina HiSeq 2500	10	Sloan2	Gut	16	Sloan2_16	1032	31	M	C-section	1319	Magee-Womens	Pittsburgh	USA	this study	B2		
PRJNA376566	SAMN06444654	S2_016_011G1	Fecal metagenome from preterm infant	WGS	METAGENOMIC	RANDOM	paired	ILLUMINA	Illumina HiSeq 2500	11	Sloan2	Gut	16	Sloan2_16	1032	31	M	C-section	1319	Magee-Womens	Pittsburgh	USA	this study	B2		
PRJNA376566	SAMN06444655	S2_016_013G1	Fecal metagenome from preterm infant	WGS	METAGENOMIC	RANDOM	paired	ILLUMINA	Illumina HiSeq 2500	13	Sloan2	Gut	16	Sloan2_16	1032	31	M	C-section	1319	Magee-Womens	Pittsburgh	USA	this study	B2		
PRJNA376566	SAMN06444656	S2_016_014G1	Fecal metagenome from preterm infant	WGS	METAGENOMIC	RANDOM	paired	ILLUMINA	Illumina HiSeq 2500	14	Sloan2	Gut	16	Sloan2_16	1032	31	M	C-section	1319	Magee-Womens	Pittsburgh	USA	this study	B2		
PRJNA376566	SAMN06444657	S2_016_015G1	Fecal metagenome from preterm infant	WGS	METAGENOMIC	RANDOM	paired	ILLUMINA	Illumina HiSeq 2500	15	Sloan2	Gut	16	Sloan2_16	1032	31	M	C-section	1319	Magee-Womens	Pittsburgh	USA	this study	B2		
PRJNA376566	SAMN06444658	S2_016_016G1	Fecal metagenome from preterm infant	WGS	METAGENOMIC	RANDOM	paired	ILLUMINA	Illumina HiSeq 2500	16	Sloan2	Gut	16	Sloan2_16	1032	31	M	C-section	1319	Magee-Womens	Pittsburgh	USA	this study	B2		
PRJNA376566	SAMN06444659	S2_016_017G1	Fecal metagenome from preterm infant	WGS	METAGENOMIC	RANDOM	paired	ILLUMINA	Illumina HiSeq 2500	17	Sloan2	Gut	16	Sloan2_16	1032	31	M	C-section	1319	Magee-Womens	Pittsburgh	USA	this study	B2		
PRJNA376566	SAMN06444660	S2_016_018G1	Fecal metagenome from preterm infant	WGS	METAGENOMIC	RANDOM	paired	ILLUMINA	Illumina HiSeq 2500	18	Sloan2	Gut	16	Sloan2_16	1032	31	M	C-section	1319	Magee-Womens	Pittsburgh	USA	this study	B2		
PRJNA376566	SAMN06444661	S2_016_019G1	Fecal metagenome from preterm infant	WGS	METAGENOMIC	RANDOM	paired	ILLUMINA	Illumina HiSeq 2500	19	Sloan2	Gut	16	Sloan2_16	1032	31	M	C-section	1319	Magee-Womens	Pittsburgh	USA	this study	B2		
PRJNA376566	SAMN06444662	S2_016_021G1	Fecal metagenome from preterm infant	WGS	METAGENOMIC	RANDOM	paired	ILLUMINA	Illumina HiSeq 2500	21	Sloan2	Gut	16	Sloan2_16	1032	31	M	C-section	1319	Magee-Womens	Pittsburgh	USA	this study	B2		
PRJNA376566	SAMN06444663	S2_016_023G1	Fecal metagenome from preterm infant	WGS	METAGENOMIC	RANDOM	paired	ILLUMINA	Illumina HiSeq 2500	23	Sloan2	Gut	16	Sloan2_16	1032	31	M	C-section	1319	Magee-Womens	Pittsburgh	USA	this study	B2		
PRJNA376566	SAMN06444664	S2_016_024G1	Fecal metagenome from preterm infant	WGS	METAGENOMIC	RANDOM	paired	ILLUMINA	Illumina HiSeq 2500	24	Sloan2	Gut	16	Sloan2_16	1032	31	M	C-section	1319	Magee-Womens	Pittsburgh	USA	this study	B2		
PRJNA376566	SAMN06444665	S2_016_025G1	Fecal metagenome from preterm infant	WGS	METAGENOMIC	RANDOM	paired	ILLUMINA	Illumina HiSeq 2500	25	Sloan2	Gut	16	Sloan2_16	1032	31	M	C-section	1319	Magee-Womens	Pittsburgh	USA	this study	B2		
PRJNA376566	SAMN06444666	S2_016_026G1	Fecal metagenome from preterm infant	WGS	METAGENOMIC	RANDOM	paired	ILLUMINA	Illumina HiSeq 2500	26	Sloan2	Gut	16	Sloan2_16	1032	31	M	C-section	1319	Magee-Womens	Pittsburgh	USA	this study	B2		
PRJNA376566	SAMN06444667	S2_016_027G1	Fecal metagenome from preterm infant	WGS	METAGENOMIC	RANDOM	paired	ILLUMINA	Illumina HiSeq 2500	27	Sloan2	Gut	16	Sloan2_16	1032	31	M	C-section	1319	Magee-Womens	Pittsburgh	USA	this study	B2		
PRJNA376566	SAMN06444668	S2_016_028G1	Fecal metagenome from preterm infant	WGS	METAGENOMIC	RANDOM	paired	ILLUMINA	Illumina HiSeq 2500	28	Sloan2	Gut	16	Sloan2_16	1032	31	M	C-section	1319	Magee-Womens	Pittsburgh	USA	this study	B2		
PRJNA376566	SAMN06444669	S2_017_006G1	Fecal metagenome from preterm infant	WGS	METAGENOMIC	RANDOM	paired	ILLUMINA	Illumina HiSeq 2500	6	Sloan2	Gut	17	Sloan2_17	1062	27	F	C-section	1174	Magee-Womens	Pittsburgh	USA	this study	B4		
PRJNA376566	SAMN06444670	S2_017_007G1	Fecal metagenome from preterm infant	WGS	METAGENOMIC	RANDOM	paired	ILLUMINA	Illumina HiSeq 2500	7	Sloan2	Gut	17	Sloan2_17	1062	27	F	C-section	1174	Magee-Womens	Pittsburgh	USA	this study	B4		
PRJNA376566	SAMN06444671	S2_017_008G1	Fecal metagenome from preterm infant	WGS	METAGENOMIC	RANDOM	paired	ILLUMINA	Illumina HiSeq 2500	8	Sloan2	Gut	17	Sloan2_17	1062	27	F	C-section	1174	Magee-Womens	Pittsburgh	USA	this study	B4		
PRJNA376566	SAMN06444672	S2_017_009G1	Fecal metagenome from preterm infant	WGS	METAGENOMIC	RANDOM	paired	ILLUMINA	Illumina HiSeq 2500	9	Sloan2	Gut	17	Sloan2_17	1062	27	F	C-section	1174	Magee-Womens	Pittsburgh	USA	this study	B4		
PRJNA376566	SAMN06444673	S2_017_010G1	Fecal metagenome from preterm infant	WGS	METAGENOMIC	RANDOM	paired	ILLUMINA	Illumina HiSeq 2500	10	Sloan2	Gut	17	Sloan2_17	1062	27	F	C-section	1174	Magee-Womens	Pittsburgh	USA	this study	B4		
PRJNA376566	SAMN06444674	S2_017_011G1	Fecal metagenome from preterm infant	WGS	METAGENOMIC	RANDOM	paired	ILLUMINA	Illumina HiSeq 2500	11	Sloan2	Gut	17	Sloan2_17	1062	27	F	C-section	1174	Magee-Womens	Pittsburgh	USA	this study	B4		
PRJNA376566	SAMN06444675	S2_017_012G1	Fecal metagenome from preterm infant	WGS	METAGENOMIC	RANDOM	paired	ILLUMINA	Illumina HiSeq 2500	12	Sloan2	Gut	17	Sloan2_17	1062	27	F	C-section	1174	Magee-Womens	Pittsburgh	USA	this study	B4		
PRJNA376566	SAMN06444676	S2_017_013G1	Fecal metagenome from preterm infant	WGS	METAGENOMIC	RANDOM	paired	ILLUMINA	Illumina HiSeq 2500	13	Sloan2	Gut	17	Sloan2_17	1062	27	F	C-section	1174	Magee-Womens	Pittsburgh	USA	this study	B4		
PRJNA376566	SAMN06444677	S2_017_014G1	Fecal metagenome from preterm infant	WGS	METAGENOMIC	RANDOM	paired	ILLUMINA	Illumina HiSeq 2500	14	Sloan2	Gut	17	Sloan2_17	1062	27	F	C-section	1174	Magee-Womens	Pittsburgh	USA	this study	B4		
PRJNA376566	SAMN06444678	S2_017_015G1	Fecal metagenome from preterm infant	WGS	METAGENOMIC	RANDOM	paired	ILLUMINA	Illumina HiSeq 2500	15	Sloan2	Gut	17	Sloan2_17	1062	27	F	C-section	1174	Magee-Womens	Pittsburgh	USA	this study	B4		
PRJNA376566	SAMN06444679	S2_017_017G1	Fecal metagenome from preterm infant	WGS	METAGENOMIC	RANDOM	paired	ILLUMINA	Illumina HiSeq 2500	17	Sloan2	Gut	17	Sloan2_17	1062	27	F	C-section	1174	Magee-Womens	Pittsburgh	USA	this study	B4		
PRJNA376566	SAMN06444680	S2_017_018G1	Fecal metagenome from preterm infant	WGS	METAGENOMIC	RANDOM	paired	ILLUMINA	Illumina HiSeq 2500	18	Sloan2	Gut	17	Sloan2_17	1062	27	F	C-section	1174	Magee-Womens	Pittsburgh	USA	this study	B4		
PRJNA376566	SAMN06444681	S2_017_019G1	Fecal metagenome from preterm infant	WGS	METAGENOMIC	RANDOM	paired	ILLUMINA	Illumina HiSeq 2500	19	Sloan2	Gut	17	Sloan2_17	1062	27	F	C-section	1174	Magee-Womens	Pittsburgh	USA	this study	B4		
PRJNA376566	SAMN06444682	S2_017_020G1	Fecal metagenome from preterm infant	WGS	METAGENOMIC	RANDOM	paired	ILLUMINA	Illumina HiSeq 2500	20	Sloan2	Gut	17	Sloan2_17	1062	27	F	C-section	1174	Magee-Womens	Pittsburgh	USA	this study	B4		
PRJNA376566	SAMN06444683	S2_017_021G1	Fecal metagenome from preterm infant	WGS	METAGENOMIC	RANDOM	paired	ILLUMINA	Illumina HiSeq 2500	21	Sloan2	Gut	17	Sloan2_17	1062	27	F	C-section	1174	Magee-Womens	Pittsburgh	USA	this study	B4		
PRJNA376566	SAMN06444684	S2_017_022G1	Fecal metagenome from preterm infant	WGS	METAGENOMIC	RANDOM	paired	ILLUMINA	Illumina HiSeq 2500	22	Sloan2	Gut	17	Sloan2_17	1062	27	F	C-section	1174	Magee-Womens	Pittsburgh	USA	this study	B4		
PRJNA376566	SAMN06444685	S2_017_023G1	Fecal metagenome from preterm infant	WGS	METAGENOMIC	RANDOM	paired	ILLUMINA	Illumina HiSeq 2500	23	Sloan2	Gut	17	Sloan2_17	1062	27	F	C-section	1174	Magee-Womens	Pittsburgh	USA	this study	B4		
PRJNA376566	SAMN06444686	S2_017_024G1	Fecal metagenome from preterm infant	WGS	METAGENOMIC	RANDOM	paired	ILLUMINA	Illumina HiSeq 2500	24	Sloan2	Gut	17	Sloan2_17	1062	27	F	C-section	1174	Magee-Womens	Pittsburgh	USA	this study	B4		
PRJNA376566	SAMN06444687	S2_017_025G1	Fecal metagenome from preterm infant	WGS	METAGENOMIC	RANDOM	paired	ILLUMINA	Illumina HiSeq 2500	25	Sloan2	Gut	17	Sloan2_17	1062	27	F	C-section	1174	Magee-Womens	Pittsburgh	USA	this study	B4		
PRJNA376566	SAMN06444688	S2_017_026G1	Fecal metagenome from preterm infant	WGS	METAGENOMIC	RANDOM	paired	ILLUMINA	Illumina HiSeq 2500	26	Sloan2	Gut	17	Sloan2_17	1062	27	F	C-section	1174	Magee-Womens	Pittsburgh	USA	this study	B4		
PRJNA376566	SAMN06444689	S2_017_027G1	Fecal metagenome from preterm infant	WGS	METAGENOMIC	RANDOM	paired	ILLUMINA	Illumina HiSeq 2500	27	Sloan2	Gut	17	Sloan2_17	1062	27	F	C-section	1174	Magee-Womens	Pittsburgh	USA	this study	B4		
PRJNA376566	SAMN06444690	S2_017_028G1	Fecal metagenome from preterm infant	WGS	METAGENOMIC	RANDOM	paired	ILLUMINA	Illumina HiSeq 2500	28	Sloan2	Gut	17	Sloan2_17	1062	27	F	C-section	1174	Magee-Womens	Pittsburgh	USA	this study	B4		
PRJNA376566	SAMN06444691	S2_018_006G1	Fecal metagenome from preterm infant	WGS	METAGENOMIC	RANDOM	paired	ILLUMINA	Illumina HiSeq 2500	6	Sloan2	Gut	18	Sloan2_18	1080	29	M	C-section	1393	Magee-Womens	Pittsburgh	USA	this study	D10		
PRJNA376566	SAMN06444692	S2_018_007G1	Fecal metagenome from preterm infant	WGS	METAGENOMIC	RANDOM	paired	ILLUMINA	Illumina HiSeq 2500	7	Sloan2	Gut	18	Sloan2_18	1080	29	M	C-section	1393	Magee-Womens	Pittsburgh	USA	this study	D10		
PRJNA376566	SAMN06444693	S2_018_008G1	Fecal metagenome from preterm infant	WGS	METAGENOMIC	RANDOM	paired	ILLUMINA	Illumina HiSeq 2500	8	Sloan2	Gut	18	Sloan2_18	1080	29	M	C-section	1393	Magee-Womens	Pittsburgh	USA	this study	D10		
PRJNA376566	SAMN06444694	S2_018_009G1	Fecal metagenome from preterm infant	WGS	METAGENOMIC	RANDOM	paired	ILLUMINA	Illumina HiSeq 2500	9	Sloan2	Gut	18	Sloan2_18	1080	29	M	C-section	1393	Magee-Womens	Pittsburgh	USA	this study	D10		
PRJNA376566	SAMN06444695	S2_018_010G1	Fecal metagenome from preterm infant	WGS	METAGENOMIC	RANDOM	paired	ILLUMINA	Illumina HiSeq 2500	10	Sloan2	Gut	18	Sloan2_18	1080	29	M	C-section	1393	Magee-Womens	Pittsburgh	USA	this study	D10		
PRJNA376566	SAMN06444696	S2_018_011G1	Fecal metagenome from preterm infant	WGS	METAGENOMIC	RANDOM	paired	ILLUMINA	Illumina HiSeq 2500	11	Sloan2	Gut	18	Sloan2_18	1080	29	M	C-section	1393	Magee-Womens	Pittsburgh	USA	this study	D10		
PRJNA376566	SAMN06444697	S2_018_012G1	Fecal metagenome from preterm infant	WGS	METAGENOMIC	RANDOM	paired	ILLUMINA	Illumina HiSeq 2500	12	Sloan2	Gut	18	Sloan2_18	1080	29	M	C-section	1393	Magee-Womens	Pittsburgh	USA	this study	D10		
PRJNA376566	SAMN06444698	S2_018_013G1	Fecal metagenome from preterm infant	WGS	METAGENOMIC	RANDOM	paired	ILLUMINA	Illumina HiSeq 2500	13	Sloan2	Gut	18	Sloan2_18	1080	29	M	C-section	1393	Magee-Womens	Pittsburgh	USA	this study	D10		
PRJNA376566	SAMN06444699	S2_018_014G1	Fecal metagenome from preterm infant	WGS	METAGENOMIC	RANDOM	paired	ILLUMINA	Illumina HiSeq 2500	14	Sloan2	Gut	18	Sloan2_18	1080	29	M	C-section	1393	Magee-Womens	Pittsburgh	USA	this study	D10		
PRJNA376566	SAMN06444700	S2_018_015G1	Fecal metagenome from preterm infant	WGS	METAGENOMIC	RANDOM	paired	ILLUMINA	Illumina HiSeq 2500	15	Sloan2	Gut	18	Sloan2_18	1080	29	M	C-section	1393	Magee-Womens	Pittsburgh	USA	this study	D10		
PRJNA376566	SAMN06444701	S2_018_016G1	Fecal metagenome from preterm infant	WGS	METAGENOMIC	RANDOM	paired	ILLUMINA	Illumina HiSeq 2500	16	Sloan2	Gut	18	Sloan2_18	1080	29	M	C-section	1393	Magee-Womens	Pittsburgh	USA	this study	D10		
PRJNA376566	SAMN06444702	S2_018_017G1	Fecal metagenome from preterm infant	WGS	METAGENOMIC	RANDOM	paired	ILLUMINA	Illumina HiSeq 2500	17	Sloan2	Gut	18	Sloan2_18	1080	29	M	C-section	1393	Magee-Womens	Pittsburgh	USA	this study	D10		
PRJNA376566	SAMN06444703	S2_018_018G1	Fecal metagenome from preterm infant	WGS	METAGENOMIC	RANDOM	paired	ILLUMINA	Illumina HiSeq 2500	18	Sloan2	Gut	18	Sloan2_18	1080	29	M	C-section	1393	Magee-Womens	Pittsburgh	USA	this study	D10		
PRJNA376566	SAMN06444704	S2_018_019G1	Fecal metagenome from preterm infant	WGS	METAGENOMIC	RANDOM	paired	ILLUMINA	Illumina HiSeq 2500	19	Sloan2	Gut	18	Sloan2_18	1080	29	M	C-section	1393	Magee-Womens	Pittsburgh	USA	this study	D10		
PRJNA376566	SAMN06444705	S2_018_020G1	Fecal metagenome from preterm infant	WGS	METAGENOMIC	RANDOM	paired	ILLUMINA	Illumina HiSeq 2500	20	Sloan2	Gut	18	Sloan2_18	1080	29	M	C-section	1393	Magee-Womens	Pittsburgh	USA	this study	D10		
PRJNA376566	SAMN06444706	S2_018_021G1	Fecal metagenome from preterm infant	WGS	METAGENOMIC	RANDOM	paired	ILLUMINA	Illumina HiSeq 2500	21	Sloan2	Gut	18	Sloan2_18	1080	29	M	C-section	1393	Magee-Womens	Pittsburgh	USA	this study	D10		
PRJNA376566	SAMN06444707	S2_018_022G1	Fecal metagenome from preterm infant	WGS	METAGENOMIC	RANDOM	paired	ILLUMINA	Illumina HiSeq 2500	22	Sloan2	Gut	18	Sloan2_18	1080	29	M	C-section	1393	Magee-Womens	Pittsburgh	USA	this study	D10		
PRJNA376566	SAMN06444708	S2_018_023G1	Fecal metagenome from preterm infant	WGS	METAGENOMIC	RANDOM	paired	ILLUMINA	Illumina HiSeq 2500	23	Sloan2	Gut	18	Sloan2_18	1080	29	M	C-section	1393	Magee-Womens	Pittsburgh	USA	this study	D10		
PRJNA376566	SAMN06444709	S2_CON_000E1	"Fecal metagenome from preterm infant, negative controls"	WGS	METAGENOMIC	RANDOM	paired	ILLUMINA	Illumina HiSeq 2500	0	Sloan2	control	CON	Sloan2_CON	NA	NA	NA	NA	NA	Magee-Womens	Pittsburgh	USA	this study	NA		
PRJNA376566	SAMN06444710	S2_CON_001E1	"Fecal metagenome from preterm infant, negative controls"	WGS	METAGENOMIC	RANDOM	paired	ILLUMINA	Illumina HiSeq 2500	1	Sloan2	control	CON	Sloan2_CON	NA	NA	NA	NA	NA	Magee-Womens	Pittsburgh	USA	this study	NA		
PRJNA376566	SAMN06444711	S2_CON_002E1	"Fecal metagenome from preterm infant, negative controls"	WGS	METAGENOMIC	RANDOM	paired	ILLUMINA	Illumina HiSeq 2500	2	Sloan2	control	CON	Sloan2_CON	NA	NA	NA	NA	NA	Magee-Womens	Pittsburgh	USA	this study	NA		
PRJNA376566	SAMN06444712	S2_CON_002E2	"Fecal metagenome from preterm infant, negative controls"	WGS	METAGENOMIC	RANDOM	paired	ILLUMINA	Illumina HiSeq 2500	2	Sloan2	control	CON	Sloan2_CON	NA	NA	NA	NA	NA	Magee-Womens	Pittsburgh	USA	this study	NA		
PRJNA376566	SAMN06444713	S2_CON_003E1	"Fecal metagenome from preterm infant, negative controls"	WGS	METAGENOMIC	RANDOM	paired	ILLUMINA	Illumina HiSeq 2500	3	Sloan2	control	CON	Sloan2_CON	NA	NA	NA	NA	NA	Magee-Womens	Pittsburgh	USA	this study	NA		
SRP074153	SRS1417035	N1_003_011G1	Fecal metagenome from preterm infant	WGS	METAGENOMIC	RANDOM	paired	ILLUMINA	Illumina HiSeq 2000	11	NIHY1	Gut	3	NIHY1_3	1	26	F	C-section	822	Magee-Womens	Pittsburgh	USA	Raveh-Sadka et al 2016 ISME	NA		
SRP074153	SRS1417035	N1_003_013G1	Fecal metagenome from preterm infant	WGS	METAGENOMIC	RANDOM	paired	ILLUMINA	Illumina HiSeq 2000	13	NIHY1	Gut	3	NIHY1_3	1	26	F	C-section	822	Magee-Womens	Pittsburgh	USA	Raveh-Sadka et al 2016 ISME	NA		
SRP074153	SRS1417035	N1_003_015G1	Fecal metagenome from preterm infant	WGS	METAGENOMIC	RANDOM	paired	ILLUMINA	Illumina HiSeq 2000	15	NIHY1	Gut	3	NIHY1_3	1	26	F	C-section	822	Magee-Womens	Pittsburgh	USA	Raveh-Sadka et al 2016 ISME	NA		
SRP074153	SRS1417035	N1_003_017G1	Fecal metagenome from preterm infant	WGS	METAGENOMIC	RANDOM	paired	ILLUMINA	Illumina HiSeq 2000	17	NIHY1	Gut	3	NIHY1_3	1	26	F	C-section	822	Magee-Womens	Pittsburgh	USA	Raveh-Sadka et al 2016 ISME	NA		
SRP074153	SRS1417035	N1_003_018G1	Fecal metagenome from preterm infant	WGS	METAGENOMIC	RANDOM	paired	ILLUMINA	Illumina HiSeq 2000	18	NIHY1	Gut	3	NIHY1_3	1	26	F	C-section	822	Magee-Womens	Pittsburgh	USA	Raveh-Sadka et al 2016 ISME	NA		
SRP074153	SRS1417035	N1_003_019G1	Fecal metagenome from preterm infant	WGS	METAGENOMIC	RANDOM	paired	ILLUMINA	Illumina HiSeq 2000	19	NIHY1	Gut	3	NIHY1_3	1	26	F	C-section	822	Magee-Womens	Pittsburgh	USA	Raveh-Sadka et al 2016 ISME	NA		
SRP074153	SRS1417035	N1_003_021G1	Fecal metagenome from preterm infant	WGS	METAGENOMIC	RANDOM	paired	ILLUMINA	Illumina HiSeq 2000	21	NIHY1	Gut	3	NIHY1_3	1	26	F	C-section	822	Magee-Womens	Pittsburgh	USA	Raveh-Sadka et al 2016 ISME	NA		
SRP074153	SRS1417035	N1_003_022G1	Fecal metagenome from preterm infant	WGS	METAGENOMIC	RANDOM	paired	ILLUMINA	Illumina HiSeq 2000	22	NIHY1	Gut	3	NIHY1_3	1	26	F	C-section	822	Magee-Womens	Pittsburgh	USA	Raveh-Sadka et al 2016 ISME	NA		
SRP074153	SRS1417035	N1_003_023G1	Fecal metagenome from preterm infant	WGS	METAGENOMIC	RANDOM	paired	ILLUMINA	Illumina HiSeq 2000	23	NIHY1	Gut	3	NIHY1_3	1	26	F	C-section	822	Magee-Womens	Pittsburgh	USA	Raveh-Sadka et al 2016 ISME	NA		
SRP074153	SRS1417035	N1_003_025G1	Fecal metagenome from preterm infant	WGS	METAGENOMIC	RANDOM	paired	ILLUMINA	Illumina HiSeq 2000	25	NIHY1	Gut	3	NIHY1_3	1	26	F	C-section	822	Magee-Womens	Pittsburgh	USA	Raveh-Sadka et al 2016 ISME	NA		
SRP074153	SRS1417035	N1_003_026G1	Fecal metagenome from preterm infant	WGS	METAGENOMIC	RANDOM	paired	ILLUMINA	Illumina HiSeq 2000	26	NIHY1	Gut	3	NIHY1_3	1	26	F	C-section	822	Magee-Womens	Pittsburgh	USA	Raveh-Sadka et al 2016 ISME	NA		
SRP074153	SRS1417035	N1_003_027G1	Fecal metagenome from preterm infant	WGS	METAGENOMIC	RANDOM	paired	ILLUMINA	Illumina HiSeq 2000	27	NIHY1	Gut	3	NIHY1_3	1	26	F	C-section	822	Magee-Womens	Pittsburgh	USA	Raveh-Sadka et al 2016 ISME	NA		
SRP074153	SRS1417035	N1_003_028G1	Fecal metagenome from preterm infant	WGS	METAGENOMIC	RANDOM	paired	ILLUMINA	Illumina HiSeq 2000	28	NIHY1	Gut	3	NIHY1_3	1	26	F	C-section	822	Magee-Womens	Pittsburgh	USA	Raveh-Sadka et al 2016 ISME	NA		
SRP074153	SRS1417035	N1_003_039G1	Fecal metagenome from preterm infant	WGS	METAGENOMIC	RANDOM	paired	ILLUMINA	Illumina HiSeq 2000	39	NIHY1	Gut	3	NIHY1_3	1	26	F	C-section	822	Magee-Womens	Pittsburgh	USA	Raveh-Sadka et al 2016 ISME	NA		
SRP074153	SRS1417035	N1_003_044G1	Fecal metagenome from preterm infant	WGS	METAGENOMIC	RANDOM	paired	ILLUMINA	Illumina HiSeq 2000	44	NIHY1	Gut	3	NIHY1_3	1	26	F	C-section	822	Magee-Womens	Pittsburgh	USA	Raveh-Sadka et al 2016 ISME	NA		
SRP074153	SRS1417035	N1_003_052G1	Fecal metagenome from preterm infant	WGS	METAGENOMIC	RANDOM	paired	ILLUMINA	Illumina HiSeq 2000	52	NIHY1	Gut	3	NIHY1_3	1	26	F	C-section	822	Magee-Womens	Pittsburgh	USA	Raveh-Sadka et al 2016 ISME	NA		
SRP074153	SRS1417035	N1_003_078G1	Fecal metagenome from preterm infant	WGS	METAGENOMIC	RANDOM	paired	ILLUMINA	Illumina HiSeq 2000	78	NIHY1	Gut	3	NIHY1_3	1	26	F	C-section	822	Magee-Womens	Pittsburgh	USA	Raveh-Sadka et al 2016 ISME	NA		
SRP074153	SRS1417035	N1_003_086G1	Fecal metagenome from preterm infant	WGS	METAGENOMIC	RANDOM	paired	ILLUMINA	Illumina HiSeq 2000	86	NIHY1	Gut	3	NIHY1_3	1	26	F	C-section	822	Magee-Womens	Pittsburgh	USA	Raveh-Sadka et al 2016 ISME	NA		
SRP074153	SRS1433906	N1_004_008G1	Fecal metagenome from preterm infant	WGS	METAGENOMIC	RANDOM	paired	ILLUMINA	Illumina HiSeq 2000	8	NIHY1	Gut	4	NIHY1_4	18	32	F	C-section	1450	Magee-Womens	Pittsburgh	USA	Raveh-Sadka et al 2016 ISME	NA		
SRP074153	SRS1433906	N1_004_009G1	Fecal metagenome from preterm infant	WGS	METAGENOMIC	RANDOM	paired	ILLUMINA	Illumina HiSeq 2000	9	NIHY1	Gut	4	NIHY1_4	18	32	F	C-section	1450	Magee-Womens	Pittsburgh	USA	Raveh-Sadka et al 2016 ISME	NA		
SRP074153	SRS1433906	N1_004_010G1	Fecal metagenome from preterm infant	WGS	METAGENOMIC	RANDOM	paired	ILLUMINA	Illumina HiSeq 2000	10	NIHY1	Gut	4	NIHY1_4	18	32	F	C-section	1450	Magee-Womens	Pittsburgh	USA	Raveh-Sadka et al 2016 ISME	NA		
SRP074153	SRS1433906	N1_004_012G1	Fecal metagenome from preterm infant	WGS	METAGENOMIC	RANDOM	paired	ILLUMINA	Illumina HiSeq 2000	12	NIHY1	Gut	4	NIHY1_4	18	32	F	C-section	1450	Magee-Womens	Pittsburgh	USA	Raveh-Sadka et al 2016 ISME	NA		
SRP074153	SRS1433906	N1_004_013G1	Fecal metagenome from preterm infant	WGS	METAGENOMIC	RANDOM	paired	ILLUMINA	Illumina HiSeq 2000	13	NIHY1	Gut	4	NIHY1_4	18	32	F	C-section	1450	Magee-Womens	Pittsburgh	USA	Raveh-Sadka et al 2016 ISME	NA		
SRP074153	SRS1433906	N1_004_014G1	Fecal metagenome from preterm infant	WGS	METAGENOMIC	RANDOM	paired	ILLUMINA	Illumina HiSeq 2000	14	NIHY1	Gut	4	NIHY1_4	18	32	F	C-section	1450	Magee-Womens	Pittsburgh	USA	Raveh-Sadka et al 2016 ISME	NA		
SRP074153	SRS1433906	N1_004_015G1	Fecal metagenome from preterm infant	WGS	METAGENOMIC	RANDOM	paired	ILLUMINA	Illumina HiSeq 2000	15	NIHY1	Gut	4	NIHY1_4	18	32	F	C-section	1450	Magee-Womens	Pittsburgh	USA	Raveh-Sadka et al 2016 ISME	NA		
SRP074153	SRS1433906	N1_004_016G1	Fecal metagenome from preterm infant	WGS	METAGENOMIC	RANDOM	paired	ILLUMINA	Illumina HiSeq 2000	16	NIHY1	Gut	4	NIHY1_4	18	32	F	C-section	1450	Magee-Womens	Pittsburgh	USA	Raveh-Sadka et al 2016 ISME	NA		
SRP074153	SRS1433906	N1_004_018G1	Fecal metagenome from preterm infant	WGS	METAGENOMIC	RANDOM	paired	ILLUMINA	Illumina HiSeq 2000	18	NIHY1	Gut	4	NIHY1_4	18	32	F	C-section	1450	Magee-Womens	Pittsburgh	USA	Raveh-Sadka et al 2016 ISME	NA		
SRP074153	SRS1433906	N1_004_021G1	Fecal metagenome from preterm infant	WGS	METAGENOMIC	RANDOM	paired	ILLUMINA	Illumina HiSeq 2000	21	NIHY1	Gut	4	NIHY1_4	18	32	F	C-section	1450	Magee-Womens	Pittsburgh	USA	Raveh-Sadka et al 2016 ISME	NA		
SRP074153	SRS1433906	N1_004_026G1	Fecal metagenome from preterm infant	WGS	METAGENOMIC	RANDOM	paired	ILLUMINA	Illumina HiSeq 2000	26	NIHY1	Gut	4	NIHY1_4	18	32	F	C-section	1450	Magee-Womens	Pittsburgh	USA	Raveh-Sadka et al 2016 ISME	NA		
SRP074153	SRS1433907	N1_008_007G1	Fecal metagenome from preterm infant	WGS	METAGENOMIC	RANDOM	paired	ILLUMINA	Illumina HiSeq 2000	7	NIHY1	Gut	8	NIHY1_8	37	32	F	Vaginal	1230	Magee-Womens	Pittsburgh	USA	Raveh-Sadka et al 2016 ISME	NA		
SRP074153	SRS1433907	N1_008_008G1	Fecal metagenome from preterm infant	WGS	METAGENOMIC	RANDOM	paired	ILLUMINA	Illumina HiSeq 2000	8	NIHY1	Gut	8	NIHY1_8	37	32	F	Vaginal	1230	Magee-Womens	Pittsburgh	USA	Raveh-Sadka et al 2016 ISME	NA		
SRP074153	SRS1433907	N1_008_009G1	Fecal metagenome from preterm infant	WGS	METAGENOMIC	RANDOM	paired	ILLUMINA	Illumina HiSeq 2000	9	NIHY1	Gut	8	NIHY1_8	37	32	F	Vaginal	1230	Magee-Womens	Pittsburgh	USA	Raveh-Sadka et al 2016 ISME	NA		
SRP074153	SRS1433907	N1_008_010G1	Fecal metagenome from preterm infant	WGS	METAGENOMIC	RANDOM	paired	ILLUMINA	Illumina HiSeq 2000	10	NIHY1	Gut	8	NIHY1_8	37	32	F	Vaginal	1230	Magee-Womens	Pittsburgh	USA	Raveh-Sadka et al 2016 ISME	NA		
SRP074153	SRS1433907	N1_008_028G1	Fecal metagenome from preterm infant	WGS	METAGENOMIC	RANDOM	paired	ILLUMINA	Illumina HiSeq 2000	28	NIHY1	Gut	8	NIHY1_8	37	32	F	Vaginal	1230	Magee-Womens	Pittsburgh	USA	Raveh-Sadka et al 2016 ISME	NA		
SRP074153	SRS1433907	N1_008_031G1	Fecal metagenome from preterm infant	WGS	METAGENOMIC	RANDOM	paired	ILLUMINA	Illumina HiSeq 2000	31	NIHY1	Gut	8	NIHY1_8	37	32	F	Vaginal	1230	Magee-Womens	Pittsburgh	USA	Raveh-Sadka et al 2016 ISME	NA		
SRP074153	SRS1437768	N1_009_006G1	Fecal metagenome from preterm infant	WGS	METAGENOMIC	RANDOM	paired	ILLUMINA	Illumina HiSeq 2000	6	NIHY1	Gut	9	NIHY1_9	44	29	M	C-section	1820	Magee-Womens	Pittsburgh	USA	Raveh-Sadka et al 2016 ISME	NA		
SRP074153	SRS1437768	N1_009_007G1	Fecal metagenome from preterm infant	WGS	METAGENOMIC	RANDOM	paired	ILLUMINA	Illumina HiSeq 2000	7	NIHY1	Gut	9	NIHY1_9	44	29	M	C-section	1820	Magee-Womens	Pittsburgh	USA	Raveh-Sadka et al 2016 ISME	NA		
SRP074153	SRS1437768	N1_009_008G1	Fecal metagenome from preterm infant	WGS	METAGENOMIC	RANDOM	paired	ILLUMINA	Illumina HiSeq 2000	8	NIHY1	Gut	9	NIHY1_9	44	29	M	C-section	1820	Magee-Womens	Pittsburgh	USA	Raveh-Sadka et al 2016 ISME	NA		
SRP074153	SRS1437768	N1_009_009G1	Fecal metagenome from preterm infant	WGS	METAGENOMIC	RANDOM	paired	ILLUMINA	Illumina HiSeq 2000	9	NIHY1	Gut	9	NIHY1_9	44	29	M	C-section	1820	Magee-Womens	Pittsburgh	USA	Raveh-Sadka et al 2016 ISME	NA		
SRP074153	SRS1437768	N1_009_010G1	Fecal metagenome from preterm infant	WGS	METAGENOMIC	RANDOM	paired	ILLUMINA	Illumina HiSeq 2000	10	NIHY1	Gut	9	NIHY1_9	44	29	M	C-section	1820	Magee-Womens	Pittsburgh	USA	Raveh-Sadka et al 2016 ISME	NA		
SRP074153	SRS1437768	N1_009_011G1	Fecal metagenome from preterm infant	WGS	METAGENOMIC	RANDOM	paired	ILLUMINA	Illumina HiSeq 2000	11	NIHY1	Gut	9	NIHY1_9	44	29	M	C-section	1820	Magee-Womens	Pittsburgh	USA	Raveh-Sadka et al 2016 ISME	NA		
SRP074153	SRS1437768	N1_009_013G1	Fecal metagenome from preterm infant	WGS	METAGENOMIC	RANDOM	paired	ILLUMINA	Illumina HiSeq 2000	13	NIHY1	Gut	9	NIHY1_9	44	29	M	C-section	1820	Magee-Womens	Pittsburgh	USA	Raveh-Sadka et al 2016 ISME	NA		
SRP074153	SRS1437768	N1_009_014G1	Fecal metagenome from preterm infant	WGS	METAGENOMIC	RANDOM	paired	ILLUMINA	Illumina HiSeq 2000	14	NIHY1	Gut	9	NIHY1_9	44	29	M	C-section	1820	Magee-Womens	Pittsburgh	USA	Raveh-Sadka et al 2016 ISME	NA		
SRP074153	SRS1437768	N1_009_015G1	Fecal metagenome from preterm infant	WGS	METAGENOMIC	RANDOM	paired	ILLUMINA	Illumina HiSeq 2000	15	NIHY1	Gut	9	NIHY1_9	44	29	M	C-section	1820	Magee-Womens	Pittsburgh	USA	Raveh-Sadka et al 2016 ISME	NA		
SRP074153	SRS1437768	N1_009_016G1	Fecal metagenome from preterm infant	WGS	METAGENOMIC	RANDOM	paired	ILLUMINA	Illumina HiSeq 2000	16	NIHY1	Gut	9	NIHY1_9	44	29	M	C-section	1820	Magee-Womens	Pittsburgh	USA	Raveh-Sadka et al 2016 ISME	NA		
SRP074153	SRS1437768	N1_009_017G1	Fecal metagenome from preterm infant	WGS	METAGENOMIC	RANDOM	paired	ILLUMINA	Illumina HiSeq 2000	17	NIHY1	Gut	9	NIHY1_9	44	29	M	C-section	1820	Magee-Womens	Pittsburgh	USA	Raveh-Sadka et al 2016 ISME	NA		
SRP074153	SRS1437768	N1_009_019G1	Fecal metagenome from preterm infant	WGS	METAGENOMIC	RANDOM	paired	ILLUMINA	Illumina HiSeq 2000	19	NIHY1	Gut	9	NIHY1_9	44	29	M	C-section	1820	Magee-Womens	Pittsburgh	USA	Raveh-Sadka et al 2016 ISME	NA		
SRP074153	SRS1437768	N1_009_020G1	Fecal metagenome from preterm infant	WGS	METAGENOMIC	RANDOM	paired	ILLUMINA	Illumina HiSeq 2000	20	NIHY1	Gut	9	NIHY1_9	44	29	M	C-section	1820	Magee-Womens	Pittsburgh	USA	Raveh-Sadka et al 2016 ISME	NA		
SRP074153	SRS1437768	N1_009_021G1	Fecal metagenome from preterm infant	WGS	METAGENOMIC	RANDOM	paired	ILLUMINA	Illumina HiSeq 2000	21	NIHY1	Gut	9	NIHY1_9	44	29	M	C-section	1820	Magee-Womens	Pittsburgh	USA	Raveh-Sadka et al 2016 ISME	NA		
SRP074153	SRS1437768	N1_009_024G1	Fecal metagenome from preterm infant	WGS	METAGENOMIC	RANDOM	paired	ILLUMINA	Illumina HiSeq 2000	24	NIHY1	Gut	9	NIHY1_9	44	29	M	C-section	1820	Magee-Womens	Pittsburgh	USA	Raveh-Sadka et al 2016 ISME	NA		
SRP074153	SRS1437768	N1_009_038G1	Fecal metagenome from preterm infant	WGS	METAGENOMIC	RANDOM	paired	ILLUMINA	Illumina HiSeq 2000	38	NIHY1	Gut	9	NIHY1_9	44	29	M	C-section	1820	Magee-Womens	Pittsburgh	USA	Raveh-Sadka et al 2016 ISME	NA		
SRP074153	SRS1437768	N1_009_045G1	Fecal metagenome from preterm infant	WGS	METAGENOMIC	RANDOM	paired	ILLUMINA	Illumina HiSeq 2000	45	NIHY1	Gut	9	NIHY1_9	44	29	M	C-section	1820	Magee-Womens	Pittsburgh	USA	Raveh-Sadka et al 2016 ISME	NA		
SRP074153	SRS1433910	N1_011_011G1	Fecal metagenome from preterm infant	WGS	METAGENOMIC	RANDOM	paired	ILLUMINA	Illumina HiSeq 2000	11	NIHY1	Gut	11	NIHY1_11	64	26	M	C-section	523	Magee-Womens	Pittsburgh	USA	Raveh-Sadka et al 2016 ISME	NA		
SRP074153	SRS1433910	N1_011_013G1	Fecal metagenome from preterm infant	WGS	METAGENOMIC	RANDOM	paired	ILLUMINA	Illumina HiSeq 2000	13	NIHY1	Gut	11	NIHY1_11	64	26	M	C-section	523	Magee-Womens	Pittsburgh	USA	Raveh-Sadka et al 2016 ISME	NA		
SRP074153	SRS1433910	N1_011_014G1	Fecal metagenome from preterm infant	WGS	METAGENOMIC	RANDOM	paired	ILLUMINA	Illumina HiSeq 2000	14	NIHY1	Gut	11	NIHY1_11	64	26	M	C-section	523	Magee-Womens	Pittsburgh	USA	Raveh-Sadka et al 2016 ISME	NA		
SRP074153	SRS1433910	N1_011_015G1	Fecal metagenome from preterm infant	WGS	METAGENOMIC	RANDOM	paired	ILLUMINA	Illumina HiSeq 2000	15	NIHY1	Gut	11	NIHY1_11	64	26	M	C-section	523	Magee-Womens	Pittsburgh	USA	Raveh-Sadka et al 2016 ISME	NA		
SRP074153	SRS1433910	N1_011_020G1	Fecal metagenome from preterm infant	WGS	METAGENOMIC	RANDOM	paired	ILLUMINA	Illumina HiSeq 2000	20	NIHY1	Gut	11	NIHY1_11	64	26	M	C-section	523	Magee-Womens	Pittsburgh	USA	Raveh-Sadka et al 2016 ISME	NA		
SRP074153	SRS1433910	N1_011_021G1	Fecal metagenome from preterm infant	WGS	METAGENOMIC	RANDOM	paired	ILLUMINA	Illumina HiSeq 2000	21	NIHY1	Gut	11	NIHY1_11	64	26	M	C-section	523	Magee-Womens	Pittsburgh	USA	Raveh-Sadka et al 2016 ISME	NA		
SRP074153	SRS1433910	N1_011_023G1	Fecal metagenome from preterm infant	WGS	METAGENOMIC	RANDOM	paired	ILLUMINA	Illumina HiSeq 2000	23	NIHY1	Gut	11	NIHY1_11	64	26	M	C-section	523	Magee-Womens	Pittsburgh	USA	Raveh-Sadka et al 2016 ISME	NA		
SRP074153	SRS1433910	N1_011_025G1	Fecal metagenome from preterm infant	WGS	METAGENOMIC	RANDOM	paired	ILLUMINA	Illumina HiSeq 2000	25	NIHY1	Gut	11	NIHY1_11	64	26	M	C-section	523	Magee-Womens	Pittsburgh	USA	Raveh-Sadka et al 2016 ISME	NA		
SRP074153	SRS1433910	N1_011_027G1	Fecal metagenome from preterm infant	WGS	METAGENOMIC	RANDOM	paired	ILLUMINA	Illumina HiSeq 2000	27	NIHY1	Gut	11	NIHY1_11	64	26	M	C-section	523	Magee-Womens	Pittsburgh	USA	Raveh-Sadka et al 2016 ISME	NA		
SRP074153	SRS1433910	N1_011_028G1	Fecal metagenome from preterm infant	WGS	METAGENOMIC	RANDOM	paired	ILLUMINA	Illumina HiSeq 2000	28	NIHY1	Gut	11	NIHY1_11	64	26	M	C-section	523	Magee-Womens	Pittsburgh	USA	Raveh-Sadka et al 2016 ISME	NA		
SRP074153	SRS1433910	N1_011_033G1	Fecal metagenome from preterm infant	WGS	METAGENOMIC	RANDOM	paired	ILLUMINA	Illumina HiSeq 2000	33	NIHY1	Gut	11	NIHY1_11	64	26	M	C-section	523	Magee-Womens	Pittsburgh	USA	Raveh-Sadka et al 2016 ISME	NA		
SRP074153	SRS1433910	N1_011_037G1	Fecal metagenome from preterm infant	WGS	METAGENOMIC	RANDOM	paired	ILLUMINA	Illumina HiSeq 2000	37	NIHY1	Gut	11	NIHY1_11	64	26	M	C-section	523	Magee-Womens	Pittsburgh	USA	Raveh-Sadka et al 2016 ISME	NA		
SRP074153	SRS1433910	N1_011_046G1	Fecal metagenome from preterm infant	WGS	METAGENOMIC	RANDOM	paired	ILLUMINA	Illumina HiSeq 2000	46	NIHY1	Gut	11	NIHY1_11	64	26	M	C-section	523	Magee-Womens	Pittsburgh	USA	Raveh-Sadka et al 2016 ISME	NA		
SRP074153	SRS1433910	N1_011_051G1	Fecal metagenome from preterm infant	WGS	METAGENOMIC	RANDOM	paired	ILLUMINA	Illumina HiSeq 2000	51	NIHY1	Gut	11	NIHY1_11	64	26	M	C-section	523	Magee-Womens	Pittsburgh	USA	Raveh-Sadka et al 2016 ISME	NA		
SRP074153	SRS1433910	N1_011_062G1	Fecal metagenome from preterm infant	WGS	METAGENOMIC	RANDOM	paired	ILLUMINA	Illumina HiSeq 2000	62	NIHY1	Gut	11	NIHY1_11	64	26	M	C-section	523	Magee-Womens	Pittsburgh	USA	Raveh-Sadka et al 2016 ISME	NA		
SRP074153	SRS1433910	N1_011_069G1	Fecal metagenome from preterm infant	WGS	METAGENOMIC	RANDOM	paired	ILLUMINA	Illumina HiSeq 2000	69	NIHY1	Gut	11	NIHY1_11	64	26	M	C-section	523	Magee-Womens	Pittsburgh	USA	Raveh-Sadka et al 2016 ISME	NA		
SRP074153	SRS1433910	N1_011_070G1	Fecal metagenome from preterm infant	WGS	METAGENOMIC	RANDOM	paired	ILLUMINA	Illumina HiSeq 2000	70	NIHY1	Gut	11	NIHY1_11	64	26	M	C-section	523	Magee-Womens	Pittsburgh	USA	Raveh-Sadka et al 2016 ISME	NA		
SRP074153	SRS1433910	N1_011_071G1	Fecal metagenome from preterm infant	WGS	METAGENOMIC	RANDOM	paired	ILLUMINA	Illumina HiSeq 2000	71	NIHY1	Gut	11	NIHY1_11	64	26	M	C-section	523	Magee-Womens	Pittsburgh	USA	Raveh-Sadka et al 2016 ISME	NA		
SRP074153	SRS1446905	N1_014_006G1	Fecal metagenome from preterm infant	WGS	METAGENOMIC	RANDOM	paired	ILLUMINA	Illumina HiSeq 2000	6	NIHY1	Gut	14	NIHY1_14	76	32	M	Vaginal	2035	Magee-Womens	Pittsburgh	USA	Raveh-Sadka et al 2016 ISME	NA		
SRP074153	SRS1446905	N1_014_007G1	Fecal metagenome from preterm infant	WGS	METAGENOMIC	RANDOM	paired	ILLUMINA	Illumina HiSeq 2000	7	NIHY1	Gut	14	NIHY1_14	76	32	M	Vaginal	2035	Magee-Womens	Pittsburgh	USA	Raveh-Sadka et al 2016 ISME	NA		
SRP074153	SRS1446905	N1_014_008G1	Fecal metagenome from preterm infant	WGS	METAGENOMIC	RANDOM	paired	ILLUMINA	Illumina HiSeq 2000	8	NIHY1	Gut	14	NIHY1_14	76	32	M	Vaginal	2035	Magee-Womens	Pittsburgh	USA	Raveh-Sadka et al 2016 ISME	NA		
SRP074153	SRS1446905	N1_014_009G1	Fecal metagenome from preterm infant	WGS	METAGENOMIC	RANDOM	paired	ILLUMINA	Illumina HiSeq 2000	9	NIHY1	Gut	14	NIHY1_14	76	32	M	Vaginal	2035	Magee-Womens	Pittsburgh	USA	Raveh-Sadka et al 2016 ISME	NA		
SRP074153	SRS1446905	N1_014_010G1	Fecal metagenome from preterm infant	WGS	METAGENOMIC	RANDOM	paired	ILLUMINA	Illumina HiSeq 2000	10	NIHY1	Gut	14	NIHY1_14	76	32	M	Vaginal	2035	Magee-Womens	Pittsburgh	USA	Raveh-Sadka et al 2016 ISME	NA		
SRP074153	SRS1446905	N1_014_011G1	Fecal metagenome from preterm infant	WGS	METAGENOMIC	RANDOM	paired	ILLUMINA	Illumina HiSeq 2000	11	NIHY1	Gut	14	NIHY1_14	76	32	M	Vaginal	2035	Magee-Womens	Pittsburgh	USA	Raveh-Sadka et al 2016 ISME	NA		
SRP074153	SRS1446905	N1_014_012G1	Fecal metagenome from preterm infant	WGS	METAGENOMIC	RANDOM	paired	ILLUMINA	Illumina HiSeq 2000	12	NIHY1	Gut	14	NIHY1_14	76	32	M	Vaginal	2035	Magee-Womens	Pittsburgh	USA	Raveh-Sadka et al 2016 ISME	NA		
SRP074153	SRS1446905	N1_014_014G1	Fecal metagenome from preterm infant	WGS	METAGENOMIC	RANDOM	paired	ILLUMINA	Illumina HiSeq 2000	14	NIHY1	Gut	14	NIHY1_14	76	32	M	Vaginal	2035	Magee-Womens	Pittsburgh	USA	Raveh-Sadka et al 2016 ISME	NA		
SRP074153	SRS1446905	N1_014_015G1	Fecal metagenome from preterm infant	WGS	METAGENOMIC	RANDOM	paired	ILLUMINA	Illumina HiSeq 2000	15	NIHY1	Gut	14	NIHY1_14	76	32	M	Vaginal	2035	Magee-Womens	Pittsburgh	USA	Raveh-Sadka et al 2016 ISME	NA		
SRP074153	SRS1446905	N1_014_016G1	Fecal metagenome from preterm infant	WGS	METAGENOMIC	RANDOM	paired	ILLUMINA	Illumina HiSeq 2000	16	NIHY1	Gut	14	NIHY1_14	76	32	M	Vaginal	2035	Magee-Womens	Pittsburgh	USA	Raveh-Sadka et al 2016 ISME	NA		
SRP074153	SRS1446905	N1_014_017G1	Fecal metagenome from preterm infant	WGS	METAGENOMIC	RANDOM	paired	ILLUMINA	Illumina HiSeq 2000	17	NIHY1	Gut	14	NIHY1_14	76	32	M	Vaginal	2035	Magee-Womens	Pittsburgh	USA	Raveh-Sadka et al 2016 ISME	NA		
SRP074153	SRS1446907	N1_017_009G1	Fecal metagenome from preterm infant	WGS	METAGENOMIC	RANDOM	paired	ILLUMINA	Illumina HiSeq 2000	9	NIHY1	Gut	17	NIHY1_17	86	26	F	Vaginal	748	Magee-Womens	Pittsburgh	USA	Raveh-Sadka et al 2016 ISME	NA		
SRP074153	SRS1446907	N1_017_010G1	Fecal metagenome from preterm infant	WGS	METAGENOMIC	RANDOM	paired	ILLUMINA	Illumina HiSeq 2000	10	NIHY1	Gut	17	NIHY1_17	86	26	F	Vaginal	748	Magee-Womens	Pittsburgh	USA	Raveh-Sadka et al 2016 ISME	NA		
SRP074153	SRS1446907	N1_017_011G1	Fecal metagenome from preterm infant	WGS	METAGENOMIC	RANDOM	paired	ILLUMINA	Illumina HiSeq 2000	11	NIHY1	Gut	17	NIHY1_17	86	26	F	Vaginal	748	Magee-Womens	Pittsburgh	USA	Raveh-Sadka et al 2016 ISME	NA		
SRP074153	SRS1446908	N1_018_010G1	Fecal metagenome from preterm infant	WGS	METAGENOMIC	RANDOM	paired	ILLUMINA	Illumina HiSeq 2000	10	NIHY1	Gut	18	NIHY1_18	85	29	M	C-section	1133	Magee-Womens	Pittsburgh	USA	Raveh-Sadka et al 2016 ISME	NA		
SRP074153	SRS1446908	N1_018_011G1	Fecal metagenome from preterm infant	WGS	METAGENOMIC	RANDOM	paired	ILLUMINA	Illumina HiSeq 2000	11	NIHY1	Gut	18	NIHY1_18	85	29	M	C-section	1133	Magee-Womens	Pittsburgh	USA	Raveh-Sadka et al 2016 ISME	NA		
SRP074153	SRS1446908	N1_018_013G1	Fecal metagenome from preterm infant	WGS	METAGENOMIC	RANDOM	paired	ILLUMINA	Illumina HiSeq 2000	13	NIHY1	Gut	18	NIHY1_18	85	29	M	C-section	1133	Magee-Womens	Pittsburgh	USA	Raveh-Sadka et al 2016 ISME	NA		
SRP074153	SRS1446908	N1_018_014G1	Fecal metagenome from preterm infant	WGS	METAGENOMIC	RANDOM	paired	ILLUMINA	Illumina HiSeq 2000	14	NIHY1	Gut	18	NIHY1_18	85	29	M	C-section	1133	Magee-Womens	Pittsburgh	USA	Raveh-Sadka et al 2016 ISME	NA		
SRP074153	SRS1446908	N1_018_016G1	Fecal metagenome from preterm infant	WGS	METAGENOMIC	RANDOM	paired	ILLUMINA	Illumina HiSeq 2000	16	NIHY1	Gut	18	NIHY1_18	85	29	M	C-section	1133	Magee-Womens	Pittsburgh	USA	Raveh-Sadka et al 2016 ISME	NA		
SRP074153	SRS1446908	N1_018_017G1	Fecal metagenome from preterm infant	WGS	METAGENOMIC	RANDOM	paired	ILLUMINA	Illumina HiSeq 2000	17	NIHY1	Gut	18	NIHY1_18	85	29	M	C-section	1133	Magee-Womens	Pittsburgh	USA	Raveh-Sadka et al 2016 ISME	NA		
SRP074153	SRS1446908	N1_018_018G1	Fecal metagenome from preterm infant	WGS	METAGENOMIC	RANDOM	paired	ILLUMINA	Illumina HiSeq 2000	18	NIHY1	Gut	18	NIHY1_18	85	29	M	C-section	1133	Magee-Womens	Pittsburgh	USA	Raveh-Sadka et al 2016 ISME	NA		
SRP074153	SRS1446908	N1_018_019G1	Fecal metagenome from preterm infant	WGS	METAGENOMIC	RANDOM	paired	ILLUMINA	Illumina HiSeq 2000	19	NIHY1	Gut	18	NIHY1_18	85	29	M	C-section	1133	Magee-Womens	Pittsburgh	USA	Raveh-Sadka et al 2016 ISME	NA		
SRP074153	SRS1446908	N1_018_020G1	Fecal metagenome from preterm infant	WGS	METAGENOMIC	RANDOM	paired	ILLUMINA	Illumina HiSeq 2000	20	NIHY1	Gut	18	NIHY1_18	85	29	M	C-section	1133	Magee-Womens	Pittsburgh	USA	Raveh-Sadka et al 2016 ISME	NA		
SRP074153	SRS1446908	N1_018_024G1	Fecal metagenome from preterm infant	WGS	METAGENOMIC	RANDOM	paired	ILLUMINA	Illumina HiSeq 2000	24	NIHY1	Gut	18	NIHY1_18	85	29	M	C-section	1133	Magee-Womens	Pittsburgh	USA	Raveh-Sadka et al 2016 ISME	NA		
SRP074153	SRS1446908	N1_018_037G1	Fecal metagenome from preterm infant	WGS	METAGENOMIC	RANDOM	paired	ILLUMINA	Illumina HiSeq 2000	37	NIHY1	Gut	18	NIHY1_18	85	29	M	C-section	1133	Magee-Womens	Pittsburgh	USA	Raveh-Sadka et al 2016 ISME	NA		
SRP074153	SRS1446909	N1_019_010G1	Fecal metagenome from preterm infant	WGS	METAGENOMIC	RANDOM	paired	ILLUMINA	Illumina HiSeq 2000	10	NIHY1	Gut	19	NIHY1_19	92	24	F	C-section	731	Magee-Womens	Pittsburgh	USA	Raveh-Sadka et al 2016 ISME	NA		
SRP074153	SRS1446909	N1_019_011G1	Fecal metagenome from preterm infant	WGS	METAGENOMIC	RANDOM	paired	ILLUMINA	Illumina HiSeq 2000	11	NIHY1	Gut	19	NIHY1_19	92	24	F	C-section	731	Magee-Womens	Pittsburgh	USA	Raveh-Sadka et al 2016 ISME	NA		
SRP074153	SRS1446909	N1_019_012G1	Fecal metagenome from preterm infant	WGS	METAGENOMIC	RANDOM	paired	ILLUMINA	Illumina HiSeq 2000	12	NIHY1	Gut	19	NIHY1_19	92	24	F	C-section	731	Magee-Womens	Pittsburgh	USA	Raveh-Sadka et al 2016 ISME	NA		
SRP074153	SRS1446909	N1_019_013G1	Fecal metagenome from preterm infant	WGS	METAGENOMIC	RANDOM	paired	ILLUMINA	Illumina HiSeq 2000	13	NIHY1	Gut	19	NIHY1_19	92	24	F	C-section	731	Magee-Womens	Pittsburgh	USA	Raveh-Sadka et al 2016 ISME	NA		
SRP074153	SRS1446909	N1_019_014G1	Fecal metagenome from preterm infant	WGS	METAGENOMIC	RANDOM	paired	ILLUMINA	Illumina HiSeq 2000	14	NIHY1	Gut	19	NIHY1_19	92	24	F	C-section	731	Magee-Womens	Pittsburgh	USA	Raveh-Sadka et al 2016 ISME	NA		
SRP074153	SRS1446909	N1_019_015G1	Fecal metagenome from preterm infant	WGS	METAGENOMIC	RANDOM	paired	ILLUMINA	Illumina HiSeq 2000	15	NIHY1	Gut	19	NIHY1_19	92	24	F	C-section	731	Magee-Womens	Pittsburgh	USA	Raveh-Sadka et al 2016 ISME	NA		
SRP074153	SRS1446909	N1_019_016G1	Fecal metagenome from preterm infant	WGS	METAGENOMIC	RANDOM	paired	ILLUMINA	Illumina HiSeq 2000	16	NIHY1	Gut	19	NIHY1_19	92	24	F	C-section	731	Magee-Womens	Pittsburgh	USA	Raveh-Sadka et al 2016 ISME	NA		
SRP074153	SRS1446909	N1_019_017G1	Fecal metagenome from preterm infant	WGS	METAGENOMIC	RANDOM	paired	ILLUMINA	Illumina HiSeq 2000	17	NIHY1	Gut	19	NIHY1_19	92	24	F	C-section	731	Magee-Womens	Pittsburgh	USA	Raveh-Sadka et al 2016 ISME	NA		
SRP074153	SRS1446909	N1_019_018G1	Fecal metagenome from preterm infant	WGS	METAGENOMIC	RANDOM	paired	ILLUMINA	Illumina HiSeq 2000	18	NIHY1	Gut	19	NIHY1_19	92	24	F	C-section	731	Magee-Womens	Pittsburgh	USA	Raveh-Sadka et al 2016 ISME	NA		
SRP074153	SRS1446909	N1_019_019G1	Fecal metagenome from preterm infant	WGS	METAGENOMIC	RANDOM	paired	ILLUMINA	Illumina HiSeq 2000	19	NIHY1	Gut	19	NIHY1_19	92	24	F	C-section	731	Magee-Womens	Pittsburgh	USA	Raveh-Sadka et al 2016 ISME	NA		
SRP074153	SRS1446909	N1_019_020G1	Fecal metagenome from preterm infant	WGS	METAGENOMIC	RANDOM	paired	ILLUMINA	Illumina HiSeq 2000	20	NIHY1	Gut	19	NIHY1_19	92	24	F	C-section	731	Magee-Womens	Pittsburgh	USA	Raveh-Sadka et al 2016 ISME	NA		
SRP074153	SRS1446909	N1_019_021G1	Fecal metagenome from preterm infant	WGS	METAGENOMIC	RANDOM	paired	ILLUMINA	Illumina HiSeq 2000	21	NIHY1	Gut	19	NIHY1_19	92	24	F	C-section	731	Magee-Womens	Pittsburgh	USA	Raveh-Sadka et al 2016 ISME	NA		
SRP074153	SRS1446909	N1_019_022G1	Fecal metagenome from preterm infant	WGS	METAGENOMIC	RANDOM	paired	ILLUMINA	Illumina HiSeq 2000	22	NIHY1	Gut	19	NIHY1_19	92	24	F	C-section	731	Magee-Womens	Pittsburgh	USA	Raveh-Sadka et al 2016 ISME	NA		
SRP074153	SRS1446909	N1_019_023G1	Fecal metagenome from preterm infant	WGS	METAGENOMIC	RANDOM	paired	ILLUMINA	Illumina HiSeq 2000	23	NIHY1	Gut	19	NIHY1_19	92	24	F	C-section	731	Magee-Womens	Pittsburgh	USA	Raveh-Sadka et al 2016 ISME	NA		
SRP074153	SRS1446909	N1_019_024G1	Fecal metagenome from preterm infant	WGS	METAGENOMIC	RANDOM	paired	ILLUMINA	Illumina HiSeq 2000	24	NIHY1	Gut	19	NIHY1_19	92	24	F	C-section	731	Magee-Womens	Pittsburgh	USA	Raveh-Sadka et al 2016 ISME	NA		
SRP074153	SRS1446909	N1_019_026G1	Fecal metagenome from preterm infant	WGS	METAGENOMIC	RANDOM	paired	ILLUMINA	Illumina HiSeq 2000	26	NIHY1	Gut	19	NIHY1_19	92	24	F	C-section	731	Magee-Womens	Pittsburgh	USA	Raveh-Sadka et al 2016 ISME	NA		
SRP074153	SRS1446909	N1_019_027G1	Fecal metagenome from preterm infant	WGS	METAGENOMIC	RANDOM	paired	ILLUMINA	Illumina HiSeq 2000	27	NIHY1	Gut	19	NIHY1_19	92	24	F	C-section	731	Magee-Womens	Pittsburgh	USA	Raveh-Sadka et al 2016 ISME	NA		
SRP074153	SRS1446909	N1_019_031G1	Fecal metagenome from preterm infant	WGS	METAGENOMIC	RANDOM	paired	ILLUMINA	Illumina HiSeq 2000	31	NIHY1	Gut	19	NIHY1_19	92	24	F	C-section	731	Magee-Womens	Pittsburgh	USA	Raveh-Sadka et al 2016 ISME	NA		
SRP074153	SRS1446909	N1_019_038G1	Fecal metagenome from preterm infant	WGS	METAGENOMIC	RANDOM	paired	ILLUMINA	Illumina HiSeq 2000	38	NIHY1	Gut	19	NIHY1_19	92	24	F	C-section	731	Magee-Womens	Pittsburgh	USA	Raveh-Sadka et al 2016 ISME	NA		
SRP074153	SRS1446909	N1_019_049G1	Fecal metagenome from preterm infant	WGS	METAGENOMIC	RANDOM	paired	ILLUMINA	Illumina HiSeq 2000	49	NIHY1	Gut	19	NIHY1_19	92	24	F	C-section	731	Magee-Womens	Pittsburgh	USA	Raveh-Sadka et al 2016 ISME	NA		
SRP074153	SRS1446909	N1_019_056G1	Fecal metagenome from preterm infant	WGS	METAGENOMIC	RANDOM	paired	ILLUMINA	Illumina HiSeq 2000	56	NIHY1	Gut	19	NIHY1_19	92	24	F	C-section	731	Magee-Womens	Pittsburgh	USA	Raveh-Sadka et al 2016 ISME	NA		
SRP074153	SRS1446909	N1_019_057G1	Fecal metagenome from preterm infant	WGS	METAGENOMIC	RANDOM	paired	ILLUMINA	Illumina HiSeq 2000	57	NIHY1	Gut	19	NIHY1_19	92	24	F	C-section	731	Magee-Womens	Pittsburgh	USA	Raveh-Sadka et al 2016 ISME	NA		
SRP074153	SRS1446910	N1_021_012G1	Fecal metagenome from preterm infant	WGS	METAGENOMIC	RANDOM	paired	ILLUMINA	Illumina HiSeq 2000	12	NIHY1	Gut	21	NIHY1_21	92	24	F	C-section	697	Magee-Womens	Pittsburgh	USA	Raveh-Sadka et al 2016 ISME	NA		
SRP074153	SRS1446910	N1_021_013G1	Fecal metagenome from preterm infant	WGS	METAGENOMIC	RANDOM	paired	ILLUMINA	Illumina HiSeq 2000	13	NIHY1	Gut	21	NIHY1_21	92	24	F	C-section	697	Magee-Womens	Pittsburgh	USA	Raveh-Sadka et al 2016 ISME	NA		
SRP074153	SRS1446910	N1_021_015G1	Fecal metagenome from preterm infant	WGS	METAGENOMIC	RANDOM	paired	ILLUMINA	Illumina HiSeq 2000	15	NIHY1	Gut	21	NIHY1_21	92	24	F	C-section	697	Magee-Womens	Pittsburgh	USA	Raveh-Sadka et al 2016 ISME	NA		
SRP074153	SRS1446910	N1_021_016G1	Fecal metagenome from preterm infant	WGS	METAGENOMIC	RANDOM	paired	ILLUMINA	Illumina HiSeq 2000	16	NIHY1	Gut	21	NIHY1_21	92	24	F	C-section	697	Magee-Womens	Pittsburgh	USA	Raveh-Sadka et al 2016 ISME	NA		
SRP074153	SRS1446910	N1_021_017G1	Fecal metagenome from preterm infant	WGS	METAGENOMIC	RANDOM	paired	ILLUMINA	Illumina HiSeq 2000	17	NIHY1	Gut	21	NIHY1_21	92	24	F	C-section	697	Magee-Womens	Pittsburgh	USA	Raveh-Sadka et al 2016 ISME	NA		
SRP074153	SRS1446910	N1_021_018G1	Fecal metagenome from preterm infant	WGS	METAGENOMIC	RANDOM	paired	ILLUMINA	Illumina HiSeq 2000	18	NIHY1	Gut	21	NIHY1_21	92	24	F	C-section	697	Magee-Womens	Pittsburgh	USA	Raveh-Sadka et al 2016 ISME	NA		
SRP074153	SRS1446910	N1_021_019G1	Fecal metagenome from preterm infant	WGS	METAGENOMIC	RANDOM	paired	ILLUMINA	Illumina HiSeq 2000	19	NIHY1	Gut	21	NIHY1_21	92	24	F	C-section	697	Magee-Womens	Pittsburgh	USA	Raveh-Sadka et al 2016 ISME	NA		
SRP074153	SRS1446910	N1_021_021G1	Fecal metagenome from preterm infant	WGS	METAGENOMIC	RANDOM	paired	ILLUMINA	Illumina HiSeq 2000	21	NIHY1	Gut	21	NIHY1_21	92	24	F	C-section	697	Magee-Womens	Pittsburgh	USA	Raveh-Sadka et al 2016 ISME	NA		
SRP074153	SRS1446910	N1_021_022G1	Fecal metagenome from preterm infant	WGS	METAGENOMIC	RANDOM	paired	ILLUMINA	Illumina HiSeq 2000	22	NIHY1	Gut	21	NIHY1_21	92	24	F	C-section	697	Magee-Womens	Pittsburgh	USA	Raveh-Sadka et al 2016 ISME	NA		
SRP074153	SRS1446910	N1_021_023G1	Fecal metagenome from preterm infant	WGS	METAGENOMIC	RANDOM	paired	ILLUMINA	Illumina HiSeq 2000	23	NIHY1	Gut	21	NIHY1_21	92	24	F	C-section	697	Magee-Womens	Pittsburgh	USA	Raveh-Sadka et al 2016 ISME	NA		
SRP074153	SRS1446910	N1_021_024G1	Fecal metagenome from preterm infant	WGS	METAGENOMIC	RANDOM	paired	ILLUMINA	Illumina HiSeq 2000	24	NIHY1	Gut	21	NIHY1_21	92	24	F	C-section	697	Magee-Womens	Pittsburgh	USA	Raveh-Sadka et al 2016 ISME	NA		
SRP074153	SRS1446910	N1_021_026G1	Fecal metagenome from preterm infant	WGS	METAGENOMIC	RANDOM	paired	ILLUMINA	Illumina HiSeq 2000	26	NIHY1	Gut	21	NIHY1_21	92	24	F	C-section	697	Magee-Womens	Pittsburgh	USA	Raveh-Sadka et al 2016 ISME	NA		
SRP074153	SRS1446910	N1_021_027G1	Fecal metagenome from preterm infant	WGS	METAGENOMIC	RANDOM	paired	ILLUMINA	Illumina HiSeq 2000	27	NIHY1	Gut	21	NIHY1_21	92	24	F	C-section	697	Magee-Womens	Pittsburgh	USA	Raveh-Sadka et al 2016 ISME	NA		
SRP074153	SRS1446910	N1_021_028G1	Fecal metagenome from preterm infant	WGS	METAGENOMIC	RANDOM	paired	ILLUMINA	Illumina HiSeq 2000	28	NIHY1	Gut	21	NIHY1_21	92	24	F	C-section	697	Magee-Womens	Pittsburgh	USA	Raveh-Sadka et al 2016 ISME	NA		
SRP074153	SRS1446910	N1_021_030G1	Fecal metagenome from preterm infant	WGS	METAGENOMIC	RANDOM	paired	ILLUMINA	Illumina HiSeq 2000	30	NIHY1	Gut	21	NIHY1_21	92	24	F	C-section	697	Magee-Womens	Pittsburgh	USA	Raveh-Sadka et al 2016 ISME	NA		
SRP074153	SRS1446911	N1_023_007G1	Fecal metagenome from preterm infant	WGS	METAGENOMIC	RANDOM	paired	ILLUMINA	Illumina HiSeq 2000	7	NIHY1	Gut	23	NIHY1_23	101	27	F	Vaginal	875	Magee-Womens	Pittsburgh	USA	Raveh-Sadka et al 2016 ISME	NA		
SRP074153	SRS1446911	N1_023_009G1	Fecal metagenome from preterm infant	WGS	METAGENOMIC	RANDOM	paired	ILLUMINA	Illumina HiSeq 2000	9	NIHY1	Gut	23	NIHY1_23	101	27	F	Vaginal	875	Magee-Womens	Pittsburgh	USA	Raveh-Sadka et al 2016 ISME	NA		
SRP074153	SRS1446911	N1_023_013G1	Fecal metagenome from preterm infant	WGS	METAGENOMIC	RANDOM	paired	ILLUMINA	Illumina HiSeq 2000	13	NIHY1	Gut	23	NIHY1_23	101	27	F	Vaginal	875	Magee-Womens	Pittsburgh	USA	Raveh-Sadka et al 2016 ISME	NA		
SRP074153	SRS1446911	N1_023_014G1	Fecal metagenome from preterm infant	WGS	METAGENOMIC	RANDOM	paired	ILLUMINA	Illumina HiSeq 2000	14	NIHY1	Gut	23	NIHY1_23	101	27	F	Vaginal	875	Magee-Womens	Pittsburgh	USA	Raveh-Sadka et al 2016 ISME	NA		
SRP074153	SRS1446911	N1_023_015G1	Fecal metagenome from preterm infant	WGS	METAGENOMIC	RANDOM	paired	ILLUMINA	Illumina HiSeq 2000	15	NIHY1	Gut	23	NIHY1_23	101	27	F	Vaginal	875	Magee-Womens	Pittsburgh	USA	Raveh-Sadka et al 2016 ISME	NA		
SRP074153	SRS1446911	N1_023_017G1	Fecal metagenome from preterm infant	WGS	METAGENOMIC	RANDOM	paired	ILLUMINA	Illumina HiSeq 2000	17	NIHY1	Gut	23	NIHY1_23	101	27	F	Vaginal	875	Magee-Womens	Pittsburgh	USA	Raveh-Sadka et al 2016 ISME	NA		
SRP074153	SRS1446911	N1_023_018G1	Fecal metagenome from preterm infant	WGS	METAGENOMIC	RANDOM	paired	ILLUMINA	Illumina HiSeq 2000	18	NIHY1	Gut	23	NIHY1_23	101	27	F	Vaginal	875	Magee-Womens	Pittsburgh	USA	Raveh-Sadka et al 2016 ISME	NA		
SRP074153	SRS1446911	N1_023_019G1	Fecal metagenome from preterm infant	WGS	METAGENOMIC	RANDOM	paired	ILLUMINA	Illumina HiSeq 2000	19	NIHY1	Gut	23	NIHY1_23	101	27	F	Vaginal	875	Magee-Womens	Pittsburgh	USA	Raveh-Sadka et al 2016 ISME	NA		
SRP074153	SRS1446911	N1_023_020G1	Fecal metagenome from preterm infant	WGS	METAGENOMIC	RANDOM	paired	ILLUMINA	Illumina HiSeq 2000	20	NIHY1	Gut	23	NIHY1_23	101	27	F	Vaginal	875	Magee-Womens	Pittsburgh	USA	Raveh-Sadka et al 2016 ISME	NA		
SRP074153	SRS1446911	N1_023_021G1	Fecal metagenome from preterm infant	WGS	METAGENOMIC	RANDOM	paired	ILLUMINA	Illumina HiSeq 2000	21	NIHY1	Gut	23	NIHY1_23	101	27	F	Vaginal	875	Magee-Womens	Pittsburgh	USA	Raveh-Sadka et al 2016 ISME	NA		
SRP074153	SRS1446911	N1_023_029G1	Fecal metagenome from preterm infant	WGS	METAGENOMIC	RANDOM	paired	ILLUMINA	Illumina HiSeq 2000	29	NIHY1	Gut	23	NIHY1_23	101	27	F	Vaginal	875	Magee-Womens	Pittsburgh	USA	Raveh-Sadka et al 2016 ISME	NA		
SRP074153	SRS1446911	N1_023_034G1	Fecal metagenome from preterm infant	WGS	METAGENOMIC	RANDOM	paired	ILLUMINA	Illumina HiSeq 2000	34	NIHY1	Gut	23	NIHY1_23	101	27	F	Vaginal	875	Magee-Womens	Pittsburgh	USA	Raveh-Sadka et al 2016 ISME	NA		
SRP074153	SRS1446911	N1_023_042G1	Fecal metagenome from preterm infant	WGS	METAGENOMIC	RANDOM	paired	ILLUMINA	Illumina HiSeq 2000	42	NIHY1	Gut	23	NIHY1_23	101	27	F	Vaginal	875	Magee-Womens	Pittsburgh	USA	Raveh-Sadka et al 2016 ISME	NA		
SRP074153	SRS1446911	N1_023_050G1	Fecal metagenome from preterm infant	WGS	METAGENOMIC	RANDOM	paired	ILLUMINA	Illumina HiSeq 2000	50	NIHY1	Gut	23	NIHY1_23	101	27	F	Vaginal	875	Magee-Womens	Pittsburgh	USA	Raveh-Sadka et al 2016 ISME	NA		
SRP074153	SRS1446911	N1_023_055G1	Fecal metagenome from preterm infant	WGS	METAGENOMIC	RANDOM	paired	ILLUMINA	Illumina HiSeq 2000	55	NIHY1	Gut	23	NIHY1_23	101	27	F	Vaginal	875	Magee-Womens	Pittsburgh	USA	Raveh-Sadka et al 2016 ISME	NA		
SRP052967	SRS830298	N3_172_026G1	Fecal metagenome from preterm infant	WGS	METAGENOMIC	RANDOM	paired	ILLUMINA	Illumina HiSeq 2000	26	NECEvent	Gut	2	NECEvent_2	894	28	M	C-section	1254	Magee-Womens	Pittsburgh	USA	Raveh-Sadka et al 2015 eLife	NA		
SRP052967	SRS830297	N3_172_030G1	Fecal metagenome from preterm infant	WGS	METAGENOMIC	RANDOM	paired	ILLUMINA	Illumina HiSeq 2000	30	NECEvent	Gut	2	NECEvent_2	894	28	M	C-section	1254	Magee-Womens	Pittsburgh	USA	Raveh-Sadka et al 2015 eLife	NA		
SRP052967	SRS830300	N3_172_032G1	Fecal metagenome from preterm infant	WGS	METAGENOMIC	RANDOM	paired	ILLUMINA	Illumina HiSeq 2000	32	NECEvent	Gut	2	NECEvent_2	894	28	M	C-section	1254	Magee-Womens	Pittsburgh	USA	Raveh-Sadka et al 2015 eLife	NA		
SRP052967	SRS830301	N3_172_050G1	Fecal metagenome from preterm infant	WGS	METAGENOMIC	RANDOM	paired	ILLUMINA	Illumina HiSeq 2000	50	NECEvent	Gut	2	NECEvent_2	894	28	M	C-section	1254	Magee-Womens	Pittsburgh	USA	Raveh-Sadka et al 2015 eLife	NA		
SRP052967	SRS830302	N3_172_051G1	Fecal metagenome from preterm infant	WGS	METAGENOMIC	RANDOM	paired	ILLUMINA	Illumina HiSeq 2000	51	NECEvent	Gut	2	NECEvent_2	894	28	M	C-section	1254	Magee-Womens	Pittsburgh	USA	Raveh-Sadka et al 2015 eLife	NA		
SRP052967	SRS830303	N3_172_052G1	Fecal metagenome from preterm infant	WGS	METAGENOMIC	RANDOM	paired	ILLUMINA	Illumina HiSeq 2000	52	NECEvent	Gut	2	NECEvent_2	894	28	M	C-section	1254	Magee-Womens	Pittsburgh	USA	Raveh-Sadka et al 2015 eLife	NA		
SRP052967	SRS830304	N3_172_052G2	Fecal metagenome from preterm infant	WGS	METAGENOMIC	RANDOM	paired	ILLUMINA	Illumina HiSeq 2000	52	NECEvent	Gut	2	NECEvent_2	894	28	M	C-section	1254	Magee-Womens	Pittsburgh	USA	Raveh-Sadka et al 2015 eLife	NA		
SRP052967	SRS830305	N3_172_053G1	Fecal metagenome from preterm infant	WGS	METAGENOMIC	RANDOM	paired	ILLUMINA	Illumina HiSeq 2000	53	NECEvent	Gut	2	NECEvent_2	894	28	M	C-section	1254	Magee-Womens	Pittsburgh	USA	Raveh-Sadka et al 2015 eLife	NA		
SRP052967	SRS830306	N3_172_070G1	Fecal metagenome from preterm infant	WGS	METAGENOMIC	RANDOM	paired	ILLUMINA	Illumina HiSeq 2000	70	NECEvent	Gut	2	NECEvent_2	894	28	M	C-section	1254	Magee-Womens	Pittsburgh	USA	Raveh-Sadka et al 2015 eLife	NA		
SRP052967	SRS830307	N3_173_016G1	Fecal metagenome from preterm infant	WGS	METAGENOMIC	RANDOM	paired	ILLUMINA	Illumina HiSeq 2000	16	NECEvent	Gut	3	NECEvent_3	907	29	M	C-section	1531	Magee-Womens	Pittsburgh	USA	Raveh-Sadka et al 2015 eLife	NA		
SRP052967	SRS830308	N3_173_017G1	Fecal metagenome from preterm infant	WGS	METAGENOMIC	RANDOM	paired	ILLUMINA	Illumina HiSeq 2000	17	NECEvent	Gut	3	NECEvent_3	907	29	M	C-section	1531	Magee-Womens	Pittsburgh	USA	Raveh-Sadka et al 2015 eLife	NA		
SRP052967	SRS830309	N3_173_019G1	Fecal metagenome from preterm infant	WGS	METAGENOMIC	RANDOM	paired	ILLUMINA	Illumina HiSeq 2000	19	NECEvent	Gut	3	NECEvent_3	907	29	M	C-section	1531	Magee-Womens	Pittsburgh	USA	Raveh-Sadka et al 2015 eLife	NA		
SRP052967	SRS830310	N3_173_021G1	Fecal metagenome from preterm infant	WGS	METAGENOMIC	RANDOM	paired	ILLUMINA	Illumina HiSeq 2000	21	NECEvent	Gut	3	NECEvent_3	907	29	M	C-section	1531	Magee-Womens	Pittsburgh	USA	Raveh-Sadka et al 2015 eLife	NA		
SRP052967	SRS830311	N3_173_022G1	Fecal metagenome from preterm infant	WGS	METAGENOMIC	RANDOM	paired	ILLUMINA	Illumina HiSeq 2000	22	NECEvent	Gut	3	NECEvent_3	907	29	M	C-section	1531	Magee-Womens	Pittsburgh	USA	Raveh-Sadka et al 2015 eLife	NA		
SRP052967	SRS830312	N3_173_039G1	Fecal metagenome from preterm infant	WGS	METAGENOMIC	RANDOM	paired	ILLUMINA	Illumina HiSeq 2000	39	NECEvent	Gut	3	NECEvent_3	907	29	M	C-section	1531	Magee-Womens	Pittsburgh	USA	Raveh-Sadka et al 2015 eLife	NA		
SRP052967	SRS830313	N3_174_015G1	Fecal metagenome from preterm infant	WGS	METAGENOMIC	RANDOM	paired	ILLUMINA	Illumina HiSeq 2000	15	NECEvent	Gut	4	NECEvent_4	911	30	F	C-section	976	Magee-Womens	Pittsburgh	USA	Raveh-Sadka et al 2015 eLife	NA		
SRP052967	SRS830314	N3_174_017G1	Fecal metagenome from preterm infant	WGS	METAGENOMIC	RANDOM	paired	ILLUMINA	Illumina HiSeq 2000	17	NECEvent	Gut	4	NECEvent_4	911	30	F	C-section	976	Magee-Womens	Pittsburgh	USA	Raveh-Sadka et al 2015 eLife	NA		
SRP052967	SRS830315	N3_174_021G1	Fecal metagenome from preterm infant	WGS	METAGENOMIC	RANDOM	paired	ILLUMINA	Illumina HiSeq 2000	21	NECEvent	Gut	4	NECEvent_4	911	30	F	C-section	976	Magee-Womens	Pittsburgh	USA	Raveh-Sadka et al 2015 eLife	NA		
SRP052967	SRS830316	N3_174_023G1	Fecal metagenome from preterm infant	WGS	METAGENOMIC	RANDOM	paired	ILLUMINA	Illumina HiSeq 2000	23	NECEvent	Gut	4	NECEvent_4	911	30	F	C-section	976	Magee-Womens	Pittsburgh	USA	Raveh-Sadka et al 2015 eLife	NA		
SRP052967	SRS830317	N3_174_034G1	Fecal metagenome from preterm infant	WGS	METAGENOMIC	RANDOM	paired	ILLUMINA	Illumina HiSeq 2000	34	NECEvent	Gut	4	NECEvent_4	911	30	F	C-section	976	Magee-Womens	Pittsburgh	USA	Raveh-Sadka et al 2015 eLife	NA		
SRP052967	SRS830321	N3_174_037G1	Fecal metagenome from preterm infant	WGS	METAGENOMIC	RANDOM	paired	ILLUMINA	Illumina HiSeq 2000	37	NECEvent	Gut	4	NECEvent_4	911	30	F	C-section	976	Magee-Womens	Pittsburgh	USA	Raveh-Sadka et al 2015 eLife	NA		
SRP052967	SRS830318	N3_174_038G1	Fecal metagenome from preterm infant	WGS	METAGENOMIC	RANDOM	paired	ILLUMINA	Illumina HiSeq 2000	38	NECEvent	Gut	4	NECEvent_4	911	30	F	C-section	976	Magee-Womens	Pittsburgh	USA	Raveh-Sadka et al 2015 eLife	NA		
SRP052967	SRS830323	N3_175_017G1	Fecal metagenome from preterm infant	WGS	METAGENOMIC	RANDOM	paired	ILLUMINA	Illumina HiSeq 2000	17	NECEvent	Gut	5	NECEvent_5	912	29	M	Vaginal	1483	Magee-Womens	Pittsburgh	USA	Raveh-Sadka et al 2015 eLife	NA		
SRP052967	SRS830319	N3_175_018G1	Fecal metagenome from preterm infant	WGS	METAGENOMIC	RANDOM	paired	ILLUMINA	Illumina HiSeq 2000	18	NECEvent	Gut	5	NECEvent_5	912	29	M	Vaginal	1483	Magee-Womens	Pittsburgh	USA	Raveh-Sadka et al 2015 eLife	NA		
SRP052967	SRS830320	N3_175_019G1	Fecal metagenome from preterm infant	WGS	METAGENOMIC	RANDOM	paired	ILLUMINA	Illumina HiSeq 2000	19	NECEvent	Gut	5	NECEvent_5	912	29	M	Vaginal	1483	Magee-Womens	Pittsburgh	USA	Raveh-Sadka et al 2015 eLife	NA		
SRP052967	SRS830322	N3_175_020G1	Fecal metagenome from preterm infant	WGS	METAGENOMIC	RANDOM	paired	ILLUMINA	Illumina HiSeq 2000	20	NECEvent	Gut	5	NECEvent_5	912	29	M	Vaginal	1483	Magee-Womens	Pittsburgh	USA	Raveh-Sadka et al 2015 eLife	NA		
SRP052967	SRS830325	N3_175_032G1	Fecal metagenome from preterm infant	WGS	METAGENOMIC	RANDOM	paired	ILLUMINA	Illumina HiSeq 2000	32	NECEvent	Gut	5	NECEvent_5	912	29	M	Vaginal	1483	Magee-Womens	Pittsburgh	USA	Raveh-Sadka et al 2015 eLife	NA		
SRP052967	SRS830326	N3_175_035G1	Fecal metagenome from preterm infant	WGS	METAGENOMIC	RANDOM	paired	ILLUMINA	Illumina HiSeq 2000	35	NECEvent	Gut	5	NECEvent_5	912	29	M	Vaginal	1483	Magee-Womens	Pittsburgh	USA	Raveh-Sadka et al 2015 eLife	NA		
SRP052967	SRS830324	N3_175_046G1	Fecal metagenome from preterm infant	WGS	METAGENOMIC	RANDOM	paired	ILLUMINA	Illumina HiSeq 2000	46	NECEvent	Gut	5	NECEvent_5	912	29	M	Vaginal	1483	Magee-Womens	Pittsburgh	USA	Raveh-Sadka et al 2015 eLife	NA		
SRP052967	SRS830328	N3_175_051G1	Fecal metagenome from preterm infant	WGS	METAGENOMIC	RANDOM	paired	ILLUMINA	Illumina HiSeq 2000	51	NECEvent	Gut	5	NECEvent_5	912	29	M	Vaginal	1483	Magee-Womens	Pittsburgh	USA	Raveh-Sadka et al 2015 eLife	NA		
SRP052967	SRS830327	N3_176_013G1	Fecal metagenome from preterm infant	WGS	METAGENOMIC	RANDOM	paired	ILLUMINA	Illumina HiSeq 2000	13	NECEvent	Gut	6	NECEvent_6	917	28	M	C-section	998	Magee-Womens	Pittsburgh	USA	Raveh-Sadka et al 2015 eLife	NA		
SRP052967	SRS830330	N3_176_014G1	Fecal metagenome from preterm infant	WGS	METAGENOMIC	RANDOM	paired	ILLUMINA	Illumina HiSeq 2000	14	NECEvent	Gut	6	NECEvent_6	917	28	M	C-section	998	Magee-Womens	Pittsburgh	USA	Raveh-Sadka et al 2015 eLife	NA		
SRP052967	SRS830329	N3_176_015G1	Fecal metagenome from preterm infant	WGS	METAGENOMIC	RANDOM	paired	ILLUMINA	Illumina HiSeq 2000	15	NECEvent	Gut	6	NECEvent_6	917	28	M	C-section	998	Magee-Womens	Pittsburgh	USA	Raveh-Sadka et al 2015 eLife	NA		
SRP052967	SRS830335	N3_176_027G1	Fecal metagenome from preterm infant	WGS	METAGENOMIC	RANDOM	paired	ILLUMINA	Illumina HiSeq 2000	27	NECEvent	Gut	6	NECEvent_6	917	28	M	C-section	998	Magee-Womens	Pittsburgh	USA	Raveh-Sadka et al 2015 eLife	NA		
SRP052967	SRS830338	N3_176_035G1	Fecal metagenome from preterm infant	WGS	METAGENOMIC	RANDOM	paired	ILLUMINA	Illumina HiSeq 2000	35	NECEvent	Gut	6	NECEvent_6	917	28	M	C-section	998	Magee-Womens	Pittsburgh	USA	Raveh-Sadka et al 2015 eLife	NA		
SRP052967	SRS830331	N3_176_038G1	Fecal metagenome from preterm infant	WGS	METAGENOMIC	RANDOM	paired	ILLUMINA	Illumina HiSeq 2000	38	NECEvent	Gut	6	NECEvent_6	917	28	M	C-section	998	Magee-Womens	Pittsburgh	USA	Raveh-Sadka et al 2015 eLife	NA		
SRP052967	SRS830332	N3_176_045G1	Fecal metagenome from preterm infant	WGS	METAGENOMIC	RANDOM	paired	ILLUMINA	Illumina HiSeq 2000	45	NECEvent	Gut	6	NECEvent_6	917	28	M	C-section	998	Magee-Womens	Pittsburgh	USA	Raveh-Sadka et al 2015 eLife	NA		
SRP052967	SRS830342	N3_177_009G1	Fecal metagenome from preterm infant	WGS	METAGENOMIC	RANDOM	paired	ILLUMINA	Illumina HiSeq 2000	9	NECEvent	Gut	7	NECEvent_7	923	28	F	Vaginal	896	Magee-Womens	Pittsburgh	USA	Raveh-Sadka et al 2015 eLife	NA		
SRP052967	SRS830333	N3_177_018G1	Fecal metagenome from preterm infant	WGS	METAGENOMIC	RANDOM	paired	ILLUMINA	Illumina HiSeq 2000	18	NECEvent	Gut	7	NECEvent_7	923	28	F	Vaginal	896	Magee-Womens	Pittsburgh	USA	Raveh-Sadka et al 2015 eLife	NA		
SRP052967	SRS830334	N3_177_024G1	Fecal metagenome from preterm infant	WGS	METAGENOMIC	RANDOM	paired	ILLUMINA	Illumina HiSeq 2000	24	NECEvent	Gut	7	NECEvent_7	923	28	F	Vaginal	896	Magee-Womens	Pittsburgh	USA	Raveh-Sadka et al 2015 eLife	NA		
SRP052967	SRS830336	N3_178_011G1	Fecal metagenome from preterm infant	WGS	METAGENOMIC	RANDOM	paired	ILLUMINA	Illumina HiSeq 2000	11	NECEvent	Gut	8	NECEvent_8	941	32	M	Vaginal	2046	Magee-Womens	Pittsburgh	USA	Raveh-Sadka et al 2015 eLife	NA		
SRP052967	SRS830337	N3_178_011G2	Fecal metagenome from preterm infant	WGS	METAGENOMIC	RANDOM	paired	ILLUMINA	Illumina HiSeq 2000	11	NECEvent	Gut	8	NECEvent_8	941	32	M	Vaginal	2046	Magee-Womens	Pittsburgh	USA	Raveh-Sadka et al 2015 eLife	NA		
SRP052967	SRS830346	N3_178_012G1	Fecal metagenome from preterm infant	WGS	METAGENOMIC	RANDOM	paired	ILLUMINA	Illumina HiSeq 2000	12	NECEvent	Gut	8	NECEvent_8	941	32	M	Vaginal	2046	Magee-Womens	Pittsburgh	USA	Raveh-Sadka et al 2015 eLife	NA		
SRP052967	SRS830339	N3_178_013G1	Fecal metagenome from preterm infant	WGS	METAGENOMIC	RANDOM	paired	ILLUMINA	Illumina HiSeq 2000	13	NECEvent	Gut	8	NECEvent_8	941	32	M	Vaginal	2046	Magee-Womens	Pittsburgh	USA	Raveh-Sadka et al 2015 eLife	NA		
SRP052967	SRS830340	N3_178_014G1	Fecal metagenome from preterm infant	WGS	METAGENOMIC	RANDOM	paired	ILLUMINA	Illumina HiSeq 2000	14	NECEvent	Gut	8	NECEvent_8	941	32	M	Vaginal	2046	Magee-Womens	Pittsburgh	USA	Raveh-Sadka et al 2015 eLife	NA		
SRP052967	SRS830341	N3_178_014G2	Fecal metagenome from preterm infant	WGS	METAGENOMIC	RANDOM	paired	ILLUMINA	Illumina HiSeq 2000	14	NECEvent	Gut	8	NECEvent_8	941	32	M	Vaginal	2046	Magee-Womens	Pittsburgh	USA	Raveh-Sadka et al 2015 eLife	NA		
SRP052967	SRS830347	N3_178_015G1	Fecal metagenome from preterm infant	WGS	METAGENOMIC	RANDOM	paired	ILLUMINA	Illumina HiSeq 2000	15	NECEvent	Gut	8	NECEvent_8	941	32	M	Vaginal	2046	Magee-Womens	Pittsburgh	USA	Raveh-Sadka et al 2015 eLife	NA		
SRP052967	SRS830343	N3_182_019G1	Fecal metagenome from preterm infant	WGS	METAGENOMIC	RANDOM	paired	ILLUMINA	Illumina HiSeq 2000	19	NECEvent	Gut	9	NECEvent_9	953	39	M	C-section	3005	Magee-Womens	Pittsburgh	USA	Raveh-Sadka et al 2015 eLife	NA		
SRP052967	SRS830344	N3_182_020G1	Fecal metagenome from preterm infant	WGS	METAGENOMIC	RANDOM	paired	ILLUMINA	Illumina HiSeq 2000	20	NECEvent	Gut	9	NECEvent_9	953	39	M	C-section	3005	Magee-Womens	Pittsburgh	USA	Raveh-Sadka et al 2015 eLife	NA		
SRP052967	SRS830345	N3_183_013G1	Fecal metagenome from preterm infant	WGS	METAGENOMIC	RANDOM	paired	ILLUMINA	Illumina HiSeq 2000	13	NECEvent	Gut	10	NECEvent_10	945	29	M	Vaginal	1436	Magee-Womens	Pittsburgh	USA	Raveh-Sadka et al 2015 eLife	NA		
