# Supplementary material for: Strain-resolved analysis of hospital rooms and infants reveals overlap between the human and room microbiome
Source: Nat Commun. 2017 Nov 27;8:1814. doi: 10.1038/s41467-017-02018-w (PMC5703836; doi:10.1038/s41467-017-02018-w)
Supplement: Supplementary file 6 — Supplementary Data 3 [file 41467_2017_2018_MOESM6_ESM.txt]

"#Supplementary Data 3. Genome information from the genome de-replication workflow. This table details genome input locations, filenames, and lengths. "			
genome	location	length	taxonomy
0113A1018_Clostridium_difficile_31_16.fa	BioProject PRJNA376566	4161102	Clostridioides difficile
0115A1020_Bacteroides_vulgatus_43_74.fa	BioProject PRJNA376566	5709605	Bacteroides vulgatus ATCC 8482
0118A1023_Citrobacter_koseri_53_430.fa	BioProject PRJNA376566	4617845	Citrobacter koseri ATCC BAA-895
0124A1029_Enterococcus_faecalis_36_130.fa	BioProject PRJNA376566	3124677	Enterococcus faecalis
0205A1024_Veillonella_spp__43.fa	BioProject PRJNA376566	2174334	Veillonella parvula DSM 2008
0211A1030_Staphylococcus_lugdunensis__6_partial.fa	BioProject PRJNA376566	2332369	Staphylococcus lugdunensis
0211A1030_Veillonella_spp__1437.fa	BioProject PRJNA376566	1993057	Veillonella parvula DSM 2008
0212A1031_Clostridium_sordellii__48.fa	BioProject PRJNA376566	3384005	Clostridioides difficile
0218A1106_Corynebacterium_spp__59_partial.fa	BioProject PRJNA376566	1766839	Corynebacterium simulans
0220A1108_Klebsiella_pneumoniae__24.fa	BioProject PRJNA376566	5404725	Klebsiella pneumoniae
0224A1112_Enterobacter_spp__16_partial.fa	BioProject PRJNA376566	4949268	Enterobacter cloacae
0224A1112_Staphylococcus_aureus__21.fa	BioProject PRJNA376566	2795783	Staphylococcus aureus
0226A1114_Streptococcus_spp__23.fa	BioProject PRJNA376566	2003789	Streptococcus mitis
0227A1115_Clostridium_perfringens__436.fa	BioProject PRJNA376566	3014196	Clostridium perfringens
0227A1115_Haemophilus_spp__21.fa	BioProject PRJNA376566	2112213	Haemophilus parainfluenzae T3T1
0227A1115_Staphylococcus_epidermidis__78.fa	BioProject PRJNA376566	2332176	Staphylococcus epidermidis
0228A1116_Clostridium_difficile__361.fa	BioProject PRJNA376566	4105249	Clostridioides difficile
0228A1116_Clostridium_spp__17.fa	BioProject PRJNA376566	4702482	Clostridium butyricum
0228A1116_Haemophilus_spp__39.fa	BioProject PRJNA376566	2085018	Actinobacillus equuli subsp. equuli
0305A1203_Streptococcus_mitis__17_partial.fa	BioProject PRJNA376566	1969860	Streptococcus mitis
0307A1205_Clostridium_difficile__504.fa	BioProject PRJNA376566	4126981	Clostridioides difficile
0307A1205_Clostridium_perfringens__342.fa	BioProject PRJNA376566	3186943	Clostridium perfringens
0307A1205_Streptococcus_agalactiae__156.fa	BioProject PRJNA376566	2171210	Streptococcus agalactiae
0308A1206_Staphylococcus_aureus__843.fa	BioProject PRJNA376566	2636221	Staphylococcus aureus
0308A1206_Staphylococcus_warneri__297_partial.fa	BioProject PRJNA376566	2431613	Staphylococcus warneri SG1
0315A1213_Haemophilus_spp__23.fa	BioProject PRJNA376566	2107739	Haemophilus parainfluenzae T3T1
0317A1215_Veillonella_spp__673.fa	BioProject PRJNA376566	2089390	Veillonella parvula DSM 2008
0320A1218_Staphylococcus_epidermidis__37.fa	BioProject PRJNA376566	2345314	Staphylococcus epidermidis
0321A1219_Enterococcus_faecalis__9.fa	BioProject PRJNA376566	2682625	Enterococcus faecalis
0406A0109_Streptococcus_spp__66.fa	BioProject PRJNA376566	2111675	Streptococcus salivarius
0407A0110_Clostridium_perfringens__351.fa	BioProject PRJNA376566	3453775	Clostridium perfringens
0407A0110_Streptococcus_spp__8.fa	BioProject PRJNA376566	2112563	Streptococcus salivarius JIM8777
0410A0113_Haemophilus_spp__10.fa	BioProject PRJNA376566	2073047	Haemophilus parainfluenzae T3T1
0412A0115_Clostridium_spp__6.fa	BioProject PRJNA376566	3489657	Clostridium perfringens
0412A0115_Propionibacterium_spp__6.fa	BioProject PRJNA376566	2100477	Propionibacterium avidum 44067
0412A0115_Staphylococcus_epidermidis__117.fa	BioProject PRJNA376566	2308219	Staphylococcus epidermidis
0414A0117_Klebsiella_megabin_56_92.fa	BioProject PRJNA376566	5565778	Klebsiella oxytoca
0415A0118_Enterococcus_faecalis_38_29.fa	BioProject PRJNA376566	2659195	Enterococcus faecalis
0417A0120_Clostridium_sordellii_28_17.fa	BioProject PRJNA376566	2020448	Clostridioides difficile
0417A0120_Clostridium_sp_30_158.fa	BioProject PRJNA376566	1242656	Clostridium perfringens
0417A0120_Pseudomonas_aeruginosa_66_64.fa	BioProject PRJNA376566	6325022	Pseudomonas aeruginosa
0417A0120_Veillonella_sp_39_44.fa	BioProject PRJNA376566	2129105	Veillonella parvula DSM 2008
0419A0122_Veillonella_sp_39_98.fa	BioProject PRJNA376566	1851626	Veillonella parvula DSM 2008
0420A0123_Clostridium_perfringens_28_38.fa	BioProject PRJNA376566	3019902	Clostridium perfringens
0420A0123_Escherichia_coli_51_124.fa	BioProject PRJNA376566	4489855	Escherichia coli
0423A0126_Eggerthella_sp_65_6.fa	BioProject PRJNA376566	2956212	Eggerthella lenta DSM 2243
0425A0128_Peptoclostridium_difficile_29_28.fa	BioProject PRJNA376566	4028275	Clostridioides difficile
0426A0129_Clostridium_sp_30_658.fa	BioProject PRJNA376566	3434974	Clostridium baratii str. Sullivan
0426A0129_Streptococcus_sp_37_9.fa	BioProject PRJNA376566	1762335	Streptococcus lutetiensis 033
0427A0130_Clostridium_perfringens_28_10.fa	BioProject PRJNA376566	3532533	Clostridium perfringens
0427A0130_Klebsiella_oxytoca_56_74.fa	BioProject PRJNA376566	5722034	Klebsiella michiganensis
0505A0127_Enterococcus_faecalis_38_40.fa	BioProject PRJNA376566	2899216	Enterococcus faecalis D32
0505A0127_Streptococcus_agalactiae_35_1.2k.fa	BioProject PRJNA376566	1999134	Streptococcus agalactiae
0505A0127_Ureaplasma_parvum_25_44.fa	BioProject PRJNA376566	710607	Ureaplasma parvum serovar 3
0506A0128_Streptococcus_agalactiae_35_940.fa	BioProject PRJNA376566	2019356	Streptococcus agalactiae
0507A0129_Klebsiella_pneumoniae_55_72_partial.fa	BioProject PRJNA376566	5344127	Klebsiella pneumoniae
0511A0202_Enterococcus_faecalis_37_56.fa	BioProject PRJNA376566	2934351	Enterococcus faecalis D32
0511A0202_Pseudomonas_aeruginosa_65_16.fa	BioProject PRJNA376566	6878038	Pseudomonas aeruginosa
0514A0205_Enterococcus_faecalis_38_23.fa	BioProject PRJNA376566	3001445	Enterococcus faecalis D32
0514A0205_Escherichia_coli_51_630_partial.fa	BioProject PRJNA376566	4958755	Escherichia coli
0514A0205_Pseudomonas_aeruginosa_65_48.fa	BioProject PRJNA376566	6730376	Pseudomonas aeruginosa
0514Y_Staphylococcus_sp__M0480_31_3.fna	BioProject PRJNA376566	1703833	Staphylococcus haemolyticus
0515A0206_Enterococcus_faecalis_37_20.fa	BioProject PRJNA376566	2939664	Enterococcus faecalis D32
0516A0207_Enterococcus_faecalis_37_84.fa	BioProject PRJNA376566	2949250	Enterococcus faecalis D32
0516A0207_Escherichia_coli_50_377.fa	BioProject PRJNA376566	4949775	Escherichia coli
0516A0207_Propionibacterium_63_27.fa	BioProject PRJNA376566	2589065	Propionibacterium avidum 44067
0517A0208_Enterococcus_faecalis_37_253.fa	BioProject PRJNA376566	2937026	Enterococcus faecalis D32
0518A0209_Clostridium_perfringens_28_13.fa	BioProject PRJNA376566	3331765	Clostridium perfringens
0518A0209_Enterococcus_faecalis_37_223.fa	BioProject PRJNA376566	2946608	Enterococcus faecalis D32
0518A0209_Propionibacterium_spp_63_19.fa	BioProject PRJNA376566	2609606	Propionibacterium avidum 44067
0519A0210_Clostridium_perfringens_28_5.fa	BioProject PRJNA376566	2637570	Clostridium perfringens
0519A0210_Enterococcus_faecalis_37_393.fa	BioProject PRJNA376566	3030954	Enterococcus faecalis D32
0519A0210_Escherichia_coli_51_343.fa	BioProject PRJNA376566	4953313	Escherichia coli
0519A0210_Propionibacterium_63_25.fa	BioProject PRJNA376566	2611485	Propionibacterium avidum 44067
0520A0211_Clostridium_perfringens_28_5.fa	BioProject PRJNA376566	2367903	Clostridium perfringens
0520A0211_Enterococcus_faecalis_37_195.fa	BioProject PRJNA376566	3024699	Enterococcus faecalis D32
0520A0211_Propionibacterium_63_13.fa	BioProject PRJNA376566	2698160	Propionibacterium avidum 44067
0521A0212_Clostridium_perfringens_28_11.fa	BioProject PRJNA376566	3334211	Clostridium perfringens
0521A0212_Enterococcus_faecalis_37_88.fa	BioProject PRJNA376566	2946053	Enterococcus faecalis D32
0521A0212_Propionibacterium_63_25.fa	BioProject PRJNA376566	2567681	Propionibacterium avidum 44067
0522A0213_Clostridium_perfringens_28_249.fa	BioProject PRJNA376566	3417203	Clostridium perfringens
0522A0213_Enterococcus_faecalis_37_181.fa	BioProject PRJNA376566	2942349	Enterococcus faecalis D32
0522A0213_Propionibacterium_63_23.fa	BioProject PRJNA376566	2619965	Propionibacterium avidum 44067
0522W_Corynebacterium_59_9.fna	BioProject PRJNA376566	2575597	Corynebacterium simulans
0523A0214_Clostridium_perfringens_28_241.fa	BioProject PRJNA376566	3342180	Clostridium perfringens
0523A0214_Enterococcus_faecalis_37_732.fa	BioProject PRJNA376566	2945026	Enterococcus faecalis D32
0524A0215_Clostridium_perfringens_28_84.fa	BioProject PRJNA376566	3339618	Clostridium perfringens
0524A0215_Enterococcus_faecalis_37_280.fa	BioProject PRJNA376566	3007273	Enterococcus faecalis D32
0524A0215_Propionibacterium_63_126.fa	BioProject PRJNA376566	2614166	Propionibacterium avidum 44067
0525A0216_Clostridium_perfringens_28_27.fa	BioProject PRJNA376566	3341288	Clostridium perfringens
0525A0216_Enterococcus_faecalis_37_334.fa	BioProject PRJNA376566	2903228	Enterococcus faecalis D32
0525A0216_Propionibacterium_63_91.fa	BioProject PRJNA376566	2623617	Propionibacterium avidum 44067
0526A0217_Clostridium_perfringens_28_13.fa	BioProject PRJNA376566	3376187	Clostridium perfringens
0526A0217_Enterococcus_faecalis_37_500.fa	BioProject PRJNA376566	2961019	Enterococcus faecalis D32
0526A0217_Propionibacterium_63_381.fa	BioProject PRJNA376566	2623761	Propionibacterium avidum 44067
0527A0218_Clostridium_perfringens_28_51.fa	BioProject PRJNA376566	3341599	Clostridium perfringens
0527A0218_Enterococcus_faecalis_37_119.fa	BioProject PRJNA376566	3005789	Enterococcus faecalis D32
0527A0218_Escherichia_coli_51_258.fa	BioProject PRJNA376566	4952424	Escherichia coli
0527A0218_Klebsiella_pneumoniae_57_55.fa	BioProject PRJNA376566	5324850	Klebsiella pneumoniae
0527A0218_Propionibacterium_63_28.fa	BioProject PRJNA376566	2623847	Propionibacterium avidum 44067
0527A0218_Serratia_marcescens_60_106.fa	BioProject PRJNA376566	5056121	Serratia marcescens
0528A0219_Clostridium_perfringens_28_18.fa	BioProject PRJNA376566	3346838	Clostridium perfringens
0528A0219_Enterococcus_faecalis_37_57.fa	BioProject PRJNA376566	2991898	Enterococcus faecalis D32
0528A0219_Propionibacterium_63_24.fa	BioProject PRJNA376566	2623653	Propionibacterium avidum 44067
0528Y_Escherichia_coli_51_14.fna	BioProject PRJNA376566	4936219	Escherichia coli
0528Y_Rothia_mucilaginosa_59_11.fna	BioProject PRJNA376566	2294520	Rothia mucilaginosa DY-18
0609A0303_Pantoea_sp_59_26.fa	BioProject PRJNA376566	4319100	Pantoea vagans C9-1
0612A0306_Enterococcus_faecalis_37_60.fa	BioProject PRJNA376566	2769369	Enterococcus faecalis
0612A0306_Klebsiella_pneumoniae_58_291.fa	BioProject PRJNA376566	3835113	Klebsiella pneumoniae
0612A0306_Streptococcus_sp_37_19.fa	BioProject PRJNA376566	2132097	Streptococcus pasteurianus ATCC 43144
0613A0307_Klebsiella_sp_56_92.fa	BioProject PRJNA376566	5135832	Klebsiella michiganensis
0614A0308_Staphylococcus_sp_32_10.fa	BioProject PRJNA376566	2022119	Staphylococcus epidermidis
0618A0312_Escherichia_coli_51_781.fa	BioProject PRJNA376566	4744867	Escherichia coli
0620A0314_Clostridium_perfringens_28_22.fa	BioProject PRJNA376566	3263475	Clostridium perfringens
0626A0320_Blautia_CAG37_48_18.fa	BioProject PRJNA376566	3406757	Roseburia hominis A2-183
0626A0320_Veillonella_sp_39_248.fa	BioProject PRJNA376566	2079304	Veillonella parvula DSM 2008
0807A0406_Veillonella_sp_39_6.fa	BioProject PRJNA376566	1784879	Veillonella parvula DSM 2008
0810A0409_Staphylococcus_epidermidis__570.fa	BioProject PRJNA376566	2389122	Staphylococcus epidermidis
0814A0413_Aeromonas_hydrophila__145.fa	BioProject PRJNA376566	4421211	Aeromonas hydrophila 4AK4
0814A0413_Enterococcus_faecalis__268.fa	BioProject PRJNA376566	2931681	Enterococcus faecalis
0814A0413_Pseudomonas_aeruginosa__244.fa	BioProject PRJNA376566	6597299	Pseudomonas aeruginosa
0815A0414_Clostridium_difficile__190.fa	BioProject PRJNA376566	4113181	Clostridioides difficile
0815A0414_Propionibacterium_sp.KPL1844__40.fa	BioProject PRJNA376566	2064261	Propionibacterium acidipropionici
0817A0416_Enterobacter_cloacae__6.fa	BioProject PRJNA376566	4753070	Enterobacter asburiae
0820A0419_Streptococcus_spp__32.fa	BioProject PRJNA376566	2151982	Streptococcus salivarius
0821A0420_Clostridium_spp__9.fa	BioProject PRJNA376566	5103678	Blautia sp. YL58
0823A0422_Citrobacter_freundii__316_partial.fa	BioProject PRJNA376566	4922456	Citrobacter freundii
0823A0422_Citrobacter_spp__81_partial.fa	BioProject PRJNA376566	4748118	Citrobacter amalonaticus
0824A0423_Actinomyces_spp__381.fa	BioProject PRJNA376566	2421641	Corynebacterium atypicum
0826A0425_Clostridium_butyricum__71.fa	BioProject PRJNA376566	4614686	Clostridium butyricum
0826A0425_Propionibacterium_spp__27.fa	BioProject PRJNA376566	2748142	Propionibacterium avidum 44067
0826A0425_Veillonella_spp__8.fa	BioProject PRJNA376566	2099404	Veillonella parvula DSM 2008
0827A0426_Clostridium_perfringens__151.fa	BioProject PRJNA376566	3510681	Clostridium perfringens
0905A0425_Helicobacter_spp_38_14.fa	BioProject PRJNA376566	1105829	Helicobacter pylori
0908A0428_Clostridium_perfringens_28_18.fa	BioProject PRJNA376566	3297183	Clostridium perfringens
0908A0428_Corynebacterium_spp_59_468.fa	BioProject PRJNA376566	2317682	Corynebacterium simulans
0909A0429_Klebsiella_pneumoniae_58_33.fa	BioProject PRJNA376566	5310703	Klebsiella pneumoniae
0910A0430_Enterococcus_faecalis_37_1487.fa	BioProject PRJNA376566	2948941	Enterococcus faecalis
0910A0430_Staphylococcus_spp_31_21.fa	BioProject PRJNA376566	2320181	Staphylococcus epidermidis
0914A0504_Citrobacter_spp_52_208.fa	BioProject PRJNA376566	4706793	Citrobacter freundii
0918A0508_Citrobacter_spp_52_371.fa	BioProject PRJNA376566	4691437	Citrobacter freundii
1008A0609_Klebsiella_oxytoca_56_986.fa	BioProject PRJNA376566	5815538	Klebsiella oxytoca
1017A0618_Escherichia_coli_51_326.fa	BioProject PRJNA376566	4610517	Escherichia coli
1018A0619_Anaerococcus_vaginalis_29_53.fa	BioProject PRJNA376566	1737075	Anaerococcus prevotii DSM 20548
1018A0619_Veillonella_39_109.fa	BioProject PRJNA376566	2057751	Veillonella parvula DSM 2008
1021A0622_Enterococcus_faecalis_38_47.fa	BioProject PRJNA376566	2701395	Enterococcus faecalis
1022A0623_Clostridium_sp_28_643.fa	BioProject PRJNA376566	4513781	Clostridium butyricum
1022A0623_Haemophilus_sp_39_48.fa	BioProject PRJNA376566	1939616	Haemophilus parainfluenzae T3T1
1023A0624_Clostridiales_sp_40_79.fa	BioProject PRJNA376566	2865160	Roseburia hominis A2-183
1023A0624_Clostridium_sp_30_29.fa	BioProject PRJNA376566	3343252	Clostridium baratii str. Sullivan
1024A0625_Akkermansia_sp_57_239.fa	BioProject PRJNA376566	3083338	Akkermansia muciniphila
1030A0701_Clostridiales_sp_48_49.fa	BioProject PRJNA376566	4948555	Lachnoclostridium sp. YL32
1030A0701_Clostridium_perfringens_28_13.fa	BioProject PRJNA376566	3160471	Clostridium perfringens
1030A0701_Enterococcus_faecalis_37_7.fa	BioProject PRJNA376566	2817117	Enterococcus faecalis ATCC 29212
1030A0701_Escherichia_coli_50_91.fa	BioProject PRJNA376566	3110318	Escherichia coli
1030A0701_Streptococcus_sp_40_10.fa	BioProject PRJNA376566	2085730	Streptococcus salivarius
1107A0614_Bacteroides_spp__14.fa	BioProject PRJNA376566	4005110	Bacteroides helcogenes P 36-108
1107A0614_Escherichia_coli__97.fa	BioProject PRJNA376566	4887113	Escherichia coli
1107A0614_Parabacteroides_spp__69.fa	BioProject PRJNA376566	5113997	Parabacteroides distasonis ATCC 8503
1111A0618_Bacteroides_spp__301.fa	BioProject PRJNA376566	5248036	Bacteroides vulgatus ATCC 8482
1112A0619_Bacteroides_spp.__166_partial.fa	BioProject PRJNA376566	4410063	Bacteroides vulgatus ATCC 8482
1113A0620_Bacteroides_spp__480_partial.fa	BioProject PRJNA376566	6274531	Bacteroides thetaiotaomicron VPI-5482
1121A0628_Clostridium_perfringens__14.fa	BioProject PRJNA376566	3349944	Clostridium perfringens
1121A0628_Escherichia_coli__54.fa	BioProject PRJNA376566	2023558	Escherichia coli
1122A0629_Bacteroides_fragilis_44_353.fa	BioProject PRJNA376566	5274320	Bacteroides fragilis
1122A0629_Streptococcus_anginosus_39_26.fa	BioProject PRJNA376566	1907356	Streptococcus anginosus
1124A0701_Bifidobacterium_bifidum__21.fa	BioProject PRJNA376566	2176427	Bifidobacterium bifidum S17
1126A0703_Bacteroides_caccae_42_35.fa	BioProject PRJNA376566	3618164	Bacteroides ovatus
1126A0703_Bacteroides_sp_46_20.fa	BioProject PRJNA376566	4525476	Bacteroides helcogenes P 36-108
1210A0713_Pseudomonas_sp_62_6.fa	BioProject PRJNA376566	4284528	Pseudomonas putida GB-1
1211A0714_Staphylococcus_lugdunensis_34_7.fa	BioProject PRJNA376566	2424234	Staphylococcus lugdunensis
1212A0715_Streptococcus_parasanguinis_42_201.fa	BioProject PRJNA376566	2183271	Streptococcus parasanguinis ATCC 15912
1213A0716_Enterococcus_faecalis_38_183.fa	BioProject PRJNA376566	2716519	Enterococcus faecalis
1215A0718_Staphylococcus_aureus_33_308.fa	BioProject PRJNA376566	2734907	Staphylococcus aureus
1216A0719_Staphylococcus_epidermidis_32_16.fa	BioProject PRJNA376566	2246807	Staphylococcus epidermidis
1217A0720_Enterobacter_sp_56_182.fa	BioProject PRJNA376566	4582707	Enterobacter cloacae complex sp. 35734
1222A0725_Peptoclostridium_difficile_28_116.fa	BioProject PRJNA376566	4074535	Clostridioides difficile
1224A0727_Clostridium_perfringens_28_201.fa	BioProject PRJNA376566	3295387	Clostridium perfringens
1224A0727_Veillonella_sp_39_236.fa	BioProject PRJNA376566	2221833	Veillonella parvula DSM 2008
1225A0728_Aeromonas_sp_61_23.fa	BioProject PRJNA376566	4584878	Aeromonas hydrophila 4AK4
1226A0729_Acinetobacter_baumannii_39_11.fa	BioProject PRJNA376566	3908818	Acinetobacter baumannii
1227A0730_Clostridium_sp_28_345.fa	BioProject PRJNA376566	4501685	Clostridium butyricum
1227A0730_Escherichia_coli_51_8.fa	BioProject PRJNA376566	4754181	Escherichia coli
1407A0802_Pseudomonas_spp_63_14.fa	BioProject PRJNA376566	5801695	Pseudomonas putida
1410A0805_Staphylococcus_epidermidis_32_27.fa	BioProject PRJNA376566	2379003	Staphylococcus epidermidis
1413A0808_Propionibacterium_sp_63_8.fa	BioProject PRJNA376566	2664526	Propionibacterium avidum 44067
1415A0810_Enterobacteriales_spp_49_566.fa	BioProject PRJNA376566	4591415	Hafnia alvei FB1
1417A0812_Actinomyces_urogenitalis_69_55.fa	BioProject PRJNA376566	2564759	Actinomyces sp. oral taxon 414
1417A0812_Enterococcus_faecalis_37_10.fa	BioProject PRJNA376566	2823438	Enterococcus faecalis
1417A0812_Finegoldia_magna_32_15.fa	BioProject PRJNA376566	1670638	Finegoldia magna ATCC 29328
1417A0812_Peptoniphilus_harei_35_12.fa	BioProject PRJNA376566	1680279	Peptoniphilus sp. 1-1
1417A0812_Propionibacterium_sp_63_10.fa	BioProject PRJNA376566	2556816	Propionibacterium avidum 44067
1417A0812_Veillonella_sp_39_894.fa	BioProject PRJNA376566	2195849	Veillonella parvula DSM 2008
1418A0813_Staphylococcus_aureus_33_122.fa	BioProject PRJNA376566	2698895	Staphylococcus aureus
1419A0814_Clostridium_perfringens_28_50.fa	BioProject PRJNA376566	3266632	Clostridium perfringens
1419A0814_Enterobacter_sp_55_241.fa	BioProject PRJNA376566	4869286	Enterobacter asburiae
1419A0814_Pseudomonas_aeruginosa_67_24.fa	BioProject PRJNA376566	6232914	Pseudomonas aeruginosa
1420A0815_Peptoclostridium_difficile_28_202.fa	BioProject PRJNA376566	4083635	Clostridioides difficile
1421A0816_Haemophilus_haemolyticus_38_21.fa	BioProject PRJNA376566	1855664	Haemophilus influenzae
1421A0816_Klebsiella_oxytoca_55_20.fa	BioProject PRJNA376566	6172230	Klebsiella michiganensis
1423A0818_Anaerococcus_vaginalis_29_24.fa	BioProject PRJNA376566	1895576	Anaerococcus prevotii DSM 20548
1426A0821_Clostridium_spp__110.fa	BioProject PRJNA376566	3614383	Clostridium baratii str. Sullivan
1428A0823_Klebsiella_pneumoniae__476_partial.fa	BioProject PRJNA376566	5464989	Klebsiella pneumoniae
1505A0814_Sneathia_sp_27_442.fa	BioProject PRJNA376566	1327335	Sneathia amnii
1509A0818_Mycoplasma_hominis_27_34.fa	BioProject PRJNA376566	646167	Mycoplasma hominis
1509A0818_Staphylococcus_sp_32_185.fa	BioProject PRJNA376566	2286811	Staphylococcus epidermidis
1512A0821_Klebsiella_pneumoniae_58_550.fa	BioProject PRJNA376566	5040926	Klebsiella pneumoniae
1607A0825_Staphylococcus_sp_32_28.fa	BioProject PRJNA376566	2329547	Staphylococcus epidermidis
1615A0902_Klebsiella_pneumoniae_58_198.fa	BioProject PRJNA376566	4794087	Klebsiella pneumoniae subsp. pneumoniae KPNIH27
1616A0903_Enterococcus_faecalis_37_15.fa	BioProject PRJNA376566	2849755	Enterococcus faecalis
1617A0904_Clostridium_7243FAA_28_9.fa	BioProject PRJNA376566	2767955	Clostridium baratii str. Sullivan
1618A0905_Klebsiella_oxytoca_55_46.fa	BioProject PRJNA376566	5450771	Klebsiella oxytoca
1618A0905_Providencia_sp_40_19.fa	BioProject PRJNA376566	4470183	Providencia stuartii
1619A0906_Finegoldia_magna_32_24.fa	BioProject PRJNA376566	1694768	Finegoldia magna ATCC 29328
1625A0912_Actinomyces_turicensis_57_14.fa	BioProject PRJNA376566	1911227	Actinomyces meyeri
1625A0912_Propionibacterium_sp_64_5.fa	BioProject PRJNA376566	1609535	Propionibacterium avidum 44067
1627A0914_Varibaculum_cambriense_53_10.fa	BioProject PRJNA376566	1978220	Mobiluncus curtisii ATCC 43063
1628A0915_Citrobacter_freundii_52_189.fa	BioProject PRJNA376566	4675776	Citrobacter freundii
1628A0915_Clostridium_MSTE9_45_52.fa	BioProject PRJNA376566	2592386	Acetobacterium woodii DSM 1030
1628A0915_Enterobacter_sp_56_95.fa	BioProject PRJNA376566	4713605	Enterobacter cloacae complex sp. 35734
1707A0924_Escherichia_coli_51_446.fa	BioProject PRJNA376566	4880102	Escherichia coli
1708A0925_Staphylococcus_sp_32_5.fa	BioProject PRJNA376566	1657308	Staphylococcus epidermidis
1711A0928_Enterobacteriales_sp_52_220.fa	BioProject PRJNA376566	4736807	Citrobacter freundii
1714A1001_Finegoldia_magna_32_10.fa	BioProject PRJNA376566	1677811	Finegoldia magna ATCC 29328
1722A1009_Klebsiella_oxytoca_56_256.fa	BioProject PRJNA376566	5508516	Klebsiella oxytoca
1723A1010_Enterococcus_faecalis_38_8.fa	BioProject PRJNA376566	2757923	Enterococcus faecalis
1727A1014_Varibaculum_cambriense_53_18.fa	BioProject PRJNA376566	2095144	Mobiluncus curtisii ATCC 43063
1806A1011_Lactococcus_lactis_36_56.fa	BioProject PRJNA376566	2278731	Lactococcus lactis subsp. cremoris SK11
1806A1011_Streptococcus_agalactiae_35_88.fa	BioProject PRJNA376566	2028352	Streptococcus agalactiae
1809A1014_Aeromonas_sp_62_12.fa	BioProject PRJNA376566	4233427	Aeromonas hydrophila 4AK4
1810A1015_Staphylococcus_sp_32_14.fa	BioProject PRJNA376566	2387636	Staphylococcus epidermidis
1811A1016_Escherichia_coli_51_728.fa	BioProject PRJNA376566	4925744	Escherichia coli
1813A1018_Enterococcus_faecalis_38_7.fa	BioProject PRJNA376566	2583154	Enterococcus faecalis
1820A1025_Klebsiella_oxytoca_56_18.fa	BioProject PRJNA376566	5627965	Klebsiella oxytoca KONIH1
1821A1026_Prevotella_bivia_40_11.fa	BioProject PRJNA376566	2387106	Prevotella melaninogenica ATCC 25845
1822A1027_Peptoclostridium_difficile_28_381.fa	BioProject PRJNA376566	4090117	Clostridioides difficile
1823A1028_Veillonella_sp_39_9.fa	BioProject PRJNA376566	2059949	Veillonella parvula DSM 2008
31_007_Staphylococcus_epidermidis_32_7.fa	BioProject PRJNA376566	1981348	Staphylococcus epidermidis
31_011_Veillonella_39_88.fa	BioProject PRJNA376566	2062735	Veillonella parvula DSM 2008
31_013_Anaerococcus_30_18.fa	BioProject PRJNA376566	1977621	Anaerococcus prevotii DSM 20548
31_016_Klebsiella_pneumoniae_58_447.fa	BioProject PRJNA376566	5179771	Klebsiella pneumoniae
31_018_Eggerthella_64_20.fa	BioProject PRJNA376566	3340255	Eggerthella lenta DSM 2243
31_018_Streptococcus_agalactiae_35_28.fa	BioProject PRJNA376566	2046320	Streptococcus agalactiae
31_020_Enterococcus_faecalis_37_49.fa	BioProject PRJNA376566	2897499	Enterococcus faecalis
35_002_Enterococcus_faecalis_37_29.fa	BioProject PRJNA376566	3004362	Enterococcus faecalis
35_006_Serratia_marcescens-related_60_25.fa	BioProject PRJNA376566	5110258	Serratia marcescens
35_006_Staphylococcus_epidermidis_32_23.fa	BioProject PRJNA376566	2331523	Staphylococcus epidermidis
35_010_Streptococcus_agalactiae_35_37.fa	BioProject PRJNA376566	2024998	Streptococcus agalactiae
35_014_Escherichia_coli_51_67.fa	BioProject PRJNA376566	4695766	Escherichia coli
35_014_Klebsiella_pneumoniae_57_699.fa	BioProject PRJNA376566	5412401	Klebsiella pneumoniae
35_016_Atopobium_minutum_49_6.fa	BioProject PRJNA376566	1315188	Atopobium parvulum DSM 20469
35_016_Bifidobacterium_sp._MSTE12-related_58_8.fa	BioProject PRJNA376566	2637193	Bifidobacterium dentium Bd1
35_016_Clostridiales_35_18.fa	BioProject PRJNA376566	2147326	Clostridioides difficile
35_016_Veillonella_39_38.fa	BioProject PRJNA376566	2124440	Veillonella parvula DSM 2008
35_018_Bifidobacterium_bifidum_63_424.fa	BioProject PRJNA376566	2245705	Bifidobacterium bifidum
35_020_Actinomyces_urogenitalis_69_15.fa	BioProject PRJNA376566	2494858	Actinomyces sp. oral taxon 414
35_020_Eggerthella_64_6.fa	BioProject PRJNA376566	2693820	Eggerthella lenta DSM 2243
35_020_Propionibacterium_63_20.fa	BioProject PRJNA376566	2656072	Propionibacterium avidum 44067
35_023_Intestinibacter_bartlettii-related_29_15.fa	BioProject PRJNA376566	2869416	Clostridioides difficile
35_023_Veillonella_39_51.fa	BioProject PRJNA376566	2098226	Veillonella parvula DSM 2008
35_024_Clostridium_perfringens_28_29.fa	BioProject PRJNA376566	3366866	Clostridium perfringens
35_024_Escherichia_coli_51_435.fa	BioProject PRJNA376566	5079878	Escherichia coli
38_002_Anaerococcus_vaginalis_29_15.fa	BioProject PRJNA376566	1761904	Anaerococcus prevotii DSM 20548
38_002_Clostridium_30_60.fa	BioProject PRJNA376566	3388822	Clostridium baratii str. Sullivan
38_002_Clostridium_perfringens_28_54.fa	BioProject PRJNA376566	3271776	Clostridium perfringens
38_002_Peptoclostridium_difficile_28_46.fa	BioProject PRJNA376566	4142320	Clostridioides difficile
38_002_Peptoniphilus_harei_34_30.fa	BioProject PRJNA376566	1754160	Streptococcus agalactiae
38_002_Peptostreptococcus_36_37.fa	BioProject PRJNA376566	1915392	Clostridioides difficile
38_004_Veillonella_39_32.fa	BioProject PRJNA376566	2001980	Veillonella parvula DSM 2008
38_005_Citrobacter_freundii-related_52_281.fa	BioProject PRJNA376566	5142200	Citrobacter freundii
38_005_Enterococcus_casseliflavus_43_46.fa	BioProject PRJNA376566	3265708	Enterococcus casseliflavus EC20
38_005_Enterococcus_faecium_38_15.fa	BioProject PRJNA376566	2598425	Enterococcus faecium
38_006_Haemophilus_parainfluenzae_39_14.fa	BioProject PRJNA376566	2131023	Haemophilus parainfluenzae T3T1
38_006_Staphylococcus_epidermidis_32_27.fa	BioProject PRJNA376566	2324121	Staphylococcus epidermidis
38_010_Enterobacter_cloacae_56_16.fa	BioProject PRJNA376566	4589979	Enterobacter hormaechei subsp. steigerwaltii
38_010_Finegoldia_magna_32_24.fa	BioProject PRJNA376566	1812587	Finegoldia magna ATCC 29328
38_010_Fusobacterium_periodonticum_28_58.fa	BioProject PRJNA376566	2395328	Fusobacterium nucleatum subsp. polymorphum
38_010_Haemophilus_parainfluenzae_39_630.fa	BioProject PRJNA376566	1912919	Haemophilus parainfluenzae T3T1
38_012_Enterococcus_faecalis_37_118.fa	BioProject PRJNA376566	2947785	Enterococcus faecalis
38_012_Veillonella_39_429.fa	BioProject PRJNA376566	2047076	Veillonella parvula DSM 2008
38_014_Streptococcus_parasanguinis_42_67.fa	BioProject PRJNA376566	2145468	Streptococcus parasanguinis ATCC 15912
38_015_Clostridium_30_9.fa	BioProject PRJNA376566	3324323	Clostridium butyricum
38_015_Pantoea_sp._PSNIH2_58_10.fa	BioProject PRJNA376566	3813100	Pantoea sp. PSNIH2
38_015_Propionibacterium_63_53.fa	BioProject PRJNA376566	2464652	Propionibacterium avidum 44067
39_001_Actinobacteria_63_42.fa	BioProject PRJNA376566	2459572	Propionibacterium avidum 44067
39_001_Finegoldia_magna_32_21.fa	BioProject PRJNA376566	1717149	Finegoldia magna ATCC 29328
39_001_Pantoea_59_18.fa	BioProject PRJNA376566	4652526	Plautia stali symbiont
39_002_Pantoea_57_18.fa	BioProject PRJNA376566	4529585	Pantoea sp. PSNIH2
39_002_Streptococcus_salivarius-related_39_42.fa	BioProject PRJNA376566	2410286	Streptococcus salivarius
39_003_Citrobacter_52_104.fa	BioProject PRJNA376566	4400479	Citrobacter freundii
39_003_Clostridium_butyricum-related_29_11.fa	BioProject PRJNA376566	4145102	Clostridium butyricum
39_003_Enterococcus_faecalis_37_54.fa	BioProject PRJNA376566	2852922	Enterococcus faecalis
39_003_Enterococcus_faecium_38_92.fa	BioProject PRJNA376566	2776463	Enterococcus faecium
39_003_Lactobacillus_fermentum_52_15.fa	BioProject PRJNA376566	1981822	Lactobacillus fermentum 3872
39_003_Streptococcus_40_6.fa	BioProject PRJNA376566	1497393	Streptococcus salivarius
39_004_Staphylococcus_epidermidis_32_69.fa	BioProject PRJNA376566	2395477	Staphylococcus epidermidis
39_006_Clostridium_paraputrificum_30_69.fa	BioProject PRJNA376566	3455851	Clostridium baratii str. Sullivan
39_006_Enterobacter_cloacae_56_86.fa	BioProject PRJNA376566	4805509	Enterobacter hormaechei subsp. steigerwaltii
39_006_Negativicoccus_succinicivorans_51_34.fa	BioProject PRJNA376566	1310405	Streptococcus suis
39_006_Peptostreptococcus_36_23.fa	BioProject PRJNA376566	2055192	Clostridioides difficile
39_007_Streptococcus_parasanguinis_42_66.fa	BioProject PRJNA376566	2191088	Streptococcus parasanguinis FW213
39_009_Acinetobacter_baumannii_39_15.fa	BioProject PRJNA376566	3750115	Acinetobacter nosocomialis
39_009_Lactobacillus_rhamnosus_47_369.fa	BioProject PRJNA376566	2841003	Lactobacillus rhamnosus LOCK900
60_002_Pseudomonas_aeruginosa_66_7.fa	BioProject PRJNA376566	5470062	Pseudomonas aeruginosa
60_002_Staphylococcus_epidermidis_32_10.fa	BioProject PRJNA376566	2454501	Staphylococcus epidermidis
60_004_Enterococcus_faecalis_38_16.fa	BioProject PRJNA376566	2840749	Enterococcus faecalis
60_007_Bifidobacterium_breve_59_91.fa	BioProject PRJNA376566	2350072	Bifidobacterium breve
60_007_Enterococcus_faecium_38_19.fa	BioProject PRJNA376566	2731093	Enterococcus faecium
60_007_Veillonella_39_42.fa	BioProject PRJNA376566	2078757	Veillonella parvula DSM 2008
60_008_Escherichia_coli_51_282.fa	BioProject PRJNA376566	5046108	Escherichia coli
60_010_Clostridium_paraputrificum_30_37.fa	BioProject PRJNA376566	3426102	Clostridium baratii str. Sullivan
60_010_Clostridium_perfringens_28_9.fa	BioProject PRJNA376566	3154144	Clostridium perfringens
60_010_Peptoclostridium_difficile_28_20.fa	BioProject PRJNA376566	4258229	Clostridioides difficile
60_011_Streptococcus_vestibularis-related_41_7.fa	BioProject PRJNA376566	1255029	Streptococcus salivarius
61_003_Enterobacter_cloacae_55_37.fa	BioProject PRJNA376566	4790137	Enterobacter cloacae
61_007_Enterococcus_faecalis_37_1422.fa	BioProject PRJNA376566	2942880	Enterococcus faecalis
61_007_Klebsiella_pneumoniae_57_47.fa	BioProject PRJNA376566	5390999	Klebsiella pneumoniae subsp. pneumoniae KPNIH27
61_007_Staphylococcus_epidermidis_32_15.fa	BioProject PRJNA376566	2404112	Staphylococcus epidermidis
61_008_Pseudomonas_aeruginosa_66_38.fa	BioProject PRJNA376566	6368745	Pseudomonas aeruginosa
61_010_Citrobacter_52_211.fa	BioProject PRJNA376566	4823472	Citrobacter sp. FDAARGOS_156
61_013_Enterococcus_faecium_38_6.fa	BioProject PRJNA376566	2750840	Enterococcus faecium T110
61_013_Haemophilus_parainfluenzae_related_39_7.fa	BioProject PRJNA376566	1824729	Haemophilus parainfluenzae T3T1
64_003_Citrobacter_freundii-related_52_820.fa	BioProject PRJNA376566	5269980	Citrobacter freundii
64_003_Staphylococcus_epidermidis_32_33.fa	BioProject PRJNA376566	2288043	Staphylococcus epidermidis
64_009_Clostridium_paraputrificum_30_40.fa	BioProject PRJNA376566	3356583	Clostridium baratii str. Sullivan
64_009_Lachnospiraceae_oral__082-related_38_23.fa	BioProject PRJNA376566	2945174	[Clostridium] saccharolyticum WM1
64_009_Streptococcus_vestibularis-related_40_9.fa	BioProject PRJNA376566	2026349	Streptococcus salivarius
64_009_Varibaculum_cambriense_53_16.fa	BioProject PRJNA376566	2024551	Mobiluncus curtisii ATCC 43063
64_010_Actinomyces_65_8.fa	BioProject PRJNA376566	2212893	Actinomyces meyeri
64_010_Anaerococcus_vaginalis_29_38.fa	BioProject PRJNA376566	1738187	Anaerococcus prevotii DSM 20548
64_010_Atopobium_48_11.fa	BioProject PRJNA376566	1587012	Atopobium parvulum DSM 20469
64_010_Bifidobacterium_scardovii_65_66.fa	BioProject PRJNA376566	3086110	Bifidobacterium scardovii JCM 12489 = DSM 13734
64_010_Enterococcus_faecalis_37_18.fa	BioProject PRJNA376566	2879990	Enterococcus faecalis
64_013_Peptoclostridium_difficile_28_21.fa	BioProject PRJNA376566	4034397	Clostridioides difficile
64_013_Veillonella_parvula_related_39_214.fa	BioProject PRJNA376566	2076385	Veillonella parvula DSM 2008
64_018_Propionibacterium_63_42.fa	BioProject PRJNA376566	2715483	Propionibacterium avidum 44067
64_021_Clostridium_perfringens_29_11.fa	BioProject PRJNA376566	2900907	Clostridium perfringens
64_021_Klebsiella_pneumoniae_57_267.fa	BioProject PRJNA376566	5407901	Klebsiella pneumoniae
64_021_Negativicoccus_succinicivorans_51_17.fa	BioProject PRJNA376566	1376551	Megasphaera elsdenii 14-14
64_021_Peptoniphilus_harei_related_32_72.fa	BioProject PRJNA376566	1730416	Peptoniphilus sp. 1-1
64_021_Subdoligranulum_sp._4_3_54A2FAA-related_57_180.fa	BioProject PRJNA376566	3907215	Flavonifractor plautii
65_003_Actinomyces_sp._S4-C9_56_26.fa	BioProject PRJNA376566	1950031	Trueperella pyogenes
65_003_Anaerococcus_vaginalis-related_29_127.fa	BioProject PRJNA376566	1913040	Anaerococcus prevotii DSM 20548
65_003_Peptostreptococcus_anaerobius_36_11.fa	BioProject PRJNA376566	1897366	Clostridioides difficile
65_003_Varibaculum_cambriense_53_25.fa	BioProject PRJNA376566	2056442	Mobiluncus curtisii ATCC 43063
65_003_Veillonella_oral_taxon_158_39_45.fa	BioProject PRJNA376566	2123349	Veillonella parvula DSM 2008
65_005_Klebsiella_pneumoniae_57_2245.fa	BioProject PRJNA376566	5503367	Klebsiella pneumoniae
65_007_Enterococcus_faecalis_37_10.fa	BioProject PRJNA376566	2940967	Enterococcus faecalis
65_007_Pseudomonas_aeruginosa_66_63.fa	BioProject PRJNA376566	6739375	Pseudomonas aeruginosa
65_010_Bifidobacterium_breve_59_65.fa	BioProject PRJNA376566	2311250	Bifidobacterium breve
65_019_Escherichia_coli_51_346.fa	BioProject PRJNA376566	4924456	Escherichia coli
65_019_Peptoniphilus_harei_related_31_18.fa	BioProject PRJNA376566	1801234	Finegoldia magna ATCC 29328
65_029_Finegoldia_magna_32_13.fa	BioProject PRJNA376566	1653260	Finegoldia magna ATCC 29328
65_029_Peptoniphilus_harei_related_34_12.fa	BioProject PRJNA376566	1559317	Finegoldia magna ATCC 29328
65_029_Propionibacterium_63_23.fa	BioProject PRJNA376566	2600017	Propionibacterium avidum 44067
66_004_Clostridium_perfringens_28_55.fa	BioProject PRJNA376566	3734835	Clostridium perfringens
66_004_Escherichia_coli_56_39.fa	BioProject PRJNA376566	4351015	Enterobacter cloacae
66_004_Serratia_liquefaciens_56_62.fa	BioProject PRJNA376566	5263458	Serratia liquefaciens
66_006_Clostridium__paraputrificum_30_389.fa	BioProject PRJNA376566	3477490	Clostridium baratii str. Sullivan
66_006_Veillonella_39_54.fa	BioProject PRJNA376566	2144583	Veillonella parvula DSM 2008
66_008_Clostridium_perfringens_28_174.fa	BioProject PRJNA376566	3054915	Clostridium perfringens
66_008_Enterobacter_56_149.fa	BioProject PRJNA376566	4794356	Enterobacter cloacae complex sp. 35734
66_008_Enterococcus_faecalis_37_368.fa	BioProject PRJNA376566	3023983	Enterococcus faecalis ATCC 29212
66_014_Propionibacterium_63_40.fa	BioProject PRJNA376566	2661863	Propionibacterium avidum 44067
66_015_Staphylococcus_epidermidis_32_26.fa	BioProject PRJNA376566	2446498	Staphylococcus epidermidis
66_017_Veillonella_39_13.fa	BioProject PRJNA376566	2054624	Veillonella parvula DSM 2008
66_019_Finegoldia_magna-related_32_18.fa	BioProject PRJNA376566	2063976	Finegoldia magna ATCC 29328
66_020_Actinomyces_urogenitalis_69_28.fa	BioProject PRJNA376566	2479497	Actinomyces sp. oral taxon 414
66_020_Clostridium_perfringens_28_8.fa	BioProject PRJNA376566	3071152	Clostridium perfringens
66_020_Negativicoccus_succinicivorans_51_16.fa	BioProject PRJNA376566	1328971	Megasphaera elsdenii 14-14
66_020_Ruminococcus_41_244.fa	BioProject PRJNA376566	3563004	Roseburia hominis A2-183
69_002_Staphylococcus_epidermidis_32_11.fa	BioProject PRJNA376566	2376239	Staphylococcus epidermidis
69_008_Escherichia_coli_51_138.fa	BioProject PRJNA376566	5108667	Escherichia coli
69_008_Finegoldia_magna-related_32_18.fa	BioProject PRJNA376566	1968216	Finegoldia magna ATCC 29328
69_008_Negativicoccus_succinicivorans_52_18.fa	BioProject PRJNA376566	1279475	Megasphaera elsdenii 14-14
69_008_Propionibacterium_63_41.fa	BioProject PRJNA376566	2633503	Propionibacterium avidum 44067
69_010_Enterobacter_sp._35699-related_55_343.fa	BioProject PRJNA376566	4796873	Enterobacter cloacae complex sp. 35734
69_018_Peptoniphilus_30_15.fa	BioProject PRJNA376566	1783178	Peptoniphilus sp. 1-1
70_001_Staphylococcus_haemolyticus-related_33_44.fa	BioProject PRJNA376566	2283913	Staphylococcus haemolyticus JCSC1435
70_002_Corynebacterium_sp._KPL1821_59_116.fa	BioProject PRJNA376566	2334183	Corynebacterium simulans
70_002_Enterobacter_sp._35699-related_55_138.fa	BioProject PRJNA376566	4684692	Enterobacter cloacae complex sp. 35734
70_002_Staphylococcus_warneri-related_33_143.fa	BioProject PRJNA376566	2409127	Staphylococcus warneri SG1
70_007_Propionibacterium_63_44.fa	BioProject PRJNA376566	2643797	Propionibacterium avidum 44067
70_007_Staphylococcus_epidermidis_32_52.fa	BioProject PRJNA376566	2337432	Staphylococcus epidermidis
70_010_Klebsiella_pneumoniae_57_248.fa	BioProject PRJNA376566	5660213	Klebsiella pneumoniae
70_011_Actinomyces_59_136.fa	BioProject PRJNA376566	2445739	Corynebacterium atypicum
70_011_Anaerococcus_vaginalis_29_60.fa	BioProject PRJNA376566	1822070	Anaerococcus prevotii DSM 20548
70_011_Campylobacter_ureolyticus-related_29_8.fa	BioProject PRJNA376566	1604626	Campylobacter ureolyticus RIGS 9880
70_011_Eggerthella_64_60.fa	BioProject PRJNA376566	3297720	Eggerthella lenta DSM 2243
70_011_Finegoldia_magna_32_22.fa	BioProject PRJNA376566	1671155	Finegoldia magna ATCC 29328
70_011_Negativicoccus_succinicivorans_51_49.fa	BioProject PRJNA376566	1285055	Megasphaera elsdenii 14-14
70_011_Peptoniphilus_harei_30_11.fa	BioProject PRJNA376566	1502914	Peptoniphilus sp. 1-1
70_011_Propionibacterium_64_26.fa	BioProject PRJNA376566	2466867	Propionibacterium avidum 44067
70_015_Anaerococcus_vaginalis_29_15.fa	BioProject PRJNA376566	1801612	Anaerococcus prevotii DSM 20548
70_016_Clostridiales_46_21.fa	BioProject PRJNA376566	5462481	Blautia sp. YL58
70_016_Clostridiales_53_10.fa	BioProject PRJNA376566	2566022	Intestinimonas butyriciproducens
71_003_Enterococcus_faecium_38_26.fa	BioProject PRJNA376566	2930461	Enterococcus faecium T110
71_003_Staphylococcus_epidermidis_32_25.fa	BioProject PRJNA376566	2383519	Staphylococcus epidermidis
71_005_Klebsiella_pneumoniae_57_224.fa	BioProject PRJNA376566	5929111	Klebsiella pneumoniae
71_006_Negativicoccus_succinicivorans_51_19.fa	BioProject PRJNA376566	1341005	Megasphaera elsdenii 14-14
71_006_Propionibacterium_63_31.fa	BioProject PRJNA376566	2645252	Propionibacterium avidum 44067
71_007_Dialister_43_7.fa	BioProject PRJNA376566	1255620	Flexibacter litoralis DSM 6794
71_007_Finegoldia_magna_32_11.fa	BioProject PRJNA376566	2127738	Finegoldia magna ATCC 29328
71_008_Peptoniphilus_harei_30_24.fa	BioProject PRJNA376566	1561622	Peptoniphilus sp. 1-1
71_012_Atopobium_minutum_49_6.fa	BioProject PRJNA376566	1411875	Atopobium parvulum DSM 20469
71_012_Clostridia_36_18.fa	BioProject PRJNA376566	2166413	Clostridioides difficile
71_012_Dialister_42_11.fa	BioProject PRJNA376566	1544529	Veillonella parvula DSM 2008
71_012_Escherichia_coli_51_665.fa	BioProject PRJNA376566	4474834	Escherichia coli
71_012_Veillonella_39_38.fa	BioProject PRJNA376566	2124195	Veillonella parvula DSM 2008
71_013_Peptoniphilus_harei_34_8.fa	BioProject PRJNA376566	1826413	Finegoldia magna ATCC 29328
71_014_Bifidobacterium_bifidum_63_594.fa	BioProject PRJNA376566	2176385	Bifidobacterium bifidum
71_014_Bifidobacterium_sp._MSTE12_58_20.fa	BioProject PRJNA376566	2417821	Bifidobacterium dentium JCM 1195 = DSM 20436
71_014_Enterococcus_faecalis_37_16.fa	BioProject PRJNA376566	2974714	Enterococcus faecalis
71_014_Prevotella_40_8.fa	BioProject PRJNA376566	2429200	Prevotella melaninogenica ATCC 25845
71_016_Bifidobacterium_scardovii_65_30.fa	BioProject PRJNA376566	3068398	Bifidobacterium scardovii JCM 12489 = DSM 13734
71_016_Staphylococcus_epidermidis_33_7.fa	BioProject PRJNA376566	1462205	Staphylococcus epidermidis
71_021_Bifidobacterium_longum_60_36.fa	BioProject PRJNA376566	2466527	Bifidobacterium longum
88_003_Klebsiella_pneumoniae_58_404.fa	BioProject PRJNA376566	5207058	Klebsiella pneumoniae
88_003_Veillonella_39_127.fa	BioProject PRJNA376566	1964691	Veillonella parvula DSM 2008
88_007_Finegoldia_magna_32_19.fa	BioProject PRJNA376566	1790466	Finegoldia magna ATCC 29328
88_009_Enterococcus_faecalis_38_113.fa	BioProject PRJNA376566	2698796	Enterococcus faecalis
88_014_Actinomyces_sp._S4-C9_56_10.fa	BioProject PRJNA376566	1918118	Trueperella pyogenes
88_014_Anaerococcus_vaginalis_29_41.fa	BioProject PRJNA376566	1765733	Anaerococcus prevotii DSM 20548
88_014_Clostridium_paraputrificum_30_60.fa	BioProject PRJNA376566	3482984	Clostridium baratii str. Sullivan
88_014_Clostridium_sp._KLE_1755_48_124.fa	BioProject PRJNA376566	6573740	Lachnoclostridium sp. YL32
88_014_Streptococcus_agalactiae_35_5.fa	BioProject PRJNA376566	1416713	Streptococcus agalactiae
88_015_Finegoldia_magna_32_8.fa	BioProject PRJNA376566	1495135	Finegoldia magna ATCC 29328
88_015_Veillonella_39_370.fa	BioProject PRJNA376566	1810429	Veillonella parvula DSM 2008
88_016_Atopobium_48_21.fa	BioProject PRJNA376566	1531041	Atopobium parvulum DSM 20469
88_017_Finegoldia_magna_32_11.fa	BioProject PRJNA376566	1646162	Finegoldia magna ATCC 29328
88_017_Firmicutes_bacterium_46_38.fa	BioProject PRJNA376566	5705389	Blautia sp. YL58
88_017_Negativicoccus_succinicivorans_52_13.fa	BioProject PRJNA376566	1275272	Megasphaera elsdenii 14-14
88_017_Peptoclostridium_difficile_28_30.fa	BioProject PRJNA376566	4083302	Clostridioides difficile
93_004_Enterococcus_faecalis_38_79.fa	BioProject PRJNA376566	2782160	Enterococcus faecalis
93_004_Haemophilus_parainfluenzae_39_44.fa	BioProject PRJNA376566	2026979	Haemophilus parainfluenzae T3T1
93_009_Staphylococcus_epidermidis_32_326.fa	BioProject PRJNA376566	2281530	Staphylococcus epidermidis
93_010_Clostridium_perfringens_28_86.fa	BioProject PRJNA376566	3289022	Clostridium perfringens
93_010_Klebsiella_pneumoniae_57_401.fa	BioProject PRJNA376566	5289984	Klebsiella pneumoniae
NECEvent2014_10_1_Escherichia_coli_52_196.fa	BioProject PRJNA376566	5021706	Escherichia coli
NECEvent2014_10_1_Lactobacillus_crispatus_36_608.fa	BioProject PRJNA376566	2019926	Lactobacillus helveticus
NECEvent2014_10_1_Lactobacillus_salivarius-rel_35_856.fa	BioProject PRJNA376566	2201374	Lactobacillus salivarius str. Ren
NECEvent2014_1_2_Klebsiella_oxytoc-rel_55_317.fa	BioProject PRJNA376566	6044000	Klebsiella oxytoca
NECEvent2014_1_5_Veillonella_dispar-rel_39_197.fa	BioProject PRJNA376566	2076797	Veillonella parvula DSM 2008
NECEvent2014_2_1_Enterococcus_faecalis_38_25.fa	BioProject PRJNA376566	2876557	Enterococcus faecalis
NECEvent2014_2_1_Finegoldia_magna_32_19.fa	BioProject PRJNA376566	1728925	Finegoldia magna ATCC 29328
NECEvent2014_2_2_Actinomyces_HPA0247-rel_65_243_partial.fa	BioProject PRJNA376566	2353846	Actinomyces meyeri
NECEvent2014_2_2_Peptoniphilus_harei-rel_34_8.fa	BioProject PRJNA376566	1661478	Clostridioides difficile
NECEvent2014_2_2_Streptococcus_salivarius-rel_39_8.fa	BioProject PRJNA376566	2346673	Streptococcus salivarius
NECEvent2014_2_3_Anaerococcus_prevotii_33_80.fa	BioProject PRJNA376566	1686800	Anaerococcus prevotii DSM 20548
NECEvent2014_2_3_Peptoclostridium_difficile_28_21.fa	BioProject PRJNA376566	4051776	Clostridioides difficile
NECEvent2014_2_3_Veillonella_DORA_A_3_16_22-rel_38_199.fa	BioProject PRJNA376566	2049100	Veillonella parvula DSM 2008
NECEvent2014_2_4_Enterobacter_cloacae_55_663.fa	BioProject PRJNA376566	4865551	Enterobacter asburiae
NECEvent2014_2_8_Clostridium_paraputrificum_30_21.fa	BioProject PRJNA376566	3549963	Clostridium baratii str. Sullivan
NECEvent2014_2_8_Enterococcus_faecium_38_11.fa	BioProject PRJNA376566	2685840	Enterococcus faecium
NECEvent2014_2_9_Veillonella_parvula-rel_38_132.fa	BioProject PRJNA376566	2118909	Veillonella parvula DSM 2008
NECEvent2014_3_1_Clostridium_butyricum_28_8.fa	BioProject PRJNA376566	4440072	Clostridium butyricum
NECEvent2014_3_1_Clostridium_ultunense-rel_31_19.fa	BioProject PRJNA376566	4052250	[Clostridium] acidurici 9a
NECEvent2014_3_3_Paenibacillus_dendritiformis-rel_55_70.fa	BioProject PRJNA376566	6431134	Thermobacillus composti KWC4
NECEvent2014_3_3_Streptococcus_anginosus-rel_39_7.fa	BioProject PRJNA376566	1727422	Streptococcus anginosus
NECEvent2014_3_3_Veillonella_parvula-rel_38_390.fa	BioProject PRJNA376566	2101729	Veillonella parvula DSM 2008
NECEvent2014_3_4_Bifidobacterium_MSTE12-rel_58_13.fa	BioProject PRJNA376566	2659816	Bifidobacterium dentium Bd1
NECEvent2014_3_4_Clostridium_sporogenes-rel_29_5.fa	BioProject PRJNA376566	2579886	Clostridium sporogenes
NECEvent2014_3_4_Enterococcus_faecalis_37_352.fa	BioProject PRJNA376566	2869043	Enterococcus faecalis D32
NECEvent2014_3_5_Atopobium_minutum-rel_49_9.fa	BioProject PRJNA376566	1570387	Atopobium parvulum DSM 20469
NECEvent2014_3_6_Citrobacter_KTE32-rel_52_220.fa	BioProject PRJNA376566	4947027	Citrobacter freundii
NECEvent2014_3_6_Pseudomonas_aeruginosa_65_49.fa	BioProject PRJNA376566	6813549	Pseudomonas aeruginosa
NECEvent2014_3_6_Staphylococcus_epidermidis_32_14.fa	BioProject PRJNA376566	2304701	Staphylococcus epidermidis
NECEvent2014_4_1_Clostridium_perfringens_28_318.fa	BioProject PRJNA376566	3289522	Clostridium perfringens
NECEvent2014_4_1_Propionibacterium_63_26.fa	BioProject PRJNA376566	2628538	Propionibacterium avidum 44067
NECEvent2014_4_1_Staphylococcus_epidermidis_32_27.fa	BioProject PRJNA376566	2606090	Staphylococcus epidermidis
NECEvent2014_4_1_Streptococcus_oralis-rel_41_41.fa	BioProject PRJNA376566	2086963	Streptococcus sp. VT 162
NECEvent2014_4_2_Clostridium_butyricum_28_558.fa	BioProject PRJNA376566	4709471	Clostridium butyricum
NECEvent2014_4_2_Peptostreptococcus_anaerobius_CAG621-rel_36_16.fa	BioProject PRJNA376566	1956557	Clostridioides difficile
NECEvent2014_4_3_Actinomyces_59_538.fa	BioProject PRJNA376566	2310929	Actinomyces meyeri
NECEvent2014_4_3_Anaerococcus_vaginalis_rel_29_20.fa	BioProject PRJNA376566	1757997	Anaerococcus prevotii DSM 20548
NECEvent2014_4_4_Eggerthella_1_3_56FAA-rel_64_6_partial.fa	BioProject PRJNA376566	2465422	Eggerthella lenta DSM 2243
NECEvent2014_4_4_Veillonella_38_569.fa	BioProject PRJNA376566	2045625	Veillonella parvula DSM 2008
NECEvent2014_4_5_Klebsiella_pneumoniae-rel_55_15.fa	BioProject PRJNA376566	5991800	Klebsiella variicola At-22
NECEvent2014_4_5_Peptoniphilus_harei-rel_33_13.fa	BioProject PRJNA376566	1845394	Peptoniphilus sp. 1-1
NECEvent2014_4_5_Veillonella_parvula-rel_38_741_partial.fa	BioProject PRJNA376566	1775929	Veillonella parvula DSM 2008
NECEvent2014_4_7_Sutterella_wadsworthensis-rel_50_9.fa	BioProject PRJNA376566	2094933	Haemophilus somnus 129PT
NECEvent2014_5_1_Clostridium_paraputrificum_30_65.fa	BioProject PRJNA376566	3619708	Clostridium baratii str. Sullivan
NECEvent2014_5_2_Enterococcus_faecalis_37_15.fa	BioProject PRJNA376566	3048855	Enterococcus faecalis D32
NECEvent2014_5_6_Finegoldia_magna_31_11.fa	BioProject PRJNA376566	1848574	Finegoldia magna ATCC 29328
NECEvent2014_5_6_Klebsiella_pneumoniae_57_39_partial.fa	BioProject PRJNA376566	5652332	Klebsiella pneumoniae
NECEvent2014_5_6_Propionibacterium_HGH0353-rel_64_7.fa	BioProject PRJNA376566	2404865	Propionibacterium avidum 44067
NECEvent2014_5_7_Clostridium_perfringens_28_149.fa	BioProject PRJNA376566	3264320	Clostridium perfringens
NECEvent2014_5_7_Enterobacter_cloacae_rel_MGH25_55_278_partial.fa	BioProject PRJNA376566	4874188	Enterobacter cloacae subsp. cloacae ENHKU01
NECEvent2014_5_7_Haemophilus_parainfluenzae-rel_39_109.fa	BioProject PRJNA376566	2022559	Haemophilus parainfluenzae T3T1
NECEvent2014_5_7_Peptoclostridium_sordelli-rel_28_6.fa	BioProject PRJNA376566	2564596	Clostridioides difficile
NECEvent2014_5_7_Pseudomonas_aeruginosa_66_6.fa	BioProject PRJNA376566	5349726	Pseudomonas aeruginosa
NECEvent2014_5_7_Streptococcus_parasanguinis-rel_42_7.fa	BioProject PRJNA376566	1940678	Streptococcus parasanguinis ATCC 15912
NECEvent2014_5_8_Clostridium_butyricum_28_22.fa	BioProject PRJNA376566	4179100	Clostridium butyricum
NECEvent2014_5_8_Clostridium_sporogenes-rel_28_12.fa	BioProject PRJNA376566	4257813	Clostridium sporogenes
NECEvent2014_5_8_Eggerthella_1_3_5FAA-rel_64_6.fa	BioProject PRJNA376566	2808509	Eggerthella lenta DSM 2243
NECEvent2014_5_8_Negativicoccus_succinicivorans_52_30.fa	BioProject PRJNA376566	1376206	Megasphaera elsdenii 14-14
NECEvent2014_5_8_Veillonella_oral_taxon_158-rel_39_297.fa	BioProject PRJNA376566	2227976	Veillonella parvula DSM 2008
NECEvent2014_6_3_Clostridium_paraputrificum_29_53.fa	BioProject PRJNA376566	3501743	Clostridium baratii str. Sullivan
NECEvent2014_6_4_Enterococcus_faecalis_38_65.fa	BioProject PRJNA376566	2644539	Enterococcus faecalis
NECEvent2014_6_4_Staphylococcus_epidermidis_31_30.fa	BioProject PRJNA376566	2440470	Staphylococcus epidermidis
NECEvent2014_6_5_Enterobacter_cloacae_rel_55_56_partial.fa	BioProject PRJNA376566	4570345	Enterobacter asburiae
NECEvent2014_6_6_Actinomyces_europaeus-rel_56_19.fa	BioProject PRJNA376566	1972275	Corynebacterium atypicum
NECEvent2014_6_6_Clostridiales_50_23.fa	BioProject PRJNA376566	1604553	Oscillibacter valericigenes Sjm18-20
NECEvent2014_6_6_Clostridium_7_2_43FAA_28_19.fa	BioProject PRJNA376566	3833612	Clostridium baratii str. Sullivan
NECEvent2014_6_6_Clostridium_sporogenes-rel_28_10.fa	BioProject PRJNA376566	2978515	Clostridium sporogenes
NECEvent2014_6_6_Veillonella_atypica-rel_39_925.fa	BioProject PRJNA376566	2174293	Veillonella parvula DSM 2008
NECEvent2014_6_7_Citrobacter_freundii-rel_52_48_partial.fa	BioProject PRJNA376566	4773790	Citrobacter freundii
NECEvent2014_6_7_Clostridium_butyricum_28_125.fa	BioProject PRJNA376566	4526387	Clostridium butyricum
NECEvent2014_6_7_Clostridium_perfringens_28_32.fa	BioProject PRJNA376566	3192397	Clostridium perfringens
NECEvent2014_7_3_Bifidobacterium_breve_59_208.fa	BioProject PRJNA376566	2326885	Bifidobacterium breve
NECEvent2014_7_3_Veillonella_atypica-rel_39_158.fa	BioProject PRJNA376566	2080109	Veillonella parvula DSM 2008
NECEvent2014_8_1_Enterobacter_rel_to_cloacae_54_482_partial.fa	BioProject PRJNA376566	5172700	Enterobacter cloacae complex sp. 35734
NECEvent2014_8_2_Enterococcus_faecalis_37_32.fa	BioProject PRJNA376566	3026978	Enterococcus faecalis DENG1
NECEvent2014_8_3_Clostridium_butyricum_28_57.fa	BioProject PRJNA376566	4511261	Clostridium butyricum
NECEvent2014_8_3_Clostridium_perfringens_28_18.fa	BioProject PRJNA376566	3174131	Clostridium perfringens
NECEvent2014_8_4_Streptococcus_HSISS3-rel_41_5.fa	BioProject PRJNA376566	1394382	Streptococcus salivarius
NECEvent2014_8_5_Anaerococcus_vaginalis-rel_30_8.fa	BioProject PRJNA376566	1419488	Anaerococcus prevotii DSM 20548
NECEvent2014_8_5_Campylobacter_ureolyticus-rel_29_16.fa	BioProject PRJNA376566	1551822	Campylobacter ureolyticus RIGS 9880
NECEvent2014_8_5_Clostridium_paraputrificum_29_42.fa	BioProject PRJNA376566	3442559	Clostridium baratii str. Sullivan
NECEvent2014_8_5_Dialister_invisus-rel_43_22.fa	BioProject PRJNA376566	1700161	Megasphaera elsdenii 14-14
NECEvent2014_8_5_Finegoldia_magna_32_9.fa	BioProject PRJNA376566	1681982	Finegoldia magna ATCC 29328
NECEvent2014_8_6_Klebsiella_pneumoniae-rel_57_348_partial.fa	BioProject PRJNA376566	5787917	Klebsiella variicola At-22
NECEvent2014_8_7_Enterococcus_hirae_rel_37_6.fa	BioProject PRJNA376566	2294487	Enterococcus hirae ATCC 9790
NECEvent2014_9_1_Enterococcus_faecalis_37_534.fa	BioProject PRJNA376566	3055158	Enterococcus faecalis
NECEvent2014_9_2_Staphylococcus_epidermidis_32_131.fa	BioProject PRJNA376566	2541172	Staphylococcus epidermidis
NIHY1_03_38__Varibaculum_cambriense.contigs.fa	BioProject PRJNA376566	2185918	Mobiluncus curtisii ATCC 43063
NIHY1_03_40__Enterococcus.contigs.fa	BioProject PRJNA376566	3259440	Enterococcus casseliflavus EC20
NIHY1_03_41__Actinomyces.contigs.fa	BioProject PRJNA376566	2442477	Actinomyces meyeri
NIHY1_03_46__Enterococcus_faecalis.contigs.fa	BioProject PRJNA376566	2865239	Enterococcus faecalis ATCC 29212
NIHY1_03_47__Dermabacter_sp_HFH0086.contigs.fa	BioProject PRJNA376566	2275797	Dermabacter vaginalis
NIHY1_03_48__Veillonella_parvula_rel.contigs.fa	BioProject PRJNA376566	2187660	Veillonella parvula DSM 2008
NIHY1_03_52__Streptococcus_lutetiensis.contigs.fa	BioProject PRJNA376566	1798262	Streptococcus lutetiensis 033
NIHY1_03_57__Escherichia_coli.contigs.fa	BioProject PRJNA376566	4769099	Escherichia coli
NIHY1_03_63__Enterobacteriales.contigs.fa	BioProject PRJNA376566	4307285	Pantoea sp. PSNIH2
NIHY1_04_37__Actinomyces_europaeus.contigs.fa	BioProject PRJNA376566	1923488	Trueperella pyogenes
NIHY1_04_38__Veillonella.contigs.fa	BioProject PRJNA376566	2074222	Veillonella parvula DSM 2008
NIHY1_04_42__Staphylococcus_sp_M0480.contigs.fa	BioProject PRJNA376566	2227766	Staphylococcus haemolyticus
NIHY1_04_44__Enterococcus_hirae.contigs.fa	BioProject PRJNA376566	2789491	Enterococcus hirae
NIHY1_04_45__Clostridium_difficile.contigs.fa	BioProject PRJNA376566	4029056	Clostridioides difficile
NIHY1_04_47__Enterobacter.contigs.fa	BioProject PRJNA376566	4786143	Leclercia adecarboxylata
NIHY1_04_48__Pseudomonas_aeruginosa.contigs.fa	BioProject PRJNA376566	6777861	Pseudomonas aeruginosa
NIHY1_04_50__Clostridiales.contigs.fa	BioProject PRJNA376566	4332674	Clostridium botulinum
NIHY1_08_32__Bacteroides.contigs.fa	BioProject PRJNA376566	5475642	Bacteroides ovatus
NIHY1_08_33__Klebsiella_pneumoniae.contigs.fa	BioProject PRJNA376566	5423056	Klebsiella pneumoniae subsp. pneumoniae KPNIH27
NIHY1_08_38__Staphylococcus_epidermidis.contigs.fa	BioProject PRJNA376566	1869286	Staphylococcus epidermidis
NIHY1_08_40__Escherichia_coli.contigs.fa	BioProject PRJNA376566	4939873	Escherichia coli
NIHY1_08_41__Pseudomonas_aeruginosa.contigs.fa	BioProject PRJNA376566	6821961	Pseudomonas aeruginosa
NIHY1_09_195__Haemophilus_parainfluenzae.contigs.fa	BioProject PRJNA376566	1920034	Haemophilus parainfluenzae T3T1
NIHY1_09_196__Clostridiales.contigs.fa	BioProject PRJNA376566	3572716	Roseburia hominis A2-183
NIHY1_09_293__Erysipelotrichales.contigs.fa	BioProject PRJNA376566	4039016	Clostridium butyricum
NIHY1_09_59__Enterococcus_faecalis.contigs.fa	BioProject PRJNA376566	3094428	Enterococcus faecalis
NIHY1_09_61__Klebsiella_oxytoca.contigs.fa	BioProject PRJNA376566	6756142	Klebsiella oxytoca
NIHY1_09_63__Streptococcus_agalactiae.contigs.fa	BioProject PRJNA376566	2106235	Streptococcus agalactiae
NIHY1_09_64__Clostridium.contigs.fa	BioProject PRJNA376566	3546130	Clostridium baratii str. Sullivan
NIHY1_09_75__Staphylococcus_epidermidis.contigs.fa	BioProject PRJNA376566	2954881	Staphylococcus epidermidis
NIHY1_11_24__Veillonella.contigs.fa	BioProject PRJNA376566	2053286	Veillonella parvula DSM 2008
NIHY1_11_25__Staphylococcus_epidermidis.contigs.fa	BioProject PRJNA376566	2118217	Staphylococcus epidermidis
NIHY1_11_27__Pantoea.contigs.fa	BioProject PRJNA376566	4975174	Pantoea vagans C9-1
NIHY1_11_28__Enterococcus_faecalis.contigs.fa	BioProject PRJNA376566	2934896	Enterococcus faecalis
NIHY1_11_30__Propionibacterium.contigs.fa	BioProject PRJNA376566	2606785	Propionibacterium avidum 44067
NIHY1_11_31__Enterobacter_aerogenes.contigs.fa	BioProject PRJNA376566	5286881	[Enterobacter] aerogenes
NIHY1_14_298__Pseudomonas_aeruginosa.contigs.fa	BioProject PRJNA376566	6751614	Pseudomonas aeruginosa
NIHY1_14_59__Dermabacter_sp_HFH0086.contigs.fa	BioProject PRJNA376566	2282659	Dermabacter vaginalis
NIHY1_14_60__Gemella_haemolysans_rel.contigs.fa	BioProject PRJNA376566	1966994	Gemella sp. oral taxon 928
NIHY1_14_65__Enterococcus_faecalis.contigs.fa	BioProject PRJNA376566	2956617	Enterococcus faecalis D32
NIHY1_14_66__Serratia_marcescens.contigs.fa	BioProject PRJNA376566	5017298	Serratia marcescens
NIHY1_14_70__Corynebacterium.contigs.fa	BioProject PRJNA376566	2623939	Corynebacterium simulans
NIHY1_14_71__Clostridium.contigs.fa	BioProject PRJNA376566	3891502	Clostridium baratii str. Sullivan
NIHY1_14_79__Escherichia_coli.contigs.fa	BioProject PRJNA376566	4984715	Escherichia coli
NIHY1_14_80__Finegoldia_magna.contigs.fa	BioProject PRJNA376566	2179752	Finegoldia magna ATCC 29328
NIHY1_14_98__Paenibacillus.contigs.fa	BioProject PRJNA376566	5080106	Paenibacillus sp. Y412MC10
NIHY1_14_99__Staphylococcus_epidermidis.contigs.fa	BioProject PRJNA376566	2598412	Staphylococcus epidermidis
NIHY1_17_34__Negativicoccus_succinicivorans.contigs.fa	BioProject PRJNA376566	1349960	Megasphaera elsdenii 14-14
NIHY1_17_38__Enterobacter.contigs.fa	BioProject PRJNA376566	4637935	Enterobacter cloacae complex sp. 35734
NIHY1_18_39__Finegoldia_magna.contigs.fa	BioProject PRJNA376566	1631206	Finegoldia magna ATCC 29328
NIHY1_18_41__Enterobacter_aerogenes.contigs.fa	BioProject PRJNA376566	5252456	[Enterobacter] aerogenes
NIHY1_18_42__Klebsiella_oxytoca.contigs.fa	BioProject PRJNA376566	5900914	Klebsiella oxytoca
NIHY1_18_43__Enterococcus_faecalis.contigs.fa	BioProject PRJNA376566	2890482	Enterococcus faecalis D32
NIHY1_18_44__Clostridium_perfringens.contigs.fa	BioProject PRJNA376566	3411859	Clostridium perfringens
NIHY1_18_86__Propionibacterium.contigs.fa	BioProject PRJNA376566	2467514	Propionibacterium avidum 44067
NIHY1_18_91__Staphylococcus_epidermidis.contigs.fa	BioProject PRJNA376566	2446324	Staphylococcus epidermidis
NIHY1_19_130__Bacteroides.contigs.fa	BioProject PRJNA376566	5484944	Bacteroides ovatus
NIHY1_19_132__Escherichia_coli.contigs.fa	BioProject PRJNA376566	4968662	Escherichia coli
NIHY1_19_47__Propionibacterium.contigs.fa	BioProject PRJNA376566	2576802	Propionibacterium avidum 44067
NIHY1_19_49__Staphylococcus_aureus.contigs.fa	BioProject PRJNA376566	2704441	Staphylococcus aureus subsp. aureus
NIHY1_19_50__Haemophilus_parainfluenzae.contigs.fa	BioProject PRJNA376566	2098790	Haemophilus parainfluenzae T3T1
NIHY1_19_51__Enterococcus_faecium.contigs.fa	BioProject PRJNA376566	2675671	Enterococcus faecium
NIHY1_19_52__Negativicoccus_succinicivorans.contigs.fa	BioProject PRJNA376566	1372046	Megasphaera elsdenii 14-14
NIHY1_19_59__Veillonella_sp_oral_taxon_158_rel.contigs.fa	BioProject PRJNA376566	2171083	Veillonella parvula DSM 2008
NIHY1_19_60__Clostridium_II.contigs.fa	BioProject PRJNA376566	3394391	Clostridium baratii str. Sullivan
NIHY1_19_63__Klebsiella_oxytoca_II.contigs.fa	BioProject PRJNA376566	5995581	Klebsiella oxytoca
NIHY1_21_42__Propionibacterium_acnes.contigs.fa	BioProject PRJNA376566	2456760	Propionibacterium acnes
NIHY1_21_43__Haemophilus_parainfluenzae.contigs.fa	BioProject PRJNA376566	2195078	Haemophilus parainfluenzae T3T1
NIHY1_21_44__Enterococcus_faecalis.contigs.fa	BioProject PRJNA376566	2934344	Enterococcus faecalis D32
NIHY1_21_45__Staphylococcus_aureus.contigs.fa	BioProject PRJNA376566	2706670	Staphylococcus aureus subsp. aureus
NIHY1_21_51__Clostridium_sporogenes.contigs.fa	BioProject PRJNA376566	3424332	Clostridium sporogenes
NIHY1_23_101__Klebsiella_oxytoca.contigs.fa	BioProject PRJNA376566	5826191	Klebsiella oxytoca
NIHY1_23_103__Clostridium_perfringens.contigs.fa	BioProject PRJNA376566	3226130	Clostridium perfringens
NIHY1_23_108__Klebsiella_pneumoniae.contigs.fa	BioProject PRJNA376566	5569644	Klebsiella pneumoniae subsp. pneumoniae KPNIH27
NIHY1_23_111__Escherichia_coli.contigs.fa	BioProject PRJNA376566	5089787	Escherichia coli
NIHY1_23_113__Bacteroides.contigs.fa	BioProject PRJNA376566	5411071	Bacteroides ovatus
NIHY1_23_115__Proteus_mirabilis.contigs.fa	BioProject PRJNA376566	3949208	Proteus mirabilis HI4320
NIHY1_23_120__Eggerthella.contigs.fa	BioProject PRJNA376566	3566030	Eggerthella lenta DSM 2243
NIHY1_23_125__Coriobacteriaceae.contigs.fa	BioProject PRJNA376566	1963467	Slackia heliotrinireducens DSM 20476
NIHY1_23_126__Haemophilus_parainfluenzae.contigs.fa	BioProject PRJNA376566	2236248	Haemophilus parainfluenzae T3T1
NIHY1_23_130__Peptostreptococcus_rel.contigs.fa	BioProject PRJNA376566	1942836	Clostridioides difficile
NIHY1_23_133__Enterococcus_faecium.contigs.fa	BioProject PRJNA376566	2842465	Enterococcus faecium
NIHY1_23_134__Staphylococcus_aureus.contigs.fa	BioProject PRJNA376566	2907165	Staphylococcus aureus subsp. aureus
NIHY1_23_135__Veillonella.contigs.fa	BioProject PRJNA376566	2037325	Veillonella parvula DSM 2008
NIHY1_23_137__Staphylococcus_epidermidis.contigs.fa	BioProject PRJNA376566	2600449	Staphylococcus epidermidis
S2_003_000_R1_55_S2_003_000_R1.fa	BioProject PRJNA376566	8538680	Paraburkholderia fungorum
S2_003_000_R1_80_S2_003_000_R1.fa	BioProject PRJNA376566	4113484	Sphingobium japonicum UT26S
S2_003_000_R1_96_S2_003_000_R1.fa	BioProject PRJNA376566	3849713	Pseudomonas pseudoalcaligenes
S2_003_000_R1_maxbin2.maxbin.004.fasta_S2_003_000_R1.fa	BioProject PRJNA376566	7054070	Pseudomonas protegens Pf-5
S2_003_000_R1_maxbin2.maxbin.012.fasta_S2_003_000_R1.fa	BioProject PRJNA376566	2507007	Corynebacterium kroppenstedtii DSM 44385
S2_003_000_R2_107_S2_003_000_R2.fa	BioProject PRJNA376566	5457137	Pseudomonas aeruginosa
S2_003_000_R2_36_S2_003_000_R2.fa	BioProject PRJNA376566	4759350	Caulobacter segnis ATCC 21756
S2_003_000_R2_38_S2_003_000_R2.fa	BioProject PRJNA376566	5143837	Chelatococcus sp. CO-6
S2_003_000_R2_70_S2_003_000_R2.fa	BioProject PRJNA376566	4878484	Shinella sp. HZN7
S2_003_000_R2_72_S2_003_000_R2.fa	BioProject PRJNA376566	3815369	Chryseobacterium sp. IHB B 17019
S2_003_000_R2_87_S2_003_000_R2.fa	BioProject PRJNA376566	3559766	Acinetobacter sp. ADP1
S2_003_000_R2_abawaca.156.fasta_S2_003_000_R2.fa	BioProject PRJNA376566	3877822	Sphingomonas sp. NIC1
S2_003_000_R2_abawaca.65.fasta_S2_003_000_R2.fa	BioProject PRJNA376566	3269349	Brevundimonas sp. DS20
S2_003_000_R2_abawaca.99.fasta_S2_003_000_R2.fa	BioProject PRJNA376566	5274022	Azospirillum brasilense
S2_003_000_R2_maxbin2.maxbin.007.fasta_S2_003_000_R2.fa	BioProject PRJNA376566	4618465	Aeromonas hydrophila 4AK4
S2_003_000_R2_maxbin2.maxbin.026.fasta_S2_003_000_R2.fa	BioProject PRJNA376566	4553614	Rhodobacter sphaeroides ATCC 17025
S2_003_000_R2_maxbin2.maxbin.027.fasta_S2_003_000_R2.fa	BioProject PRJNA376566	3528893	Leifsonia xyli
S2_003_000_R2_maxbin2.maxbin.031.fasta_S2_003_000_R2.fa	BioProject PRJNA376566	7335274	Citrobacter freundii
S2_003_000_R2_maxbin2.maxbin.037.fasta_S2_003_000_R2.fa	BioProject PRJNA376566	8036325	Archangium gephyra
S2_003_000_R2_maxbin2.maxbin.043.fasta_S2_003_000_R2.fa	BioProject PRJNA376566	11287853	Pseudomonas stutzeri DSM 4166
S2_003_000_R2_maxbin2.maxbin.048.fasta_S2_003_000_R2.fa	BioProject PRJNA376566	6371464	Dechlorosoma suillum PS
S2_003_000_R2_maxbin2.maxbin.049.fasta_S2_003_000_R2.fa	BioProject PRJNA376566	6270519	Flavobacterium psychrophilum
S2_003_000_R3_31_S2_003_000_R3.fa	BioProject PRJNA376566	5563000	Sphingobium sp. YBL2
S2_003_000_R3_44_S2_003_000_R3.fa	BioProject PRJNA376566	1497917	Streptococcus thermophilus
S2_003_000_R3_4_S2_003_000_R3.fa	BioProject PRJNA376566	2617494	Staphylococcus aureus
S2_003_000_R3_79_S2_003_000_R3.fa	BioProject PRJNA376566	4327880	Aeromonas media WS
S2_003_000_R3_abawaca.25.fasta_S2_003_000_R3.fa	BioProject PRJNA376566	3616602	Acinetobacter johnsonii XBB1
S2_003_000_R3_maxbin2.maxbin.039.fasta_S2_003_000_R3.fa	BioProject PRJNA376566	5052329	Bradyrhizobium icense
S2_005_001_R1_102_S2_005_001_R1.fa	BioProject PRJNA376566	3311316	Sphingomonas taxi
S2_005_001_R1_55_S2_005_001_R1.fa	BioProject PRJNA376566	1869089	Micrococcus luteus NCTC 2665
S2_005_001_R1_67_S2_005_001_R1.fa	BioProject PRJNA376566	2342111	Brevundimonas sp. DS20
S2_005_001_R1_abawaca.56.fasta_S2_005_001_R1.fa	BioProject PRJNA376566	1532258	Lawsonella clevelandensis
S2_005_001_R1_abawaca.67.fasta_S2_005_001_R1.fa	BioProject PRJNA376566	3779480	Sphingomonas taxi
S2_005_001_R1_abawaca.77.fasta_S2_005_001_R1.fa	BioProject PRJNA376566	4165426	Sphingobium sp. YBL2
S2_005_001_R1_maxbin2.maxbin.009.fasta_S2_005_001_R1.fa	BioProject PRJNA376566	4486186	Aeromonas hydrophila 4AK4
S2_005_001_R1_maxbin2.maxbin.015.fasta_S2_005_001_R1.fa	BioProject PRJNA376566	5248241	Rhizobium sp. S41
S2_005_001_R1_maxbin2.maxbin.023.fasta_S2_005_001_R1.fa	BioProject PRJNA376566	3494815	Acinetobacter sp. ADP1
S2_005_001_R2_118_S2_005_001_R2.fa	BioProject PRJNA376566	4316886	Rhodanobacter denitrificans
S2_005_001_R2_21_S2_005_001_R2.fa	BioProject PRJNA376566	3644386	Sphingobium sp. YBL2
S2_005_001_R2_25_S2_005_001_R2.fa	BioProject PRJNA376566	3280522	Flavobacterium johnsoniae UW101
S2_005_001_R2_2_S2_005_001_R2.fa	BioProject PRJNA376566	2338058	Arcobacter butzleri ED-1
S2_005_001_R2_30_S2_005_001_R2.fa	BioProject PRJNA376566	4601798	Starkeya novella DSM 506
S2_005_001_R2_43_S2_005_001_R2.fa	BioProject PRJNA376566	6123789	Pseudomonas aeruginosa
S2_005_001_R2_70_S2_005_001_R2.fa	BioProject PRJNA376566	3892164	Sphingomonas sp. NIC1
S2_005_001_R2_75_S2_005_001_R2.fa	BioProject PRJNA376566	4246347	Pseudoxanthomonas suwonensis
S2_005_001_R2_83_S2_005_001_R2.fa	BioProject PRJNA376566	4861102	Rhodovulum sulfidophilum
S2_005_001_R2_95_S2_005_001_R2.fa	BioProject PRJNA376566	3542937	Acinetobacter sp. ADP1
S2_005_001_R2_abawaca.115.fasta_S2_005_001_R2.fa	BioProject PRJNA376566	4408281	Starkeya novella DSM 506
S2_005_001_R2_abawaca.17.fasta_S2_005_001_R2.fa	BioProject PRJNA376566	4602791	Aeromonas hydrophila 4AK4
S2_005_001_R2_abawaca.187.fasta_S2_005_001_R2.fa	BioProject PRJNA376566	3247699	Pseudoxanthomonas spadix BD-a59
S2_005_001_R2_abawaca.71.fasta_S2_005_001_R2.fa	BioProject PRJNA376566	5279113	Novosphingobium pentaromativorans US6-1
S2_005_001_R2_maxbin2.maxbin.010.fasta_S2_005_001_R2.fa	BioProject PRJNA376566	3587483	Sphingomonas taxi
S2_005_001_R3_maxbin2.maxbin.006.fasta_S2_005_001_R3.fa	BioProject PRJNA376566	4661307	Escherichia coli
S2_005_002_R1_49_S2_005_002_R1.fa	BioProject PRJNA376566	2229707	Staphylococcus epidermidis
S2_005_002_R1_77_S2_005_002_R1.fa	BioProject PRJNA376566	1411619	Proteus mirabilis
S2_005_002_R1_abawaca.18.fasta_S2_005_002_R1.fa	BioProject PRJNA376566	1617684	Lawsonella clevelandensis
S2_005_002_R1_abawaca.5.fasta_S2_005_002_R1.fa	BioProject PRJNA376566	4551388	Aeromonas hydrophila 4AK4
S2_005_002_R2_108_S2_005_002_R2.fa	BioProject PRJNA376566	2318442	Micavibrio aeruginosavorus EPB
S2_005_002_R2_124_S2_005_002_R2.fa	BioProject PRJNA376566	2872509	Brevundimonas sp. DS20
S2_005_002_R2_12_S2_005_002_R2.fa	BioProject PRJNA376566	4029763	Starkeya novella DSM 506
S2_005_002_R2_139_S2_005_002_R2.fa	BioProject PRJNA376566	2341642	Propionibacterium acnes
S2_005_002_R2_41_S2_005_002_R2.fa	BioProject PRJNA376566	3349448	Pseudoxanthomonas spadix BD-a59
S2_005_002_R2_69_S2_005_002_R2.fa	BioProject PRJNA376566	4081149	Starkeya novella DSM 506
S2_005_002_R2_73_S2_005_002_R2.fa	BioProject PRJNA376566	4178191	Sphingomonas sp. NIC1
S2_005_002_R2_99_S2_005_002_R2.fa	BioProject PRJNA376566	3934204	Sphingobium sp. YBL2
S2_005_002_R2_9_S2_005_002_R2.fa	BioProject PRJNA376566	3720594	Sphingobium sp. YBL2
S2_005_002_R2_abawaca.121.fasta_S2_005_002_R2.fa	BioProject PRJNA376566	5286817	Novosphingobium pentaromativorans US6-1
S2_005_002_R2_abawaca.131.fasta_S2_005_002_R2.fa	BioProject PRJNA376566	1761646	Blastochloris viridis
S2_005_002_R2_abawaca.183.fasta_S2_005_002_R2.fa	BioProject PRJNA376566	4932422	Rhodovulum sulfidophilum
S2_005_002_R2_abawaca.49.fasta_S2_005_002_R2.fa	BioProject PRJNA376566	3390371	Acinetobacter sp. ADP1
S2_005_002_R2_abawaca.78.fasta_S2_005_002_R2.fa	BioProject PRJNA376566	3325065	Sphingomonas taxi
S2_005_002_R2_maxbin2.maxbin.002.fasta_S2_005_002_R2.fa	BioProject PRJNA376566	7066362	Pseudomonas protegens Pf-5
S2_005_002_R2_maxbin2.maxbin.007.fasta_S2_005_002_R2.fa	BioProject PRJNA376566	4669101	Aeromonas hydrophila 4AK4
S2_005_002_R2_maxbin2.maxbin.017.fasta_S2_005_002_R2.fa	BioProject PRJNA376566	4658460	Rhizobium sp. S41
S2_005_002_R3_21_S2_005_002_R3.fa	BioProject PRJNA376566	2390119	Enterococcus faecalis D32
S2_005_002_R3_32_S2_005_002_R3.fa	BioProject PRJNA376566	2587538	Propionibacterium avidum 44067
S2_005_003_R1_31_S2_005_003_R1.fa	BioProject PRJNA376566	4973149	Serratia marcescens
S2_005_003_R1_35_S2_005_003_R1.fa	BioProject PRJNA376566	2681523	Enterococcus faecalis D32
S2_005_003_R1_62_S2_005_003_R1.fa	BioProject PRJNA376566	4044711	Aeromonas hydrophila 4AK4
S2_005_003_R1_abawaca.14.fasta_S2_005_003_R1.fa	BioProject PRJNA376566	1641849	Lawsonella clevelandensis
S2_005_003_R1_abawaca.39.fasta_S2_005_003_R1.fa	BioProject PRJNA376566	2778125	Rothia mucilaginosa DY-18
S2_005_003_R1_maxbin2.maxbin.013.fasta_S2_005_003_R1.fa	BioProject PRJNA376566	6611009	Pseudomonas aeruginosa
S2_005_003_R1_maxbin2.maxbin.021.fasta_S2_005_003_R1.fa	BioProject PRJNA376566	4871762	Escherichia coli
S2_005_003_R2_102_S2_005_003_R2.fa	BioProject PRJNA376566	3378904	Pseudomonas pseudoalcaligenes
S2_005_003_R2_104_S2_005_003_R2.fa	BioProject PRJNA376566	5772274	Pseudomonas putida W619
S2_005_003_R2_128_S2_005_003_R2.fa	BioProject PRJNA376566	3816306	Sphingobium sp. YBL2
S2_005_003_R2_143_S2_005_003_R2.fa	BioProject PRJNA376566	3151396	Sphingomonas taxi
S2_005_003_R2_16_S2_005_003_R2.fa	BioProject PRJNA376566	4892758	Paracoccus denitrificans PD1222
S2_005_003_R2_17_S2_005_003_R2.fa	BioProject PRJNA376566	3872960	Sphingomonas sp. NIC1
S2_005_003_R2_20_S2_005_003_R2.fa	BioProject PRJNA376566	3787488	Thauera sp. MZ1T
S2_005_003_R2_26_S2_005_003_R2.fa	BioProject PRJNA376566	4096143	Pseudoxanthomonas spadix BD-a59
S2_005_003_R2_59_S2_005_003_R2.fa	BioProject PRJNA376566	4484286	Stenotrophomonas acidaminiphila
S2_005_003_R2_abawaca.103.fasta_S2_005_003_R2.fa	BioProject PRJNA376566	5306401	Novosphingobium pentaromativorans US6-1
S2_005_003_R2_abawaca.107.fasta_S2_005_003_R2.fa	BioProject PRJNA376566	6236263	Variovorax paradoxus S110
S2_005_003_R2_abawaca.189.fasta_S2_005_003_R2.fa	BioProject PRJNA376566	4415701	Rhodanobacter denitrificans
S2_005_003_R2_abawaca.227.fasta_S2_005_003_R2.fa	BioProject PRJNA376566	4413329	Starkeya novella DSM 506
S2_005_003_R2_abawaca.239.fasta_S2_005_003_R2.fa	BioProject PRJNA376566	3104855	Microbacterium sp. No. 7
S2_005_003_R2_abawaca.291.fasta_S2_005_003_R2.fa	BioProject PRJNA376566	2279175	Arcobacter butzleri 7h1h
S2_005_003_R2_abawaca.71.fasta_S2_005_003_R2.fa	BioProject PRJNA376566	3571187	Acinetobacter sp. ADP1
S2_005_003_R2_maxbin2.maxbin.017.fasta_S2_005_003_R2.fa	BioProject PRJNA376566	3965642	Rhizobium sp. S41
S2_005_003_R2_maxbin2.maxbin.033.fasta_S2_005_003_R2.fa	BioProject PRJNA376566	2903304	Chryseobacterium sp. StRB126
S2_005_003_R2_maxbin2.maxbin.047.fasta_S2_005_003_R2.fa	BioProject PRJNA376566	3837316	Sphingomonas sp. MM-1
S2_005_003_R2_maxbin2.maxbin.055.fasta_S2_005_003_R2.fa	BioProject PRJNA376566	3552049	Sphingopyxis macrogoltabida
S2_005_003_R2_maxbin2.maxbin.057.fasta_S2_005_003_R2.fa	BioProject PRJNA376566	6158352	Phenylobacterium zucineum HLK1
S2_005_003_R3_41_S2_005_003_R3.fa	BioProject PRJNA376566	2896574	Arsenicicoccus sp. oral taxon 190
S2_005_003_R3_56_S2_005_003_R3.fa	BioProject PRJNA376566	2203007	Staphylococcus epidermidis
S2_005_003_R3_72_S2_005_003_R3.fa	BioProject PRJNA376566	2935906	Microbacterium sp. No. 7
S2_005_003_R3_82_S2_005_003_R3.fa	BioProject PRJNA376566	2584563	Acidovorax sp. JS42
S2_005_003_R3_maxbin2.maxbin.012.fasta_S2_005_003_R3.fa	BioProject PRJNA376566	6246032	Pseudomonas aeruginosa
S2_006_000_R1_52_S2_006_000_R1.fa	BioProject PRJNA376566	4298565	Microbacterium sp. No. 7
S2_006_000_R1_62_S2_006_000_R1.fa	BioProject PRJNA376566	3622186	Actinomyces sp. oral taxon 414
S2_006_000_R1_78_S2_006_000_R1.fa	BioProject PRJNA376566	2332144	Microbacterium sp. No. 7
S2_006_000_R1_94_S2_006_000_R1.fa	BioProject PRJNA376566	3589102	Pseudomonas pseudoalcaligenes
S2_006_000_R1_abawaca.5.fasta_S2_006_000_R1.fa	BioProject PRJNA376566	1590788	Lawsonella clevelandensis
S2_006_000_R1_maxbin2.maxbin.012.fasta_S2_006_000_R1.fa	BioProject PRJNA376566	2749808	Propionibacterium acnes
S2_006_000_R1_maxbin2.maxbin.040.fasta_S2_006_000_R1.fa	BioProject PRJNA376566	2450754	Staphylococcus capitis subsp. capitis
S2_006_000_R2_115_S2_006_000_R2.fa	BioProject PRJNA376566	5831748	Variovorax paradoxus S110
S2_006_000_R2_11_S2_006_000_R2.fa	BioProject PRJNA376566	2156760	Azospirillum brasilense
S2_006_000_R2_143_S2_006_000_R2.fa	BioProject PRJNA376566	6920826	Pseudomonas protegens Pf-5
S2_006_000_R2_14_S2_006_000_R2.fa	BioProject PRJNA376566	3909605	Sphingomonas sp. NIC1
S2_006_000_R2_56_S2_006_000_R2.fa	BioProject PRJNA376566	3845247	Stenotrophomonas sp. KCTC 12332
S2_006_000_R2_60_S2_006_000_R2.fa	BioProject PRJNA376566	4267187	Sphingobium japonicum UT26S
S2_006_000_R2_73_S2_006_000_R2.fa	BioProject PRJNA376566	1373951	Pseudomonas fluorescens
S2_006_000_R2_88_S2_006_000_R2.fa	BioProject PRJNA376566	2183391	Micavibrio aeruginosavorus EPB
S2_006_000_R2_91_S2_006_000_R2.fa	BioProject PRJNA376566	2364035	Arcobacter butzleri 7h1h
S2_006_000_R2_abawaca.124.fasta_S2_006_000_R2.fa	BioProject PRJNA376566	8374384	Variovorax paradoxus S110
S2_006_000_R2_abawaca.171.fasta_S2_006_000_R2.fa	BioProject PRJNA376566	4275492	Starkeya novella DSM 506
S2_006_000_R2_abawaca.226.fasta_S2_006_000_R2.fa	BioProject PRJNA376566	4157185	Flavobacterium johnsoniae UW101
S2_006_000_R2_abawaca.227.fasta_S2_006_000_R2.fa	BioProject PRJNA376566	5797933	Shinella sp. HZN7
S2_006_000_R2_abawaca.331.fasta_S2_006_000_R2.fa	BioProject PRJNA376566	5700225	Methylobacterium populi BJ001
S2_006_000_R2_abawaca.339.fasta_S2_006_000_R2.fa	BioProject PRJNA376566	7223184	Niastella koreensis GR20-10
S2_006_000_R2_abawaca.357.fasta_S2_006_000_R2.fa	BioProject PRJNA376566	3791467	Chryseobacterium sp. IHB B 17019
S2_006_000_R2_abawaca.37.fasta_S2_006_000_R2.fa	BioProject PRJNA376566	5353711	Novosphingobium pentaromativorans US6-1
S2_006_000_R2_maxbin2.maxbin.001.fasta_S2_006_000_R2.fa	BioProject PRJNA376566	1916665	Propionibacterium acnes
S2_006_000_R2_maxbin2.maxbin.017.fasta_S2_006_000_R2.fa	BioProject PRJNA376566	5718398	Azospirillum brasilense
S2_006_000_R2_maxbin2.maxbin.024.fasta_S2_006_000_R2.fa	BioProject PRJNA376566	6693932	Citrobacter freundii
S2_006_000_R3_95_S2_006_000_R3.fa	BioProject PRJNA376566	2760741	Citromicrobium sp. JL477
S2_009_000_R1_56_S2_009_000_R1.fa	BioProject PRJNA376566	4172356	Stenotrophomonas maltophilia JV3
S2_009_000_R1_89_S2_009_000_R1.fa	BioProject PRJNA376566	1404934	Lawsonella clevelandensis
S2_009_000_R1_maxbin2.maxbin.001.fasta_S2_009_000_R1.fa	BioProject PRJNA376566	1692226	Propionibacterium acnes
S2_009_000_R2_106_S2_009_000_R2.fa	BioProject PRJNA376566	3532323	Dechlorosoma suillum PS
S2_009_000_R2_122_S2_009_000_R2.fa	BioProject PRJNA376566	4801024	Shewanella oneidensis MR-1
S2_009_000_R2_18_S2_009_000_R2.fa	BioProject PRJNA376566	2008019	Arcobacter butzleri 7h1h
S2_009_000_R2_35_S2_009_000_R2.fa	BioProject PRJNA376566	2736126	Dechlorosoma suillum PS
S2_009_000_R2_3_S2_009_000_R2.fa	BioProject PRJNA376566	4642782	Agrobacterium fabrum str. C58
S2_009_000_R2_44_S2_009_000_R2.fa	BioProject PRJNA376566	4669307	Pseudoxanthomonas spadix BD-a59
S2_009_000_R2_47_S2_009_000_R2.fa	BioProject PRJNA376566	5910703	Pseudomonas aeruginosa
S2_009_000_R2_50_S2_009_000_R2.fa	BioProject PRJNA376566	1590489	Propionibacterium acnes
S2_009_000_R2_56_S2_009_000_R2.fa	BioProject PRJNA376566	4224536	Pseudopedobacter saltans DSM 12145
S2_009_000_R2_63_S2_009_000_R2.fa	BioProject PRJNA376566	4710807	Pseudomonas citronellolis
S2_009_000_R2_abawaca.61.fasta_S2_009_000_R2.fa	BioProject PRJNA376566	5288849	Novosphingobium pentaromativorans US6-1
S2_009_000_R2_abawaca.73.fasta_S2_009_000_R2.fa	BioProject PRJNA376566	3819327	Sphingomonas sp. NIC1
S2_009_000_R2_abawaca.77.fasta_S2_009_000_R2.fa	BioProject PRJNA376566	5358928	Azospirillum brasilense
S2_009_000_R2_abawaca.79.fasta_S2_009_000_R2.fa	BioProject PRJNA376566	4484794	Aeromonas hydrophila 4AK4
S2_009_000_R2_maxbin2.maxbin.003.fasta_S2_009_000_R2.fa	BioProject PRJNA376566	7071017	Pseudomonas protegens Pf-5
S2_009_000_R2_maxbin2.maxbin.018.fasta_S2_009_000_R2.fa	BioProject PRJNA376566	5225053	Klebsiella pneumoniae
S2_009_000_R2_maxbin2.maxbin.025.fasta_S2_009_000_R2.fa	BioProject PRJNA376566	3543552	Acinetobacter sp. ADP1
S2_009_000_R3_abawaca.59.fasta_S2_009_000_R3.fa	BioProject PRJNA376566	3278211	Shewanella oneidensis MR-1
S2_009_000_R3_abawaca.72.fasta_S2_009_000_R3.fa	BioProject PRJNA376566	2646406	Staphylococcus haemolyticus
S2_009_000_R3_maxbin2.maxbin.006.fasta_S2_009_000_R3.fa	BioProject PRJNA376566	5923075	Klebsiella oxytoca
S2_009_000_R3_maxbin2.maxbin.013.fasta_S2_009_000_R3.fa	BioProject PRJNA376566	2585921	Staphylococcus epidermidis
S2_009_000_R3_maxbin2.maxbin.026.fasta_S2_009_000_R3.fa	BioProject PRJNA376566	2812532	Enterococcus faecalis
S2_012_000_R1_abawaca.10.fasta_S2_012_000_R1.fa	BioProject PRJNA376566	1468458	Lawsonella clevelandensis
S2_012_000_R1_abawaca.30.fasta_S2_012_000_R1.fa	BioProject PRJNA376566	1924996	Propionibacterium acidipropionici
S2_012_000_R1_maxbin2.maxbin.007.fasta_S2_012_000_R1.fa	BioProject PRJNA376566	5755380	Klebsiella oxytoca
S2_012_000_R2_102_S2_012_000_R2.fa	BioProject PRJNA376566	5672070	Azospirillum brasilense
S2_012_000_R2_40_S2_012_000_R2.fa	BioProject PRJNA376566	2258223	Arcobacter butzleri ED-1
S2_012_000_R2_abawaca.132.fasta_S2_012_000_R2.fa	BioProject PRJNA376566	5121614	Klebsiella pneumoniae
S2_012_000_R2_abawaca.140.fasta_S2_012_000_R2.fa	BioProject PRJNA376566	1774776	Rhizobium sp. S41
S2_012_000_R2_abawaca.229.fasta_S2_012_000_R2.fa	BioProject PRJNA376566	5154688	Roseateles depolymerans
S2_012_000_R2_abawaca.239.fasta_S2_012_000_R2.fa	BioProject PRJNA376566	3139737	Sphingomonas sanxanigenens DSM 19645 = NX02
S2_012_000_R2_abawaca.245.fasta_S2_012_000_R2.fa	BioProject PRJNA376566	3324479	Citrobacter amalonaticus
S2_012_000_R2_abawaca.257.fasta_S2_012_000_R2.fa	BioProject PRJNA376566	7403657	Delftia acidovorans SPH-1
S2_012_000_R2_abawaca.53.fasta_S2_012_000_R2.fa	BioProject PRJNA376566	4568834	Sphingomonas sp. MM-1
S2_012_000_R2_abawaca.67.fasta_S2_012_000_R2.fa	BioProject PRJNA376566	4093265	Sphingobium sp. YBL2
S2_012_000_R2_abawaca.73.fasta_S2_012_000_R2.fa	BioProject PRJNA376566	3399381	Acinetobacter sp. ADP1
S2_012_000_R2_abawaca.99.fasta_S2_012_000_R2.fa	BioProject PRJNA376566	5514728	Novosphingobium pentaromativorans US6-1
S2_012_000_R2_maxbin2.maxbin.003.fasta_S2_012_000_R2.fa	BioProject PRJNA376566	7130328	Pseudomonas protegens Pf-5
S2_012_000_R2_maxbin2.maxbin.005.fasta_S2_012_000_R2.fa	BioProject PRJNA376566	4587707	Aeromonas hydrophila 4AK4
S2_012_000_R2_maxbin2.maxbin.039.fasta_S2_012_000_R2.fa	BioProject PRJNA376566	2416990	Sphingomonas hengshuiensis
S2_012_000_R3_1_S2_012_000_R3.fa	BioProject PRJNA376566	1834532	Kocuria palustris
S2_012_000_R3_28_S2_012_000_R3.fa	BioProject PRJNA376566	1374612	Rothia mucilaginosa DY-18
S2_012_000_R3_33_S2_012_000_R3.fa	BioProject PRJNA376566	2796280	Corynebacterium urealyticum DSM 7109
S2_012_000_R3_7_S2_012_000_R3.fa	BioProject PRJNA376566	2746830	Staphylococcus aureus
S2_012_000_R3_abawaca.106.fasta_S2_012_000_R3.fa	BioProject PRJNA376566	2377440	Staphylococcus haemolyticus
S2_012_000_R3_abawaca.27.fasta_S2_012_000_R3.fa	BioProject PRJNA376566	3530084	Brachybacterium faecium DSM 4810
S2_012_000_R3_abawaca.63.fasta_S2_012_000_R3.fa	BioProject PRJNA376566	1668511	Streptococcus thermophilus
S2_012_000_R3_maxbin2.maxbin.031.fasta_S2_012_000_R3.fa	BioProject PRJNA376566	4692330	Kocuria rhizophila DC2201
S2_012_000_R3_maxbin2.maxbin.049.fasta_S2_012_000_R3.fa	BioProject PRJNA376566	1509591	Gardnerella vaginalis 409-05
S2_012_000_R3_maxbin2.maxbin.054.fasta_S2_012_000_R3.fa	BioProject PRJNA376566	1182103	Gardnerella vaginalis HMP9231
S2_012_000_R3_maxbin2.maxbin.065.fasta_S2_012_000_R3.fa	BioProject PRJNA376566	4201790	Paracoccus denitrificans PD1222
S2_012_000_R3_maxbin2.maxbin.071.fasta_S2_012_000_R3.fa	BioProject PRJNA376566	2058021	Streptococcus pyogenes
S2_018_000_R1_68_S2_018_000_R1.fa	BioProject PRJNA376566	2617485	Dermacoccus nishinomiyaensis
S2_018_000_R1_abawaca.75.fasta_S2_018_000_R1.fa	BioProject PRJNA376566	1087295	Francisella cf. tularensis subsp. novicida 3523
S2_018_000_R1_maxbin2.maxbin.008.fasta_S2_018_000_R1.fa	BioProject PRJNA376566	1660156	Lawsonella clevelandensis
S2_018_000_R1_maxbin2.maxbin.012.fasta_S2_018_000_R1.fa	BioProject PRJNA376566	2851550	Staphylococcus epidermidis
S2_018_000_R1_maxbin2.maxbin.035.fasta_S2_018_000_R1.fa	BioProject PRJNA376566	1047861	Haemophilus parainfluenzae T3T1
S2_018_000_R2_42_S2_018_000_R2.fa	BioProject PRJNA376566	7037291	Pseudomonas protegens Pf-5
S2_018_000_R2_44_S2_018_000_R2.fa	BioProject PRJNA376566	4271317	Chryseobacterium sp. IHB B 17019
S2_018_000_R2_52_S2_018_000_R2.fa	BioProject PRJNA376566	3201315	Sphingomonas sanxanigenens DSM 19645 = NX02
S2_018_000_R2_60_S2_018_000_R2.fa	BioProject PRJNA376566	3153885	Brevundimonas sp. DS20
S2_018_000_R2_65_S2_018_000_R2.fa	BioProject PRJNA376566	3841663	Sphingomonas sp. NIC1
S2_018_000_R2_94_S2_018_000_R2.fa	BioProject PRJNA376566	2160771	Micavibrio aeruginosavorus ARL-13
S2_018_000_R2_abawaca.12.fasta_S2_018_000_R2.fa	BioProject PRJNA376566	5699629	Azospirillum brasilense
S2_018_000_R2_abawaca.157.fasta_S2_018_000_R2.fa	BioProject PRJNA376566	3491138	Acinetobacter sp. ADP1
S2_018_000_R2_abawaca.25.fasta_S2_018_000_R2.fa	BioProject PRJNA376566	4573494	Sphingomonas sp. MM-1
S2_018_000_R2_abawaca.70.fasta_S2_018_000_R2.fa	BioProject PRJNA376566	1747077	Blastochloris viridis
S2_018_000_R2_abawaca.99.fasta_S2_018_000_R2.fa	BioProject PRJNA376566	5291700	Novosphingobium pentaromativorans US6-1
S2_018_000_R3_50_S2_018_000_R3.fa	BioProject PRJNA376566	4352372	Mesorhizobium amorphae CCNWGS0123
S2_018_000_R3_59_S2_018_000_R3.fa	BioProject PRJNA376566	7563015	Gordonia sp. KTR9
S2_018_000_R3_68_S2_018_000_R3.fa	BioProject PRJNA376566	3235503	Acinetobacter johnsonii XBB1
S2_018_000_R3_77_S2_018_000_R3.fa	BioProject PRJNA376566	3219969	Sphingomonas hengshuiensis
S2_018_000_R3_98_S2_018_000_R3.fa	BioProject PRJNA376566	2861413	Paracoccus denitrificans PD1222
S2_018_000_R3_abawaca.136.fasta_S2_018_000_R3.fa	BioProject PRJNA376566	2397667	Kocuria palustris
S2_018_000_R3_abawaca.142.fasta_S2_018_000_R3.fa	BioProject PRJNA376566	3416438	Pseudoxanthomonas suwonensis
S2_018_000_R3_abawaca.59.fasta_S2_018_000_R3.fa	BioProject PRJNA376566	2576913	Staphylococcus epidermidis
S2_018_000_R3_abawaca.76.fasta_S2_018_000_R3.fa	BioProject PRJNA376566	2337893	Altererythrobacter marensis
S2_018_000_R3_abawaca.93.fasta_S2_018_000_R3.fa	BioProject PRJNA376566	2766317	Citromicrobium sp. JL477
S2_018_000_R3_abawaca.96.fasta_S2_018_000_R3.fa	BioProject PRJNA376566	3096150	Paracoccus denitrificans PD1222
S2_018_000_R3_maxbin2.maxbin.022.fasta_S2_018_000_R3.fa	BioProject PRJNA376566	2522990	Staphylococcus haemolyticus
S2_018_000_R3_maxbin2.maxbin.034.fasta_S2_018_000_R3.fa	BioProject PRJNA376566	2185571	Gemella sp. oral taxon 928
S2_018_000_R3_maxbin2.maxbin.066.fasta_S2_018_000_R3.fa	BioProject PRJNA376566	3745795	Leifsonia xyli
S2_018_000_R3_maxbin2.maxbin.070.fasta_S2_018_000_R3.fa	BioProject PRJNA376566	3342019	Sphingomonas taxi
