# Supplementary material for: Strain-resolved analysis of hospital rooms and infants reveals overlap between the human and room microbiome
Source: Nat Commun. 2017 Nov 27;8:1814. doi: 10.1038/s41467-017-02018-w (PMC5703836; doi:10.1038/s41467-017-02018-w)
Supplement: Supplementary file 7 — Supplementary Data 4 [file 41467_2017_2018_MOESM7_ESM.txt]

"#Supplementary Data 4. Genome clustering information from the genome de-replication workflow. This table details primary cluster, secondary cluster, and information on clustering method for each genome."					
genome	secondary_cluster	threshold	cluster_method	comparison_algorithm	primary_cluster
0113A1018_Clostridium_difficile_31_16.fa	44_1	0.01	average	gANI	44
0228A1116_Clostridium_difficile__361.fa	44_1	0.01	average	gANI	44
0307A1205_Clostridium_difficile__504.fa	44_1	0.01	average	gANI	44
0425A0128_Peptoclostridium_difficile_29_28.fa	44_1	0.01	average	gANI	44
0815A0414_Clostridium_difficile__190.fa	44_1	0.01	average	gANI	44
1222A0725_Peptoclostridium_difficile_28_116.fa	44_1	0.01	average	gANI	44
1420A0815_Peptoclostridium_difficile_28_202.fa	44_1	0.01	average	gANI	44
1822A1027_Peptoclostridium_difficile_28_381.fa	44_1	0.01	average	gANI	44
38_002_Peptoclostridium_difficile_28_46.fa	44_1	0.01	average	gANI	44
60_010_Peptoclostridium_difficile_28_20.fa	44_1	0.01	average	gANI	44
64_013_Peptoclostridium_difficile_28_21.fa	44_1	0.01	average	gANI	44
88_017_Peptoclostridium_difficile_28_30.fa	44_1	0.01	average	gANI	44
NECEvent2014_2_3_Peptoclostridium_difficile_28_21.fa	44_1	0.01	average	gANI	44
0115A1020_Bacteroides_vulgatus_43_74.fa	9_1	0.01	average	gANI	9
1111A0618_Bacteroides_spp__301.fa	9_2	0.01	average	gANI	9
0118A1023_Citrobacter_koseri_53_430.fa	156_0	0.01	average	gANI	156
0124A1029_Enterococcus_faecalis_36_130.fa	72_2	0.01	average	gANI	72
0612A0306_Enterococcus_faecalis_37_60.fa	72_2	0.01	average	gANI	72
35_002_Enterococcus_faecalis_37_29.fa	72_2	0.01	average	gANI	72
38_012_Enterococcus_faecalis_37_118.fa	72_2	0.01	average	gANI	72
39_003_Enterococcus_faecalis_37_54.fa	72_2	0.01	average	gANI	72
61_007_Enterococcus_faecalis_37_1422.fa	72_2	0.01	average	gANI	72
NIHY1_11_28__Enterococcus_faecalis.contigs.fa	72_2	0.01	average	gANI	72
0321A1219_Enterococcus_faecalis__9.fa	72_1	0.01	average	gANI	72
0415A0118_Enterococcus_faecalis_38_29.fa	72_1	0.01	average	gANI	72
0505A0127_Enterococcus_faecalis_38_40.fa	72_3	0.01	average	gANI	72
0511A0202_Enterococcus_faecalis_37_56.fa	72_3	0.01	average	gANI	72
0514A0205_Enterococcus_faecalis_38_23.fa	72_3	0.01	average	gANI	72
0515A0206_Enterococcus_faecalis_37_20.fa	72_3	0.01	average	gANI	72
0516A0207_Enterococcus_faecalis_37_84.fa	72_3	0.01	average	gANI	72
0517A0208_Enterococcus_faecalis_37_253.fa	72_3	0.01	average	gANI	72
0518A0209_Enterococcus_faecalis_37_223.fa	72_3	0.01	average	gANI	72
0519A0210_Enterococcus_faecalis_37_393.fa	72_3	0.01	average	gANI	72
0520A0211_Enterococcus_faecalis_37_195.fa	72_3	0.01	average	gANI	72
0521A0212_Enterococcus_faecalis_37_88.fa	72_3	0.01	average	gANI	72
0522A0213_Enterococcus_faecalis_37_181.fa	72_3	0.01	average	gANI	72
0523A0214_Enterococcus_faecalis_37_732.fa	72_3	0.01	average	gANI	72
0524A0215_Enterococcus_faecalis_37_280.fa	72_3	0.01	average	gANI	72
0525A0216_Enterococcus_faecalis_37_334.fa	72_3	0.01	average	gANI	72
0526A0217_Enterococcus_faecalis_37_500.fa	72_3	0.01	average	gANI	72
0527A0218_Enterococcus_faecalis_37_119.fa	72_3	0.01	average	gANI	72
0528A0219_Enterococcus_faecalis_37_57.fa	72_3	0.01	average	gANI	72
0814A0413_Enterococcus_faecalis__268.fa	72_3	0.01	average	gANI	72
0910A0430_Enterococcus_faecalis_37_1487.fa	72_3	0.01	average	gANI	72
1021A0622_Enterococcus_faecalis_38_47.fa	72_3	0.01	average	gANI	72
1030A0701_Enterococcus_faecalis_37_7.fa	72_3	0.01	average	gANI	72
1213A0716_Enterococcus_faecalis_38_183.fa	72_3	0.01	average	gANI	72
1417A0812_Enterococcus_faecalis_37_10.fa	72_3	0.01	average	gANI	72
1616A0903_Enterococcus_faecalis_37_15.fa	72_3	0.01	average	gANI	72
1723A1010_Enterococcus_faecalis_38_8.fa	72_3	0.01	average	gANI	72
31_020_Enterococcus_faecalis_37_49.fa	72_3	0.01	average	gANI	72
60_004_Enterococcus_faecalis_38_16.fa	72_3	0.01	average	gANI	72
64_010_Enterococcus_faecalis_37_18.fa	72_3	0.01	average	gANI	72
65_007_Enterococcus_faecalis_37_10.fa	72_3	0.01	average	gANI	72
66_008_Enterococcus_faecalis_37_368.fa	72_3	0.01	average	gANI	72
88_009_Enterococcus_faecalis_38_113.fa	72_3	0.01	average	gANI	72
93_004_Enterococcus_faecalis_38_79.fa	72_3	0.01	average	gANI	72
NECEvent2014_2_1_Enterococcus_faecalis_38_25.fa	72_3	0.01	average	gANI	72
NECEvent2014_3_4_Enterococcus_faecalis_37_352.fa	72_3	0.01	average	gANI	72
NECEvent2014_5_2_Enterococcus_faecalis_37_15.fa	72_3	0.01	average	gANI	72
NECEvent2014_6_4_Enterococcus_faecalis_38_65.fa	72_3	0.01	average	gANI	72
NECEvent2014_8_2_Enterococcus_faecalis_37_32.fa	72_3	0.01	average	gANI	72
NECEvent2014_9_1_Enterococcus_faecalis_37_534.fa	72_3	0.01	average	gANI	72
NIHY1_03_46__Enterococcus_faecalis.contigs.fa	72_3	0.01	average	gANI	72
NIHY1_14_65__Enterococcus_faecalis.contigs.fa	72_3	0.01	average	gANI	72
NIHY1_18_43__Enterococcus_faecalis.contigs.fa	72_3	0.01	average	gANI	72
NIHY1_21_44__Enterococcus_faecalis.contigs.fa	72_3	0.01	average	gANI	72
S2_005_002_R3_21_S2_005_002_R3.fa	72_3	0.01	average	gANI	72
S2_005_003_R1_35_S2_005_003_R1.fa	72_3	0.01	average	gANI	72
S2_009_000_R3_maxbin2.maxbin.026.fasta_S2_009_000_R3.fa	72_3	0.01	average	gANI	72
1813A1018_Enterococcus_faecalis_38_7.fa	72_4	0.01	average	gANI	72
71_014_Enterococcus_faecalis_37_16.fa	72_4	0.01	average	gANI	72
NIHY1_09_59__Enterococcus_faecalis.contigs.fa	72_5	0.01	average	gANI	72
0205A1024_Veillonella_spp__43.fa	47_13	0.01	average	gANI	47
1417A0812_Veillonella_sp_39_894.fa	47_13	0.01	average	gANI	47
0417A0120_Veillonella_sp_39_44.fa	47_5	0.01	average	gANI	47
0626A0320_Veillonella_sp_39_248.fa	47_11	0.01	average	gANI	47
0807A0406_Veillonella_sp_39_6.fa	47_11	0.01	average	gANI	47
1823A1028_Veillonella_sp_39_9.fa	47_4	0.01	average	gANI	47
35_016_Veillonella_39_38.fa	47_10	0.01	average	gANI	47
71_012_Veillonella_39_38.fa	47_10	0.01	average	gANI	47
60_007_Veillonella_39_42.fa	47_6	0.01	average	gANI	47
64_013_Veillonella_parvula_related_39_214.fa	47_3	0.01	average	gANI	47
NECEvent2014_2_9_Veillonella_parvula-rel_38_132.fa	47_3	0.01	average	gANI	47
66_006_Veillonella_39_54.fa	47_7	0.01	average	gANI	47
66_017_Veillonella_39_13.fa	47_8	0.01	average	gANI	47
88_015_Veillonella_39_370.fa	47_1	0.01	average	gANI	47
NECEvent2014_3_3_Veillonella_parvula-rel_38_390.fa	47_9	0.01	average	gANI	47
NECEvent2014_4_5_Veillonella_parvula-rel_38_741_partial.fa	47_12	0.01	average	gANI	47
NIHY1_03_48__Veillonella_parvula_rel.contigs.fa	47_14	0.01	average	gANI	47
NIHY1_11_24__Veillonella.contigs.fa	47_2	0.01	average	gANI	47
0211A1030_Staphylococcus_lugdunensis__6_partial.fa	82_1	0.01	average	gANI	82
1211A0714_Staphylococcus_lugdunensis_34_7.fa	82_1	0.01	average	gANI	82
0211A1030_Veillonella_spp__1437.fa	46_8	0.01	average	gANI	46
0317A1215_Veillonella_spp__673.fa	46_7	0.01	average	gANI	46
0419A0122_Veillonella_sp_39_98.fa	46_10	0.01	average	gANI	46
0826A0425_Veillonella_spp__8.fa	46_1	0.01	average	gANI	46
1224A0727_Veillonella_sp_39_236.fa	46_3	0.01	average	gANI	46
38_004_Veillonella_39_32.fa	46_2	0.01	average	gANI	46
88_003_Veillonella_39_127.fa	46_6	0.01	average	gANI	46
NECEvent2014_4_4_Veillonella_38_569.fa	46_11	0.01	average	gANI	46
NECEvent2014_6_6_Veillonella_atypica-rel_39_925.fa	46_4	0.01	average	gANI	46
NECEvent2014_7_3_Veillonella_atypica-rel_39_158.fa	46_9	0.01	average	gANI	46
NIHY1_23_135__Veillonella.contigs.fa	46_5	0.01	average	gANI	46
0212A1031_Clostridium_sordellii__48.fa	27_1	0.01	average	gANI	27
0417A0120_Clostridium_sordellii_28_17.fa	27_3	0.01	average	gANI	27
NECEvent2014_5_7_Peptoclostridium_sordelli-rel_28_6.fa	27_2	0.01	average	gANI	27
0218A1106_Corynebacterium_spp__59_partial.fa	109_1	0.01	average	gANI	109
0908A0428_Corynebacterium_spp_59_468.fa	109_1	0.01	average	gANI	109
70_002_Corynebacterium_sp._KPL1821_59_116.fa	109_1	0.01	average	gANI	109
0522W_Corynebacterium_59_9.fna	109_3	0.01	average	gANI	109
NIHY1_14_70__Corynebacterium.contigs.fa	109_2	0.01	average	gANI	109
0220A1108_Klebsiella_pneumoniae__24.fa	160_1	0.01	average	gANI	160
0507A0129_Klebsiella_pneumoniae_55_72_partial.fa	160_1	0.01	average	gANI	160
0527A0218_Klebsiella_pneumoniae_57_55.fa	160_1	0.01	average	gANI	160
0612A0306_Klebsiella_pneumoniae_58_291.fa	160_1	0.01	average	gANI	160
0909A0429_Klebsiella_pneumoniae_58_33.fa	160_1	0.01	average	gANI	160
1428A0823_Klebsiella_pneumoniae__476_partial.fa	160_1	0.01	average	gANI	160
1512A0821_Klebsiella_pneumoniae_58_550.fa	160_1	0.01	average	gANI	160
1615A0902_Klebsiella_pneumoniae_58_198.fa	160_1	0.01	average	gANI	160
31_016_Klebsiella_pneumoniae_58_447.fa	160_1	0.01	average	gANI	160
35_014_Klebsiella_pneumoniae_57_699.fa	160_1	0.01	average	gANI	160
61_007_Klebsiella_pneumoniae_57_47.fa	160_1	0.01	average	gANI	160
64_021_Klebsiella_pneumoniae_57_267.fa	160_1	0.01	average	gANI	160
65_005_Klebsiella_pneumoniae_57_2245.fa	160_1	0.01	average	gANI	160
70_010_Klebsiella_pneumoniae_57_248.fa	160_1	0.01	average	gANI	160
71_005_Klebsiella_pneumoniae_57_224.fa	160_1	0.01	average	gANI	160
88_003_Klebsiella_pneumoniae_58_404.fa	160_1	0.01	average	gANI	160
93_010_Klebsiella_pneumoniae_57_401.fa	160_1	0.01	average	gANI	160
NECEvent2014_5_6_Klebsiella_pneumoniae_57_39_partial.fa	160_1	0.01	average	gANI	160
NIHY1_08_33__Klebsiella_pneumoniae.contigs.fa	160_1	0.01	average	gANI	160
NIHY1_23_108__Klebsiella_pneumoniae.contigs.fa	160_1	0.01	average	gANI	160
S2_009_000_R2_maxbin2.maxbin.018.fasta_S2_009_000_R2.fa	160_1	0.01	average	gANI	160
S2_012_000_R2_abawaca.132.fasta_S2_012_000_R2.fa	160_1	0.01	average	gANI	160
NECEvent2014_4_5_Klebsiella_pneumoniae-rel_55_15.fa	160_2	0.01	average	gANI	160
NECEvent2014_8_6_Klebsiella_pneumoniae-rel_57_348_partial.fa	160_2	0.01	average	gANI	160
0224A1112_Enterobacter_spp__16_partial.fa	162_1	0.01	average	gANI	162
0817A0416_Enterobacter_cloacae__6.fa	162_7	0.01	average	gANI	162
1217A0720_Enterobacter_sp_56_182.fa	162_5	0.01	average	gANI	162
NIHY1_17_38__Enterobacter.contigs.fa	162_5	0.01	average	gANI	162
1419A0814_Enterobacter_sp_55_241.fa	162_10	0.01	average	gANI	162
1628A0915_Enterobacter_sp_56_95.fa	162_6	0.01	average	gANI	162
66_008_Enterobacter_56_149.fa	162_4	0.01	average	gANI	162
NECEvent2014_8_1_Enterobacter_rel_to_cloacae_54_482_partial.fa	162_4	0.01	average	gANI	162
69_010_Enterobacter_sp._35699-related_55_343.fa	162_3	0.01	average	gANI	162
70_002_Enterobacter_sp._35699-related_55_138.fa	162_3	0.01	average	gANI	162
NECEvent2014_2_4_Enterobacter_cloacae_55_663.fa	162_8	0.01	average	gANI	162
NECEvent2014_5_7_Enterobacter_cloacae_rel_MGH25_55_278_partial.fa	162_2	0.01	average	gANI	162
NECEvent2014_6_5_Enterobacter_cloacae_rel_55_56_partial.fa	162_9	0.01	average	gANI	162
0224A1112_Staphylococcus_aureus__21.fa	83_2	0.01	average	gANI	83
0308A1206_Staphylococcus_aureus__843.fa	83_2	0.01	average	gANI	83
1215A0718_Staphylococcus_aureus_33_308.fa	83_2	0.01	average	gANI	83
S2_003_000_R3_4_S2_003_000_R3.fa	83_2	0.01	average	gANI	83
S2_012_000_R3_7_S2_012_000_R3.fa	83_2	0.01	average	gANI	83
1418A0813_Staphylococcus_aureus_33_122.fa	83_3	0.01	average	gANI	83
NIHY1_19_49__Staphylococcus_aureus.contigs.fa	83_1	0.01	average	gANI	83
NIHY1_21_45__Staphylococcus_aureus.contigs.fa	83_1	0.01	average	gANI	83
NIHY1_23_134__Staphylococcus_aureus.contigs.fa	83_1	0.01	average	gANI	83
0226A1114_Streptococcus_spp__23.fa	92_1	0.01	average	gANI	92
0305A1203_Streptococcus_mitis__17_partial.fa	92_2	0.01	average	gANI	92
0227A1115_Clostridium_perfringens__436.fa	26_12	0.01	average	gANI	26
64_021_Clostridium_perfringens_29_11.fa	26_12	0.01	average	gANI	26
0307A1205_Clostridium_perfringens__342.fa	26_13	0.01	average	gANI	26
1121A0628_Clostridium_perfringens__14.fa	26_13	0.01	average	gANI	26
NECEvent2014_5_7_Clostridium_perfringens_28_149.fa	26_13	0.01	average	gANI	26
NIHY1_23_103__Clostridium_perfringens.contigs.fa	26_13	0.01	average	gANI	26
0407A0110_Clostridium_perfringens__351.fa	26_19	0.01	average	gANI	26
0420A0123_Clostridium_perfringens_28_38.fa	26_1	0.01	average	gANI	26
0427A0130_Clostridium_perfringens_28_10.fa	26_2	0.01	average	gANI	26
0518A0209_Clostridium_perfringens_28_13.fa	26_9	0.01	average	gANI	26
0519A0210_Clostridium_perfringens_28_5.fa	26_9	0.01	average	gANI	26
0520A0211_Clostridium_perfringens_28_5.fa	26_9	0.01	average	gANI	26
0521A0212_Clostridium_perfringens_28_11.fa	26_9	0.01	average	gANI	26
0522A0213_Clostridium_perfringens_28_249.fa	26_9	0.01	average	gANI	26
0523A0214_Clostridium_perfringens_28_241.fa	26_9	0.01	average	gANI	26
0524A0215_Clostridium_perfringens_28_84.fa	26_9	0.01	average	gANI	26
0525A0216_Clostridium_perfringens_28_27.fa	26_9	0.01	average	gANI	26
0526A0217_Clostridium_perfringens_28_13.fa	26_9	0.01	average	gANI	26
0527A0218_Clostridium_perfringens_28_51.fa	26_9	0.01	average	gANI	26
0528A0219_Clostridium_perfringens_28_18.fa	26_9	0.01	average	gANI	26
0908A0428_Clostridium_perfringens_28_18.fa	26_9	0.01	average	gANI	26
0620A0314_Clostridium_perfringens_28_22.fa	26_11	0.01	average	gANI	26
0827A0426_Clostridium_perfringens__151.fa	26_3	0.01	average	gANI	26
1030A0701_Clostridium_perfringens_28_13.fa	26_6	0.01	average	gANI	26
1224A0727_Clostridium_perfringens_28_201.fa	26_15	0.01	average	gANI	26
1419A0814_Clostridium_perfringens_28_50.fa	26_10	0.01	average	gANI	26
NECEvent2014_6_7_Clostridium_perfringens_28_32.fa	26_10	0.01	average	gANI	26
35_024_Clostridium_perfringens_28_29.fa	26_20	0.01	average	gANI	26
38_002_Clostridium_perfringens_28_54.fa	26_17	0.01	average	gANI	26
60_010_Clostridium_perfringens_28_9.fa	26_5	0.01	average	gANI	26
66_004_Clostridium_perfringens_28_55.fa	26_21	0.01	average	gANI	26
66_008_Clostridium_perfringens_28_174.fa	26_8	0.01	average	gANI	26
66_020_Clostridium_perfringens_28_8.fa	26_14	0.01	average	gANI	26
93_010_Clostridium_perfringens_28_86.fa	26_4	0.01	average	gANI	26
NECEvent2014_4_1_Clostridium_perfringens_28_318.fa	26_16	0.01	average	gANI	26
NECEvent2014_8_3_Clostridium_perfringens_28_18.fa	26_7	0.01	average	gANI	26
NIHY1_18_44__Clostridium_perfringens.contigs.fa	26_18	0.01	average	gANI	26
0227A1115_Haemophilus_spp__21.fa	49_6	0.01	average	gANI	49
0315A1213_Haemophilus_spp__23.fa	49_6	0.01	average	gANI	49
0410A0113_Haemophilus_spp__10.fa	49_1	0.01	average	gANI	49
NIHY1_19_50__Haemophilus_parainfluenzae.contigs.fa	49_1	0.01	average	gANI	49
NIHY1_21_43__Haemophilus_parainfluenzae.contigs.fa	49_1	0.01	average	gANI	49
NIHY1_23_126__Haemophilus_parainfluenzae.contigs.fa	49_1	0.01	average	gANI	49
1022A0623_Haemophilus_sp_39_48.fa	49_4	0.01	average	gANI	49
38_006_Haemophilus_parainfluenzae_39_14.fa	49_7	0.01	average	gANI	49
38_010_Haemophilus_parainfluenzae_39_630.fa	49_8	0.01	average	gANI	49
61_013_Haemophilus_parainfluenzae_related_39_7.fa	49_3	0.01	average	gANI	49
93_004_Haemophilus_parainfluenzae_39_44.fa	49_9	0.01	average	gANI	49
NECEvent2014_5_7_Haemophilus_parainfluenzae-rel_39_109.fa	49_2	0.01	average	gANI	49
NIHY1_09_195__Haemophilus_parainfluenzae.contigs.fa	49_5	0.01	average	gANI	49
0227A1115_Staphylococcus_epidermidis__78.fa	86_1	0.01	average	gANI	86
0320A1218_Staphylococcus_epidermidis__37.fa	86_1	0.01	average	gANI	86
0412A0115_Staphylococcus_epidermidis__117.fa	86_1	0.01	average	gANI	86
0614A0308_Staphylococcus_sp_32_10.fa	86_1	0.01	average	gANI	86
0810A0409_Staphylococcus_epidermidis__570.fa	86_1	0.01	average	gANI	86
1216A0719_Staphylococcus_epidermidis_32_16.fa	86_1	0.01	average	gANI	86
1410A0805_Staphylococcus_epidermidis_32_27.fa	86_1	0.01	average	gANI	86
1509A0818_Staphylococcus_sp_32_185.fa	86_1	0.01	average	gANI	86
1607A0825_Staphylococcus_sp_32_28.fa	86_1	0.01	average	gANI	86
1708A0925_Staphylococcus_sp_32_5.fa	86_1	0.01	average	gANI	86
1810A1015_Staphylococcus_sp_32_14.fa	86_1	0.01	average	gANI	86
35_006_Staphylococcus_epidermidis_32_23.fa	86_1	0.01	average	gANI	86
38_006_Staphylococcus_epidermidis_32_27.fa	86_1	0.01	average	gANI	86
39_004_Staphylococcus_epidermidis_32_69.fa	86_1	0.01	average	gANI	86
60_002_Staphylococcus_epidermidis_32_10.fa	86_1	0.01	average	gANI	86
61_007_Staphylococcus_epidermidis_32_15.fa	86_1	0.01	average	gANI	86
64_003_Staphylococcus_epidermidis_32_33.fa	86_1	0.01	average	gANI	86
70_007_Staphylococcus_epidermidis_32_52.fa	86_1	0.01	average	gANI	86
93_009_Staphylococcus_epidermidis_32_326.fa	86_1	0.01	average	gANI	86
NECEvent2014_3_6_Staphylococcus_epidermidis_32_14.fa	86_1	0.01	average	gANI	86
NECEvent2014_4_1_Staphylococcus_epidermidis_32_27.fa	86_1	0.01	average	gANI	86
NECEvent2014_6_4_Staphylococcus_epidermidis_31_30.fa	86_1	0.01	average	gANI	86
NECEvent2014_9_2_Staphylococcus_epidermidis_32_131.fa	86_1	0.01	average	gANI	86
NIHY1_08_38__Staphylococcus_epidermidis.contigs.fa	86_1	0.01	average	gANI	86
NIHY1_09_75__Staphylococcus_epidermidis.contigs.fa	86_1	0.01	average	gANI	86
NIHY1_11_25__Staphylococcus_epidermidis.contigs.fa	86_1	0.01	average	gANI	86
NIHY1_14_99__Staphylococcus_epidermidis.contigs.fa	86_1	0.01	average	gANI	86
NIHY1_18_91__Staphylococcus_epidermidis.contigs.fa	86_1	0.01	average	gANI	86
S2_005_002_R1_49_S2_005_002_R1.fa	86_1	0.01	average	gANI	86
S2_009_000_R3_maxbin2.maxbin.013.fasta_S2_009_000_R3.fa	86_1	0.01	average	gANI	86
S2_018_000_R1_maxbin2.maxbin.012.fasta_S2_018_000_R1.fa	86_1	0.01	average	gANI	86
S2_018_000_R3_abawaca.59.fasta_S2_018_000_R3.fa	86_1	0.01	average	gANI	86
31_007_Staphylococcus_epidermidis_32_7.fa	86_4	0.01	average	gANI	86
66_015_Staphylococcus_epidermidis_32_26.fa	86_4	0.01	average	gANI	86
69_002_Staphylococcus_epidermidis_32_11.fa	86_4	0.01	average	gANI	86
71_003_Staphylococcus_epidermidis_32_25.fa	86_4	0.01	average	gANI	86
71_016_Staphylococcus_epidermidis_33_7.fa	86_2	0.01	average	gANI	86
NIHY1_23_137__Staphylococcus_epidermidis.contigs.fa	86_5	0.01	average	gANI	86
S2_005_003_R3_56_S2_005_003_R3.fa	86_3	0.01	average	gANI	86
0228A1116_Clostridium_spp__17.fa	24_0	0.01	average	gANI	24
0228A1116_Haemophilus_spp__39.fa	51_0	0.01	average	gANI	51
0307A1205_Streptococcus_agalactiae__156.fa	97_1	0.01	average	gANI	97
0505A0127_Streptococcus_agalactiae_35_1.2k.fa	97_1	0.01	average	gANI	97
0506A0128_Streptococcus_agalactiae_35_940.fa	97_1	0.01	average	gANI	97
1806A1011_Streptococcus_agalactiae_35_88.fa	97_1	0.01	average	gANI	97
31_018_Streptococcus_agalactiae_35_28.fa	97_1	0.01	average	gANI	97
35_010_Streptococcus_agalactiae_35_37.fa	97_1	0.01	average	gANI	97
88_014_Streptococcus_agalactiae_35_5.fa	97_1	0.01	average	gANI	97
NIHY1_09_63__Streptococcus_agalactiae.contigs.fa	97_1	0.01	average	gANI	97
0308A1206_Staphylococcus_warneri__297_partial.fa	87_1	0.01	average	gANI	87
70_002_Staphylococcus_warneri-related_33_143.fa	87_1	0.01	average	gANI	87
0406A0109_Streptococcus_spp__66.fa	95_8	0.01	average	gANI	95
0407A0110_Streptococcus_spp__8.fa	95_5	0.01	average	gANI	95
0820A0419_Streptococcus_spp__32.fa	95_3	0.01	average	gANI	95
1030A0701_Streptococcus_sp_40_10.fa	95_4	0.01	average	gANI	95
39_002_Streptococcus_salivarius-related_39_42.fa	95_6	0.01	average	gANI	95
39_003_Streptococcus_40_6.fa	95_1	0.01	average	gANI	95
60_011_Streptococcus_vestibularis-related_41_7.fa	95_10	0.01	average	gANI	95
64_009_Streptococcus_vestibularis-related_40_9.fa	95_11	0.01	average	gANI	95
NECEvent2014_2_2_Streptococcus_salivarius-rel_39_8.fa	95_7	0.01	average	gANI	95
NECEvent2014_8_4_Streptococcus_HSISS3-rel_41_5.fa	95_2	0.01	average	gANI	95
S2_003_000_R3_44_S2_003_000_R3.fa	95_9	0.01	average	gANI	95
S2_012_000_R3_abawaca.63.fasta_S2_012_000_R3.fa	95_9	0.01	average	gANI	95
0412A0115_Clostridium_spp__6.fa	25_1	0.01	average	gANI	25
1617A0904_Clostridium_7243FAA_28_9.fa	25_1	0.01	average	gANI	25
NECEvent2014_6_6_Clostridium_7_2_43FAA_28_19.fa	25_2	0.01	average	gANI	25
0412A0115_Propionibacterium_spp__6.fa	130_5	0.01	average	gANI	130
0516A0207_Propionibacterium_63_27.fa	130_5	0.01	average	gANI	130
0518A0209_Propionibacterium_spp_63_19.fa	130_5	0.01	average	gANI	130
0519A0210_Propionibacterium_63_25.fa	130_5	0.01	average	gANI	130
0520A0211_Propionibacterium_63_13.fa	130_5	0.01	average	gANI	130
0521A0212_Propionibacterium_63_25.fa	130_5	0.01	average	gANI	130
0522A0213_Propionibacterium_63_23.fa	130_5	0.01	average	gANI	130
0524A0215_Propionibacterium_63_126.fa	130_5	0.01	average	gANI	130
0525A0216_Propionibacterium_63_91.fa	130_5	0.01	average	gANI	130
0526A0217_Propionibacterium_63_381.fa	130_5	0.01	average	gANI	130
0527A0218_Propionibacterium_63_28.fa	130_5	0.01	average	gANI	130
0528A0219_Propionibacterium_63_24.fa	130_5	0.01	average	gANI	130
0826A0425_Propionibacterium_spp__27.fa	130_5	0.01	average	gANI	130
1417A0812_Propionibacterium_sp_63_10.fa	130_5	0.01	average	gANI	130
35_020_Propionibacterium_63_20.fa	130_5	0.01	average	gANI	130
71_006_Propionibacterium_63_31.fa	130_5	0.01	average	gANI	130
NECEvent2014_5_6_Propionibacterium_HGH0353-rel_64_7.fa	130_5	0.01	average	gANI	130
NIHY1_18_86__Propionibacterium.contigs.fa	130_5	0.01	average	gANI	130
NIHY1_19_47__Propionibacterium.contigs.fa	130_5	0.01	average	gANI	130
S2_005_002_R3_32_S2_005_002_R3.fa	130_5	0.01	average	gANI	130
1413A0808_Propionibacterium_sp_63_8.fa	130_3	0.01	average	gANI	130
65_029_Propionibacterium_63_23.fa	130_3	0.01	average	gANI	130
NECEvent2014_4_1_Propionibacterium_63_26.fa	130_3	0.01	average	gANI	130
NIHY1_11_30__Propionibacterium.contigs.fa	130_3	0.01	average	gANI	130
38_015_Propionibacterium_63_53.fa	130_1	0.01	average	gANI	130
39_001_Actinobacteria_63_42.fa	130_1	0.01	average	gANI	130
70_011_Propionibacterium_64_26.fa	130_1	0.01	average	gANI	130
64_018_Propionibacterium_63_42.fa	130_4	0.01	average	gANI	130
66_014_Propionibacterium_63_40.fa	130_4	0.01	average	gANI	130
69_008_Propionibacterium_63_41.fa	130_2	0.01	average	gANI	130
70_007_Propionibacterium_63_44.fa	130_2	0.01	average	gANI	130
0414A0117_Klebsiella_megabin_56_92.fa	158_2	0.01	average	gANI	158
1722A1009_Klebsiella_oxytoca_56_256.fa	158_2	0.01	average	gANI	158
S2_009_000_R3_maxbin2.maxbin.006.fasta_S2_009_000_R3.fa	158_2	0.01	average	gANI	158
S2_012_000_R1_maxbin2.maxbin.007.fasta_S2_012_000_R1.fa	158_2	0.01	average	gANI	158
0427A0130_Klebsiella_oxytoca_56_74.fa	158_4	0.01	average	gANI	158
1820A1025_Klebsiella_oxytoca_56_18.fa	158_4	0.01	average	gANI	158
0613A0307_Klebsiella_sp_56_92.fa	158_3	0.01	average	gANI	158
1421A0816_Klebsiella_oxytoca_55_20.fa	158_3	0.01	average	gANI	158
1008A0609_Klebsiella_oxytoca_56_986.fa	158_5	0.01	average	gANI	158
NECEvent2014_1_2_Klebsiella_oxytoc-rel_55_317.fa	158_5	0.01	average	gANI	158
NIHY1_09_61__Klebsiella_oxytoca.contigs.fa	158_5	0.01	average	gANI	158
1618A0905_Klebsiella_oxytoca_55_46.fa	158_1	0.01	average	gANI	158
NIHY1_18_42__Klebsiella_oxytoca.contigs.fa	158_1	0.01	average	gANI	158
NIHY1_19_63__Klebsiella_oxytoca_II.contigs.fa	158_1	0.01	average	gANI	158
NIHY1_23_101__Klebsiella_oxytoca.contigs.fa	158_1	0.01	average	gANI	158
0417A0120_Clostridium_sp_30_158.fa	30_4	0.01	average	gANI	30
0426A0129_Clostridium_sp_30_658.fa	30_2	0.01	average	gANI	30
1023A0624_Clostridium_sp_30_29.fa	30_2	0.01	average	gANI	30
60_010_Clostridium_paraputrificum_30_37.fa	30_2	0.01	average	gANI	30
64_009_Clostridium_paraputrificum_30_40.fa	30_2	0.01	average	gANI	30
66_006_Clostridium__paraputrificum_30_389.fa	30_2	0.01	average	gANI	30
88_014_Clostridium_paraputrificum_30_60.fa	30_2	0.01	average	gANI	30
NECEvent2014_2_8_Clostridium_paraputrificum_30_21.fa	30_2	0.01	average	gANI	30
NECEvent2014_5_1_Clostridium_paraputrificum_30_65.fa	30_2	0.01	average	gANI	30
NECEvent2014_6_3_Clostridium_paraputrificum_29_53.fa	30_2	0.01	average	gANI	30
NECEvent2014_8_5_Clostridium_paraputrificum_29_42.fa	30_2	0.01	average	gANI	30
NIHY1_19_60__Clostridium_II.contigs.fa	30_2	0.01	average	gANI	30
1426A0821_Clostridium_spp__110.fa	30_1	0.01	average	gANI	30
38_002_Clostridium_30_60.fa	30_1	0.01	average	gANI	30
39_006_Clostridium_paraputrificum_30_69.fa	30_1	0.01	average	gANI	30
NIHY1_09_64__Clostridium.contigs.fa	30_1	0.01	average	gANI	30
NIHY1_14_71__Clostridium.contigs.fa	30_3	0.01	average	gANI	30
0417A0120_Pseudomonas_aeruginosa_66_64.fa	137_2	0.01	average	gANI	137
0511A0202_Pseudomonas_aeruginosa_65_16.fa	137_2	0.01	average	gANI	137
0514A0205_Pseudomonas_aeruginosa_65_48.fa	137_2	0.01	average	gANI	137
0814A0413_Pseudomonas_aeruginosa__244.fa	137_2	0.01	average	gANI	137
61_008_Pseudomonas_aeruginosa_66_38.fa	137_2	0.01	average	gANI	137
65_007_Pseudomonas_aeruginosa_66_63.fa	137_2	0.01	average	gANI	137
NECEvent2014_3_6_Pseudomonas_aeruginosa_65_49.fa	137_2	0.01	average	gANI	137
NIHY1_04_48__Pseudomonas_aeruginosa.contigs.fa	137_2	0.01	average	gANI	137
NIHY1_14_298__Pseudomonas_aeruginosa.contigs.fa	137_2	0.01	average	gANI	137
S2_005_003_R1_maxbin2.maxbin.013.fasta_S2_005_003_R1.fa	137_2	0.01	average	gANI	137
S2_005_003_R3_maxbin2.maxbin.012.fasta_S2_005_003_R3.fa	137_2	0.01	average	gANI	137
1419A0814_Pseudomonas_aeruginosa_67_24.fa	137_1	0.01	average	gANI	137
60_002_Pseudomonas_aeruginosa_66_7.fa	137_1	0.01	average	gANI	137
NECEvent2014_5_7_Pseudomonas_aeruginosa_66_6.fa	137_1	0.01	average	gANI	137
NIHY1_08_41__Pseudomonas_aeruginosa.contigs.fa	137_1	0.01	average	gANI	137
S2_003_000_R2_107_S2_003_000_R2.fa	137_1	0.01	average	gANI	137
S2_005_001_R2_43_S2_005_001_R2.fa	137_1	0.01	average	gANI	137
S2_009_000_R2_47_S2_009_000_R2.fa	137_1	0.01	average	gANI	137
0420A0123_Escherichia_coli_51_124.fa	154_5	0.01	average	gANI	154
0514A0205_Escherichia_coli_51_630_partial.fa	154_2	0.01	average	gANI	154
0516A0207_Escherichia_coli_50_377.fa	154_2	0.01	average	gANI	154
0519A0210_Escherichia_coli_51_343.fa	154_2	0.01	average	gANI	154
0527A0218_Escherichia_coli_51_258.fa	154_2	0.01	average	gANI	154
0528Y_Escherichia_coli_51_14.fna	154_2	0.01	average	gANI	154
1017A0618_Escherichia_coli_51_326.fa	154_2	0.01	average	gANI	154
1107A0614_Escherichia_coli__97.fa	154_2	0.01	average	gANI	154
1707A0924_Escherichia_coli_51_446.fa	154_2	0.01	average	gANI	154
1811A1016_Escherichia_coli_51_728.fa	154_2	0.01	average	gANI	154
35_014_Escherichia_coli_51_67.fa	154_2	0.01	average	gANI	154
60_008_Escherichia_coli_51_282.fa	154_2	0.01	average	gANI	154
NIHY1_23_111__Escherichia_coli.contigs.fa	154_2	0.01	average	gANI	154
S2_005_003_R1_maxbin2.maxbin.021.fasta_S2_005_003_R1.fa	154_2	0.01	average	gANI	154
0618A0312_Escherichia_coli_51_781.fa	154_1	0.01	average	gANI	154
69_008_Escherichia_coli_51_138.fa	154_1	0.01	average	gANI	154
NECEvent2014_10_1_Escherichia_coli_52_196.fa	154_1	0.01	average	gANI	154
NIHY1_08_40__Escherichia_coli.contigs.fa	154_1	0.01	average	gANI	154
NIHY1_19_132__Escherichia_coli.contigs.fa	154_1	0.01	average	gANI	154
1030A0701_Escherichia_coli_50_91.fa	154_4	0.01	average	gANI	154
1121A0628_Escherichia_coli__54.fa	154_4	0.01	average	gANI	154
35_024_Escherichia_coli_51_435.fa	154_4	0.01	average	gANI	154
71_012_Escherichia_coli_51_665.fa	154_4	0.01	average	gANI	154
NIHY1_03_57__Escherichia_coli.contigs.fa	154_4	0.01	average	gANI	154
1227A0730_Escherichia_coli_51_8.fa	154_6	0.01	average	gANI	154
65_019_Escherichia_coli_51_346.fa	154_7	0.01	average	gANI	154
NIHY1_14_79__Escherichia_coli.contigs.fa	154_3	0.01	average	gANI	154
S2_005_001_R3_maxbin2.maxbin.006.fasta_S2_005_001_R3.fa	154_8	0.01	average	gANI	154
0423A0126_Eggerthella_sp_65_6.fa	125_2	0.01	average	gANI	125
31_018_Eggerthella_64_20.fa	125_1	0.01	average	gANI	125
NECEvent2014_5_8_Eggerthella_1_3_5FAA-rel_64_6.fa	125_1	0.01	average	gANI	125
35_020_Eggerthella_64_6.fa	125_4	0.01	average	gANI	125
70_011_Eggerthella_64_60.fa	125_6	0.01	average	gANI	125
NECEvent2014_4_4_Eggerthella_1_3_56FAA-rel_64_6_partial.fa	125_5	0.01	average	gANI	125
NIHY1_23_120__Eggerthella.contigs.fa	125_3	0.01	average	gANI	125
0426A0129_Streptococcus_sp_37_9.fa	89_1	0.01	average	gANI	89
NIHY1_03_52__Streptococcus_lutetiensis.contigs.fa	89_1	0.01	average	gANI	89
0505A0127_Ureaplasma_parvum_25_44.fa	1_0	0.01	average	gANI	1
0514Y_Staphylococcus_sp__M0480_31_3.fna	84_1	0.01	average	gANI	84
0910A0430_Staphylococcus_spp_31_21.fa	84_1	0.01	average	gANI	84
NIHY1_04_42__Staphylococcus_sp_M0480.contigs.fa	84_1	0.01	average	gANI	84
S2_009_000_R3_abawaca.72.fasta_S2_009_000_R3.fa	84_1	0.01	average	gANI	84
S2_018_000_R3_maxbin2.maxbin.022.fasta_S2_018_000_R3.fa	84_1	0.01	average	gANI	84
S2_012_000_R3_abawaca.106.fasta_S2_012_000_R3.fa	84_2	0.01	average	gANI	84
0527A0218_Serratia_marcescens_60_106.fa	165_1	0.01	average	gANI	165
35_006_Serratia_marcescens-related_60_25.fa	165_1	0.01	average	gANI	165
NIHY1_14_66__Serratia_marcescens.contigs.fa	165_1	0.01	average	gANI	165
S2_005_003_R1_31_S2_005_003_R1.fa	165_1	0.01	average	gANI	165
0528Y_Rothia_mucilaginosa_59_11.fna	70_1	0.01	average	gANI	70
S2_012_000_R3_28_S2_012_000_R3.fa	70_2	0.01	average	gANI	70
0609A0303_Pantoea_sp_59_26.fa	168_1	0.01	average	gANI	168
39_001_Pantoea_59_18.fa	168_2	0.01	average	gANI	168
0612A0306_Streptococcus_sp_37_19.fa	90_0	0.01	average	gANI	90
0626A0320_Blautia_CAG37_48_18.fa	59_0	0.01	average	gANI	59
0814A0413_Aeromonas_hydrophila__145.fa	150_1	0.01	average	gANI	150
S2_003_000_R2_maxbin2.maxbin.007.fasta_S2_003_000_R2.fa	150_1	0.01	average	gANI	150
S2_005_001_R1_maxbin2.maxbin.009.fasta_S2_005_001_R1.fa	150_1	0.01	average	gANI	150
S2_005_001_R2_abawaca.17.fasta_S2_005_001_R2.fa	150_1	0.01	average	gANI	150
S2_005_002_R1_abawaca.5.fasta_S2_005_002_R1.fa	150_1	0.01	average	gANI	150
S2_005_002_R2_maxbin2.maxbin.007.fasta_S2_005_002_R2.fa	150_1	0.01	average	gANI	150
S2_005_003_R1_62_S2_005_003_R1.fa	150_1	0.01	average	gANI	150
S2_009_000_R2_abawaca.79.fasta_S2_009_000_R2.fa	150_1	0.01	average	gANI	150
S2_012_000_R2_maxbin2.maxbin.005.fasta_S2_012_000_R2.fa	150_1	0.01	average	gANI	150
1225A0728_Aeromonas_sp_61_23.fa	150_2	0.01	average	gANI	150
1809A1014_Aeromonas_sp_62_12.fa	150_3	0.01	average	gANI	150
S2_003_000_R3_79_S2_003_000_R3.fa	150_4	0.01	average	gANI	150
0815A0414_Propionibacterium_sp.KPL1844__40.fa	129_1	0.01	average	gANI	129
S2_012_000_R1_abawaca.30.fasta_S2_012_000_R1.fa	129_2	0.01	average	gANI	129
0821A0420_Clostridium_spp__9.fa	56_0	0.01	average	gANI	56
0823A0422_Citrobacter_freundii__316_partial.fa	155_3	0.01	average	gANI	155
0914A0504_Citrobacter_spp_52_208.fa	155_3	0.01	average	gANI	155
1711A0928_Enterobacteriales_sp_52_220.fa	155_3	0.01	average	gANI	155
0918A0508_Citrobacter_spp_52_371.fa	155_2	0.01	average	gANI	155
1628A0915_Citrobacter_freundii_52_189.fa	155_5	0.01	average	gANI	155
38_005_Citrobacter_freundii-related_52_281.fa	155_1	0.01	average	gANI	155
39_003_Citrobacter_52_104.fa	155_1	0.01	average	gANI	155
NECEvent2014_6_7_Citrobacter_freundii-rel_52_48_partial.fa	155_1	0.01	average	gANI	155
S2_006_000_R2_maxbin2.maxbin.024.fasta_S2_006_000_R2.fa	155_1	0.01	average	gANI	155
61_010_Citrobacter_52_211.fa	155_7	0.01	average	gANI	155
64_003_Citrobacter_freundii-related_52_820.fa	155_4	0.01	average	gANI	155
NECEvent2014_3_6_Citrobacter_KTE32-rel_52_220.fa	155_6	0.01	average	gANI	155
0823A0422_Citrobacter_spp__81_partial.fa	157_0	0.01	average	gANI	157
0824A0423_Actinomyces_spp__381.fa	16_3	0.01	average	gANI	16
70_011_Actinomyces_59_136.fa	16_1	0.01	average	gANI	16
NECEvent2014_4_3_Actinomyces_59_538.fa	16_2	0.01	average	gANI	16
NIHY1_03_41__Actinomyces.contigs.fa	16_4	0.01	average	gANI	16
0826A0425_Clostridium_butyricum__71.fa	23_2	0.01	average	gANI	23
1022A0623_Clostridium_sp_28_643.fa	23_2	0.01	average	gANI	23
1227A0730_Clostridium_sp_28_345.fa	23_2	0.01	average	gANI	23
NECEvent2014_3_1_Clostridium_butyricum_28_8.fa	23_2	0.01	average	gANI	23
NECEvent2014_4_2_Clostridium_butyricum_28_558.fa	23_2	0.01	average	gANI	23
NECEvent2014_5_8_Clostridium_butyricum_28_22.fa	23_2	0.01	average	gANI	23
NECEvent2014_6_7_Clostridium_butyricum_28_125.fa	23_2	0.01	average	gANI	23
NECEvent2014_8_3_Clostridium_butyricum_28_57.fa	23_2	0.01	average	gANI	23
38_015_Clostridium_30_9.fa	23_1	0.01	average	gANI	23
39_003_Clostridium_butyricum-related_29_11.fa	23_1	0.01	average	gANI	23
0905A0425_Helicobacter_spp_38_14.fa	101_0	0.01	average	gANI	101
1018A0619_Anaerococcus_vaginalis_29_53.fa	39_1	0.01	average	gANI	39
1423A0818_Anaerococcus_vaginalis_29_24.fa	39_2	0.01	average	gANI	39
38_002_Anaerococcus_vaginalis_29_15.fa	39_5	0.01	average	gANI	39
64_010_Anaerococcus_vaginalis_29_38.fa	39_9	0.01	average	gANI	39
65_003_Anaerococcus_vaginalis-related_29_127.fa	39_3	0.01	average	gANI	39
70_011_Anaerococcus_vaginalis_29_60.fa	39_7	0.01	average	gANI	39
70_015_Anaerococcus_vaginalis_29_15.fa	39_8	0.01	average	gANI	39
88_014_Anaerococcus_vaginalis_29_41.fa	39_4	0.01	average	gANI	39
NECEvent2014_4_3_Anaerococcus_vaginalis_rel_29_20.fa	39_10	0.01	average	gANI	39
NECEvent2014_8_5_Anaerococcus_vaginalis-rel_30_8.fa	39_6	0.01	average	gANI	39
1018A0619_Veillonella_39_109.fa	48_4	0.01	average	gANI	48
NECEvent2014_1_5_Veillonella_dispar-rel_39_197.fa	48_4	0.01	average	gANI	48
31_011_Veillonella_39_88.fa	48_8	0.01	average	gANI	48
35_023_Veillonella_39_51.fa	48_6	0.01	average	gANI	48
38_012_Veillonella_39_429.fa	48_9	0.01	average	gANI	48
65_003_Veillonella_oral_taxon_158_39_45.fa	48_1	0.01	average	gANI	48
NECEvent2014_2_3_Veillonella_DORA_A_3_16_22-rel_38_199.fa	48_7	0.01	average	gANI	48
NECEvent2014_5_8_Veillonella_oral_taxon_158-rel_39_297.fa	48_3	0.01	average	gANI	48
NIHY1_04_38__Veillonella.contigs.fa	48_5	0.01	average	gANI	48
NIHY1_19_59__Veillonella_sp_oral_taxon_158_rel.contigs.fa	48_2	0.01	average	gANI	48
1023A0624_Clostridiales_sp_40_79.fa	57_0	0.01	average	gANI	57
1024A0625_Akkermansia_sp_57_239.fa	233_0	0.01	average	gANI	233
1030A0701_Clostridiales_sp_48_49.fa	52_0	0.01	average	gANI	52
1107A0614_Bacteroides_spp__14.fa	10_0	0.01	average	gANI	10
1107A0614_Parabacteroides_spp__69.fa	12_0	0.01	average	gANI	12
1112A0619_Bacteroides_spp.__166_partial.fa	7_1	0.01	average	gANI	7
1113A0620_Bacteroides_spp__480_partial.fa	7_2	0.01	average	gANI	7
1122A0629_Bacteroides_fragilis_44_353.fa	8_0	0.01	average	gANI	8
1122A0629_Streptococcus_anginosus_39_26.fa	91_1	0.01	average	gANI	91
NECEvent2014_3_3_Streptococcus_anginosus-rel_39_7.fa	91_2	0.01	average	gANI	91
1124A0701_Bifidobacterium_bifidum__21.fa	124_1	0.01	average	gANI	124
35_018_Bifidobacterium_bifidum_63_424.fa	124_1	0.01	average	gANI	124
71_014_Bifidobacterium_bifidum_63_594.fa	124_1	0.01	average	gANI	124
1126A0703_Bacteroides_caccae_42_35.fa	6_1	0.01	average	gANI	6
NIHY1_08_32__Bacteroides.contigs.fa	6_1	0.01	average	gANI	6
NIHY1_19_130__Bacteroides.contigs.fa	6_1	0.01	average	gANI	6
NIHY1_23_113__Bacteroides.contigs.fa	6_1	0.01	average	gANI	6
1126A0703_Bacteroides_sp_46_20.fa	11_0	0.01	average	gANI	11
1210A0713_Pseudomonas_sp_62_6.fa	141_0	0.01	average	gANI	141
1212A0715_Streptococcus_parasanguinis_42_201.fa	94_1	0.01	average	gANI	94
38_014_Streptococcus_parasanguinis_42_67.fa	94_2	0.01	average	gANI	94
39_007_Streptococcus_parasanguinis_42_66.fa	94_3	0.01	average	gANI	94
NECEvent2014_5_7_Streptococcus_parasanguinis-rel_42_7.fa	94_4	0.01	average	gANI	94
1226A0729_Acinetobacter_baumannii_39_11.fa	114_1	0.01	average	gANI	114
39_009_Acinetobacter_baumannii_39_15.fa	114_2	0.01	average	gANI	114
1407A0802_Pseudomonas_spp_63_14.fa	139_0	0.01	average	gANI	139
1415A0810_Enterobacteriales_spp_49_566.fa	170_0	0.01	average	gANI	170
1417A0812_Actinomyces_urogenitalis_69_55.fa	223_1	0.01	average	gANI	223
35_020_Actinomyces_urogenitalis_69_15.fa	223_1	0.01	average	gANI	223
66_020_Actinomyces_urogenitalis_69_28.fa	223_1	0.01	average	gANI	223
1417A0812_Finegoldia_magna_32_15.fa	34_16	0.01	average	gANI	34
1619A0906_Finegoldia_magna_32_24.fa	34_8	0.01	average	gANI	34
1714A1001_Finegoldia_magna_32_10.fa	34_12	0.01	average	gANI	34
38_010_Finegoldia_magna_32_24.fa	34_6	0.01	average	gANI	34
39_001_Finegoldia_magna_32_21.fa	34_14	0.01	average	gANI	34
65_029_Finegoldia_magna_32_13.fa	34_10	0.01	average	gANI	34
66_019_Finegoldia_magna-related_32_18.fa	34_1	0.01	average	gANI	34
69_008_Finegoldia_magna-related_32_18.fa	34_7	0.01	average	gANI	34
70_011_Finegoldia_magna_32_22.fa	34_7	0.01	average	gANI	34
71_007_Finegoldia_magna_32_11.fa	34_5	0.01	average	gANI	34
88_007_Finegoldia_magna_32_19.fa	34_13	0.01	average	gANI	34
88_015_Finegoldia_magna_32_8.fa	34_11	0.01	average	gANI	34
88_017_Finegoldia_magna_32_11.fa	34_9	0.01	average	gANI	34
NECEvent2014_2_1_Finegoldia_magna_32_19.fa	34_3	0.01	average	gANI	34
NECEvent2014_5_6_Finegoldia_magna_31_11.fa	34_17	0.01	average	gANI	34
NECEvent2014_8_5_Finegoldia_magna_32_9.fa	34_2	0.01	average	gANI	34
NIHY1_14_80__Finegoldia_magna.contigs.fa	34_4	0.01	average	gANI	34
NIHY1_18_39__Finegoldia_magna.contigs.fa	34_15	0.01	average	gANI	34
1417A0812_Peptoniphilus_harei_35_12.fa	38_1	0.01	average	gANI	38
38_002_Peptoniphilus_harei_34_30.fa	38_4	0.01	average	gANI	38
65_029_Peptoniphilus_harei_related_34_12.fa	38_5	0.01	average	gANI	38
71_013_Peptoniphilus_harei_34_8.fa	38_2	0.01	average	gANI	38
NECEvent2014_2_2_Peptoniphilus_harei-rel_34_8.fa	38_3	0.01	average	gANI	38
1421A0816_Haemophilus_haemolyticus_38_21.fa	50_0	0.01	average	gANI	50
1505A0814_Sneathia_sp_27_442.fa	42_0	0.01	average	gANI	42
1509A0818_Mycoplasma_hominis_27_34.fa	2_0	0.01	average	gANI	2
1618A0905_Providencia_sp_40_19.fa	152_0	0.01	average	gANI	152
1625A0912_Actinomyces_turicensis_57_14.fa	17_0	0.01	average	gANI	17
1625A0912_Propionibacterium_sp_64_5.fa	131_0	0.01	average	gANI	131
1627A0914_Varibaculum_cambriense_53_10.fa	13_1	0.01	average	gANI	13
64_009_Varibaculum_cambriense_53_16.fa	13_2	0.01	average	gANI	13
1628A0915_Clostridium_MSTE9_45_52.fa	64_0	0.01	average	gANI	64
1727A1014_Varibaculum_cambriense_53_18.fa	14_1	0.01	average	gANI	14
65_003_Varibaculum_cambriense_53_25.fa	14_3	0.01	average	gANI	14
NIHY1_03_38__Varibaculum_cambriense.contigs.fa	14_2	0.01	average	gANI	14
1806A1011_Lactococcus_lactis_36_56.fa	96_0	0.01	average	gANI	96
1821A1026_Prevotella_bivia_40_11.fa	5_1	0.01	average	gANI	5
71_014_Prevotella_40_8.fa	5_1	0.01	average	gANI	5
31_013_Anaerococcus_30_18.fa	40_0	0.01	average	gANI	40
35_016_Atopobium_minutum_49_6.fa	18_1	0.01	average	gANI	18
71_012_Atopobium_minutum_49_6.fa	18_1	0.01	average	gANI	18
NECEvent2014_3_5_Atopobium_minutum-rel_49_9.fa	18_1	0.01	average	gANI	18
35_016_Bifidobacterium_sp._MSTE12-related_58_8.fa	120_1	0.01	average	gANI	120
71_014_Bifidobacterium_sp._MSTE12_58_20.fa	120_1	0.01	average	gANI	120
NECEvent2014_3_4_Bifidobacterium_MSTE12-rel_58_13.fa	120_1	0.01	average	gANI	120
35_016_Clostridiales_35_18.fa	45_1	0.01	average	gANI	45
38_002_Peptostreptococcus_36_37.fa	45_1	0.01	average	gANI	45
39_006_Peptostreptococcus_36_23.fa	45_1	0.01	average	gANI	45
65_003_Peptostreptococcus_anaerobius_36_11.fa	45_1	0.01	average	gANI	45
71_012_Clostridia_36_18.fa	45_1	0.01	average	gANI	45
NECEvent2014_4_2_Peptostreptococcus_anaerobius_CAG621-rel_36_16.fa	45_1	0.01	average	gANI	45
NIHY1_23_130__Peptostreptococcus_rel.contigs.fa	45_1	0.01	average	gANI	45
35_023_Intestinibacter_bartlettii-related_29_15.fa	28_0	0.01	average	gANI	28
38_005_Enterococcus_casseliflavus_43_46.fa	76_0	0.01	average	gANI	76
38_005_Enterococcus_faecium_38_15.fa	75_2	0.01	average	gANI	75
39_003_Enterococcus_faecium_38_92.fa	75_2	0.01	average	gANI	75
60_007_Enterococcus_faecium_38_19.fa	75_2	0.01	average	gANI	75
NECEvent2014_2_8_Enterococcus_faecium_38_11.fa	75_2	0.01	average	gANI	75
NIHY1_19_51__Enterococcus_faecium.contigs.fa	75_2	0.01	average	gANI	75
NIHY1_23_133__Enterococcus_faecium.contigs.fa	75_2	0.01	average	gANI	75
61_013_Enterococcus_faecium_38_6.fa	75_1	0.01	average	gANI	75
71_003_Enterococcus_faecium_38_26.fa	75_1	0.01	average	gANI	75
38_010_Enterobacter_cloacae_56_16.fa	161_1	0.01	average	gANI	161
39_006_Enterobacter_cloacae_56_86.fa	161_1	0.01	average	gANI	161
61_003_Enterobacter_cloacae_55_37.fa	161_1	0.01	average	gANI	161
38_010_Fusobacterium_periodonticum_28_58.fa	31_0	0.01	average	gANI	31
38_015_Pantoea_sp._PSNIH2_58_10.fa	167_1	0.01	average	gANI	167
39_002_Pantoea_57_18.fa	167_1	0.01	average	gANI	167
NIHY1_03_63__Enterobacteriales.contigs.fa	167_1	0.01	average	gANI	167
39_003_Lactobacillus_fermentum_52_15.fa	3_0	0.01	average	gANI	3
39_006_Negativicoccus_succinicivorans_51_34.fa	103_5	0.01	average	gANI	103
64_021_Negativicoccus_succinicivorans_51_17.fa	103_3	0.01	average	gANI	103
69_008_Negativicoccus_succinicivorans_52_18.fa	103_3	0.01	average	gANI	103
70_011_Negativicoccus_succinicivorans_51_49.fa	103_3	0.01	average	gANI	103
88_017_Negativicoccus_succinicivorans_52_13.fa	103_3	0.01	average	gANI	103
66_020_Negativicoccus_succinicivorans_51_16.fa	103_7	0.01	average	gANI	103
71_006_Negativicoccus_succinicivorans_51_19.fa	103_4	0.01	average	gANI	103
NECEvent2014_5_8_Negativicoccus_succinicivorans_52_30.fa	103_1	0.01	average	gANI	103
NIHY1_17_34__Negativicoccus_succinicivorans.contigs.fa	103_2	0.01	average	gANI	103
NIHY1_19_52__Negativicoccus_succinicivorans.contigs.fa	103_6	0.01	average	gANI	103
39_009_Lactobacillus_rhamnosus_47_369.fa	4_0	0.01	average	gANI	4
60_007_Bifidobacterium_breve_59_91.fa	121_1	0.01	average	gANI	121
65_010_Bifidobacterium_breve_59_65.fa	121_1	0.01	average	gANI	121
NECEvent2014_7_3_Bifidobacterium_breve_59_208.fa	121_1	0.01	average	gANI	121
64_009_Lachnospiraceae_oral__082-related_38_23.fa	43_0	0.01	average	gANI	43
64_010_Actinomyces_65_8.fa	224_1	0.01	average	gANI	224
NECEvent2014_2_2_Actinomyces_HPA0247-rel_65_243_partial.fa	224_2	0.01	average	gANI	224
64_010_Atopobium_48_11.fa	19_1	0.01	average	gANI	19
88_016_Atopobium_48_21.fa	19_2	0.01	average	gANI	19
64_010_Bifidobacterium_scardovii_65_66.fa	123_1	0.01	average	gANI	123
71_016_Bifidobacterium_scardovii_65_30.fa	123_1	0.01	average	gANI	123
64_021_Peptoniphilus_harei_related_32_72.fa	37_1	0.01	average	gANI	37
65_019_Peptoniphilus_harei_related_31_18.fa	37_2	0.01	average	gANI	37
NECEvent2014_4_5_Peptoniphilus_harei-rel_33_13.fa	37_3	0.01	average	gANI	37
64_021_Subdoligranulum_sp._4_3_54A2FAA-related_57_180.fa	54_0	0.01	average	gANI	54
65_003_Actinomyces_sp._S4-C9_56_26.fa	15_1	0.01	average	gANI	15
88_014_Actinomyces_sp._S4-C9_56_10.fa	15_4	0.01	average	gANI	15
NECEvent2014_6_6_Actinomyces_europaeus-rel_56_19.fa	15_2	0.01	average	gANI	15
NIHY1_04_37__Actinomyces_europaeus.contigs.fa	15_3	0.01	average	gANI	15
66_004_Escherichia_coli_56_39.fa	164_0	0.01	average	gANI	164
66_004_Serratia_liquefaciens_56_62.fa	166_0	0.01	average	gANI	166
66_020_Ruminococcus_41_244.fa	58_0	0.01	average	gANI	58
69_018_Peptoniphilus_30_15.fa	36_1	0.01	average	gANI	36
70_011_Peptoniphilus_harei_30_11.fa	36_1	0.01	average	gANI	36
71_008_Peptoniphilus_harei_30_24.fa	36_1	0.01	average	gANI	36
70_001_Staphylococcus_haemolyticus-related_33_44.fa	88_0	0.01	average	gANI	88
70_011_Campylobacter_ureolyticus-related_29_8.fa	100_1	0.01	average	gANI	100
NECEvent2014_8_5_Campylobacter_ureolyticus-rel_29_16.fa	100_2	0.01	average	gANI	100
70_016_Clostridiales_46_21.fa	60_1	0.01	average	gANI	60
88_017_Firmicutes_bacterium_46_38.fa	60_1	0.01	average	gANI	60
70_016_Clostridiales_53_10.fa	55_0	0.01	average	gANI	55
71_007_Dialister_43_7.fa	102_1	0.01	average	gANI	102
71_012_Dialister_42_11.fa	102_2	0.01	average	gANI	102
NECEvent2014_8_5_Dialister_invisus-rel_43_22.fa	102_3	0.01	average	gANI	102
71_021_Bifidobacterium_longum_60_36.fa	122_0	0.01	average	gANI	122
88_014_Clostridium_sp._KLE_1755_48_124.fa	61_0	0.01	average	gANI	61
NECEvent2014_10_1_Lactobacillus_crispatus_36_608.fa	98_0	0.01	average	gANI	98
NECEvent2014_10_1_Lactobacillus_salivarius-rel_35_856.fa	33_0	0.01	average	gANI	33
NECEvent2014_2_3_Anaerococcus_prevotii_33_80.fa	41_0	0.01	average	gANI	41
NECEvent2014_3_1_Clostridium_ultunense-rel_31_19.fa	22_0	0.01	average	gANI	22
NECEvent2014_3_3_Paenibacillus_dendritiformis-rel_55_70.fa	65_0	0.01	average	gANI	65
NECEvent2014_3_4_Clostridium_sporogenes-rel_29_5.fa	21_1	0.01	average	gANI	21
NECEvent2014_5_8_Clostridium_sporogenes-rel_28_12.fa	21_1	0.01	average	gANI	21
NIHY1_21_51__Clostridium_sporogenes.contigs.fa	21_1	0.01	average	gANI	21
NECEvent2014_6_6_Clostridium_sporogenes-rel_28_10.fa	21_2	0.01	average	gANI	21
NECEvent2014_4_1_Streptococcus_oralis-rel_41_41.fa	93_0	0.01	average	gANI	93
NECEvent2014_4_7_Sutterella_wadsworthensis-rel_50_9.fa	20_0	0.01	average	gANI	20
NECEvent2014_6_6_Clostridiales_50_23.fa	66_0	0.01	average	gANI	66
NECEvent2014_8_7_Enterococcus_hirae_rel_37_6.fa	74_1	0.01	average	gANI	74
NIHY1_04_44__Enterococcus_hirae.contigs.fa	74_1	0.01	average	gANI	74
NIHY1_03_40__Enterococcus.contigs.fa	77_0	0.01	average	gANI	77
NIHY1_03_47__Dermabacter_sp_HFH0086.contigs.fa	219_1	0.01	average	gANI	219
NIHY1_14_59__Dermabacter_sp_HFH0086.contigs.fa	219_2	0.01	average	gANI	219
NIHY1_04_45__Clostridium_difficile.contigs.fa	29_0	0.01	average	gANI	29
NIHY1_04_47__Enterobacter.contigs.fa	163_0	0.01	average	gANI	163
NIHY1_04_50__Clostridiales.contigs.fa	128_0	0.01	average	gANI	128
NIHY1_09_196__Clostridiales.contigs.fa	53_0	0.01	average	gANI	53
NIHY1_09_293__Erysipelotrichales.contigs.fa	73_0	0.01	average	gANI	73
NIHY1_11_27__Pantoea.contigs.fa	169_0	0.01	average	gANI	169
NIHY1_11_31__Enterobacter_aerogenes.contigs.fa	159_1	0.01	average	gANI	159
NIHY1_18_41__Enterobacter_aerogenes.contigs.fa	159_1	0.01	average	gANI	159
NIHY1_14_60__Gemella_haemolysans_rel.contigs.fa	78_0	0.01	average	gANI	78
NIHY1_14_98__Paenibacillus.contigs.fa	232_0	0.01	average	gANI	232
NIHY1_21_42__Propionibacterium_acnes.contigs.fa	132_1	0.01	average	gANI	132
S2_005_002_R2_139_S2_005_002_R2.fa	132_1	0.01	average	gANI	132
S2_006_000_R2_maxbin2.maxbin.001.fasta_S2_006_000_R2.fa	132_1	0.01	average	gANI	132
S2_009_000_R1_maxbin2.maxbin.001.fasta_S2_009_000_R1.fa	132_1	0.01	average	gANI	132
S2_009_000_R2_50_S2_009_000_R2.fa	132_1	0.01	average	gANI	132
NIHY1_23_115__Proteus_mirabilis.contigs.fa	153_0	0.01	average	gANI	153
NIHY1_23_125__Coriobacteriaceae.contigs.fa	126_0	0.01	average	gANI	126
S2_003_000_R1_55_S2_003_000_R1.fa	217_0	0.01	average	gANI	217
S2_003_000_R1_80_S2_003_000_R1.fa	198_1	0.01	average	gANI	198
S2_005_001_R2_21_S2_005_001_R2.fa	198_1	0.01	average	gANI	198
S2_005_002_R2_9_S2_005_002_R2.fa	198_1	0.01	average	gANI	198
S2_005_003_R2_128_S2_005_003_R2.fa	198_1	0.01	average	gANI	198
S2_006_000_R2_60_S2_006_000_R2.fa	198_1	0.01	average	gANI	198
S2_003_000_R1_96_S2_003_000_R1.fa	135_3	0.01	average	gANI	135
S2_005_003_R2_102_S2_005_003_R2.fa	135_1	0.01	average	gANI	135
S2_006_000_R1_94_S2_006_000_R1.fa	135_2	0.01	average	gANI	135
S2_003_000_R1_maxbin2.maxbin.004.fasta_S2_003_000_R1.fa	138_1	0.01	average	gANI	138
S2_005_002_R2_maxbin2.maxbin.002.fasta_S2_005_002_R2.fa	138_1	0.01	average	gANI	138
S2_006_000_R2_143_S2_006_000_R2.fa	138_1	0.01	average	gANI	138
S2_009_000_R2_maxbin2.maxbin.003.fasta_S2_009_000_R2.fa	138_1	0.01	average	gANI	138
S2_012_000_R2_maxbin2.maxbin.003.fasta_S2_012_000_R2.fa	138_1	0.01	average	gANI	138
S2_018_000_R2_42_S2_018_000_R2.fa	138_1	0.01	average	gANI	138
S2_003_000_R1_maxbin2.maxbin.012.fasta_S2_003_000_R1.fa	67_0	0.01	average	gANI	67
S2_003_000_R2_36_S2_003_000_R2.fa	178_0	0.01	average	gANI	178
S2_003_000_R2_38_S2_003_000_R2.fa	191_0	0.01	average	gANI	191
S2_003_000_R2_70_S2_003_000_R2.fa	181_0	0.01	average	gANI	181
S2_003_000_R2_72_S2_003_000_R2.fa	117_1	0.01	average	gANI	117
S2_005_003_R2_maxbin2.maxbin.033.fasta_S2_005_003_R2.fa	117_1	0.01	average	gANI	117
S2_006_000_R2_abawaca.357.fasta_S2_006_000_R2.fa	117_1	0.01	average	gANI	117
S2_003_000_R2_87_S2_003_000_R2.fa	113_1	0.01	average	gANI	113
S2_005_001_R1_maxbin2.maxbin.023.fasta_S2_005_001_R1.fa	113_1	0.01	average	gANI	113
S2_005_001_R2_95_S2_005_001_R2.fa	113_1	0.01	average	gANI	113
S2_005_002_R2_abawaca.49.fasta_S2_005_002_R2.fa	113_1	0.01	average	gANI	113
S2_005_003_R2_abawaca.71.fasta_S2_005_003_R2.fa	113_1	0.01	average	gANI	113
S2_009_000_R2_maxbin2.maxbin.025.fasta_S2_009_000_R2.fa	113_1	0.01	average	gANI	113
S2_012_000_R2_abawaca.73.fasta_S2_012_000_R2.fa	113_1	0.01	average	gANI	113
S2_018_000_R2_abawaca.157.fasta_S2_018_000_R2.fa	113_1	0.01	average	gANI	113
S2_003_000_R2_abawaca.156.fasta_S2_003_000_R2.fa	203_0	0.01	average	gANI	203
S2_003_000_R2_abawaca.65.fasta_S2_003_000_R2.fa	176_0	0.01	average	gANI	176
S2_003_000_R2_abawaca.99.fasta_S2_003_000_R2.fa	171_2	0.01	average	gANI	171
S2_006_000_R2_maxbin2.maxbin.017.fasta_S2_006_000_R2.fa	171_2	0.01	average	gANI	171
S2_009_000_R2_abawaca.77.fasta_S2_009_000_R2.fa	171_2	0.01	average	gANI	171
S2_012_000_R2_102_S2_012_000_R2.fa	171_1	0.01	average	gANI	171
S2_018_000_R2_abawaca.12.fasta_S2_018_000_R2.fa	171_1	0.01	average	gANI	171
S2_003_000_R2_maxbin2.maxbin.026.fasta_S2_003_000_R2.fa	189_0	0.01	average	gANI	189
S2_003_000_R2_maxbin2.maxbin.027.fasta_S2_003_000_R2.fa	188_0	0.01	average	gANI	188
S2_003_000_R2_maxbin2.maxbin.031.fasta_S2_003_000_R2.fa	115_1	0.01	average	gANI	115
S2_006_000_R2_abawaca.339.fasta_S2_006_000_R2.fa	115_1	0.01	average	gANI	115
S2_003_000_R2_maxbin2.maxbin.037.fasta_S2_003_000_R2.fa	214_0	0.01	average	gANI	214
S2_003_000_R2_maxbin2.maxbin.043.fasta_S2_003_000_R2.fa	192_0	0.01	average	gANI	192
S2_003_000_R2_maxbin2.maxbin.048.fasta_S2_003_000_R2.fa	147_0	0.01	average	gANI	147
S2_003_000_R2_maxbin2.maxbin.049.fasta_S2_003_000_R2.fa	35_0	0.01	average	gANI	35
S2_003_000_R3_31_S2_003_000_R3.fa	207_1	0.01	average	gANI	207
S2_005_002_R2_99_S2_005_002_R2.fa	207_2	0.01	average	gANI	207
S2_003_000_R3_abawaca.25.fasta_S2_003_000_R3.fa	112_1	0.01	average	gANI	112
S2_018_000_R3_68_S2_018_000_R3.fa	112_2	0.01	average	gANI	112
S2_003_000_R3_maxbin2.maxbin.039.fasta_S2_003_000_R3.fa	183_0	0.01	average	gANI	183
S2_005_001_R1_102_S2_005_001_R1.fa	202_1	0.01	average	gANI	202
S2_005_001_R2_maxbin2.maxbin.010.fasta_S2_005_001_R2.fa	202_1	0.01	average	gANI	202
S2_005_002_R2_abawaca.78.fasta_S2_005_002_R2.fa	202_1	0.01	average	gANI	202
S2_005_003_R2_143_S2_005_003_R2.fa	202_1	0.01	average	gANI	202
S2_005_001_R1_55_S2_005_001_R1.fa	185_0	0.01	average	gANI	185
S2_005_001_R1_67_S2_005_001_R1.fa	175_1	0.01	average	gANI	175
S2_018_000_R2_60_S2_018_000_R2.fa	175_1	0.01	average	gANI	175
S2_005_001_R1_abawaca.56.fasta_S2_005_001_R1.fa	127_1	0.01	average	gANI	127
S2_005_002_R1_abawaca.18.fasta_S2_005_002_R1.fa	127_1	0.01	average	gANI	127
S2_005_003_R1_abawaca.14.fasta_S2_005_003_R1.fa	127_1	0.01	average	gANI	127
S2_006_000_R1_abawaca.5.fasta_S2_006_000_R1.fa	127_1	0.01	average	gANI	127
S2_009_000_R1_89_S2_009_000_R1.fa	127_1	0.01	average	gANI	127
S2_012_000_R1_abawaca.10.fasta_S2_012_000_R1.fa	127_1	0.01	average	gANI	127
S2_018_000_R1_maxbin2.maxbin.008.fasta_S2_018_000_R1.fa	127_1	0.01	average	gANI	127
S2_005_001_R1_abawaca.67.fasta_S2_005_001_R1.fa	200_1	0.01	average	gANI	200
S2_005_001_R2_70_S2_005_001_R2.fa	200_1	0.01	average	gANI	200
S2_005_002_R2_73_S2_005_002_R2.fa	200_1	0.01	average	gANI	200
S2_005_003_R2_17_S2_005_003_R2.fa	200_1	0.01	average	gANI	200
S2_006_000_R2_14_S2_006_000_R2.fa	200_1	0.01	average	gANI	200
S2_009_000_R2_abawaca.73.fasta_S2_009_000_R2.fa	200_1	0.01	average	gANI	200
S2_018_000_R2_65_S2_018_000_R2.fa	200_1	0.01	average	gANI	200
S2_005_001_R1_abawaca.77.fasta_S2_005_001_R1.fa	206_1	0.01	average	gANI	206
S2_012_000_R2_abawaca.67.fasta_S2_012_000_R2.fa	206_1	0.01	average	gANI	206
S2_005_001_R1_maxbin2.maxbin.015.fasta_S2_005_001_R1.fa	193_1	0.01	average	gANI	193
S2_005_002_R2_maxbin2.maxbin.017.fasta_S2_005_002_R2.fa	193_1	0.01	average	gANI	193
S2_005_003_R2_maxbin2.maxbin.017.fasta_S2_005_003_R2.fa	193_1	0.01	average	gANI	193
S2_005_001_R2_118_S2_005_001_R2.fa	213_1	0.01	average	gANI	213
S2_005_003_R2_abawaca.189.fasta_S2_005_003_R2.fa	213_1	0.01	average	gANI	213
S2_005_001_R2_25_S2_005_001_R2.fa	116_1	0.01	average	gANI	116
S2_006_000_R2_abawaca.226.fasta_S2_006_000_R2.fa	116_2	0.01	average	gANI	116
S2_005_001_R2_2_S2_005_001_R2.fa	32_1	0.01	average	gANI	32
S2_012_000_R2_40_S2_012_000_R2.fa	32_1	0.01	average	gANI	32
S2_005_003_R2_abawaca.291.fasta_S2_005_003_R2.fa	32_2	0.01	average	gANI	32
S2_006_000_R2_91_S2_006_000_R2.fa	32_2	0.01	average	gANI	32
S2_009_000_R2_18_S2_009_000_R2.fa	32_2	0.01	average	gANI	32
S2_005_001_R2_30_S2_005_001_R2.fa	187_1	0.01	average	gANI	187
S2_005_002_R2_12_S2_005_002_R2.fa	187_1	0.01	average	gANI	187
S2_005_001_R2_75_S2_005_001_R2.fa	211_1	0.01	average	gANI	211
S2_005_003_R2_59_S2_005_003_R2.fa	211_1	0.01	average	gANI	211
S2_005_001_R2_83_S2_005_001_R2.fa	180_1	0.01	average	gANI	180
S2_005_002_R2_abawaca.183.fasta_S2_005_002_R2.fa	180_1	0.01	average	gANI	180
S2_005_003_R2_16_S2_005_003_R2.fa	180_1	0.01	average	gANI	180
S2_005_001_R2_abawaca.115.fasta_S2_005_001_R2.fa	186_1	0.01	average	gANI	186
S2_005_002_R2_69_S2_005_002_R2.fa	186_1	0.01	average	gANI	186
S2_005_003_R2_abawaca.227.fasta_S2_005_003_R2.fa	186_1	0.01	average	gANI	186
S2_006_000_R2_abawaca.171.fasta_S2_006_000_R2.fa	186_1	0.01	average	gANI	186
S2_005_001_R2_abawaca.187.fasta_S2_005_001_R2.fa	212_1	0.01	average	gANI	212
S2_005_002_R2_41_S2_005_002_R2.fa	212_1	0.01	average	gANI	212
S2_005_003_R2_26_S2_005_003_R2.fa	212_1	0.01	average	gANI	212
S2_009_000_R2_44_S2_009_000_R2.fa	212_1	0.01	average	gANI	212
S2_005_001_R2_abawaca.71.fasta_S2_005_001_R2.fa	205_1	0.01	average	gANI	205
S2_005_002_R2_abawaca.121.fasta_S2_005_002_R2.fa	205_1	0.01	average	gANI	205
S2_005_003_R2_abawaca.103.fasta_S2_005_003_R2.fa	205_1	0.01	average	gANI	205
S2_006_000_R2_abawaca.37.fasta_S2_006_000_R2.fa	205_1	0.01	average	gANI	205
S2_009_000_R2_abawaca.61.fasta_S2_009_000_R2.fa	205_1	0.01	average	gANI	205
S2_012_000_R2_abawaca.99.fasta_S2_012_000_R2.fa	205_1	0.01	average	gANI	205
S2_018_000_R2_abawaca.99.fasta_S2_018_000_R2.fa	205_1	0.01	average	gANI	205
S2_005_002_R1_77_S2_005_002_R1.fa	80_1	0.01	average	gANI	80
S2_018_000_R1_maxbin2.maxbin.035.fasta_S2_018_000_R1.fa	80_1	0.01	average	gANI	80
S2_005_002_R2_108_S2_005_002_R2.fa	62_0	0.01	average	gANI	62
S2_005_002_R2_124_S2_005_002_R2.fa	177_0	0.01	average	gANI	177
S2_005_002_R2_abawaca.131.fasta_S2_005_002_R2.fa	105_1	0.01	average	gANI	105
S2_012_000_R2_abawaca.140.fasta_S2_012_000_R2.fa	105_1	0.01	average	gANI	105
S2_018_000_R2_abawaca.70.fasta_S2_018_000_R2.fa	105_1	0.01	average	gANI	105
S2_005_003_R1_abawaca.39.fasta_S2_005_003_R1.fa	71_0	0.01	average	gANI	71
S2_005_003_R2_104_S2_005_003_R2.fa	140_0	0.01	average	gANI	140
S2_005_003_R2_20_S2_005_003_R2.fa	151_0	0.01	average	gANI	151
S2_005_003_R2_abawaca.107.fasta_S2_005_003_R2.fa	143_1	0.01	average	gANI	143
S2_006_000_R2_115_S2_006_000_R2.fa	143_2	0.01	average	gANI	143
S2_005_003_R2_abawaca.239.fasta_S2_005_003_R2.fa	228_0	0.01	average	gANI	228
S2_005_003_R2_maxbin2.maxbin.047.fasta_S2_005_003_R2.fa	218_0	0.01	average	gANI	218
S2_005_003_R2_maxbin2.maxbin.055.fasta_S2_005_003_R2.fa	208_0	0.01	average	gANI	208
S2_005_003_R2_maxbin2.maxbin.057.fasta_S2_005_003_R2.fa	179_0	0.01	average	gANI	179
S2_005_003_R3_41_S2_005_003_R3.fa	231_0	0.01	average	gANI	231
S2_005_003_R3_72_S2_005_003_R3.fa	230_0	0.01	average	gANI	230
S2_005_003_R3_82_S2_005_003_R3.fa	146_0	0.01	average	gANI	146
S2_006_000_R1_52_S2_006_000_R1.fa	134_0	0.01	average	gANI	134
S2_006_000_R1_62_S2_006_000_R1.fa	225_0	0.01	average	gANI	225
S2_006_000_R1_78_S2_006_000_R1.fa	229_0	0.01	average	gANI	229
S2_006_000_R1_maxbin2.maxbin.012.fasta_S2_006_000_R1.fa	133_0	0.01	average	gANI	133
S2_006_000_R1_maxbin2.maxbin.040.fasta_S2_006_000_R1.fa	85_0	0.01	average	gANI	85
S2_006_000_R2_11_S2_006_000_R2.fa	63_0	0.01	average	gANI	63
S2_006_000_R2_56_S2_006_000_R2.fa	209_0	0.01	average	gANI	209
S2_006_000_R2_73_S2_006_000_R2.fa	106_0	0.01	average	gANI	106
S2_006_000_R2_88_S2_006_000_R2.fa	68_0	0.01	average	gANI	68
S2_006_000_R2_abawaca.124.fasta_S2_006_000_R2.fa	144_0	0.01	average	gANI	144
S2_006_000_R2_abawaca.227.fasta_S2_006_000_R2.fa	195_0	0.01	average	gANI	195
S2_006_000_R2_abawaca.331.fasta_S2_006_000_R2.fa	182_0	0.01	average	gANI	182
S2_006_000_R3_95_S2_006_000_R3.fa	215_1	0.01	average	gANI	215
S2_018_000_R3_abawaca.76.fasta_S2_018_000_R3.fa	215_2	0.01	average	gANI	215
S2_009_000_R1_56_S2_009_000_R1.fa	210_0	0.01	average	gANI	210
S2_009_000_R2_106_S2_009_000_R2.fa	148_0	0.01	average	gANI	148
S2_009_000_R2_122_S2_009_000_R2.fa	110_1	0.01	average	gANI	110
S2_009_000_R3_abawaca.59.fasta_S2_009_000_R3.fa	110_1	0.01	average	gANI	110
S2_009_000_R2_35_S2_009_000_R2.fa	142_1	0.01	average	gANI	142
S2_012_000_R2_abawaca.245.fasta_S2_012_000_R2.fa	142_1	0.01	average	gANI	142
S2_009_000_R2_3_S2_009_000_R2.fa	194_0	0.01	average	gANI	194
S2_009_000_R2_56_S2_009_000_R2.fa	119_0	0.01	average	gANI	119
S2_009_000_R2_63_S2_009_000_R2.fa	136_0	0.01	average	gANI	136
S2_012_000_R2_abawaca.229.fasta_S2_012_000_R2.fa	149_0	0.01	average	gANI	149
S2_012_000_R2_abawaca.239.fasta_S2_012_000_R2.fa	199_1	0.01	average	gANI	199
S2_018_000_R2_52_S2_018_000_R2.fa	199_1	0.01	average	gANI	199
S2_012_000_R2_abawaca.257.fasta_S2_012_000_R2.fa	145_0	0.01	average	gANI	145
S2_012_000_R2_abawaca.53.fasta_S2_012_000_R2.fa	197_1	0.01	average	gANI	197
S2_018_000_R2_abawaca.25.fasta_S2_018_000_R2.fa	197_1	0.01	average	gANI	197
S2_012_000_R2_maxbin2.maxbin.039.fasta_S2_012_000_R2.fa	104_0	0.01	average	gANI	104
S2_012_000_R3_1_S2_012_000_R3.fa	184_1	0.01	average	gANI	184
S2_018_000_R3_abawaca.136.fasta_S2_018_000_R3.fa	184_1	0.01	average	gANI	184
S2_012_000_R3_33_S2_012_000_R3.fa	111_0	0.01	average	gANI	111
S2_012_000_R3_abawaca.27.fasta_S2_012_000_R3.fa	220_0	0.01	average	gANI	220
S2_012_000_R3_maxbin2.maxbin.031.fasta_S2_012_000_R3.fa	216_0	0.01	average	gANI	216
S2_012_000_R3_maxbin2.maxbin.049.fasta_S2_012_000_R3.fa	107_0	0.01	average	gANI	107
S2_012_000_R3_maxbin2.maxbin.054.fasta_S2_012_000_R3.fa	108_0	0.01	average	gANI	108
S2_012_000_R3_maxbin2.maxbin.065.fasta_S2_012_000_R3.fa	172_0	0.01	average	gANI	172
S2_012_000_R3_maxbin2.maxbin.071.fasta_S2_012_000_R3.fa	99_0	0.01	average	gANI	99
S2_018_000_R1_68_S2_018_000_R1.fa	226_0	0.01	average	gANI	226
S2_018_000_R1_abawaca.75.fasta_S2_018_000_R1.fa	81_0	0.01	average	gANI	81
S2_018_000_R2_44_S2_018_000_R2.fa	118_0	0.01	average	gANI	118
S2_018_000_R2_94_S2_018_000_R2.fa	69_0	0.01	average	gANI	69
S2_018_000_R3_50_S2_018_000_R3.fa	190_0	0.01	average	gANI	190
S2_018_000_R3_59_S2_018_000_R3.fa	222_0	0.01	average	gANI	222
S2_018_000_R3_77_S2_018_000_R3.fa	201_0	0.01	average	gANI	201
S2_018_000_R3_98_S2_018_000_R3.fa	173_0	0.01	average	gANI	173
S2_018_000_R3_abawaca.142.fasta_S2_018_000_R3.fa	221_0	0.01	average	gANI	221
S2_018_000_R3_abawaca.93.fasta_S2_018_000_R3.fa	196_0	0.01	average	gANI	196
S2_018_000_R3_abawaca.96.fasta_S2_018_000_R3.fa	174_0	0.01	average	gANI	174
S2_018_000_R3_maxbin2.maxbin.034.fasta_S2_018_000_R3.fa	79_0	0.01	average	gANI	79
S2_018_000_R3_maxbin2.maxbin.066.fasta_S2_018_000_R3.fa	227_0	0.01	average	gANI	227
S2_018_000_R3_maxbin2.maxbin.070.fasta_S2_018_000_R3.fa	204_0	0.01	average	gANI	204
