# Supplementary material for: Strain-resolved analysis of hospital rooms and infants reveals overlap between the human and room microbiome
Source: Nat Commun. 2017 Nov 27;8:1814. doi: 10.1038/s41467-017-02018-w (PMC5703836; doi:10.1038/s41467-017-02018-w)
Supplement: Supplementary file 8 — Supplementary Data 5 [file 41467_2017_2018_MOESM8_ESM.txt]

#Supplementary Data 5. CheckM information from the genome de-replication workflow. This table details CheckM results for all genomes.																												
Bin Id	Marker lineage	# genomes	# markers	# marker sets	Completeness	Contamination	Strain heterogeneity	Genome size (bp)	# ambiguous bases	# scaffolds	# contigs	N50 (scaffolds)	N50 (contigs)	Mean scaffold length (bp)	Mean contig length (bp)	Longest scaffold (bp)	Longest contig (bp)	GC	GC std (scaffolds > 1kbp)	Coding density	Translation table	# predicted genes	0	1	2	3	4	5+
0113A1018_Clostridium_difficile_31_16.fa	Bacteria	5449	104	58	100	0	0	4161102	73548	3867	3867	27198	359	303	284	2994	2800	42.4	5.78	-100	-1	-1	0	104	0	0	0	0
0115A1020_Bacteroides_vulgatus_43_74.fa	Bacteria	5449	104	58	100	0	0	5709605	88642	5070	5070	16925	423	336	319	2263	2136	39.3	5.3	-100	-1	-1	0	104	0	0	0	0
0118A1023_Citrobacter_koseri_53_430.fa	Bacteria	5449	104	58	100	0	0	4617845	51441	4289	4289	124309	378	320	308	3207	3104	36	6.06	-100	-1	-1	0	104	0	0	0	0
0124A1029_Enterococcus_faecalis_36_130.fa	Bacteria	5449	104	58	98.28	0	0	3124677	42984	3148	3148	21634	365	293	279	2033	1907	34.5	6.13	-100	-1	-1	1	103	0	0	0	0
0205A1024_Veillonella_spp__43.fa	Bacteria	5449	104	58	100	0.86	0	2174334	29466	1981	1981	24609	380	323	308	3448	3034	37.7	7.63	-100	-1	-1	0	103	1	0	0	0
0211A1030_Staphylococcus_lugdunensis__6_partial.fa	Bacteria	5449	104	58	82.99	0	0	2332369	35751	2821	2821	2341	294	236	223	2185	2018	35.6	7.72	-100	-1	-1	30	74	0	0	0	0
0211A1030_Veillonella_spp__1437.fa	Bacteria	5449	104	58	100	0.86	0	1993057	27314	1853	1853	49013	379	320	305	3298	2983	37.5	7.65	-100	-1	-1	0	103	1	0	0	0
0212A1031_Clostridium_sordellii__48.fa	Bacteria	5449	104	58	100	0.86	0	3384005	66742	3361	3361	43932	351	295	275	1925	1748	42.8	6.78	-100	-1	-1	0	103	1	0	0	0
0218A1106_Corynebacterium_spp__59_partial.fa	Bacteria	5449	104	58	84.01	0	0	1766839	15619	1923	1923	2763	342	279	271	1478	1419	33.8	4.61	-100	-1	-1	13	91	0	0	0	0
0220A1108_Klebsiella_pneumoniae__24.fa	Bacteria	5449	104	58	100	0	0	5404725	54066	5277	5277	18802	363	302	292	4196	3931	35.6	6.28	-100	-1	-1	0	104	0	0	0	0
0224A1112_Enterobacter_spp__16_partial.fa	Bacteria	5449	104	58	87.07	0.16	0	4949268	55540	4850	4850	12073	372	306	295	2853	2662	35.6	5.9	-100	-1	-1	37	66	1	0	0	0
0224A1112_Staphylococcus_aureus__21.fa	Bacteria	5449	104	58	98.28	0	0	2795783	45140	2676	2676	32804	351	296	279	10373	9116	35.3	9.81	-100	-1	-1	1	103	0	0	0	0
0226A1114_Streptococcus_spp__23.fa	Bacteria	5449	104	58	100	0	0	2003789	26232	2004	2004	20414	358	299	286	2788	2663	35.6	6.16	-100	-1	-1	0	104	0	0	0	0
0227A1115_Clostridium_perfringens__436.fa	Bacteria	5449	104	58	98.28	0	0	3014196	52435	2895	2895	7209	339	285	267	1865	1725	43.7	5.81	-100	-1	-1	1	103	0	0	0	0
0227A1115_Haemophilus_spp__21.fa	Bacteria	5449	104	58	100	0	0	2112213	30305	2081	2081	65615	369	310	295	2679	2441	36	6.64	-100	-1	-1	0	104	0	0	0	0
0227A1115_Staphylococcus_epidermidis__78.fa	Bacteria	5449	104	58	98.12	0	0	2332176	38045	2194	2194	31012	359	299	282	10184	8933	36.7	10.24	-100	-1	-1	2	102	0	0	0	0
0228A1116_Clostridium_difficile__361.fa	Bacteria	5449	104	58	100	0	0	4105249	72719	3810	3810	75278	358	303	284	2994	2800	42.5	5.22	-100	-1	-1	0	104	0	0	0	0
0228A1116_Clostridium_spp__17.fa	Bacteria	5449	104	58	96.55	0	0	4702482	87780	4564	4564	16208	351	288	269	3086	2830	41.9	5.27	-100	-1	-1	2	102	0	0	0	0
0228A1116_Haemophilus_spp__39.fa	Bacteria	5449	104	58	100	0	0	2085018	30328	2025	2025	15297	374	307	292	2240	2077	35.1	7.41	-100	-1	-1	0	104	0	0	0	0
0305A1203_Streptococcus_mitis__17_partial.fa	Bacteria	5449	104	58	100	0	0	1969860	25308	1994	1994	17251	357	292	280	3082	2896	35.4	8.88	-100	-1	-1	0	104	0	0	0	0
0307A1205_Clostridium_difficile__504.fa	Bacteria	5449	104	58	100	0	0	4126981	72981	3819	3819	60289	360	304	285	2994	2800	42.4	5.66	-100	-1	-1	0	104	0	0	0	0
0307A1205_Clostridium_perfringens__342.fa	Bacteria	5449	104	58	100	1.72	0	3186943	57592	2858	2858	76435	367	314	294	2639	2412	43.7	5.7	-100	-1	-1	0	103	1	0	0	0
0307A1205_Streptococcus_agalactiae__156.fa	Bacteria	5449	104	58	100	0	0	2171210	32209	2166	2166	67728	358	299	285	2548	2361	35.4	7.84	-100	-1	-1	0	104	0	0	0	0
0308A1206_Staphylococcus_aureus__843.fa	Bacteria	5449	104	58	98.28	0	0	2636221	41672	2456	2456	45377	355	303	286	10471	9200	35.3	10.48	-100	-1	-1	1	103	0	0	0	0
0308A1206_Staphylococcus_warneri__297_partial.fa	Bacteria	5449	104	58	95.77	0	0	2431613	40095	2391	2391	30500	351	295	278	4470	3962	36.3	11.64	-100	-1	-1	7	97	0	0	0	0
0315A1213_Haemophilus_spp__23.fa	Bacteria	5449	104	58	100	0	0	2107739	30228	2075	2075	84887	368	310	295	2679	2441	36.1	6.65	-100	-1	-1	0	104	0	0	0	0
0317A1215_Veillonella_spp__673.fa	Bacteria	5449	104	58	100	0.86	0	2089390	29083	1972	1972	52734	378	316	301	4654	4218	37.4	7.58	-100	-1	-1	0	103	1	0	0	0
0320A1218_Staphylococcus_epidermidis__37.fa	Bacteria	5449	104	58	98.28	0	0	2345314	38251	2190	2190	44600	359	301	284	10184	8933	36.7	10.43	-100	-1	-1	1	103	0	0	0	0
0321A1219_Enterococcus_faecalis__9.fa	Bacteria	5449	104	58	98.28	1.88	0	2682625	36048	2715	2715	8452	355	294	280	2015	1888	34.4	6.41	-100	-1	-1	1	101	2	0	0	0
0406A0109_Streptococcus_spp__66.fa	Bacteria	5449	104	58	100	0	0	2111675	28640	1981	1981	16005	379	316	302	1998	1860	34	8.56	-100	-1	-1	0	104	0	0	0	0
0407A0110_Clostridium_perfringens__351.fa	Bacteria	5449	104	58	100	1.72	0	3453775	63467	3166	3166	47491	367	308	288	2640	2413	43.4	6.4	-100	-1	-1	0	103	1	0	0	0
0407A0110_Streptococcus_spp__8.fa	Bacteria	5449	104	58	95.69	0	0	2112563	28988	2323	2323	2773	329	268	256	1450	1338	34.1	6.71	-100	-1	-1	3	101	0	0	0	0
0410A0113_Haemophilus_spp__10.fa	Bacteria	5449	104	58	100	0	0	2073047	29819	2107	2107	10132	363	298	284	2019	1812	36	5.55	-100	-1	-1	0	104	0	0	0	0
0412A0115_Clostridium_spp__6.fa	Bacteria	5449	104	58	89.34	1.72	0	3489657	68319	4000	4001	2230	308	249	232	1834	1694	42.1	6.79	-100	-1	-1	9	94	1	0	0	0
0412A0115_Propionibacterium_spp__6.fa	Bacteria	5449	104	58	85.71	0	0	2100477	15258	2442	2442	2184	328	259	253	1807	1721	35.6	3.47	-100	-1	-1	15	89	0	0	0	0
0412A0115_Staphylococcus_epidermidis__117.fa	Bacteria	5449	104	58	98.28	0	0	2308219	37558	2319	2319	6446	346	280	264	9152	7999	36.7	9.9	-100	-1	-1	1	103	0	0	0	0
0414A0117_Klebsiella_megabin_56_92.fa	Bacteria	5449	104	58	93.1	0	0	5565778	58972	5428	5428	18144	362	304	293	3159	3077	36.1	6.79	-100	-1	-1	6	98	0	0	0	0
0415A0118_Enterococcus_faecalis_38_29.fa	Bacteria	5449	104	58	98.28	0	0	2659195	35554	2548	2548	113058	372	311	297	2043	1913	34.4	6.66	-100	-1	-1	1	103	0	0	0	0
0417A0120_Clostridium_sordellii_28_17.fa	Bacteria	5449	104	58	100	0.86	0	2020448	38802	2007	2007	43913	346	298	279	1434	1360	42.5	4.23	-100	-1	-1	0	103	1	0	0	0
0417A0120_Clostridium_sp_30_158.fa	Bacteria	5449	104	58	79.31	20.69	0	1242656	21174	1327	1327	2233	336	273	257	2793	2615	43.1	4.36	-100	-1	-1	14	76	14	0	0	0
0417A0120_Pseudomonas_aeruginosa_66_64.fa	Bacteria	5449	104	58	98.28	0	0	6325022	50098	5921	5921	92940	387	320	312	4343	4261	37	5.7	-100	-1	-1	1	103	0	0	0	0
0417A0120_Veillonella_sp_39_44.fa	Bacteria	5449	104	58	88.04	0.86	0	2129105	29138	2009	2009	23482	376	315	300	3538	3144	37.7	7.47	-100	-1	-1	31	72	1	0	0	0
0419A0122_Veillonella_sp_39_98.fa	Bacteria	5449	104	58	86.77	0	0	1851626	25792	1724	1724	14004	376	321	306	3538	3144	37.7	7.88	-100	-1	-1	27	77	0	0	0	0
0420A0123_Clostridium_perfringens_28_38.fa	Bacteria	5449	104	58	100	1.72	0	3019902	53729	2751	2751	47418	366	309	290	2112	1991	43.6	5.91	-100	-1	-1	0	103	1	0	0	0
0420A0123_Escherichia_coli_51_124.fa	Bacteria	5449	104	58	93.9	0	0	4489855	51814	4261	4261	15299	381	310	298	1807	1645	36.3	7.15	-100	-1	-1	13	91	0	0	0	0
0423A0126_Eggerthella_sp_65_6.fa	Bacteria	5449	104	58	93.65	3.45	0	2956212	23440	2961	2961	4359	365	292	284	1878	1819	36.1	6.18	-100	-1	-1	7	95	2	0	0	0
0425A0128_Peptoclostridium_difficile_29_28.fa	Bacteria	5449	104	58	99.14	0	0	4028275	71625	3722	3722	58847	360	305	286	2994	2800	42.5	5.66	-100	-1	-1	1	103	0	0	0	0
0426A0129_Clostridium_sp_30_658.fa	Bacteria	5449	104	58	98.28	0	0	3434974	63380	3344	3344	94303	364	305	286	2793	2615	43.6	6.29	-100	-1	-1	1	103	0	0	0	0
0426A0129_Streptococcus_sp_37_9.fa	Bacteria	5449	104	58	100	0	0	1762335	24039	1944	1944	7646	328	265	253	1465	1400	34.6	5.4	-100	-1	-1	0	104	0	0	0	0
0427A0130_Clostridium_perfringens_28_10.fa	Bacteria	5449	104	58	98.28	3.45	0	3532533	63423	4202	4202	2070	293	228	213	1356	1231	43.4	6.33	-100	-1	-1	1	101	2	0	0	0
0427A0130_Klebsiella_oxytoca_56_74.fa	Bacteria	5449	104	58	98.28	0	0	5722034	60685	5332	5332	165329	374	318	306	3445	3226	36	6.1	-100	-1	-1	1	103	0	0	0	0
0505A0127_Enterococcus_faecalis_38_40.fa	Bacteria	5449	104	58	98.28	0	0	2899216	39183	2867	2867	22892	364	299	286	2005	1883	34.5	6.95	-100	-1	-1	1	103	0	0	0	0
0505A0127_Streptococcus_agalactiae_35_1.2k.fa	Bacteria	5449	104	58	100	0	0	1999134	29565	2016	2016	14811	349	295	281	2907	2723	35.4	6.24	-100	-1	-1	0	104	0	0	0	0
0505A0127_Ureaplasma_parvum_25_44.fa	Bacteria	5449	104	58	92.08	0	0	710607	19508	594	594	31658	446	370	337	5783	4987	32.9	6.67	-100	-1	-1	6	98	0	0	0	0
0506A0128_Streptococcus_agalactiae_35_940.fa	Bacteria	5449	104	58	100	0	0	2019356	29749	2026	2026	16066	353	297	283	2907	2723	35.4	6.27	-100	-1	-1	0	104	0	0	0	0
0507A0129_Escherichia_coli_50_69_partial.fa	Bacteria	5449	104	58	88	4.47	75	4869132	56879	4581	4581	11702	378	312	300	3217	2993	36.3	6.54	-100	-1	-1	29	71	4	0	0	0
0507A0129_Klebsiella_pneumoniae_55_72_partial.fa	Bacteria	5449	104	58	89.72	0.16	0	5344127	53932	5160	5160	19264	368	307	296	1753	1708	35.6	6.06	-100	-1	-1	28	75	1	0	0	0
0508A0130_Escherichia_coli_50_210_partial.fa	Bacteria	5449	104	58	90.59	1.72	100	4874976	56911	4564	4564	11786	378	313	301	3217	2993	36.3	6.48	-100	-1	-1	28	75	1	0	0	0
0508A0130_Klebsiella_pneumoniae_55_210_partial.fa	Bacteria	5449	104	58	88.86	1.88	50	5332579	53817	5134	5134	20930	368	308	297	1753	1708	35.6	5.98	-100	-1	-1	29	73	2	0	0	0
0511A0202_Enterococcus_faecalis_37_56.fa	Bacteria	5449	104	58	98.28	0	0	2934351	39768	2906	2906	22892	365	299	285	2033	1908	34.5	6.96	-100	-1	-1	1	103	0	0	0	0
0511A0202_Escherichia_coli_50_400_partial.fa	Bacteria	5449	104	58	93.98	2.74	66.67	4944314	57637	4601	4601	13053	381	316	303	3217	3104	36.3	6.33	-100	-1	-1	17	84	3	0	0	0
0511A0202_Klebsiella_pneumoniae_56_130.fa	Bacteria	5449	104	58	88.7	1.02	50	5132698	51697	4920	4920	31219	368	310	299	1644	1585	35.6	6.24	-100	-1	-1	29	73	2	0	0	0
0511A0202_Pseudomonas_aeruginosa_65_16.fa	Bacteria	5449	104	58	98.28	0	0	6878038	55105	6503	6503	22878	386	316	308	4343	4261	37	5.75	-100	-1	-1	1	103	0	0	0	0
0514A0205_Enterococcus_faecalis_38_23.fa	Bacteria	5449	104	58	98.28	0	0	3001445	40811	2968	2968	19520	365	299	285	2005	1883	34.4	6.93	-100	-1	-1	1	103	0	0	0	0
0514A0205_Escherichia_coli_51_630_partial.fa	Bacteria	5449	104	58	91.37	0	0	4958755	57788	4621	4621	11666	380	315	303	3217	3104	36.3	6.42	-100	-1	-1	13	91	0	0	0	0
0514A0205_Klebsiella_pneumoniae_56_39_partial.fa	Bacteria	5449	104	58	88	1.88	50	5320682	53713	5136	5136	20157	368	307	296	1753	1708	35.6	6.06	-100	-1	-1	29	73	2	0	0	0
0514A0205_Propionibacterium_64_5.fa	Bacteria	5449	104	58	77.66	2.04	33.33	1769369	12982	2263	2263	1772	302	236	230	1205	1167	35.7	1.24	-100	-1	-1	18	83	3	0	0	0
0514A0205_Pseudomonas_aeruginosa_65_48.fa	Bacteria	5449	104	58	98.28	0	0	6730376	53496	6324	6324	38538	387	319	310	4343	4261	37	5.78	-100	-1	-1	1	103	0	0	0	0
0514Y_Staphylococcus_epidermidis_32_9.fna	Bacteria	5449	104	58	98.28	1.88	50	2426211	39498	2311	2311	17996	355	294	277	10183	8929	36.7	10.25	-100	-1	-1	1	101	2	0	0	0
0514Y_Staphylococcus_sp__M0480_31_3.fna	Bacteria	5449	104	58	83.15	2.23	0	1703833	27803	2093	2094	2335	292	235	221	1253	1157	36.5	11.33	-100	-1	-1	14	87	3	0	0	0
0515A0206_Enterococcus_faecalis_37_20.fa	Bacteria	5449	104	58	98.28	0	0	2939664	39838	2914	2914	20979	364	298	285	2005	1883	34.5	6.97	-100	-1	-1	1	103	0	0	0	0
0515A0206_Escherichia_coli_50_500_partial.fa	Bacteria	5449	104	58	95.71	0.86	100	4944628	57581	4604	4604	16686	381	316	303	3217	3104	36.3	6.35	-100	-1	-1	7	96	1	0	0	0
0515A0206_Klebsiella_pneumoniae_55_37_partial.fa	Bacteria	5449	104	58	87.69	1.88	50	5330543	53751	5152	5152	19301	368	306	296	1753	1708	35.5	6.06	-100	-1	-1	31	71	2	0	0	0
0515A0206_Propionibacterium_sp_64_4.2_partial.fa	Bacteria	5449	104	58	53.93	0	0	1363739	9783	1852	1852	1483	285	221	216	953	917	35.5	0	-100	-1	-1	39	65	0	0	0	0
0516A0207_Clostridium_perfringens_28_4.fa	Bacteria	5449	104	58	34.15	0	0	992028	17989	1397	1397	1345	257	198	185	1188	1109	43	3.07	-100	-1	-1	58	46	0	0	0	0
0516A0207_Enterococcus_faecalis_37_84.fa	Bacteria	5449	104	58	98.28	0	0	2949250	39940	2930	2930	32049	364	298	284	2005	1883	34.5	6.71	-100	-1	-1	1	103	0	0	0	0
0516A0207_Escherichia_coli_50_377.fa	Bacteria	5449	104	58	92.62	0	0	4949775	57733	4607	4607	11786	380	316	303	3217	3104	36.3	6.42	-100	-1	-1	15	89	0	0	0	0
0516A0207_Klebsiella_pneumoniae_58_45.fa	Bacteria	5449	104	58	87.69	1.02	50	5340333	53896	5158	5158	19983	368	306	296	1753	1708	35.6	6.06	-100	-1	-1	31	71	2	0	0	0
0516A0207_Propionibacterium_63_27.fa	Bacteria	5449	104	58	98.28	0	0	2589065	18929	2489	2489	6445	385	314	307	3964	3873	35.5	5.13	-100	-1	-1	1	103	0	0	0	0
0517A0208_Clostridium_perfringens_29_4.fa	Bacteria	5449	104	58	14.6	0	0	582389	10532	840	840	1247	258	197	184	833	766	41.8	0	-100	-1	-1	86	18	0	0	0	0
0517A0208_Enterococcus_faecalis_37_253.fa	Bacteria	5449	104	58	98.28	0	0	2937026	39695	2908	2908	41907	364	298	285	2033	1908	34.5	6.96	-100	-1	-1	1	103	0	0	0	0
0517A0208_Escherichia_coli_51_532.fa	Bacteria	5449	104	58	96.94	1.88	66.67	4946207	57628	4626	4626	12932	380	315	302	3217	3104	36.3	6.38	-100	-1	-1	6	95	3	0	0	0
0517A0208_Klebsiella_pneumonia_58_61.fa	Bacteria	5449	104	58	87.22	2.59	100	5338047	53850	5160	5160	20157	368	306	296	1753	1708	35.6	6.06	-100	-1	-1	34	68	2	0	0	0
0517A0208_Propionibacterium_62_6.fa	Bacteria	5449	104	58	6.9	0	0	653742	4924	871	871	1590	295	221	216	1541	1481	34.6	4.16	-100	-1	-1	100	4	0	0	0	0
0517A0208_Propionibacterium_sp._63_30.fa	Bacteria	5449	104	58	97.41	3.79	100	2575297	18937	2641	2641	3656	369	295	288	3964	3873	35.5	5	-100	-1	-1	2	98	4	0	0	0
0518A0209_Clostridium_perfringens_28_13.fa	Bacteria	5449	104	58	100	0	0	3331765	60416	3065	3065	23215	363	307	287	2143	1953	43.5	5.7	-100	-1	-1	0	104	0	0	0	0
0518A0209_Enterococcus_faecalis_37_223.fa	Bacteria	5449	104	58	98.28	0	0	2946608	39886	2921	2921	39319	364	298	284	2033	1908	34.5	6.86	-100	-1	-1	1	103	0	0	0	0
0518A0209_Escherichia_coli_51_519.fa	Bacteria	5449	104	58	96.79	1.88	66.67	4940107	57556	4601	4601	16352	381	316	303	3217	3104	36.3	6.37	-100	-1	-1	6	95	3	0	0	0
0518A0209_Klebsiella_pneumoniae_58_45.fa	Bacteria	5449	104	58	88	2.74	66.67	5334809	53858	5159	5159	18860	368	306	296	1753	1708	35.6	6	-100	-1	-1	29	72	3	0	0	0
0518A0209_Propionibacterium_spp_63_19.fa	Bacteria	5449	104	58	100	0	0	2609606	18987	2343	2343	42121	403	335	327	3964	3873	35.5	4.87	-100	-1	-1	0	104	0	0	0	0
0519A0210_Clostridium_perfringens_28_5.fa	Bacteria	5449	104	58	81.55	2.23	0	2637570	47422	3082	3082	2186	298	240	225	1489	1365	43.5	4.71	-100	-1	-1	13	88	3	0	0	0
0519A0210_Enterococcus_faecalis_37_393.fa	Bacteria	5449	104	58	98.28	0	0	3030954	41326	3018	3018	28278	364	297	283	2033	1908	34.4	7.03	-100	-1	-1	1	103	0	0	0	0
0519A0210_Escherichia_coli_51_343.fa	Bacteria	5449	104	58	90.95	0	0	4953313	57742	4604	4604	12260	381	316	304	3217	3104	36.3	6.38	-100	-1	-1	19	85	0	0	0	0
0519A0210_Klebsiella_pneumoniae_58_20.fa	Bacteria	5449	104	58	88.12	1.88	50	5337450	53886	5164	5164	18317	368	306	296	1753	1708	35.6	6.06	-100	-1	-1	27	75	2	0	0	0
0519A0210_Propionibacterium_63_25.fa	Bacteria	5449	104	58	100	0	0	2611485	18997	2345	2345	41003	403	335	327	3964	3873	35.5	4.87	-100	-1	-1	0	104	0	0	0	0
0519A0210_Serratia_marcescens_60_7.fa	Bacteria	5449	104	58	93.75	0.31	100	4841535	48636	5151	5151	4100	333	277	267	2529	2461	35.8	6.26	-100	-1	-1	14	88	2	0	0	0
0520A0211_Clostridium_perfringens_28_5.fa	Bacteria	5449	104	58	80.02	0.16	0	2367903	42745	2858	2858	1857	292	233	218	1342	1232	43.4	3.92	-100	-1	-1	13	90	1	0	0	0
0520A0211_Enterococcus_faecalis_37_195.fa	Bacteria	5449	104	58	98.28	0	0	3024699	41110	3000	3000	29305	364	297	283	2033	1908	34.4	6.86	-100	-1	-1	1	103	0	0	0	0
0520A0211_Escherichia_coli_51_510.fa	Bacteria	5449	104	58	91.8	1.88	66.67	4880202	56881	4539	4539	11688	381	316	303	3217	3104	36.3	6.4	-100	-1	-1	14	87	3	0	0	0
0520A0211_Klebsiella_pneumoniae_58_19.fa	Bacteria	5449	104	58	81.3	3.45	100	5318994	53681	5139	5139	20253	368	306	296	1753	1708	35.5	6.05	-100	-1	-1	44	58	2	0	0	0
0520A0211_Propionibacterium_63_13.fa	Bacteria	5449	104	58	100	0	0	2698160	20553	2447	2447	32252	400	331	322	3964	3873	35.5	4.83	-100	-1	-1	0	104	0	0	0	0
0520A0211_Serratia_marcescens_60_12.fa	Bacteria	5449	104	58	96.65	0.78	66.67	5091579	51322	4775	4775	36536	375	315	304	3339	3250	35.8	5.8	-100	-1	-1	9	91	3	1	0	0
0521A0212_Clostridium_perfringens_28_11.fa	Bacteria	5449	104	58	98.28	0	0	3334211	60786	3058	3058	22300	363	307	287	2640	2411	43.6	5.71	-100	-1	-1	1	103	0	0	0	0
0521A0212_Enterococcus_faecalis_37_88.fa	Bacteria	5449	104	58	98.28	0	0	2946053	40019	2921	2921	29792	365	299	285	2033	1908	34.5	6.88	-100	-1	-1	1	103	0	0	0	0
0521A0212_Escherichia_coli_51_487.fa	Bacteria	5449	104	58	91.63	0.16	100	4950258	57783	4616	4616	13248	380	316	303	3217	3104	36.3	6.38	-100	-1	-1	14	89	1	0	0	0
0521A0212_Klebsiella_pneumoniae_57_27.fa	Bacteria	5449	104	58	85.8	1.72	100	5330496	53784	5149	5149	18860	368	306	296	1753	1708	35.6	6.06	-100	-1	-1	33	70	1	0	0	0
0521A0212_Propionibacterium_63_25.fa	Bacteria	5449	104	58	100	0	0	2567681	18685	2329	2329	41003	399	331	323	1786	1697	35.5	5.1	-100	-1	-1	0	104	0	0	0	0
0521A0212_Serratia_marcescens_60_15.fa	Bacteria	5449	104	58	97.34	0.16	100	5024495	50367	4641	4641	40843	376	319	308	3339	3250	35.8	5.97	-100	-1	-1	7	96	1	0	0	0
0522A0213_Clostridium_perfringens_28_249.fa	Bacteria	5449	104	58	100	0	0	3417203	62282	3145	3145	47363	363	307	287	2640	2411	43.5	5.68	-100	-1	-1	0	104	0	0	0	0
0522A0213_Enterococcus_faecalis_37_181.fa	Bacteria	5449	104	58	98.28	0	0	2942349	39828	2912	2912	34391	365	299	285	2033	1908	34.5	6.96	-100	-1	-1	1	103	0	0	0	0
0522A0213_Escherichia_coli_51_287.fa	Bacteria	5449	104	58	92.94	2.74	66.67	4978031	58009	4669	4669	7524	379	313	301	3217	3104	36.3	6.41	-100	-1	-1	12	89	3	0	0	0
0522A0213_Klebsiella_pneumoniae_57_27.fa	Bacteria	5449	104	58	86.12	3.61	66.67	5337384	53848	5168	5168	18277	368	306	295	1753	1708	35.6	6.06	-100	-1	-1	31	70	3	0	0	0
0522A0213_Propionibacterium_63_23.fa	Bacteria	5449	104	58	100	0	0	2619965	19084	2359	2359	36390	403	334	326	3964	3873	35.5	4.87	-100	-1	-1	0	104	0	0	0	0
0522A0213_Serratia_marcescens_60_88.fa	Bacteria	5449	104	58	100	0.16	100	5030326	50431	4635	4635	33620	377	319	308	3339	3250	35.8	6.1	-100	-1	-1	0	103	1	0	0	0
0522W_Corynebacterium_59_9.fna	Bacteria	5449	104	58	99.84	3.61	0	2575597	22686	2471	2471	8935	376	312	303	1679	1593	33.9	5.9	-100	-1	-1	1	100	3	0	0	0
0523A0214_Clostridium_perfringens_28_241.fa	Bacteria	5449	104	58	100	0	0	3342180	60953	3041	3041	56652	364	310	290	2640	2411	43.6	5.83	-100	-1	-1	0	104	0	0	0	0
0523A0214_Enterococcus_faecalis_37_732.fa	Bacteria	5449	104	58	98.28	0	0	2945026	40058	2944	2944	24001	362	296	283	2033	1908	34.5	6.87	-100	-1	-1	1	103	0	0	0	0
0523A0214_Escherichia_coli_51_106.fa	Bacteria	5449	104	58	98.28	5.17	100	5007210	58358	4710	4710	7602	379	313	300	3217	3104	36.3	6.39	-100	-1	-1	2	100	1	1	0	0
0523A0214_Klebsiella_pneumoniae_53_21.fa	Bacteria	5449	104	58	8.97	0	0	1338284	14796	1949	1949	1421	250	191	184	1038	994	35.2	0	-100	-1	-1	98	6	0	0	0	0
0523A0214_Serratia_54_45.fa	Bacteria	5449	104	58	21.76	0.86	100	659614	7048	1096	1096	1256	199	158	151	881	839	35.4	0	-100	-1	-1	80	23	1	0	0	0
0524A0215_Clostridium_perfringens_28_84.fa	Bacteria	5449	104	58	100	0	0	3339618	60937	3038	3038	47363	366	310	290	2640	2411	43.6	5.78	-100	-1	-1	0	104	0	0	0	0
0524A0215_Enterococcus_faecalis_37_280.fa	Bacteria	5449	104	58	98.28	0	0	3007273	40868	2973	2973	29935	365	298	285	2033	1908	34.5	6.86	-100	-1	-1	1	103	0	0	0	0
0524A0215_Escherichia_coli_51_364.fa	Bacteria	5449	104	58	94.06	2.74	66.67	4857401	56610	4492	4492	18009	383	318	305	3217	3104	36.3	6.43	-100	-1	-1	12	89	3	0	0	0
0524A0215_Klebsiella_pneumoniae_57_39.fa	Bacteria	5449	104	58	86.12	1.88	50	5314859	53551	5133	5133	18317	368	306	296	1753	1708	35.6	6.06	-100	-1	-1	31	71	2	0	0	0
0524A0215_Propionibacterium_63_126.fa	Bacteria	5449	104	58	100	0	0	2614166	19028	2350	2350	41787	403	335	326	3964	3873	35.5	4.87	-100	-1	-1	0	104	0	0	0	0
0524A0215_Serratia_marcescens_60_57.fa	Bacteria	5449	104	58	97.34	0.16	100	5128575	51686	4755	4755	33620	376	318	307	3339	3250	35.8	6.1	-100	-1	-1	7	96	1	0	0	0
0525A0216_Clostridium_perfringens_28_27.fa	Bacteria	5449	104	58	100	0	0	3341288	60966	3043	3043	47363	365	310	290	2640	2411	43.6	5.78	-100	-1	-1	0	104	0	0	0	0
0525A0216_Enterococcus_faecalis_37_334.fa	Bacteria	5449	104	58	98.28	0	0	2903228	39299	2874	2874	33105	365	299	286	2033	1908	34.5	6.96	-100	-1	-1	1	103	0	0	0	0
0525A0216_Escherichia_coli_51_384.fa	Bacteria	5449	104	58	93.51	2.1	63.64	4867634	56658	4522	4522	12260	381	316	304	3217	3104	36.3	6.45	-100	-1	-1	11	82	11	0	0	0
0525A0216_Klebsiella_pneumoniae_57_50.fa	Bacteria	5449	104	58	87.69	3.45	100	5373275	54352	5219	5219	18317	367	305	294	1753	1708	35.5	6.05	-100	-1	-1	31	71	2	0	0	0
0525A0216_Propionibacterium_63_91.fa	Bacteria	5449	104	58	100	0	0	2623617	19116	2367	2367	41879	403	333	325	3964	3873	35.5	4.87	-100	-1	-1	0	104	0	0	0	0
0525A0216_Serratia_marcescens_60_77.fa	Bacteria	5449	104	58	95.08	0.16	100	5121758	51624	4740	4740	40843	376	318	308	3339	3250	35.8	6.1	-100	-1	-1	19	84	1	0	0	0
0526A0217_Clostridium_perfringens_28_13.fa	Bacteria	5449	104	58	100	0	0	3376187	61442	3122	3122	18371	361	305	286	2640	2411	43.5	5.72	-100	-1	-1	0	104	0	0	0	0
0526A0217_Enterococcus_faecalis_37_500.fa	Bacteria	5449	104	58	98.28	0	0	2961019	40090	2935	2935	36804	364	298	284	2033	1908	34.5	6.97	-100	-1	-1	1	103	0	0	0	0
0526A0217_Escherichia_coli_50_457.fa	Bacteria	5449	104	58	92.73	2.9	75	4832396	56373	4506	4506	13053	380	315	303	3217	3078	36.3	6.42	-100	-1	-1	16	84	4	0	0	0
0526A0217_Klebsiella_pneumoniae_58_212.fa	Bacteria	5449	104	58	89.64	2.74	66.67	5334581	53799	5153	5153	20253	368	306	296	1753	1708	35.6	6.06	-100	-1	-1	23	78	3	0	0	0
0526A0217_Propionibacterium_63_381.fa	Bacteria	5449	104	58	100	0	0	2623761	19134	2354	2354	32855	404	335	327	3964	3873	35.5	4.87	-100	-1	-1	0	104	0	0	0	0
0526A0217_Serratia_marcescens_60_29.fa	Bacteria	5449	104	58	94.92	0.16	100	5091160	51199	4711	4711	31339	377	318	308	3339	3250	35.8	6.07	-100	-1	-1	20	83	1	0	0	0
0527A0218_Clostridium_perfringens_28_51.fa	Bacteria	5449	104	58	100	0	0	3341599	60972	3037	3037	47464	366	310	290	2640	2411	43.6	5.78	-100	-1	-1	0	104	0	0	0	0
0527A0218_Enterococcus_faecalis_37_119.fa	Bacteria	5449	104	58	98.28	0	0	3005789	40839	2983	2983	21798	364	298	284	2033	1908	34.5	6.95	-100	-1	-1	1	103	0	0	0	0
0527A0218_Escherichia_coli_51_258.fa	Bacteria	5449	104	58	90.9	0	0	4952424	57736	4604	4604	12260	381	316	304	3217	3104	36.3	6.48	-100	-1	-1	26	78	0	0	0	0
0527A0218_Klebsiella_pneumoniae_57_55.fa	Bacteria	5449	104	58	88	0.16	0	5324850	53766	5139	5139	18712	368	307	296	1753	1708	35.6	6.01	-100	-1	-1	29	74	1	0	0	0
0527A0218_Propionibacterium_63_28.fa	Bacteria	5449	104	58	100	0	0	2623847	19108	2365	2365	36390	403	333	325	3964	3873	35.5	4.87	-100	-1	-1	0	104	0	0	0	0
0527A0218_Serratia_marcescens_60_106.fa	Bacteria	5449	104	58	98.28	0	0	5056121	50780	4656	4656	33620	377	319	309	3339	3250	35.8	6.07	-100	-1	-1	1	103	0	0	0	0
0528A0219_Clostridium_perfringens_28_18.fa	Bacteria	5449	104	58	100	0	0	3346838	61105	3045	3045	47363	365	310	290	2640	2411	43.7	5.78	-100	-1	-1	0	104	0	0	0	0
0528A0219_Enterococcus_faecalis_37_57.fa	Bacteria	5449	104	58	98.28	0	0	2991898	40675	2972	2972	24807	364	298	284	2033	1908	34.5	6.68	-100	-1	-1	1	103	0	0	0	0
0528A0219_Escherichia_coli_51_312.fa	Bacteria	5449	104	58	93.82	0.86	100	4952157	57743	4628	4628	11786	381	315	302	3217	3104	36.3	6.43	-100	-1	-1	8	95	1	0	0	0
0528A0219_Klebsiella_pneumoniae_57_16.fa	Bacteria	5449	104	58	86.12	1.88	50	5332908	53786	5171	5171	18188	367	305	295	1753	1708	35.6	6.06	-100	-1	-1	31	71	2	0	0	0
0528A0219_Propionibacterium_63_24.fa	Bacteria	5449	104	58	100	0	0	2623653	19093	2360	2360	36390	403	334	326	3964	3873	35.5	4.87	-100	-1	-1	0	104	0	0	0	0
0528A0219_Serratia_marcescens_60_11.fa	Bacteria	5449	104	58	97.96	0.16	100	4989595	50128	4696	4696	19925	373	313	303	3339	3250	35.8	6.03	-100	-1	-1	3	100	1	0	0	0
0528Y_Escherichia_coli_51_14.fna	Bacteria	5449	104	58	100	0	0	4936219	57429	4574	4574	18968	382	317	305	3217	3104	36.3	6.41	-100	-1	-1	0	104	0	0	0	0
0528Y_Rothia_mucilaginosa_59_11.fna	Bacteria	5449	104	58	98.28	0	0	2294520	20180	1792	1792	74259	424	358	347	2287	2171	32.4	5.94	-100	-1	-1	1	103	0	0	0	0
0528Y_Streptococcus_39_12.fna	Bacteria	5449	104	58	91.16	2.46	33.33	1890324	24359	1835	1836	16492	354	303	289	2925	2791	35.2	6.13	-100	-1	-1	16	85	3	0	0	0
0528Y_Streptococcus_mitis_40_11.fna	Bacteria	5449	104	58	87.4	3.45	50	1939607	24945	1914	1914	20108	363	304	290	4153	3902	34.7	10.04	-100	-1	-1	32	70	2	0	0	0
0609A0303_Pantoea_sp_59_26.fa	Bacteria	5449	104	58	90.52	0	0	4319100	42436	4046	4046	55309	373	315	304	3906	3588	34.7	7.27	-100	-1	-1	30	74	0	0	0	0
0612A0306_Enterococcus_faecalis_37_60.fa	Bacteria	5449	104	58	98.28	0	0	2769369	37250	2694	2694	53905	369	305	291	2033	1907	34.5	6.15	-100	-1	-1	1	103	0	0	0	0
0612A0306_Klebsiella_pneumoniae_58_291.fa	Bacteria	5449	104	58	93.51	0	0	3835113	38194	3725	3725	33035	365	306	295	1650	1590	35.6	6.41	-100	-1	-1	11	93	0	0	0	0
0612A0306_Streptococcus_sp_37_19.fa	Bacteria	5449	104	58	100	0	0	2132097	29194	2133	2133	29543	362	290	276	1571	1469	34.3	8.35	-100	-1	-1	0	104	0	0	0	0
0613A0307_Klebsiella_sp_56_92.fa	Bacteria	5449	104	58	77.51	0	0	5135832	54882	4858	4858	22666	373	313	302	1786	1694	36.1	6.05	-100	-1	-1	51	53	0	0	0	0
0614A0308_Staphylococcus_sp_32_10.fa	Bacteria	5449	104	58	83.23	0	0	2022119	32464	2294	2294	3053	307	246	232	3584	3145	36.8	14.14	-100	-1	-1	18	86	0	0	0	0
0618A0312_Escherichia_coli_51_781.fa	Bacteria	5449	104	58	100	0	0	4744867	54720	4648	4648	24137	364	301	289	2578	2511	36.2	6.07	-100	-1	-1	0	104	0	0	0	0
0620A0314_Clostridium_perfringens_28_22.fa	Bacteria	5449	104	58	100	1.72	0	3263475	59603	2972	2972	46033	368	310	290	2644	2412	43.6	5.73	-100	-1	-1	0	103	1	0	0	0
0626A0320_Blautia_CAG37_48_18.fa	Bacteria	5449	104	58	98.12	1.72	0	3406757	40602	3122	3122	30190	394	322	309	2930	2831	39.1	6.63	-100	-1	-1	2	101	1	0	0	0
0626A0320_Veillonella_sp_39_248.fa	Bacteria	5449	104	58	100	0.86	0	2079304	28302	1998	1998	29131	364	307	293	2489	2265	37.8	5.01	-100	-1	-1	0	103	1	0	0	0
0807A0406_Veillonella_sp_39_6.fa	Bacteria	5449	104	58	83.05	2.9	0	1784879	23466	2129	2129	2218	298	241	230	1419	1359	37.9	2.76	-100	-1	-1	12	88	4	0	0	0
0810A0409_Staphylococcus_epidermidis__570.fa	Bacteria	5449	104	58	98.28	0	0	2389122	39120	2236	2236	42672	358	300	282	10184	8933	36.7	10.42	-100	-1	-1	1	103	0	0	0	0
0814A0413_Aeromonas_hydrophila__145.fa	Bacteria	5449	104	58	100	0	0	4421211	37925	4157	4157	30867	381	311	302	2306	2206	37.1	4.99	-100	-1	-1	0	104	0	0	0	0
0814A0413_Enterococcus_faecalis__268.fa	Bacteria	5449	104	58	98.28	0	0	2931681	39839	2882	2882	27799	368	301	287	2033	1910	34.6	6.9	-100	-1	-1	1	103	0	0	0	0
0814A0413_Pseudomonas_aeruginosa__244.fa	Bacteria	5449	104	58	98.28	0	0	6597299	52223	6179	6179	92940	386	320	312	4343	4261	37	5.63	-100	-1	-1	1	103	0	0	0	0
0815A0414_Clostridium_difficile__190.fa	Bacteria	5449	104	58	100	0	0	4113181	72856	3814	3814	51839	360	303	284	2994	2800	42.4	5.57	-100	-1	-1	0	104	0	0	0	0
0815A0414_Propionibacterium_sp.KPL1844__40.fa	Bacteria	5449	104	58	94.83	0	0	2064261	13832	1746	1746	33326	410	337	329	1493	1447	34.7	4.51	-100	-1	-1	3	101	0	0	0	0
0817A0416_Enterobacter_cloacae__6.fa	Bacteria	5449	104	58	94.83	0	0	4753070	52638	5606	5606	3019	317	253	243	1861	1822	35.6	5.37	-100	-1	-1	3	101	0	0	0	0
0820A0419_Streptococcus_spp__32.fa	Bacteria	5449	104	58	100	0	0	2151982	29663	1993	1993	28494	384	321	306	2275	2182	34.2	8.03	-100	-1	-1	0	104	0	0	0	0
0821A0420_Clostridium_spp__9.fa	Bacteria	5449	104	58	98.28	1.72	0	5103678	61478	4875	4876	6460	365	307	294	5007	4735	41.1	6	-100	-1	-1	1	102	1	0	0	0
0823A0422_Citrobacter_freundii__316_partial.fa	Bacteria	5449	104	58	87.04	0.16	0	4922456	56213	4776	4776	19891	368	306	294	3113	2842	36.1	6.75	-100	-1	-1	19	84	1	0	0	0
0823A0422_Citrobacter_spp__81_partial.fa	Bacteria	5449	104	58	84.86	1.88	0	4748118	53209	4454	4454	24071	376	317	305	3579	3349	36.2	6.45	-100	-1	-1	37	65	2	0	0	0
0824A0423_Actinomyces_spp__381.fa	Bacteria	5449	104	58	100	0	0	2421641	19024	2131	2131	85631	416	344	335	2076	1997	33.9	4.99	-100	-1	-1	0	104	0	0	0	0
0826A0425_Clostridium_butyricum__71.fa	Bacteria	5449	104	58	98.28	0	0	4614686	87338	4229	4229	30629	367	310	289	3207	2956	42.8	5.79	-100	-1	-1	1	103	0	0	0	0
0826A0425_Propionibacterium_spp__27.fa	Bacteria	5449	104	58	100	0	0	2748142	20123	2522	2522	41725	395	327	319	1914	1872	35.3	4.97	-100	-1	-1	0	104	0	0	0	0
0826A0425_Veillonella_spp__8.fa	Bacteria	5449	104	58	100	0.86	0	2099404	28767	2110	2110	7515	362	296	283	3829	3460	37.2	8.33	-100	-1	-1	0	103	1	0	0	0
0827A0426_Clostridium_perfringens__151.fa	Bacteria	5449	104	58	100	1.72	0	3510681	64928	3224	3224	47364	367	307	287	2640	2413	43.5	5.74	-100	-1	-1	0	103	1	0	0	0
0905A0425_Helicobacter_spp_38_14.fa	Bacteria	5449	104	58	96.55	0.31	0	1105829	21256	1095	1095	20135	365	322	303	3505	3106	38.8	6.43	-100	-1	-1	2	100	2	0	0	0
0908A0428_Clostridium_perfringens_28_18.fa	Bacteria	5449	104	58	100	0	0	3297183	60066	3015	3015	39015	367	309	289	2640	2411	43.7	5.76	-100	-1	-1	0	104	0	0	0	0
0908A0428_Corynebacterium_spp_59_468.fa	Bacteria	5449	104	58	99.84	1.72	0	2317682	20490	2182	2182	91205	385	322	313	1600	1574	33.9	5.08	-100	-1	-1	1	102	1	0	0	0
0909A0429_Klebsiella_pneumoniae_58_33.fa	Bacteria	5449	104	58	93.59	0	0	5310703	53374	5147	5147	11079	365	305	295	1777	1658	35.6	6.32	-100	-1	-1	24	80	0	0	0	0
0910A0430_Enterococcus_faecalis_37_1487.fa	Bacteria	5449	104	58	98.28	0	0	2948941	40071	2932	2932	28310	362	297	283	2032	1910	34.7	6.34	-100	-1	-1	1	103	0	0	0	0
0910A0430_Staphylococcus_spp_31_21.fa	Bacteria	5449	104	58	98.28	2.59	0	2320181	38306	2598	2599	2694	314	258	243	2687	2414	36.6	5.87	-100	-1	-1	1	101	2	0	0	0
0914A0504_Citrobacter_spp_52_208.fa	Bacteria	5449	104	58	85.58	0	0	4706793	53207	4744	4744	9444	354	292	281	3113	2842	36.2	7.06	-100	-1	-1	24	80	0	0	0	0
0918A0508_Citrobacter_spp_52_371.fa	Bacteria	5449	104	58	90.36	0	0	4691437	52830	4542	4542	14002	360	303	292	3113	2843	36.2	6.63	-100	-1	-1	19	85	0	0	0	0
1008A0609_Klebsiella_oxytoca_56_986.fa	Bacteria	5449	104	58	100	0	0	5815538	61752	5458	5458	55194	373	316	304	2093	2006	36.1	5.89	-100	-1	-1	0	104	0	0	0	0
1017A0618_Escherichia_coli_51_326.fa	Bacteria	5449	104	58	93.43	0	0	4610517	53644	4297	4297	75272	382	318	306	3164	3077	36.2	6.44	-100	-1	-1	26	78	0	0	0	0
1018A0619_Anaerococcus_vaginalis_29_53.fa	Bacteria	5449	104	58	98.28	0	0	1737075	34095	1628	1628	119773	373	322	301	4893	4522	41.5	6.87	-100	-1	-1	1	103	0	0	0	0
1018A0619_Veillonella_39_109.fa	Bacteria	5449	104	58	100	0.86	0	2057751	27588	1904	1904	74354	378	319	305	3534	3121	37.6	6.43	-100	-1	-1	0	103	1	0	0	0
1021A0622_Enterococcus_faecalis_38_47.fa	Bacteria	5449	104	58	98.28	0	0	2701395	36111	2581	2581	31700	371	312	298	2033	1909	34.4	6.31	-100	-1	-1	1	103	0	0	0	0
1022A0623_Clostridium_sp_28_643.fa	Bacteria	5449	104	58	98.28	0	0	4513781	85693	4152	4152	63053	364	308	288	3206	2954	42.9	5.27	-100	-1	-1	1	103	0	0	0	0
1022A0623_Haemophilus_sp_39_48.fa	Bacteria	5449	104	58	100	0	0	1939616	27282	1896	1896	100957	368	312	297	2755	2505	36.2	5.99	-100	-1	-1	0	104	0	0	0	0
1023A0624_Clostridiales_sp_40_79.fa	Bacteria	5449	104	58	98.28	1.72	0	2865160	38299	2790	2790	18854	385	313	299	2580	2440	39.7	6.38	-100	-1	-1	1	102	1	0	0	0
1023A0624_Clostridium_sp_30_29.fa	Bacteria	5449	104	58	98.28	0	0	3343252	61489	3241	3241	55391	366	306	287	2793	2614	43.7	6.04	-100	-1	-1	1	103	0	0	0	0
1024A0625_Akkermansia_sp_57_239.fa	Bacteria	5449	104	58	100	0	0	3083338	33235	2576	2576	91260	416	351	339	4099	3878	39.2	5.07	-100	-1	-1	0	104	0	0	0	0
1030A0701_Clostridiales_sp_48_49.fa	Bacteria	5449	104	58	98.28	1.72	0	4948555	57195	4480	4481	17150	384	320	307	4535	4339	40.9	5.18	-100	-1	-1	1	102	1	0	0	0
1030A0701_Clostridium_perfringens_28_13.fa	Bacteria	5449	104	58	100	1.72	0	3160471	57104	2857	2858	36124	367	311	291	2640	2407	43.7	6.21	-100	-1	-1	0	103	1	0	0	0
1030A0701_Enterococcus_faecalis_37_7.fa	Bacteria	5449	104	58	98.28	0.16	0	2817117	38349	3244	3244	3283	318	256	244	1619	1502	34.5	5.96	-100	-1	-1	1	102	1	0	0	0
1030A0701_Escherichia_coli_50_91.fa	Bacteria	5449	104	58	85.99	0	0	3110318	36549	3480	3480	3685	326	261	251	1617	1464	36.3	6.22	-100	-1	-1	30	74	0	0	0	0
1030A0701_Streptococcus_sp_40_10.fa	Bacteria	5449	104	58	96.55	0	0	2085730	28563	1979	1979	13277	373	312	297	2275	2182	34.1	7.99	-100	-1	-1	2	102	0	0	0	0
1107A0614_Bacteroides_spp__14.fa	Bacteria	5449	104	58	96.55	0	0	4005110	60436	3509	3509	12766	426	343	326	2246	2131	38.6	5.13	-100	-1	-1	2	102	0	0	0	0
1107A0614_Escherichia_coli__97.fa	Bacteria	5449	104	58	100	0	0	4887113	56808	4598	4598	44608	379	313	301	3207	3104	36.2	6.43	-100	-1	-1	0	104	0	0	0	0
1107A0614_Parabacteroides_spp__69.fa	Bacteria	5449	104	58	100	0	0	5113997	76958	4360	4360	34972	427	355	337	2473	2294	39.3	4.99	-100	-1	-1	0	104	0	0	0	0
1111A0618_Bacteroides_spp__301.fa	Bacteria	5449	104	58	100	0	0	5248036	81775	4540	4540	14247	430	345	327	2246	2134	39.7	4.86	-100	-1	-1	0	104	0	0	0	0
1112A0619_Bacteroides_spp.__166_partial.fa	Bacteria	5449	104	58	78.13	0	0	4410063	69085	3520	3520	33651	449	376	357	2084	1921	39.5	4.82	-100	-1	-1	16	88	0	0	0	0
1113A0620_Bacteroides_spp__480_partial.fa	Bacteria	5449	104	58	99.14	0	0	6274531	99551	4935	4935	35475	463	383	363	2030	1879	39	4.91	-100	-1	-1	1	103	0	0	0	0
1121A0628_Clostridium_perfringens__14.fa	Bacteria	5449	104	58	100	0	0	3349944	61483	3044	3044	57726	367	310	290	2643	2416	43.6	5.29	-100	-1	-1	0	104	0	0	0	0
1121A0628_Escherichia_coli__54.fa	Bacteria	5449	104	58	76.72	0.16	0	2023558	23532	2628	2628	1897	287	224	215	1757	1707	36	6.52	-100	-1	-1	16	87	1	0	0	0
1122A0629_Bacteroides_fragilis_44_353.fa	Bacteria	5449	104	58	100	0	0	5274320	78377	4485	4485	50647	422	350	333	2184	2061	39.2	5.16	-100	-1	-1	0	104	0	0	0	0
1122A0629_Streptococcus_anginosus_39_26.fa	Bacteria	5449	104	58	100	1.72	0	1907356	26099	1954	1954	27429	360	289	275	2784	2586	34.6	6.94	-100	-1	-1	0	103	1	0	0	0
1124A0701_Bifidobacterium_bifidum__21.fa	Bacteria	5449	104	58	100	0	0	2176427	20135	1778	1778	79979	425	352	341	3134	3036	34.8	5.24	-100	-1	-1	0	104	0	0	0	0
1126A0703_Bacteroides_caccae_42_35.fa	Bacteria	5449	104	58	78.95	0	0	3618164	56963	2873	2873	22683	458	382	362	1984	1882	39	4.84	-100	-1	-1	41	63	0	0	0	0
1126A0703_Bacteroides_sp_46_20.fa	Bacteria	5449	104	58	82.76	0	0	4525476	67700	3784	3784	12762	438	363	345	2119	2011	38.9	5.17	-100	-1	-1	48	56	0	0	0	0
1210A0713_Pseudomonas_sp_62_6.fa	Bacteria	5449	104	58	94.5	0.16	0	4284528	37155	5108	5108	2109	317	250	242	2495	2399	36.1	4.65	-100	-1	-1	7	96	1	0	0	0
1211A0714_Staphylococcus_lugdunensis_34_7.fa	Bacteria	5449	104	58	92.79	0	0	2424234	36400	2474	2474	6283	337	281	266	2185	2018	35.6	8.15	-100	-1	-1	11	93	0	0	0	0
1212A0715_Streptococcus_parasanguinis_42_201.fa	Bacteria	5449	104	58	100	0	0	2183271	27646	2138	2138	90929	364	304	292	2757	2667	34.8	6.78	-100	-1	-1	0	104	0	0	0	0
1213A0716_Enterococcus_faecalis_38_183.fa	Bacteria	5449	104	58	98.28	0	0	2716519	36164	2639	2639	82461	364	305	291	2033	1909	34.4	6.34	-100	-1	-1	1	103	0	0	0	0
1215A0718_Staphylococcus_aureus_33_308.fa	Bacteria	5449	104	58	98.28	0	0	2734907	43578	2607	2607	32804	350	296	279	9995	8784	35.4	10.32	-100	-1	-1	1	103	0	0	0	0
1216A0719_Staphylococcus_epidermidis_32_16.fa	Bacteria	5449	104	58	98.12	0.16	0	2246807	36238	2191	2191	5111	349	288	272	10184	8935	36.7	10.41	-100	-1	-1	2	101	1	0	0	0
1217A0720_Enterobacter_sp_56_182.fa	Bacteria	5449	104	58	100	0	0	4582707	50220	4408	4408	29147	373	310	299	4460	4194	35.7	6.32	-100	-1	-1	0	104	0	0	0	0
1222A0725_Peptoclostridium_difficile_28_116.fa	Bacteria	5449	104	58	100	0	0	4074535	72670	3757	3757	55307	362	304	285	2910	2731	42.6	4.68	-100	-1	-1	0	104	0	0	0	0
1224A0727_Clostridium_perfringens_28_201.fa	Bacteria	5449	104	58	100	1.72	0	3295387	60123	3029	3029	38195	363	308	288	2640	2415	43.7	5.68	-100	-1	-1	0	103	1	0	0	0
1224A0727_Veillonella_sp_39_236.fa	Bacteria	5449	104	58	100	0	0	2221833	31350	2118	2118	66086	377	315	300	3210	2901	37.2	6.84	-100	-1	-1	0	104	0	0	0	0
1225A0728_Aeromonas_sp_61_23.fa	Bacteria	5449	104	58	100	0	0	4584878	40049	4238	4238	74127	385	317	308	2357	2251	37.2	5.01	-100	-1	-1	0	104	0	0	0	0
1226A0729_Acinetobacter_baumannii_39_11.fa	Bacteria	5449	104	58	100	0	0	3908818	50797	4001	4001	5160	354	284	272	3006	2799	35	6.01	-100	-1	-1	0	104	0	0	0	0
1227A0730_Clostridium_sp_28_345.fa	Bacteria	5449	104	58	98.28	0	0	4501685	85495	4144	4144	64145	363	308	288	3206	2954	42.9	4.82	-100	-1	-1	1	103	0	0	0	0
1227A0730_Escherichia_coli_51_8.fa	Bacteria	5449	104	58	100	0	0	4754181	55593	4792	4792	6620	363	292	280	3164	3077	36.4	6.6	-100	-1	-1	0	104	0	0	0	0
1407A0802_Pseudomonas_spp_63_14.fa	Bacteria	5449	104	58	98.28	0	0	5801695	50316	5936	5936	4451	362	291	283	4314	4226	36.1	5.01	-100	-1	-1	1	103	0	0	0	0
1410A0805_Staphylococcus_epidermidis_32_27.fa	Bacteria	5449	104	58	98.28	0	0	2379003	39046	2246	2246	29514	357	298	281	10184	8933	36.7	10.39	-100	-1	-1	1	103	0	0	0	0
1413A0808_Propionibacterium_sp_63_8.fa	Bacteria	5449	104	58	100	16.54	7.14	2664526	20128	2631	2631	5896	375	305	298	1952	1893	35.6	5.62	-100	-1	-1	0	90	14	0	0	0
1415A0810_Enterobacteriales_spp_49_566.fa	Bacteria	5449	104	58	99.84	0	0	4591415	52269	4207	4207	149759	380	315	302	4269	3941	36.3	7.17	-100	-1	-1	1	103	0	0	0	0
1417A0812_Actinomyces_urogenitalis_69_55.fa	Bacteria	5449	104	58	98.28	0	0	2564759	13425	2169	2169	74420	422	353	346	3203	3156	32.9	4.9	-100	-1	-1	1	103	0	0	0	0
1417A0812_Enterococcus_faecalis_37_10.fa	Bacteria	5449	104	58	98.28	0	0	2823438	37934	2820	2820	27885	358	297	283	2033	1911	34.6	6.02	-100	-1	-1	1	103	0	0	0	0
1417A0812_Finegoldia_magna_32_15.fa	Bacteria	5449	104	58	98.28	0	0	1670638	32503	1606	1606	21940	375	317	296	2626	2358	40.3	5.77	-100	-1	-1	1	103	0	0	0	0
1417A0812_Peptoniphilus_harei_35_12.fa	Bacteria	5449	104	58	98.28	0	0	1680279	27480	1594	1595	42191	376	316	299	4723	4372	40.9	3.82	-100	-1	-1	1	103	0	0	0	0
1417A0812_Propionibacterium_sp_63_10.fa	Bacteria	5449	104	58	96.55	0	0	2556816	18634	2371	2371	16641	392	324	317	1836	1747	35.4	4.8	-100	-1	-1	2	102	0	0	0	0
1417A0812_Veillonella_sp_39_894.fa	Bacteria	5449	104	58	100	0.86	0	2195849	29991	1993	1993	136825	380	325	310	3448	3034	37.5	7.64	-100	-1	-1	0	103	1	0	0	0
1418A0813_Staphylococcus_aureus_33_122.fa	Bacteria	5449	104	58	98.12	0	0	2698895	42686	2533	2533	35712	356	300	283	8887	7775	35.3	10.94	-100	-1	-1	2	102	0	0	0	0
1419A0814_Clostridium_perfringens_28_50.fa	Bacteria	5449	104	58	100	1.72	0	3266632	59706	2947	2947	46019	369	313	293	2640	2412	43.7	6.27	-100	-1	-1	0	103	1	0	0	0
1419A0814_Enterobacter_sp_55_241.fa	Bacteria	5449	104	58	99.84	0	0	4869286	55010	4553	4553	116535	383	322	309	6002	5596	35.7	6.32	-100	-1	-1	1	103	0	0	0	0
1419A0814_Pseudomonas_aeruginosa_67_24.fa	Bacteria	5449	104	58	98.28	0	0	6232914	49193	5777	5777	77798	389	324	316	4343	4261	37.3	5.73	-100	-1	-1	1	103	0	0	0	0
1420A0815_Peptoclostridium_difficile_28_202.fa	Bacteria	5449	104	58	100	0	0	4083635	72808	3770	3770	37677	361	304	285	2910	2731	42.6	4.64	-100	-1	-1	0	104	0	0	0	0
1421A0816_Haemophilus_haemolyticus_38_21.fa	Bacteria	5449	104	58	100	0	0	1855664	27768	1780	1780	69559	380	316	301	1728	1595	36.4	6.46	-100	-1	-1	0	104	0	0	0	0
1421A0816_Klebsiella_oxytoca_55_20.fa	Bacteria	5449	104	58	77.99	0	0	6172230	65937	5998	5998	8688	364	303	292	3442	3228	36.1	5.73	-100	-1	-1	40	64	0	0	0	0
1423A0818_Anaerococcus_vaginalis_29_24.fa	Bacteria	5449	104	58	98.28	0	0	1895576	37413	1812	1812	37100	368	316	296	4890	4513	41.6	5.47	-100	-1	-1	1	103	0	0	0	0
1426A0821_Clostridium_spp__110.fa	Bacteria	5449	104	58	98.28	0	0	3614383	66555	3562	3563	36021	366	299	280	2793	2622	43.4	6.18	-100	-1	-1	1	103	0	0	0	0
1428A0823_Klebsiella_pneumoniae__476_partial.fa	Bacteria	5449	104	58	94.47	0	0	5464989	55209	5277	5277	22086	366	306	295	1753	1707	35.6	5.91	-100	-1	-1	16	88	0	0	0	0
1505A0814_Sneathia_sp_27_442.fa	Bacteria	5449	104	58	96.55	0	0	1327335	27705	1257	1257	110982	388	331	309	3437	3025	39.1	4.75	-100	-1	-1	2	102	0	0	0	0
1509A0818_Mycoplasma_hominis_27_34.fa	Bacteria	5449	104	58	93.97	0	0	646167	16417	550	550	35100	424	360	330	2792	2521	34.5	8.32	-100	-1	-1	4	100	0	0	0	0
1509A0818_Staphylococcus_sp_32_185.fa	Bacteria	5449	104	58	98.28	0	0	2286811	37002	2138	2138	44989	358	301	284	9126	7975	36.7	10.59	-100	-1	-1	1	103	0	0	0	0
1512A0821_Klebsiella_pneumoniae_58_550.fa	Bacteria	5449	104	58	100	0	0	5040926	50145	4794	4794	78138	369	312	301	1650	1591	35.6	6.36	-100	-1	-1	0	104	0	0	0	0
1607A0825_Staphylococcus_sp_32_28.fa	Bacteria	5449	104	58	98.28	0	0	2329547	37701	2184	2184	38973	356	299	282	10184	8933	36.7	10.63	-100	-1	-1	1	103	0	0	0	0
1615A0902_Klebsiella_pneumoniae_58_198.fa	Bacteria	5449	104	58	79.97	0	0	4794087	47396	4668	4668	11680	362	305	295	2017	1952	35.6	5.8	-100	-1	-1	47	57	0	0	0	0
1616A0903_Enterococcus_faecalis_37_15.fa	Bacteria	5449	104	58	98.28	0	0	2849755	38339	2810	2810	30389	364	300	287	2033	1911	34.6	6.31	-100	-1	-1	1	103	0	0	0	0
1617A0904_Clostridium_7243FAA_28_9.fa	Bacteria	5449	104	58	93.65	0	0	2767955	52709	2646	2646	9332	352	302	282	2857	2660	42.1	5.87	-100	-1	-1	7	97	0	0	0	0
1618A0905_Klebsiella_oxytoca_55_46.fa	Bacteria	5449	104	58	79.11	0	0	5450771	58506	5092	5092	13182	375	317	305	3160	3077	36.4	5.95	-100	-1	-1	48	56	0	0	0	0
1618A0905_Providencia_sp_40_19.fa	Bacteria	5449	104	58	100	1.72	0	4470183	60879	4119	4119	45825	374	311	297	3793	3433	36.7	6.84	-100	-1	-1	0	103	1	0	0	0
1619A0906_Finegoldia_magna_32_24.fa	Bacteria	5449	104	58	98.28	0	0	1694768	32971	1637	1637	66875	375	316	295	4652	4285	40.4	5.75	-100	-1	-1	1	103	0	0	0	0
1625A0912_Actinomyces_turicensis_57_14.fa	Bacteria	5449	104	58	100	0	0	1911227	15916	1703	1703	33735	409	334	325	1862	1762	34	4.67	-100	-1	-1	0	104	0	0	0	0
1625A0912_Propionibacterium_sp_64_5.fa	Bacteria	5449	104	58	81.53	15.2	16.67	1609535	11458	1942	1942	1703	316	255	249	1598	1534	34.9	4.11	-100	-1	-1	22	64	18	0	0	0
1627A0914_Varibaculum_cambriense_53_10.fa	Bacteria	5449	104	58	100	0	0	1978220	18271	1717	1717	12987	419	347	336	3240	3041	35.1	7	-100	-1	-1	0	104	0	0	0	0
1628A0915_Citrobacter_freundii_52_189.fa	Bacteria	5449	104	58	83.86	0	0	4675776	52771	4329	4329	47430	381	322	309	3731	3441	36.2	6.23	-100	-1	-1	45	59	0	0	0	0
1628A0915_Clostridium_MSTE9_45_52.fa	Bacteria	5449	104	58	96.55	1.72	0	2592386	30721	2481	2481	83586	355	300	287	2654	2474	38.6	5.76	-100	-1	-1	2	101	1	0	0	0
1628A0915_Enterobacter_sp_56_95.fa	Bacteria	5449	104	58	85.3	0	0	4713605	52695	4480	4480	16357	377	316	304	6001	5598	35.6	5.8	-100	-1	-1	42	62	0	0	0	0
1707A0924_Escherichia_coli_51_446.fa	Bacteria	5449	104	58	100	0	0	4880102	56773	4595	4595	80684	379	313	301	3207	3104	36.2	6.43	-100	-1	-1	0	104	0	0	0	0
1708A0925_Staphylococcus_sp_32_5.fa	Bacteria	5449	104	58	79.91	0.47	0	1657308	26308	2081	2081	1900	283	221	209	1055	1004	37	3.67	-100	-1	-1	18	83	3	0	0	0
1711A0928_Enterobacteriales_sp_52_220.fa	Bacteria	5449	104	58	84.88	0	0	4736807	53972	4470	4470	31747	375	315	303	3736	3451	36.2	6.51	-100	-1	-1	42	62	0	0	0	0
1714A1001_Finegoldia_magna_32_10.fa	Bacteria	5449	104	58	96.55	0	0	1677811	32404	1614	1614	18493	371	314	294	4655	4295	40.4	5.04	-100	-1	-1	2	102	0	0	0	0
1722A1009_Klebsiella_oxytoca_56_256.fa	Bacteria	5449	104	58	89.53	0	0	5508516	58463	5091	5091	50731	378	322	310	3159	3078	36.1	5.91	-100	-1	-1	34	70	0	0	0	0
1723A1010_Enterococcus_faecalis_38_8.fa	Bacteria	5449	104	58	100	0	0	2757923	36797	2824	2824	9511	352	289	276	2005	1886	34.4	6.4	-100	-1	-1	0	104	0	0	0	0
1727A1014_Varibaculum_cambriense_53_18.fa	Bacteria	5449	104	58	100	0	0	2095144	19499	1750	1750	113708	424	357	346	3237	3063	35.1	6.79	-100	-1	-1	0	104	0	0	0	0
1806A1011_Lactococcus_lactis_36_56.fa	Bacteria	5449	104	58	100	0	0	2278731	33379	2422	2422	9291	326	269	255	1636	1570	34.9	4.76	-100	-1	-1	0	104	0	0	0	0
1806A1011_Streptococcus_agalactiae_35_88.fa	Bacteria	5449	104	58	100	0	0	2028352	29756	2011	2011	90403	352	302	287	2054	1952	35.3	6.56	-100	-1	-1	0	104	0	0	0	0
1809A1014_Aeromonas_sp_62_12.fa	Bacteria	5449	104	58	100	0	0	4233427	36173	3978	3978	19322	378	311	302	2266	2166	37.2	5.24	-100	-1	-1	0	104	0	0	0	0
1810A1015_Staphylococcus_sp_32_14.fa	Bacteria	5449	104	58	98.28	1.19	25	2387636	38900	2275	2275	27578	356	295	278	10184	8933	36.7	10.85	-100	-1	-1	1	99	4	0	0	0
1811A1016_Escherichia_coli_51_728.fa	Bacteria	5449	104	58	100	0	0	4925744	57471	4624	4624	30995	382	314	302	3263	3104	36.2	6.25	-100	-1	-1	0	104	0	0	0	0
1813A1018_Enterococcus_faecalis_38_7.fa	Bacteria	5449	104	58	97.81	0	0	2583154	34820	2803	2803	4186	328	274	261	1649	1545	34.4	7.23	-100	-1	-1	4	100	0	0	0	0
1820A1025_Klebsiella_oxytoca_56_18.fa	Bacteria	5449	104	58	85.91	0	0	5627965	59519	5246	5246	33899	374	317	305	2990	2913	36.1	5.81	-100	-1	-1	37	67	0	0	0	0
1821A1026_Prevotella_bivia_40_11.fa	Bacteria	5449	104	58	100	0	0	2387106	36468	2116	2116	10084	403	327	310	2563	2399	37.5	4.3	-100	-1	-1	0	104	0	0	0	0
1822A1027_Peptoclostridium_difficile_28_381.fa	Bacteria	5449	104	58	100	0	0	4090117	72900	3768	3768	47133	362	305	285	2910	2731	42.6	4.66	-100	-1	-1	0	104	0	0	0	0
1823A1028_Veillonella_sp_39_9.fa	Bacteria	5449	104	58	100	1.72	0	2059949	27613	1936	1936	13315	370	314	300	3437	3026	37.9	6.54	-100	-1	-1	0	102	2	0	0	0
31_007_Staphylococcus_epidermidis_32_7.fa	Bacteria	5449	104	58	84.33	0	0	1981348	31886	2332	2332	1989	300	241	227	2086	1853	37	12.56	-100	-1	-1	12	92	0	0	0	0
31_011_Veillonella_39_88.fa	Bacteria	5449	104	58	100	0.86	0	2062735	27567	1896	1896	71198	378	321	307	3050	2766	37.6	8.03	-100	-1	-1	0	103	1	0	0	0
31_013_Anaerococcus_30_18.fa	Bacteria	5449	104	58	98.28	0.86	0	1977621	37484	1890	1890	12751	381	315	295	4951	4567	41.3	8.99	-100	-1	-1	1	102	1	0	0	0
31_016_Klebsiella_pneumoniae_58_447.fa	Bacteria	5449	104	58	100	0	0	5179771	51779	4919	4919	99356	368	312	302	1650	1591	35.6	6.42	-100	-1	-1	0	104	0	0	0	0
31_018_Eggerthella_64_20.fa	Bacteria	5449	104	58	98.28	1.72	0	3340255	26770	2882	2882	28710	417	339	329	3834	3692	36.2	5.12	-100	-1	-1	1	102	1	0	0	0
31_018_Streptococcus_agalactiae_35_28.fa	Bacteria	5449	104	58	100	0	0	2046320	30184	2073	2073	30680	349	295	280	1579	1453	35.4	6.47	-100	-1	-1	0	104	0	0	0	0
31_020_Enterococcus_faecalis_37_49.fa	Bacteria	5449	104	58	98.28	0	0	2897499	39283	2884	2884	21655	366	299	285	2033	1910	34.4	6.57	-100	-1	-1	1	103	0	0	0	0
35_002_Enterococcus_faecalis_37_29.fa	Bacteria	5449	104	58	98.28	0	0	3004362	41165	3000	3000	26673	365	297	283	2033	1907	34.5	6.14	-100	-1	-1	1	103	0	0	0	0
35_006_Serratia_marcescens-related_60_25.fa	Bacteria	5449	104	58	93.45	0	0	5110258	51233	4771	4771	58835	374	315	304	3339	3250	35.7	6.21	-100	-1	-1	27	77	0	0	0	0
35_006_Staphylococcus_epidermidis_32_23.fa	Bacteria	5449	104	58	98.28	0	0	2331523	37729	2190	2190	26881	356	299	282	10184	8934	36.7	10.64	-100	-1	-1	1	103	0	0	0	0
35_010_Streptococcus_agalactiae_35_37.fa	Bacteria	5449	104	58	100	0	0	2024998	29954	2028	2028	63664	353	299	284	1579	1453	35.5	5.78	-100	-1	-1	0	104	0	0	0	0
35_014_Escherichia_coli_51_67.fa	Bacteria	5449	104	58	79.58	0	0	4695766	54677	4470	4470	12051	378	310	298	3164	3077	36.2	6.57	-100	-1	-1	46	58	0	0	0	0
35_014_Klebsiella_pneumoniae_57_699.fa	Bacteria	5449	104	58	92.84	0.5	0	5412401	54227	5270	5270	11918	361	303	293	1650	1590	35.6	6.42	-100	-1	-1	10	92	2	0	0	0
35_016_Atopobium_minutum_49_6.fa	Bacteria	5449	104	58	87.46	0.16	0	1315188	13988	1619	1619	2012	311	245	236	1479	1429	34.2	4.17	-100	-1	-1	10	93	1	0	0	0
35_016_Bifidobacterium_sp._MSTE12-related_58_8.fa	Bacteria	5449	104	58	91.54	0	0	2637193	27400	2570	2570	3935	377	303	293	2717	2649	35.3	3.98	-100	-1	-1	25	79	0	0	0	0
35_016_Clostridiales_35_18.fa	Bacteria	5449	104	58	100	0	0	2147326	33893	1987	1987	19403	386	318	301	3467	3223	41.8	6.68	-100	-1	-1	0	104	0	0	0	0
35_016_Veillonella_39_38.fa	Bacteria	5449	104	58	100	0.86	0	2124440	29068	1949	1949	19921	377	323	309	3444	3031	37.7	7.36	-100	-1	-1	0	103	1	0	0	0
35_018_Bifidobacterium_bifidum_63_424.fa	Bacteria	5449	104	58	100	0	0	2245705	20768	1904	1904	140230	418	339	328	3134	3038	35	5.44	-100	-1	-1	0	104	0	0	0	0
35_020_Actinomyces_urogenitalis_69_15.fa	Bacteria	5449	104	58	98.28	0	0	2494858	13189	2094	2094	25754	420	355	349	3206	3160	33	4.79	-100	-1	-1	1	103	0	0	0	0
35_020_Eggerthella_64_6.fa	Bacteria	5449	104	58	85.11	3.61	0	2693820	21911	2986	2986	2491	336	266	258	2741	2655	36.2	4.28	-100	-1	-1	17	84	3	0	0	0
35_020_Propionibacterium_63_20.fa	Bacteria	5449	104	58	98.28	0	0	2656072	19316	2398	2398	38176	400	333	325	3964	3873	35.3	4.91	-100	-1	-1	1	103	0	0	0	0
35_023_Intestinibacter_bartlettii-related_29_15.fa	Bacteria	5449	104	58	100	0.86	0	2869416	52650	2666	2667	20985	363	310	290	2163	2006	42	6.5	-100	-1	-1	0	103	1	0	0	0
35_023_Veillonella_39_51.fa	Bacteria	5449	104	58	100	0.86	0	2098226	28574	1933	1933	45803	380	322	307	3514	3186	37.5	8.17	-100	-1	-1	0	103	1	0	0	0
35_024_Clostridium_perfringens_28_29.fa	Bacteria	5449	104	58	100	3.45	0	3366866	61964	3121	3121	18365	362	304	284	2640	2412	43.6	6.29	-100	-1	-1	0	102	2	0	0	0
35_024_Escherichia_coli_51_435.fa	Bacteria	5449	104	58	97.7	0	0	5079878	58747	4961	4961	14631	367	299	287	3164	3077	36.3	6.51	-100	-1	-1	2	102	0	0	0	0
38_002_Anaerococcus_vaginalis_29_15.fa	Bacteria	5449	104	58	98.28	0	0	1761904	34646	1735	1735	14641	361	308	288	4819	4418	41.4	4.48	-100	-1	-1	1	103	0	0	0	0
38_002_Clostridium_30_60.fa	Bacteria	5449	104	58	98.28	0	0	3388822	62112	3268	3268	33410	369	307	288	2793	2620	43.5	5.86	-100	-1	-1	1	103	0	0	0	0
38_002_Clostridium_perfringens_28_54.fa	Bacteria	5449	104	58	100	1.72	0	3271776	59561	2946	2946	23583	371	313	293	2615	2389	43.6	5.77	-100	-1	-1	0	103	1	0	0	0
38_002_Peptoclostridium_difficile_28_46.fa	Bacteria	5449	104	58	100	0	0	4142320	73678	3819	3819	26897	362	304	285	2197	2068	42.6	5.23	-100	-1	-1	0	104	0	0	0	0
38_002_Peptoniphilus_harei_34_30.fa	Bacteria	5449	104	58	96.55	0	0	1754160	28684	1693	1693	18149	374	312	295	4623	4292	40.9	5.48	-100	-1	-1	2	102	0	0	0	0
38_002_Peptostreptococcus_36_37.fa	Bacteria	5449	104	58	98.28	0	0	1915392	29354	1813	1813	17089	376	310	294	3083	2894	41.9	5.28	-100	-1	-1	1	103	0	0	0	0
38_004_Veillonella_39_32.fa	Bacteria	5449	104	58	90.33	0.34	0	2001980	27828	1921	1921	6236	369	311	297	3492	3131	37.3	7.39	-100	-1	-1	18	85	1	0	0	0
38_005_Citrobacter_freundii-related_52_281.fa	Bacteria	5449	104	58	100	0	0	5142200	58217	4877	4877	59499	374	313	301	3744	3459	36	6.01	-100	-1	-1	0	104	0	0	0	0
38_005_Enterococcus_casseliflavus_43_46.fa	Bacteria	5449	104	58	98.28	0	0	3265708	39345	3209	3209	25587	359	298	286	1760	1662	33.9	6.07	-100	-1	-1	1	103	0	0	0	0
38_005_Enterococcus_faecium_38_15.fa	Bacteria	5449	104	58	98.28	0	0	2598425	33281	2565	2565	25186	357	293	280	1503	1432	36	5.83	-100	-1	-1	1	103	0	0	0	0
38_006_Haemophilus_parainfluenzae_39_14.fa	Bacteria	5449	104	58	100	0	0	2131023	30853	2088	2088	20720	371	312	297	1506	1444	36.1	6.13	-100	-1	-1	0	104	0	0	0	0
38_006_Staphylococcus_epidermidis_32_27.fa	Bacteria	5449	104	58	98.28	0	0	2324121	37574	2192	2192	22456	356	298	281	10184	8935	36.7	10.36	-100	-1	-1	1	103	0	0	0	0
38_010_Enterobacter_cloacae_56_16.fa	Bacteria	5449	104	58	83.13	1.72	0	4589979	51454	4376	4376	16377	377	316	304	3808	3567	35.7	6.25	-100	-1	-1	47	56	1	0	0	0
38_010_Finegoldia_magna_32_24.fa	Bacteria	5449	104	58	98.28	0	0	1812587	35516	1733	1733	20901	376	319	298	4605	4265	40.1	6.36	-100	-1	-1	1	103	0	0	0	0
38_010_Fusobacterium_periodonticum_28_58.fa	Bacteria	5449	104	58	100	0	0	2395328	45389	2415	2415	9881	364	302	283	3875	3495	39.6	4.39	-100	-1	-1	0	104	0	0	0	0
38_010_Haemophilus_parainfluenzae_39_630.fa	Bacteria	5449	104	58	96.55	0	0	1912919	27166	2282	2282	13341	309	253	242	2978	2668	36.4	6.01	-100	-1	-1	2	102	0	0	0	0
38_012_Enterococcus_faecalis_37_118.fa	Bacteria	5449	104	58	98.28	0	0	2947785	40147	2916	2916	44566	364	299	285	2033	1907	34.5	6.31	-100	-1	-1	1	103	0	0	0	0
38_012_Veillonella_39_429.fa	Bacteria	5449	104	58	100	0.86	0	2047076	27369	1924	1924	44179	371	315	300	3507	3105	37.5	8.95	-100	-1	-1	0	103	1	0	0	0
38_014_Streptococcus_parasanguinis_42_67.fa	Bacteria	5449	104	58	100	0	0	2145468	26786	2088	2088	14588	365	304	291	2985	2871	34.8	7.31	-100	-1	-1	0	104	0	0	0	0
38_015_Clostridium_30_9.fa	Bacteria	5449	104	58	93.79	3.61	0	3324323	62580	3476	3476	1939	343	284	266	2225	2053	42.4	8.43	-100	-1	-1	6	95	3	0	0	0
38_015_Pantoea_sp._PSNIH2_58_10.fa	Bacteria	5449	104	58	80.96	0	0	3813100	38610	3897	3897	4315	349	284	275	1792	1686	35.3	6.05	-100	-1	-1	43	61	0	0	0	0
38_015_Propionibacterium_63_53.fa	Bacteria	5449	104	58	100	0	0	2464652	17686	2212	2212	89669	394	332	324	1765	1683	35.7	5.38	-100	-1	-1	0	104	0	0	0	0
39_001_Actinobacteria_63_42.fa	Bacteria	5449	104	58	100	0	0	2459572	17626	2212	2212	174362	393	332	324	1765	1683	35.7	5.38	-100	-1	-1	0	104	0	0	0	0
39_001_Finegoldia_magna_32_21.fa	Bacteria	5449	104	58	98.28	0	0	1717149	33290	1717	1717	2727	367	305	286	4809	4439	40.2	5.95	-100	-1	-1	1	103	0	0	0	0
39_001_Pantoea_59_18.fa	Bacteria	5449	104	58	96.49	0	0	4652526	46531	4419	4419	13933	372	309	299	4014	3789	34.7	6.94	-100	-1	-1	10	94	0	0	0	0
39_002_Pantoea_57_18.fa	Bacteria	5449	104	58	100	0	0	4529585	47083	4363	4363	7425	372	301	290	1905	1807	35.3	6.29	-100	-1	-1	0	104	0	0	0	0
39_002_Streptococcus_salivarius-related_39_42.fa	Bacteria	5449	104	58	100	0	0	2410286	33138	2309	2309	34414	373	307	293	2022	1886	34.1	6.76	-100	-1	-1	0	104	0	0	0	0
39_003_Citrobacter_52_104.fa	Bacteria	5449	104	58	93.97	0	0	4400479	49339	5057	5057	5741	314	255	245	2815	2608	36.3	5.71	-100	-1	-1	4	100	0	0	0	0
39_003_Clostridium_butyricum-related_29_11.fa	Bacteria	5449	104	58	98.28	0	0	4145102	78110	3902	3902	5852	360	302	282	3227	2965	42.8	5.23	-100	-1	-1	1	103	0	0	0	0
39_003_Enterococcus_faecalis_37_54.fa	Bacteria	5449	104	58	98.28	0	0	2852922	38698	2800	2800	47574	367	302	288	2033	1907	34.5	6.34	-100	-1	-1	1	103	0	0	0	0
39_003_Enterococcus_faecium_38_92.fa	Bacteria	5449	104	58	98.28	0	0	2776463	35885	2758	2758	24295	354	289	276	1503	1432	35.9	5.86	-100	-1	-1	1	103	0	0	0	0
39_003_Lactobacillus_fermentum_52_15.fa	Bacteria	5449	104	58	96.55	0	0	1981822	24068	2013	2013	6347	346	284	272	1448	1399	32.9	6.91	-100	-1	-1	2	102	0	0	0	0
39_003_Streptococcus_40_6.fa	Bacteria	5449	104	58	75.29	1.02	0	1497393	20367	1862	1862	1849	294	238	227	1242	1187	34.2	6.5	-100	-1	-1	18	84	2	0	0	0
39_004_Staphylococcus_epidermidis_32_69.fa	Bacteria	5449	104	58	98.28	1.72	0	2395477	38598	2329	2329	8793	351	287	271	10184	8935	36.8	12.19	-100	-1	-1	1	102	1	0	0	0
39_006_Clostridium_paraputrificum_30_69.fa	Bacteria	5449	104	58	98.28	0	0	3455851	63304	3324	3324	31152	368	308	289	2793	2620	43.5	5.81	-100	-1	-1	1	103	0	0	0	0
39_006_Enterobacter_cloacae_56_86.fa	Bacteria	5449	104	58	99.5	0	0	4805509	53717	4515	4515	93599	382	320	308	3808	3567	35.7	6.13	-100	-1	-1	2	102	0	0	0	0
39_006_Negativicoccus_succinicivorans_51_34.fa	Bacteria	5449	104	58	100	0.86	0	1310405	13069	1252	1252	62315	377	320	309	2381	2183	33.8	6.97	-100	-1	-1	0	103	1	0	0	0
39_006_Peptostreptococcus_36_23.fa	Bacteria	5449	104	58	98.28	0	0	2055192	31768	1937	1937	17268	377	311	294	3083	2894	41.8	6.15	-100	-1	-1	1	103	0	0	0	0
39_007_Streptococcus_parasanguinis_42_66.fa	Bacteria	5449	104	58	100	0	0	2191088	27870	2114	2114	88295	370	308	295	2958	2857	34.9	8.76	-100	-1	-1	0	104	0	0	0	0
39_009_Acinetobacter_baumannii_39_15.fa	Bacteria	5449	104	58	100	0	0	3750115	50451	3744	3744	4255	367	299	286	2384	2296	35.1	6.06	-100	-1	-1	0	104	0	0	0	0
39_009_Lactobacillus_rhamnosus_47_369.fa	Bacteria	5449	104	58	98.28	0	0	2841003	32546	2646	2646	118524	363	306	294	3384	3204	30.9	8.01	-100	-1	-1	1	103	0	0	0	0
60_002_Pseudomonas_aeruginosa_66_7.fa	Bacteria	5449	104	58	92.79	5.36	0	5470062	43400	6705	6705	2194	312	244	238	2516	2434	37	5.37	-100	-1	-1	7	90	7	0	0	0
60_002_Staphylococcus_epidermidis_32_10.fa	Bacteria	5449	104	58	100	0	0	2454501	40114	2526	2526	4208	335	273	257	10184	8934	36.7	11.03	-100	-1	-1	0	104	0	0	0	0
60_004_Enterococcus_faecalis_38_16.fa	Bacteria	5449	104	58	98.28	0	0	2840749	38196	2814	2814	23312	362	299	286	2033	1911	34.5	6.25	-100	-1	-1	1	103	0	0	0	0
60_007_Bifidobacterium_breve_59_91.fa	Bacteria	5449	104	58	100	0	0	2350072	23711	2037	2037	83737	410	336	324	3161	3063	34.3	4.79	-100	-1	-1	0	104	0	0	0	0
60_007_Enterococcus_faecium_38_19.fa	Bacteria	5449	104	58	98.28	0	0	2731093	34980	2686	2686	19440	362	293	280	1451	1398	36	6.04	-100	-1	-1	1	103	0	0	0	0
60_007_Veillonella_39_42.fa	Bacteria	5449	104	58	100	0.86	0	2078757	27780	1892	1892	51608	378	324	309	3193	2824	37.7	7.68	-100	-1	-1	0	103	1	0	0	0
60_008_Escherichia_coli_51_282.fa	Bacteria	5449	104	58	100	0	0	5046108	58903	4757	4757	19127	381	312	300	3217	3104	36.3	6.49	-100	-1	-1	0	104	0	0	0	0
60_010_Clostridium_paraputrificum_30_37.fa	Bacteria	5449	104	58	98.28	0	0	3426102	63240	3324	3324	42172	367	307	288	2793	2615	43.6	6.1	-100	-1	-1	1	103	0	0	0	0
60_010_Clostridium_perfringens_28_9.fa	Bacteria	5449	104	58	98.28	1.72	0	3154144	58029	3192	3192	3190	348	282	264	1954	1787	43.5	7.1	-100	-1	-1	1	102	1	0	0	0
60_010_Peptoclostridium_difficile_28_20.fa	Bacteria	5449	104	58	100	0	0	4258229	76415	3982	3982	16595	359	301	282	2197	2068	42.5	5.56	-100	-1	-1	0	104	0	0	0	0
60_011_Streptococcus_vestibularis-related_41_7.fa	Bacteria	5449	104	58	80.17	1.88	0	1255029	16799	1417	1417	1950	347	269	257	1386	1310	34.6	6.02	-100	-1	-1	14	88	2	0	0	0
61_003_Enterobacter_cloacae_55_37.fa	Bacteria	5449	104	58	100	0	0	4790137	53736	4544	4544	113930	379	316	304	3808	3573	35.6	6.71	-100	-1	-1	0	104	0	0	0	0
61_007_Enterococcus_faecalis_37_1422.fa	Bacteria	5449	104	58	98.28	0	0	2942880	40155	2925	2925	32823	365	298	284	2033	1907	34.6	6.15	-100	-1	-1	1	103	0	0	0	0
61_007_Klebsiella_pneumoniae_57_47.fa	Bacteria	5449	104	58	100	0	0	5390999	54065	5153	5153	19044	369	309	298	4200	3931	35.5	6.03	-100	-1	-1	0	104	0	0	0	0
61_007_Staphylococcus_epidermidis_32_15.fa	Bacteria	5449	104	58	98.28	0	0	2404112	39135	2279	2279	23546	353	296	278	10184	8933	36.7	10.47	-100	-1	-1	1	103	0	0	0	0
61_008_Pseudomonas_aeruginosa_66_38.fa	Bacteria	5449	104	58	98.28	0	0	6368745	50566	5930	5930	56257	388	323	314	4343	4260	37.2	5.6	-100	-1	-1	1	103	0	0	0	0
61_010_Citrobacter_52_211.fa	Bacteria	5449	104	58	100	0	0	4823472	54428	4567	4567	153500	377	313	301	3827	3505	36.1	6.13	-100	-1	-1	0	104	0	0	0	0
61_013_Enterococcus_faecium_38_6.fa	Bacteria	5449	104	58	89.51	2.59	0	2750840	35996	3254	3254	2399	308	244	233	1176	1125	35.8	3.62	-100	-1	-1	11	91	2	0	0	0
61_013_Haemophilus_parainfluenzae_related_39_7.fa	Bacteria	5449	104	58	92.95	0.31	0	1824729	26103	2151	2151	2815	320	258	246	1586	1425	36.2	8.67	-100	-1	-1	6	96	2	0	0	0
64_003_Citrobacter_freundii-related_52_820.fa	Bacteria	5449	104	58	96.84	0	0	5269980	60547	5126	5126	20771	368	305	293	3735	3444	36.1	6.18	-100	-1	-1	4	100	0	0	0	0
64_003_Staphylococcus_epidermidis_32_33.fa	Bacteria	5449	104	58	98.28	0	0	2288043	36960	2151	2151	38924	356	299	282	10184	8935	36.8	9.76	-100	-1	-1	1	103	0	0	0	0
64_009_Clostridium_paraputrificum_30_40.fa	Bacteria	5449	104	58	98.28	0	0	3356583	61841	3235	3235	30575	367	308	289	2793	2615	43.6	6.26	-100	-1	-1	1	103	0	0	0	0
64_009_Lachnospiraceae_oral__082-related_38_23.fa	Bacteria	5449	104	58	98.28	0	0	2945174	48553	2853	2853	13039	382	316	299	2718	2518	40.3	7.13	-100	-1	-1	1	103	0	0	0	0
64_009_Streptococcus_vestibularis-related_40_9.fa	Bacteria	5449	104	58	94.83	3.29	9.09	2026349	26874	2400	2400	2147	315	247	236	2274	2179	34.7	5.6	-100	-1	-1	4	89	11	0	0	0
64_009_Varibaculum_cambriense_53_16.fa	Bacteria	5449	104	58	100	0	0	2024551	18627	1719	1719	54589	423	353	342	3240	3043	35.1	5.94	-100	-1	-1	0	104	0	0	0	0
64_010_Actinomyces_65_8.fa	Bacteria	5449	104	58	94.2	1.88	0	2212893	15832	2242	2242	3012	358	291	284	2041	1948	33.7	3.17	-100	-1	-1	7	95	2	0	0	0
64_010_Anaerococcus_vaginalis_29_38.fa	Bacteria	5449	104	58	98.28	0	0	1738187	34367	1634	1634	45002	372	322	301	4766	4388	41.4	6.06	-100	-1	-1	1	103	0	0	0	0
64_010_Atopobium_48_11.fa	Bacteria	5449	104	58	99.14	0.63	0	1587012	17241	1469	1469	9125	388	321	309	1513	1429	35.1	6.61	-100	-1	-1	1	99	4	0	0	0
64_010_Bifidobacterium_scardovii_65_66.fa	Bacteria	5449	104	58	100	0	0	3086110	27246	2517	2517	72803	413	351	340	3169	3085	35	4.22	-100	-1	-1	0	104	0	0	0	0
64_010_Enterococcus_faecalis_37_18.fa	Bacteria	5449	104	58	98.28	0	0	2879990	39002	2852	2852	18853	362	299	286	2033	1911	34.7	6.18	-100	-1	-1	1	103	0	0	0	0
64_013_Peptoclostridium_difficile_28_21.fa	Bacteria	5449	104	58	100	0	0	4034397	71871	3752	3752	18578	360	303	284	2994	2800	42.5	5.69	-100	-1	-1	0	104	0	0	0	0
64_013_Veillonella_parvula_related_39_214.fa	Bacteria	5449	104	58	100	0.86	0	2076385	28038	1921	1921	112038	373	319	305	3605	3202	37.9	7.93	-100	-1	-1	0	103	1	0	0	0
64_018_Propionibacterium_63_42.fa	Bacteria	5449	104	58	100	0	0	2715483	19863	2497	2497	50753	392	327	319	1952	1893	35.3	5.51	-100	-1	-1	0	104	0	0	0	0
64_021_Clostridium_perfringens_29_11.fa	Bacteria	5449	104	58	100	1.72	0	2900907	53464	2790	2790	3195	361	301	281	2640	2416	43.7	5.37	-100	-1	-1	0	103	1	0	0	0
64_021_Klebsiella_pneumoniae_57_267.fa	Bacteria	5449	104	58	98.28	0	0	5407901	54662	5168	5168	68447	368	309	299	4057	3742	35.5	6.12	-100	-1	-1	1	103	0	0	0	0
64_021_Negativicoccus_succinicivorans_51_17.fa	Bacteria	5449	104	58	100	0.86	0	1376551	14106	1361	1361	15180	374	310	299	2752	2520	33.7	6.8	-100	-1	-1	0	103	1	0	0	0
64_021_Peptoniphilus_harei_related_32_72.fa	Bacteria	5449	104	58	98.28	0	0	1730416	30608	1670	1670	40137	379	315	297	4654	4295	40.6	4.92	-100	-1	-1	1	103	0	0	0	0
64_021_Subdoligranulum_sp._4_3_54A2FAA-related_57_180.fa	Bacteria	5449	104	58	98.28	0	0	3907215	37548	3821	3821	7611	375	298	288	3291	3135	37.2	5.55	-100	-1	-1	1	103	0	0	0	0
65_003_Actinomyces_sp._S4-C9_56_26.fa	Bacteria	5449	104	58	100	0	0	1950031	17653	1677	1677	80552	418	353	343	1788	1713	34.4	5.76	-100	-1	-1	0	104	0	0	0	0
65_003_Anaerococcus_vaginalis-related_29_127.fa	Bacteria	5449	104	58	98.28	0	0	1913040	37311	1901	1901	10405	357	303	284	4863	4479	41.2	5.19	-100	-1	-1	1	103	0	0	0	0
65_003_Peptostreptococcus_anaerobius_36_11.fa	Bacteria	5449	104	58	100	0	0	1897366	29172	1774	1774	9326	378	315	298	2511	2374	41.8	6.61	-100	-1	-1	0	104	0	0	0	0
65_003_Varibaculum_cambriense_53_25.fa	Bacteria	5449	104	58	100	0	0	2056442	19210	1707	1707	69564	431	360	349	3245	3059	35.2	6.58	-100	-1	-1	0	104	0	0	0	0
65_003_Veillonella_oral_taxon_158_39_45.fa	Bacteria	5449	104	58	98.28	0.86	0	2123349	28643	1951	1951	22174	379	320	306	3655	3236	37.6	7.5	-100	-1	-1	1	102	1	0	0	0
65_005_Klebsiella_pneumoniae_57_2245.fa	Bacteria	5449	104	58	98.28	0	0	5503367	55350	5265	5265	34112	369	309	299	3207	3104	35.5	5.78	-100	-1	-1	1	103	0	0	0	0
65_007_Enterococcus_faecalis_37_10.fa	Bacteria	5449	104	58	100	0	0	2940967	39962	3108	3108	5697	341	279	267	2033	1911	34.7	6.55	-100	-1	-1	0	104	0	0	0	0
65_007_Pseudomonas_aeruginosa_66_63.fa	Bacteria	5449	104	58	98.28	0	0	6739375	53631	6317	6317	49238	388	320	311	4343	4261	37	5.77	-100	-1	-1	1	103	0	0	0	0
65_010_Bifidobacterium_breve_59_65.fa	Bacteria	5449	104	58	100	0	0	2311250	23288	1982	1982	71841	411	339	327	3161	3063	34.2	4.84	-100	-1	-1	0	104	0	0	0	0
65_019_Escherichia_coli_51_346.fa	Bacteria	5449	104	58	96.18	1.72	0	4924456	58697	4604	4604	61874	381	315	303	3279	3045	36	6.36	-100	-1	-1	6	97	1	0	0	0
65_019_Peptoniphilus_harei_related_31_18.fa	Bacteria	5449	104	58	96.55	0	0	1801234	31842	1727	1727	36390	381	315	297	4445	4081	40.6	4.24	-100	-1	-1	2	102	0	0	0	0
65_029_Finegoldia_magna_32_13.fa	Bacteria	5449	104	58	99.66	0.16	0	1653260	32044	1704	1704	5676	350	296	277	2633	2494	40.4	5.77	-100	-1	-1	1	102	1	0	0	0
65_029_Peptoniphilus_harei_related_34_12.fa	Bacteria	5449	104	58	89.7	0.86	0	1559317	25802	1616	1616	4123	348	292	276	2094	1948	41.1	4.55	-100	-1	-1	11	92	1	0	0	0
65_029_Propionibacterium_63_23.fa	Bacteria	5449	104	58	100	0	0	2600017	18971	2356	2356	36366	401	331	323	1952	1893	35.6	5.3	-100	-1	-1	0	104	0	0	0	0
66_004_Clostridium_perfringens_28_55.fa	Bacteria	5449	104	58	100	1.72	0	3734835	69874	3668	3668	19394	348	285	266	2157	1978	43.4	5.93	-100	-1	-1	0	103	1	0	0	0
66_004_Escherichia_coli_56_39.fa	Bacteria	5449	104	58	100	0	0	4351015	47204	4112	4112	86515	380	316	305	4149	3874	35.3	6.4	-100	-1	-1	0	104	0	0	0	0
66_004_Serratia_liquefaciens_56_62.fa	Bacteria	5449	104	58	100	0	0	5263458	55352	4844	4844	160918	376	320	308	3144	2910	36.3	6.42	-100	-1	-1	0	104	0	0	0	0
66_006_Clostridium__paraputrificum_30_389.fa	Bacteria	5449	104	58	98.28	0	0	3477490	64350	3370	3370	45274	367	307	288	2793	2615	43.6	6.28	-100	-1	-1	1	103	0	0	0	0
66_006_Veillonella_39_54.fa	Bacteria	5449	104	58	100	0.86	0	2144583	29218	1993	1993	42946	376	318	303	3193	2824	37.7	7.56	-100	-1	-1	0	103	1	0	0	0
66_008_Clostridium_perfringens_28_174.fa	Bacteria	5449	104	58	100	0	0	3054915	54644	2746	2746	17893	368	312	292	2644	2416	43.8	5.79	-100	-1	-1	0	104	0	0	0	0
66_008_Enterobacter_56_149.fa	Bacteria	5449	104	58	100	0	0	4794356	53554	4563	4563	52744	377	315	303	5764	5382	35.6	6.15	-100	-1	-1	0	104	0	0	0	0
66_008_Enterococcus_faecalis_37_368.fa	Bacteria	5449	104	58	98.28	0	0	3023983	41416	3025	3025	29973	361	295	281	2033	1910	34.5	6.52	-100	-1	-1	1	103	0	0	0	0
66_014_Propionibacterium_63_40.fa	Bacteria	5449	104	58	100	0	0	2661863	19133	2402	2402	40279	392	331	323	1952	1893	35.5	5.18	-100	-1	-1	0	104	0	0	0	0
66_015_Staphylococcus_epidermidis_32_26.fa	Bacteria	5449	104	58	98.28	0	0	2446498	40106	2357	2357	20909	356	293	276	10204	8946	36.7	9.59	-100	-1	-1	1	103	0	0	0	0
66_017_Veillonella_39_13.fa	Bacteria	5449	104	58	100	0	0	2054624	27552	1933	1933	10513	376	314	300	3444	3031	37.8	7.95	-100	-1	-1	0	104	0	0	0	0
66_019_Finegoldia_magna-related_32_18.fa	Bacteria	5449	104	58	98.28	0	0	2063976	39818	2031	2031	14571	375	308	289	4839	4478	40.7	5.88	-100	-1	-1	1	103	0	0	0	0
66_020_Actinomyces_urogenitalis_69_28.fa	Bacteria	5449	104	58	98.28	0	0	2479497	12779	2074	2074	58131	420	355	349	3206	3160	33	4.95	-100	-1	-1	1	103	0	0	0	0
66_020_Clostridium_perfringens_28_8.fa	Bacteria	5449	104	58	96.05	2.04	0	3071152	56006	3547	3547	2619	300	244	228	2272	2077	43.6	6.05	-100	-1	-1	5	96	3	0	0	0
66_020_Negativicoccus_succinicivorans_51_16.fa	Bacteria	5449	104	58	100	0.86	0	1328971	13532	1316	1316	60585	372	311	301	1949	1815	33.8	6.75	-100	-1	-1	0	103	1	0	0	0
66_020_Ruminococcus_41_244.fa	Bacteria	5449	104	58	98.28	1.72	0	3563004	45413	3377	3377	15866	380	301	288	2245	2148	40	6.72	-100	-1	-1	1	102	1	0	0	0
69_002_Staphylococcus_epidermidis_32_11.fa	Bacteria	5449	104	58	98.28	0	0	2376239	38663	2364	2364	8578	342	283	266	8595	7497	36.8	11.01	-100	-1	-1	1	103	0	0	0	0
69_008_Escherichia_coli_51_138.fa	Bacteria	5449	104	58	84.72	0	0	5108667	59390	4891	4891	10355	375	307	295	3164	3078	36.2	6.38	-100	-1	-1	39	65	0	0	0	0
69_008_Finegoldia_magna-related_32_18.fa	Bacteria	5449	104	58	96.55	0	0	1968216	38126	1953	1953	6738	368	307	287	4495	4204	40.4	5.81	-100	-1	-1	2	102	0	0	0	0
69_008_Negativicoccus_succinicivorans_52_18.fa	Bacteria	5449	104	58	100	0.86	0	1279475	12652	1227	1227	52600	377	319	309	2657	2455	33.7	6.99	-100	-1	-1	0	103	1	0	0	0
69_008_Propionibacterium_63_41.fa	Bacteria	5449	104	58	100	0	0	2633503	19086	2430	2430	45805	391	325	317	1951	1892	35.4	5.67	-100	-1	-1	0	104	0	0	0	0
69_010_Enterobacter_sp._35699-related_55_343.fa	Bacteria	5449	104	58	96.55	0.16	0	4796873	52500	4717	4717	17131	367	302	291	1912	1839	35.7	6.37	-100	-1	-1	3	100	1	0	0	0
69_018_Peptoniphilus_30_15.fa	Bacteria	5449	104	58	98.28	0	0	1783178	34116	1751	1751	10641	376	308	289	4472	4085	41.1	3.67	-100	-1	-1	1	103	0	0	0	0
70_001_Staphylococcus_haemolyticus-related_33_44.fa	Bacteria	5449	104	58	97.41	0	0	2283913	37627	2294	2294	13778	345	287	271	2157	1966	36.5	9.29	-100	-1	-1	2	102	0	0	0	0
70_002_Corynebacterium_sp._KPL1821_59_116.fa	Bacteria	5449	104	58	99.84	1.72	0	2334183	20667	2198	2198	71355	386	322	313	1600	1574	33.9	5.08	-100	-1	-1	1	102	1	0	0	0
70_002_Enterobacter_sp._35699-related_55_138.fa	Bacteria	5449	104	58	100	0	0	4684692	51289	4561	4561	25740	370	306	294	1912	1839	35.7	6.36	-100	-1	-1	0	104	0	0	0	0
70_002_Staphylococcus_warneri-related_33_143.fa	Bacteria	5449	104	58	95.38	0	0	2409127	39680	2362	2362	34039	353	296	279	4470	3962	36.3	11.69	-100	-1	-1	5	99	0	0	0	0
70_007_Propionibacterium_63_44.fa	Bacteria	5449	104	58	100	0	0	2643797	19135	2477	2477	22625	387	320	312	1951	1892	35.4	5.69	-100	-1	-1	0	104	0	0	0	0
70_007_Staphylococcus_epidermidis_32_52.fa	Bacteria	5449	104	58	98.28	0	0	2337432	38125	2202	2202	41021	357	299	282	5772	5063	36.6	11.18	-100	-1	-1	1	103	0	0	0	0
70_010_Klebsiella_pneumoniae_57_248.fa	Bacteria	5449	104	58	100	0	0	5660213	57268	5498	5498	8249	362	303	293	1650	1591	35.6	6.25	-100	-1	-1	0	104	0	0	0	0
70_011_Actinomyces_59_136.fa	Bacteria	5449	104	58	100	0	0	2445739	19388	2138	2138	110978	417	347	338	2310	2185	34	4.78	-100	-1	-1	0	104	0	0	0	0
70_011_Anaerococcus_vaginalis_29_60.fa	Bacteria	5449	104	58	98.28	0	0	1822070	35961	1725	1725	18288	376	321	300	4764	4380	41.3	6.33	-100	-1	-1	1	103	0	0	0	0
70_011_Campylobacter_ureolyticus-related_29_8.fa	Bacteria	5449	104	58	93.1	0	0	1604626	34257	1879	1879	3475	322	264	246	1863	1641	40	7.28	-100	-1	-1	5	99	0	0	0	0
70_011_Eggerthella_64_60.fa	Bacteria	5449	104	58	98.28	1.72	0	3297720	26536	2827	2827	115298	414	341	332	3834	3692	36.2	5.56	-100	-1	-1	1	102	1	0	0	0
70_011_Finegoldia_magna_32_22.fa	Bacteria	5449	104	58	98.28	0	0	1671155	32458	1610	1610	21756	374	317	297	4495	4204	40.3	5.9	-100	-1	-1	1	103	0	0	0	0
70_011_Negativicoccus_succinicivorans_51_49.fa	Bacteria	5449	104	58	100	0.86	0	1285055	12592	1245	1245	76406	372	315	305	1576	1506	33.8	7.39	-100	-1	-1	0	103	1	0	0	0
70_011_Peptoniphilus_harei_30_11.fa	Bacteria	5449	104	58	98.28	0	0	1502914	28643	1483	1483	15116	370	309	289	4472	4085	41.1	3.13	-100	-1	-1	1	103	0	0	0	0
70_011_Propionibacterium_64_26.fa	Bacteria	5449	104	58	100	0	0	2466867	17864	2330	2330	11936	388	319	311	1765	1683	35.7	5.81	-100	-1	-1	0	104	0	0	0	0
70_015_Anaerococcus_vaginalis_29_15.fa	Bacteria	5449	104	58	98.28	1.72	0	1801612	35703	1835	1835	5637	349	299	279	3673	3376	41.2	6.18	-100	-1	-1	1	102	1	0	0	0
70_016_Clostridiales_46_21.fa	Bacteria	5449	104	58	93.1	1.72	0	5462481	65473	4954	4955	32850	390	329	316	3312	3130	41.4	6.07	-100	-1	-1	4	99	1	0	0	0
70_016_Clostridiales_53_10.fa	Bacteria	5449	104	58	96.55	5.9	20	2566022	26320	2458	2458	6549	386	305	294	2449	2388	38.3	8.32	-100	-1	-1	2	97	5	0	0	0
71_003_Enterococcus_faecium_38_26.fa	Bacteria	5449	104	58	98.28	0	0	2930461	38615	2988	2988	14826	353	284	271	2146	1971	35.8	5.72	-100	-1	-1	1	103	0	0	0	0
71_003_Staphylococcus_epidermidis_32_25.fa	Bacteria	5449	104	58	98.28	0	0	2383519	38825	2285	2285	28447	356	294	277	10204	8946	36.7	9.8	-100	-1	-1	1	103	0	0	0	0
71_005_Klebsiella_pneumoniae_57_224.fa	Bacteria	5449	104	58	93.2	0	0	5929111	60743	5924	5924	7908	357	294	284	1754	1707	35.6	6.09	-100	-1	-1	13	91	0	0	0	0
71_006_Negativicoccus_succinicivorans_51_19.fa	Bacteria	5449	104	58	100	0.86	0	1341005	13662	1304	1304	22969	377	315	304	2744	2528	33.7	7.06	-100	-1	-1	0	103	1	0	0	0
71_006_Propionibacterium_63_31.fa	Bacteria	5449	104	58	100	0	0	2645252	19339	2358	2358	58391	404	337	329	3964	3873	35.4	4.98	-100	-1	-1	0	104	0	0	0	0
71_007_Dialister_43_7.fa	Bacteria	5449	104	58	96.91	0	0	1255620	14607	1531	1531	2238	306	246	237	1192	1143	39.8	5.94	-100	-1	-1	4	100	0	0	0	0
71_007_Finegoldia_magna_32_11.fa	Bacteria	5449	104	58	99.84	0.16	0	2127738	41588	2149	2149	8457	371	301	282	4462	4132	40.3	5.98	-100	-1	-1	1	102	1	0	0	0
71_008_Peptoniphilus_harei_30_24.fa	Bacteria	5449	104	58	98.28	0	0	1561622	29770	1502	1502	20169	371	317	297	4473	4084	41.3	3.25	-100	-1	-1	1	103	0	0	0	0
71_012_Atopobium_minutum_49_6.fa	Bacteria	5449	104	58	87.07	1.72	0	1411875	14756	1675	1675	2221	325	254	246	1583	1516	34.4	5.2	-100	-1	-1	8	95	1	0	0	0
71_012_Clostridia_36_18.fa	Bacteria	5449	104	58	100	0	0	2166413	34171	2005	2005	17154	385	318	301	3467	3223	41.8	6.66	-100	-1	-1	0	104	0	0	0	0
71_012_Dialister_42_11.fa	Bacteria	5449	104	58	100	0	0	1544529	18306	1559	1559	7943	351	295	284	1505	1393	39.7	6	-100	-1	-1	0	104	0	0	0	0
71_012_Escherichia_coli_51_665.fa	Bacteria	5449	104	58	94.53	0	0	4474834	52615	4224	4224	31866	381	312	300	2295	2125	36.3	6.65	-100	-1	-1	8	96	0	0	0	0
71_012_Veillonella_39_38.fa	Bacteria	5449	104	58	100	0.86	0	2124195	29042	1946	1946	30462	378	324	309	3444	3031	37.7	6.48	-100	-1	-1	0	103	1	0	0	0
71_013_Peptoniphilus_harei_34_8.fa	Bacteria	5449	104	58	94.83	0	0	1826413	30328	1956	1958	4285	343	281	265	2523	2327	40.5	8.61	-100	-1	-1	3	101	0	0	0	0
71_014_Bifidobacterium_bifidum_63_594.fa	Bacteria	5449	104	58	98.98	0	0	2176385	19994	1859	1859	34072	416	335	325	3043	2954	34.7	5.52	-100	-1	-1	2	102	0	0	0	0
71_014_Bifidobacterium_sp._MSTE12_58_20.fa	Bacteria	5449	104	58	90.13	0	0	2417821	24985	2002	2002	34004	415	356	344	3122	3036	35.4	3.86	-100	-1	-1	14	90	0	0	0	0
71_014_Enterococcus_faecalis_37_16.fa	Bacteria	5449	104	58	98.28	0	0	2974714	40334	2948	2948	20863	364	299	285	1876	1760	34.5	6.27	-100	-1	-1	1	103	0	0	0	0
71_014_Prevotella_40_8.fa	Bacteria	5449	104	58	93.97	0	0	2429200	37292	2437	2437	3456	363	289	274	1952	1827	37.4	4.5	-100	-1	-1	4	100	0	0	0	0
71_016_Bifidobacterium_scardovii_65_30.fa	Bacteria	5449	104	58	100	0	0	3068398	26992	2496	2496	26734	414	352	341	3169	3085	35.1	4.28	-100	-1	-1	0	104	0	0	0	0
71_016_Staphylococcus_epidermidis_33_7.fa	Bacteria	5449	104	58	80.17	2.9	25	1462205	24565	1675	1675	1625	324	262	247	2739	2411	36.9	10.28	-100	-1	-1	13	87	4	0	0	0
71_021_Bifidobacterium_longum_60_36.fa	Bacteria	5449	104	58	96.39	1.88	0	2466527	25160	2238	2238	14300	407	321	310	3173	3078	34.1	5.31	-100	-1	-1	4	98	2	0	0	0
88_003_Klebsiella_pneumoniae_58_404.fa	Bacteria	5449	104	58	100	0	0	5207058	52122	4886	4886	117875	371	316	306	3164	3077	35.7	6.11	-100	-1	-1	0	104	0	0	0	0
88_003_Veillonella_39_127.fa	Bacteria	5449	104	58	90.22	0	0	1964691	27127	1864	1864	11970	374	315	301	3913	3493	37.4	7.72	-100	-1	-1	22	82	0	0	0	0
88_007_Finegoldia_magna_32_19.fa	Bacteria	5449	104	58	98.28	0	0	1790466	34892	1695	1695	23959	379	322	301	4800	4499	40.1	5.64	-100	-1	-1	1	103	0	0	0	0
88_009_Enterococcus_faecalis_38_113.fa	Bacteria	5449	104	58	98.28	0	0	2698796	36069	2561	2561	43654	374	314	300	2033	1909	34.4	6.39	-100	-1	-1	1	103	0	0	0	0
88_014_Actinomyces_sp._S4-C9_56_10.fa	Bacteria	5449	104	58	98.28	0	0	1918118	17151	1741	1741	12886	406	335	326	1870	1767	34.3	6.72	-100	-1	-1	1	103	0	0	0	0
88_014_Anaerococcus_vaginalis_29_41.fa	Bacteria	5449	104	58	98.28	0	0	1765733	35055	1720	1720	60214	365	313	293	4856	4468	41.3	7.45	-100	-1	-1	1	103	0	0	0	0
88_014_Clostridium_paraputrificum_30_60.fa	Bacteria	5449	104	58	98.28	0	0	3482984	64250	3406	3406	41342	364	304	285	2793	2614	43.7	6.19	-100	-1	-1	1	103	0	0	0	0
88_014_Clostridium_sp._KLE_1755_48_124.fa	Bacteria	5449	104	58	100	1.72	0	6573740	77930	5652	5652	84311	409	341	327	3501	3259	41.6	5.65	-100	-1	-1	0	103	1	0	0	0
88_014_Streptococcus_agalactiae_35_5.fa	Bacteria	5449	104	58	77.35	0	0	1416713	20687	1904	1904	1713	279	221	210	1314	1215	35.4	5.92	-100	-1	-1	24	80	0	0	0	0
88_015_Finegoldia_magna_32_8.fa	Bacteria	5449	104	58	92.95	2.3	0	1495135	29029	1756	1756	3026	315	260	244	1456	1363	40.7	8.26	-100	-1	-1	6	96	2	0	0	0
88_015_Veillonella_39_370.fa	Bacteria	5449	104	58	84.33	0.86	0	1810429	24542	2151	2151	2189	313	249	237	2236	1994	37.8	4.79	-100	-1	-1	11	92	1	0	0	0
88_016_Atopobium_48_21.fa	Bacteria	5449	104	58	98.28	0	0	1531041	16752	1326	1326	23329	403	341	328	1585	1519	35.2	6.71	-100	-1	-1	1	103	0	0	0	0
88_017_Finegoldia_magna_32_11.fa	Bacteria	5449	104	58	95.69	1.72	0	1646162	32107	1691	1691	8013	361	298	279	4516	4184	40.6	6.03	-100	-1	-1	3	100	1	0	0	0
88_017_Firmicutes_bacterium_46_38.fa	Bacteria	5449	104	58	98.28	1.72	0	5705389	69196	5151	5152	24821	391	330	317	3312	3130	41.3	6.17	-100	-1	-1	1	102	1	0	0	0
88_017_Negativicoccus_succinicivorans_52_13.fa	Bacteria	5449	104	58	100	0.86	0	1275272	12734	1253	1253	11819	368	311	301	2106	1954	33.7	7.49	-100	-1	-1	0	103	1	0	0	0
88_017_Peptoclostridium_difficile_28_30.fa	Bacteria	5449	104	58	100	0	0	4083302	72816	3774	3774	33513	362	304	284	2197	2068	42.6	4.61	-100	-1	-1	0	104	0	0	0	0
93_004_Enterococcus_faecalis_38_79.fa	Bacteria	5449	104	58	98.28	0	0	2782160	37155	2690	2690	42198	368	306	292	2033	1911	34.4	6.18	-100	-1	-1	1	103	0	0	0	0
93_004_Haemophilus_parainfluenzae_39_44.fa	Bacteria	5449	104	58	100	0	0	2026979	28730	1988	1988	73048	377	311	297	2291	2064	36.1	5.94	-100	-1	-1	0	104	0	0	0	0
93_009_Staphylococcus_epidermidis_32_326.fa	Bacteria	5449	104	58	94.46	0	0	2281530	37906	2368	2368	2648	335	271	255	10184	8935	36.7	11.01	-100	-1	-1	10	94	0	0	0	0
93_010_Clostridium_perfringens_28_86.fa	Bacteria	5449	104	58	100	1.72	0	3289022	60018	2990	2990	14439	369	312	292	2640	2414	43.7	5.61	-100	-1	-1	0	103	1	0	0	0
93_010_Klebsiella_pneumoniae_57_401.fa	Bacteria	5449	104	58	100	0	0	5289984	53143	4961	4961	95531	373	315	304	1756	1710	35.6	6.97	-100	-1	-1	0	104	0	0	0	0
NECEvent2014_10_1_Escherichia_coli_52_196.fa	Bacteria	5449	104	58	100	0	0	5021706	58073	4744	4744	13729	376	312	300	3164	3078	36.1	6.35	-100	-1	-1	0	104	0	0	0	0
NECEvent2014_10_1_Lactobacillus_crispatus_36_608.fa	Bacteria	5449	104	58	98.28	0	0	2019926	33055	2039	2039	18732	358	294	277	4648	4241	34.9	5.91	-100	-1	-1	1	103	0	0	0	0
NECEvent2014_10_1_Lactobacillus_salivarius-rel_35_856.fa	Bacteria	5449	104	58	98.28	0	0	2201374	37389	2250	2250	7195	357	291	275	3232	2961	35.7	7.96	-100	-1	-1	1	103	0	0	0	0
NECEvent2014_1_2_Klebsiella_oxytoc-rel_55_317.fa	Bacteria	5449	104	58	100	0	0	6044000	63942	5717	5717	20237	371	312	301	2093	2006	36.1	5.77	-100	-1	-1	0	104	0	0	0	0
NECEvent2014_1_5_Veillonella_dispar-rel_39_197.fa	Bacteria	5449	104	58	100	0.86	0	2076797	27786	1918	1918	31289	379	319	305	3534	3121	37.6	6.42	-100	-1	-1	0	103	1	0	0	0
NECEvent2014_2_1_Enterococcus_faecalis_38_25.fa	Bacteria	5449	104	58	98.28	0	0	2876557	38793	2832	2832	13771	364	300	287	2033	1911	34.6	6.31	-100	-1	-1	1	103	0	0	0	0
NECEvent2014_2_1_Finegoldia_magna_32_19.fa	Bacteria	5449	104	58	98.28	0	0	1728925	33625	1658	1658	20022	375	319	298	3575	3356	40.3	5.69	-100	-1	-1	1	103	0	0	0	0
NECEvent2014_2_2_Actinomyces_HPA0247-rel_65_243_partial.fa	Bacteria	5449	104	58	96.55	0	0	2353846	16935	2160	2160	3683	392	320	313	3076	3008	33.6	5.4	-100	-1	-1	2	102	0	0	0	0
NECEvent2014_2_2_Peptoniphilus_harei-rel_34_8.fa	Bacteria	5449	104	58	94.51	0	0	1661478	27120	1688	1689	6239	357	297	281	4669	4326	40.9	3.66	-100	-1	-1	5	99	0	0	0	0
NECEvent2014_2_2_Streptococcus_salivarius-rel_39_8.fa	Bacteria	5449	104	58	100	1.72	0	2346673	32690	2430	2430	4031	346	284	271	2052	1911	34.4	8.7	-100	-1	-1	0	103	1	0	0	0
NECEvent2014_2_3_Anaerococcus_prevotii_33_80.fa	Bacteria	5449	104	58	98.28	0	0	1686800	30498	1572	1572	8758	383	326	307	4501	4179	39.5	6.88	-100	-1	-1	1	103	0	0	0	0
NECEvent2014_2_3_Peptoclostridium_difficile_28_21.fa	Bacteria	5449	104	58	100	0	0	4051776	71945	3760	3760	13147	360	304	285	2994	2800	42.5	5.36	-100	-1	-1	0	104	0	0	0	0
NECEvent2014_2_3_Veillonella_DORA_A_3_16_22-rel_38_199.fa	Bacteria	5449	104	58	100	0.86	0	2049100	27465	1926	1926	30898	375	314	299	2749	2496	37.7	6.33	-100	-1	-1	0	103	1	0	0	0
NECEvent2014_2_4_Enterobacter_cloacae_55_663.fa	Bacteria	5449	104	58	100	0	0	4865551	53832	4670	4670	42068	377	312	300	6002	5600	35.6	6.5	-100	-1	-1	0	104	0	0	0	0
NECEvent2014_2_8_Clostridium_paraputrificum_30_21.fa	Bacteria	5449	104	58	98.28	0	0	3549963	65280	3465	3465	17761	365	304	285	2793	2615	43.6	6.19	-100	-1	-1	1	103	0	0	0	0
NECEvent2014_2_8_Enterococcus_faecium_38_11.fa	Bacteria	5449	104	58	98.28	0	0	2685840	34454	2655	2655	14278	358	291	278	1503	1402	36	5.83	-100	-1	-1	1	103	0	0	0	0
NECEvent2014_2_9_Veillonella_parvula-rel_38_132.fa	Bacteria	5449	104	58	100	1.02	0	2118909	28629	2050	2050	6683	360	305	291	2882	2513	37.9	7.04	-100	-1	-1	0	102	2	0	0	0
NECEvent2014_3_1_Clostridium_butyricum_28_8.fa	Bacteria	5449	104	58	98.28	0	0	4440072	84511	4355	4355	5528	350	291	271	3206	2954	42.9	4.19	-100	-1	-1	1	103	0	0	0	0
NECEvent2014_3_1_Clostridium_ultunense-rel_31_19.fa	Bacteria	5449	104	58	98.28	1.72	0	4052250	69366	3989	3989	26295	353	297	280	2311	2141	42.2	7.21	-100	-1	-1	1	102	1	0	0	0
NECEvent2014_3_3_Paenibacillus_dendritiformis-rel_55_70.fa	Bacteria	5449	104	58	98.28	0	0	6431134	60328	5821	5821	49517	378	314	303	4495	4373	37.3	4.93	-100	-1	-1	1	103	0	0	0	0
NECEvent2014_3_3_Streptococcus_anginosus-rel_39_7.fa	Bacteria	5449	104	58	98.28	1.72	0	1727422	23705	1945	1945	4474	321	265	253	1413	1347	34	7.37	-100	-1	-1	1	102	1	0	0	0
NECEvent2014_3_3_Veillonella_parvula-rel_38_390.fa	Bacteria	5449	104	58	100	0.86	0	2101729	28349	1899	1899	58929	381	326	311	3430	3015	37.8	7.47	-100	-1	-1	0	103	1	0	0	0
NECEvent2014_3_4_Bifidobacterium_MSTE12-rel_58_13.fa	Bacteria	5449	104	58	100	0	0	2659816	27710	2295	2295	7528	411	344	332	3122	3036	35.4	4.29	-100	-1	-1	0	104	0	0	0	0
NECEvent2014_3_4_Clostridium_sporogenes-rel_29_5.fa	Bacteria	5449	104	58	82.13	2.04	0	2579886	47078	3117	3117	1746	301	239	224	1620	1479	42.5	9.59	-100	-1	-1	16	85	3	0	0	0
NECEvent2014_3_4_Enterococcus_faecalis_37_352.fa	Bacteria	5449	104	58	98.28	0	0	2869043	38591	2791	2791	38046	370	305	291	2033	1908	34.4	6.32	-100	-1	-1	1	103	0	0	0	0
NECEvent2014_3_5_Atopobium_minutum-rel_49_9.fa	Bacteria	5449	104	58	98.28	0.16	0	1570387	16402	1512	1512	7296	375	313	302	2292	2138	34.3	4.87	-100	-1	-1	1	102	1	0	0	0
NECEvent2014_3_6_Citrobacter_KTE32-rel_52_220.fa	Bacteria	5449	104	58	100	0	0	4947027	56531	4593	4593	112595	382	320	308	3935	3608	36.1	6.23	-100	-1	-1	0	104	0	0	0	0
NECEvent2014_3_6_Pseudomonas_aeruginosa_65_49.fa	Bacteria	5449	104	58	98.28	0	0	6813549	54145	6370	6370	23305	388	320	312	4343	4261	37.1	5.69	-100	-1	-1	1	103	0	0	0	0
NECEvent2014_3_6_Staphylococcus_epidermidis_32_14.fa	Bacteria	5449	104	58	98.12	0	0	2304701	37899	2367	2367	2923	336	276	260	10184	8935	36.6	9.81	-100	-1	-1	2	102	0	0	0	0
NECEvent2014_4_1_Clostridium_perfringens_28_318.fa	Bacteria	5449	104	58	100	1.72	0	3289522	60166	2990	2990	35306	367	312	292	2640	2412	43.6	5.8	-100	-1	-1	0	103	1	0	0	0
NECEvent2014_4_1_Propionibacterium_63_26.fa	Bacteria	5449	104	58	99.37	0	0	2628538	19141	2401	2401	14119	397	329	321	1952	1893	35.5	5.7	-100	-1	-1	4	100	0	0	0	0
NECEvent2014_4_1_Staphylococcus_epidermidis_32_27.fa	Bacteria	5449	104	58	98.28	0	0	2606090	43438	2785	2785	2209	327	261	245	10184	8934	36.6	10.67	-100	-1	-1	1	103	0	0	0	0
NECEvent2014_4_1_Streptococcus_oralis-rel_41_41.fa	Bacteria	5449	104	58	91.38	5.33	25	2086963	27408	2000	2000	11324	375	315	301	2885	2736	34.6	7.66	-100	-1	-1	7	93	4	0	0	0
NECEvent2014_4_2_Clostridium_butyricum_28_558.fa	Bacteria	5449	104	58	98.28	0	0	4709471	89440	4413	4413	23354	361	302	282	3206	2954	42.7	5.29	-100	-1	-1	1	103	0	0	0	0
NECEvent2014_4_2_Peptostreptococcus_anaerobius_CAG621-rel_36_16.fa	Bacteria	5449	104	58	100	0	0	1956557	29928	1798	1798	15894	381	319	302	2828	2660	41.8	6.7	-100	-1	-1	0	104	0	0	0	0
NECEvent2014_4_3_Actinomyces_59_538.fa	Bacteria	5449	104	58	100	0	0	2310929	18002	1992	1992	79505	417	351	342	2076	1995	34	5.1	-100	-1	-1	0	104	0	0	0	0
NECEvent2014_4_3_Anaerococcus_vaginalis_rel_29_20.fa	Bacteria	5449	104	58	98.28	0	0	1757997	34630	1703	1703	16604	367	312	292	4730	4348	41.2	5.74	-100	-1	-1	1	103	0	0	0	0
NECEvent2014_4_4_Eggerthella_1_3_56FAA-rel_64_6_partial.fa	Bacteria	5449	104	58	79.39	2.9	25	2465422	19982	2885	2885	1926	319	250	243	2303	2229	36.2	4.63	-100	-1	-1	18	82	4	0	0	0
NECEvent2014_4_4_Veillonella_38_569.fa	Bacteria	5449	104	58	100	0	0	2045625	28416	1898	1898	40563	379	320	305	4602	4165	37.3	6.97	-100	-1	-1	0	104	0	0	0	0
NECEvent2014_4_5_Klebsiella_pneumoniae-rel_55_15.fa	Bacteria	5449	104	58	100	0	0	5991800	60613	5859	5859	15836	359	300	290	1780	1709	35.7	6.29	-100	-1	-1	0	104	0	0	0	0
NECEvent2014_4_5_Peptoniphilus_harei-rel_33_13.fa	Bacteria	5449	104	58	98.28	0	0	1845394	31411	1766	1766	10142	384	318	300	4683	4318	40.1	7.26	-100	-1	-1	1	103	0	0	0	0
NECEvent2014_4_5_Veillonella_parvula-rel_38_741_partial.fa	Bacteria	5449	104	58	80.33	0.86	0	1775929	24207	1967	1967	4262	321	266	254	2419	2246	37.9	6.85	-100	-1	-1	25	78	1	0	0	0
NECEvent2014_4_7_Sutterella_wadsworthensis-rel_50_9.fa	Bacteria	5449	104	58	98.28	0	0	2094933	20949	1925	1925	10608	388	313	302	2129	2041	34.9	7.94	-100	-1	-1	1	103	0	0	0	0
NECEvent2014_5_1_Clostridium_paraputrificum_30_65.fa	Bacteria	5449	104	58	98.28	0	0	3619708	66928	3558	3558	31887	366	302	283	2793	2615	43.6	6.12	-100	-1	-1	1	103	0	0	0	0
NECEvent2014_5_2_Enterococcus_faecalis_37_15.fa	Bacteria	5449	104	58	98.28	0	0	3048855	41661	3079	3079	8944	361	293	280	2033	1908	34.4	6.61	-100	-1	-1	1	103	0	0	0	0
NECEvent2014_5_6_Finegoldia_magna_31_11.fa	Bacteria	5449	104	58	98.28	0	0	1848574	36052	1799	1799	31526	375	313	293	4560	4184	40.4	4.97	-100	-1	-1	1	103	0	0	0	0
NECEvent2014_5_6_Klebsiella_pneumoniae_57_39_partial.fa	Bacteria	5449	104	58	80.6	0	0	5652332	57488	5699	5699	4611	358	293	283	1650	1589	35.6	5.98	-100	-1	-1	43	61	0	0	0	0
NECEvent2014_5_6_Propionibacterium_HGH0353-rel_64_7.fa	Bacteria	5449	104	58	93.1	0	0	2404865	17524	2526	2526	3749	353	287	280	1553	1519	35.5	6.22	-100	-1	-1	4	100	0	0	0	0
NECEvent2014_5_7_Clostridium_perfringens_28_149.fa	Bacteria	5449	104	58	100	0	0	3264320	59326	2973	2973	17931	367	309	289	2643	2419	43.8	5.64	-100	-1	-1	0	104	0	0	0	0
NECEvent2014_5_7_Enterobacter_cloacae_rel_MGH25_55_278_partial.fa	Bacteria	5449	104	58	90.84	1.72	0	4874188	55156	4663	4663	10460	380	314	302	3370	3155	35.7	6.07	-100	-1	-1	23	80	1	0	0	0
NECEvent2014_5_7_Haemophilus_parainfluenzae-rel_39_109.fa	Bacteria	5449	104	58	100	0	0	2022559	29198	1974	1974	19540	377	311	296	2695	2462	36.2	6.42	-100	-1	-1	0	104	0	0	0	0
NECEvent2014_5_7_Peptoclostridium_sordelli-rel_28_6.fa	Bacteria	5449	104	58	93.1	2.59	0	2564596	51056	2974	2974	2046	316	259	242	1728	1587	42.6	5.12	-100	-1	-1	4	98	2	0	0	0
NECEvent2014_5_7_Pseudomonas_aeruginosa_66_6.fa	Bacteria	5449	104	58	81.9	0.5	0	5349726	42804	6793	6793	1942	305	235	229	2129	2058	36.9	6.03	-100	-1	-1	12	90	2	0	0	0
NECEvent2014_5_7_Streptococcus_parasanguinis-rel_42_7.fa	Bacteria	5449	104	58	96.55	4.47	0	1940678	24355	2207	2207	2868	316	259	248	1835	1754	34.8	7.67	-100	-1	-1	2	98	4	0	0	0
NECEvent2014_5_8_Clostridium_butyricum_28_22.fa	Bacteria	5449	104	58	94.83	0	0	4179100	79381	3827	3827	16709	367	312	291	3206	2954	43	4.93	-100	-1	-1	3	101	0	0	0	0
NECEvent2014_5_8_Clostridium_sporogenes-rel_28_12.fa	Bacteria	5449	104	58	98.28	5.17	0	4257813	78686	4147	4147	5148	348	289	270	1966	1833	42.6	5.85	-100	-1	-1	1	100	3	0	0	0
NECEvent2014_5_8_Eggerthella_1_3_5FAA-rel_64_6.fa	Bacteria	5449	104	58	80.3	0.34	0	2808509	22663	3214	3214	2111	324	255	248	1798	1742	36.3	6.12	-100	-1	-1	14	89	1	0	0	0
NECEvent2014_5_8_Negativicoccus_succinicivorans_52_30.fa	Bacteria	5449	104	58	100	0.86	0	1376206	14147	1324	1324	56914	377	317	306	3284	3167	33.9	7.04	-100	-1	-1	0	103	1	0	0	0
NECEvent2014_5_8_Veillonella_oral_taxon_158-rel_39_297.fa	Bacteria	5449	104	58	100	0	0	2227976	30103	2111	2111	35450	371	310	295	2953	2656	37.3	7.49	-100	-1	-1	0	104	0	0	0	0
NECEvent2014_6_3_Clostridium_paraputrificum_29_53.fa	Bacteria	5449	104	58	98.28	0	0	3501743	64625	3432	3432	36093	366	303	284	2793	2615	43.6	5.85	-100	-1	-1	1	103	0	0	0	0
NECEvent2014_6_4_Enterococcus_faecalis_38_65.fa	Bacteria	5449	104	58	98.28	0	0	2644539	35119	2491	2491	49352	373	317	302	2033	1909	34.4	6.27	-100	-1	-1	1	103	0	0	0	0
NECEvent2014_6_4_Staphylococcus_epidermidis_31_30.fa	Bacteria	5449	104	58	98.28	0	0	2440470	39854	2312	2312	9028	356	295	278	10183	8931	36.6	11.21	-100	-1	-1	1	103	0	0	0	0
NECEvent2014_6_5_Enterobacter_cloacae_rel_55_56_partial.fa	Bacteria	5449	104	58	83.73	0	0	4570345	50531	4429	4429	11789	373	309	298	6002	5597	35.6	6.26	-100	-1	-1	42	62	0	0	0	0
NECEvent2014_6_6_Actinomyces_europaeus-rel_56_19.fa	Bacteria	5449	104	58	100	0	0	1972275	17829	1755	1755	21578	411	342	332	1870	1767	34.3	5.6	-100	-1	-1	0	104	0	0	0	0
NECEvent2014_6_6_Clostridiales_50_23.fa	Bacteria	5449	104	58	87.07	2.9	0	1604553	16953	1894	1894	2786	327	255	246	2119	2043	36.1	6.11	-100	-1	-1	9	91	4	0	0	0
NECEvent2014_6_6_Clostridium_7_2_43FAA_28_19.fa	Bacteria	5449	104	58	98.28	0	0	3833612	74701	3687	3687	5565	360	302	282	2857	2662	42.2	6.21	-100	-1	-1	1	103	0	0	0	0
NECEvent2014_6_6_Clostridium_sporogenes-rel_28_10.fa	Bacteria	5449	104	58	82.76	5.33	20	2978515	55062	3509	3509	1785	312	245	230	2488	2367	42.6	4.82	-100	-1	-1	11	88	5	0	0	0
NECEvent2014_6_6_Veillonella_atypica-rel_39_925.fa	Bacteria	5449	104	58	100	0.86	0	2174293	30319	2055	2055	19021	377	314	300	5089	4605	37.4	6.23	-100	-1	-1	0	103	1	0	0	0
NECEvent2014_6_7_Citrobacter_freundii-rel_52_48_partial.fa	Bacteria	5449	104	58	79.26	0	0	4773790	53924	4545	4545	20694	372	313	301	3739	3454	36.1	6.47	-100	-1	-1	46	58	0	0	0	0
NECEvent2014_6_7_Clostridium_butyricum_28_125.fa	Bacteria	5449	104	58	98.28	0	0	4526387	85975	4175	4175	26359	364	308	287	3206	2954	42.9	4.82	-100	-1	-1	1	103	0	0	0	0
NECEvent2014_6_7_Clostridium_perfringens_28_32.fa	Bacteria	5449	104	58	100	1.72	0	3192397	57880	2879	2879	17926	368	313	292	2640	2412	43.7	5.51	-100	-1	-1	0	103	1	0	0	0
NECEvent2014_7_3_Bifidobacterium_breve_59_208.fa	Bacteria	5449	104	58	100	0	0	2326885	23369	1993	1993	61879	411	339	328	3161	3063	34.2	4.85	-100	-1	-1	0	104	0	0	0	0
NECEvent2014_7_3_Veillonella_atypica-rel_39_158.fa	Bacteria	5449	104	58	100	0	0	2080109	28838	2018	2018	13531	368	307	293	3813	3435	37.4	7.66	-100	-1	-1	0	104	0	0	0	0
NECEvent2014_8_1_Enterobacter_rel_to_cloacae_54_482_partial.fa	Bacteria	5449	104	58	94.09	0.16	0	5172700	57856	5099	5099	9761	369	303	291	5579	5202	35.6	5.65	-100	-1	-1	12	91	1	0	0	0
NECEvent2014_8_2_Enterococcus_faecalis_37_32.fa	Bacteria	5449	104	58	98.28	0	0	3026978	41477	2973	2973	14511	368	301	287	2033	1908	34.4	6.41	-100	-1	-1	1	103	0	0	0	0
NECEvent2014_8_3_Clostridium_butyricum_28_57.fa	Bacteria	5449	104	58	98.28	0	0	4511261	85744	4163	4163	23353	364	308	287	3206	2954	42.9	4.84	-100	-1	-1	1	103	0	0	0	0
NECEvent2014_8_3_Clostridium_perfringens_28_18.fa	Bacteria	5449	104	58	100	1.72	0	3174131	57360	2930	2930	6808	362	306	286	2644	2417	43.8	5.6	-100	-1	-1	0	103	1	0	0	0
NECEvent2014_8_4_Streptococcus_HSISS3-rel_41_5.fa	Bacteria	5449	104	58	77.6	7.05	16.67	1394382	19289	1579	1579	1661	337	267	255	1994	1894	33.9	8.39	-100	-1	-1	18	80	6	0	0	0
NECEvent2014_8_5_Anaerococcus_vaginalis-rel_30_8.fa	Bacteria	5449	104	58	75.24	0	0	1419488	27704	1739	1739	2142	314	250	234	3570	3295	41	4.42	-100	-1	-1	20	84	0	0	0	0
NECEvent2014_8_5_Campylobacter_ureolyticus-rel_29_16.fa	Bacteria	5449	104	58	98.28	0	0	1551822	32378	1664	1664	10149	348	292	273	2342	2155	39.6	6.71	-100	-1	-1	1	103	0	0	0	0
NECEvent2014_8_5_Clostridium_paraputrificum_29_42.fa	Bacteria	5449	104	58	98.28	0	0	3442559	63606	3350	3350	26185	367	306	287	2793	2615	43.6	6.3	-100	-1	-1	1	103	0	0	0	0
NECEvent2014_8_5_Dialister_invisus-rel_43_22.fa	Bacteria	5449	104	58	98.28	0	0	1700161	20813	1628	1628	25067	365	311	298	2182	1987	39.6	6.09	-100	-1	-1	1	103	0	0	0	0
NECEvent2014_8_5_Finegoldia_magna_32_9.fa	Bacteria	5449	104	58	94.83	0.86	0	1681982	32516	1883	1883	2926	337	273	256	2281	2166	40.3	5.73	-100	-1	-1	3	100	1	0	0	0
NECEvent2014_8_6_Klebsiella_pneumoniae-rel_57_348_partial.fa	Bacteria	5449	104	58	82.48	0	0	5787917	58275	6050	6050	5458	339	281	272	4197	3928	35.7	5.86	-100	-1	-1	32	72	0	0	0	0
NECEvent2014_8_7_Enterococcus_hirae_rel_37_6.fa	Bacteria	5449	104	58	91.93	1.72	0	2294487	30308	2437	2437	2557	339	276	264	1723	1604	35.4	7.19	-100	-1	-1	7	96	1	0	0	0
NECEvent2014_9_1_Enterococcus_faecalis_37_534.fa	Bacteria	5449	104	58	98.28	0	0	3055158	41835	3007	3007	19730	369	301	287	2033	1910	34.4	6.58	-100	-1	-1	1	103	0	0	0	0
NECEvent2014_9_2_Staphylococcus_epidermidis_32_131.fa	Bacteria	5449	104	58	98.28	0	0	2541172	41607	2483	2483	5649	351	287	270	6127	5355	36.7	12.75	-100	-1	-1	1	103	0	0	0	0
NIHY1_03_38__Varibaculum_cambriense.contigs.fa	Bacteria	5449	104	58	100	0	0	2185918	20745	1828	1828	76977	426	356	345	3241	3069	35.1	6.96	-100	-1	-1	0	104	0	0	0	0
NIHY1_03_40__Enterococcus.contigs.fa	Bacteria	5449	104	58	98.28	0	0	3259440	40568	3154	3154	14152	356	300	287	1643	1503	34.8	7.41	-100	-1	-1	1	103	0	0	0	0
NIHY1_03_41__Actinomyces.contigs.fa	Bacteria	5449	104	58	100	0	0	2442477	19352	2110	2110	5602	419	350	340	2076	1993	33.9	5.03	-100	-1	-1	0	104	0	0	0	0
NIHY1_03_46__Enterococcus_faecalis.contigs.fa	Bacteria	5449	104	58	98.28	0	0	2865239	38550	2810	2810	53400	367	302	288	2033	1910	34.4	6.58	-100	-1	-1	1	103	0	0	0	0
NIHY1_03_47__Dermabacter_sp_HFH0086.contigs.fa	Bacteria	5449	104	58	100	0.16	0	2275797	17529	1982	1982	56532	412	347	339	1853	1763	33.4	5.25	-100	-1	-1	0	103	1	0	0	0
NIHY1_03_48__Veillonella_parvula_rel.contigs.fa	Bacteria	5449	104	58	100	0.86	0	2187660	29737	2057	2057	24445	375	314	300	3430	3013	37.7	7.37	-100	-1	-1	0	103	1	0	0	0
NIHY1_03_52__Streptococcus_lutetiensis.contigs.fa	Bacteria	5449	104	58	98.28	0	0	1798262	24899	1879	1879	27600	344	282	268	1546	1444	34.4	6.01	-100	-1	-1	1	103	0	0	0	0
NIHY1_03_53__Klebsiella_pneumoniae.contigs.fa	Bacteria	5449	104	58	89.14	5.17	100	6223817	62826	6159	6159	5737	358	297	287	4459	4128	35.6	5.83	-100	-1	-1	31	69	4	0	0	0
NIHY1_03_57__Escherichia_coli.contigs.fa	Bacteria	5449	104	58	100	0	0	4769099	55857	4461	4461	30599	381	315	303	1807	1649	36.2	6.56	-100	-1	-1	0	104	0	0	0	0
NIHY1_03_59__Veillonella.contigs.fa	Bacteria	5449	104	58	18.97	0	0	895204	13039	967	967	2024	332	262	249	2181	1975	37.8	3.72	-100	-1	-1	91	13	0	0	0	0
NIHY1_03_60__Propionibacterium.contigs.fa	Bacteria	5449	104	58	98.28	10.34	100	3263702	23191	3012	3012	24397	385	319	312	1765	1680	36.1	5.15	-100	-1	-1	2	95	7	0	0	0
NIHY1_03_62__Staphylococcus_epidermidis.contigs.fa	Bacteria	5449	104	58	95.69	8.78	57.14	3239155	48053	3177	3177	2543	321	254	239	3693	3245	36.8	7.72	-100	-1	-1	3	96	4	1	0	0
NIHY1_03_63__Enterobacteriales.contigs.fa	Bacteria	5449	104	58	100	0	0	4307285	44690	4024	4024	26760	374	310	299	3123	2892	35.3	6.3	-100	-1	-1	0	104	0	0	0	0
NIHY1_03_64__Clostridium.contigs.fa	Bacteria	5449	104	58	48.28	0	0	1346220	24632	1220	1220	13939	389	323	303	2083	1908	43.1	5.4	-100	-1	-1	34	70	0	0	0	0
NIHY1_04_35__Streptococcus.contigs.fa	Bacteria	5449	104	58	100	5.17	100	2054468	27879	1934	1934	21705	375	313	299	4180	4029	34.1	8.64	-100	-1	-1	0	103	0	0	1	0
NIHY1_04_37__Actinomyces_europaeus.contigs.fa	Bacteria	5449	104	58	100	0	0	1923488	17170	1698	1698	30900	415	345	335	1863	1760	34.3	5.94	-100	-1	-1	0	104	0	0	0	0
NIHY1_04_38__Veillonella.contigs.fa	Bacteria	5449	104	58	91.66	0.86	0	2074222	28057	1938	1938	20558	376	316	301	3326	2938	37.4	8.65	-100	-1	-1	22	81	1	0	0	0
NIHY1_04_39__Veillonella_parvula_rel.contigs.fa	Bacteria	5449	104	58	98.28	12.93	77.78	2849049	36917	2681	2681	3166	359	297	284	3446	3035	37.8	7.54	-100	-1	-1	1	94	9	0	0	0
NIHY1_04_42__Staphylococcus_sp_M0480.contigs.fa	Bacteria	5449	104	58	98.28	0	0	2227766	36690	2222	2223	9899	351	290	273	2643	2373	36.4	10.93	-100	-1	-1	1	103	0	0	0	0
NIHY1_04_43__Haemophilus_parainfluenzae.contigs.fa	Bacteria	5449	104	58	100	5.17	100	2050989	29003	2013	2013	20400	368	307	292	2153	1922	36.1	6.61	-100	-1	-1	0	101	3	0	0	0
NIHY1_04_44__Enterococcus_hirae.contigs.fa	Bacteria	5449	104	58	98.28	0	0	2789491	36426	2654	2654	26683	362	295	281	1607	1519	35.5	5.9	-100	-1	-1	1	103	0	0	0	0
NIHY1_04_45__Clostridium_difficile.contigs.fa	Bacteria	5449	104	58	100	0.86	0	4029056	77804	4049	4049	27145	341	288	268	2751	2461	43	6.39	-100	-1	-1	0	103	1	0	0	0
NIHY1_04_46__Clostridium_difficile.contigs.fa	Bacteria	5449	104	58	100	1.1	42.86	4181955	74143	3874	3874	34668	360	303	284	2197	2068	42.4	6.33	-100	-1	-1	0	97	7	0	0	0
NIHY1_04_47__Enterobacter.contigs.fa	Bacteria	5449	104	58	100	0	0	4786143	53013	4524	4524	86283	383	316	305	5392	5062	35.7	8.1	-100	-1	-1	0	104	0	0	0	0
NIHY1_04_48__Pseudomonas_aeruginosa.contigs.fa	Bacteria	5449	104	58	98.28	0	0	6777861	53442	6307	6307	72796	386	319	311	4347	4264	37.1	5.58	-100	-1	-1	1	103	0	0	0	0
NIHY1_04_49__Clostridium.contigs.fa	Bacteria	5449	104	58	98.28	8.62	100	4112524	79988	3822	3823	24100	372	309	288	2285	2104	42.1	6.44	-100	-1	-1	1	97	6	0	0	0
NIHY1_04_50__Clostridiales.contigs.fa	Bacteria	5449	104	58	100	0	0	4332674	71629	4066	4066	15051	363	307	289	2379	2170	42.1	5.61	-100	-1	-1	0	104	0	0	0	0
NIHY1_04_52__Veillonella_sp_oral_taxon_158_rel.contigs.fa	Bacteria	5449	104	58	35.34	0.86	0	1638875	21667	1680	1680	4623	336	278	265	2667	2412	37	7.54	-100	-1	-1	82	21	1	0	0	0
NIHY1_08_28__Enterococcus_faecalis.contigs.fa	Bacteria	5449	104	58	98.28	7.76	100	3325431	45367	3302	3302	13884	361	295	282	2087	1962	34.4	6.46	-100	-1	-1	1	98	5	0	0	0
NIHY1_08_32__Bacteroides.contigs.fa	Bacteria	5449	104	58	100	0	0	5475642	86641	4554	4554	46827	444	362	343	2249	2132	38.9	5.33	-100	-1	-1	0	104	0	0	0	0
NIHY1_08_33__Klebsiella_pneumoniae.contigs.fa	Bacteria	5449	104	58	93.46	0	0	5423056	54533	5166	5166	14443	366	310	299	4235	3972	35.6	6.22	-100	-1	-1	25	79	0	0	0	0
NIHY1_08_38__Staphylococcus_epidermidis.contigs.fa	Bacteria	5449	104	58	88.32	0	0	1869286	25494	1782	1782	23700	317	255	241	4944	4309	36.6	11.23	-100	-1	-1	10	94	0	0	0	0
NIHY1_08_40__Escherichia_coli.contigs.fa	Bacteria	5449	104	58	100	0	0	4939873	56970	4661	4661	27823	376	312	300	3164	3078	36.1	6.59	-100	-1	-1	0	104	0	0	0	0
NIHY1_08_41__Pseudomonas_aeruginosa.contigs.fa	Bacteria	5449	104	58	97.96	0	0	6821961	52508	6423	6423	52267	379	312	304	4181	4023	37	5.9	-100	-1	-1	3	101	0	0	0	0
NIHY1_09_193__Veillonella.contigs.fa	Bacteria	5449	104	58	3.45	0	0	627877	9754	635	635	1915	372	277	261	3366	3054	36.3	7.19	-100	-1	-1	101	3	0	0	0	0
NIHY1_09_194__Veillonella_sp_oral_taxon_158_rel.contigs.fa	Bacteria	5449	104	58	55.09	0.86	0	1654168	21966	1685	1685	4821	333	278	265	3455	3121	37.2	8.15	-100	-1	-1	65	38	1	0	0	0
NIHY1_09_195__Haemophilus_parainfluenzae.contigs.fa	Bacteria	5449	104	58	100	0	0	1920034	26846	1850	1850	52407	371	315	301	2755	2500	36.2	6.23	-100	-1	-1	0	104	0	0	0	0
NIHY1_09_196__Clostridiales.contigs.fa	Bacteria	5449	104	58	98.28	0	0	3572716	44892	3438	3438	14390	386	314	301	3177	3068	40.4	5.83	-100	-1	-1	1	103	0	0	0	0
NIHY1_09_197__Clostridium_butyricum.contigs.fa	Bacteria	5449	104	58	98.28	1.72	100	4788127	88184	4450	4450	11237	362	301	281	3160	2903	42.7	5.24	-100	-1	-1	1	102	1	0	0	0
NIHY1_09_292__Veillonella.contigs.fa	Bacteria	5449	104	58	96.08	94.75	81.05	4229870	57308	4011	4011	20338	371	310	296	5318	4799	37.5	7.94	-100	-1	-1	6	5	92	1	0	0
NIHY1_09_293__Erysipelotrichales.contigs.fa	Bacteria	5449	104	58	98.28	1.72	0	4039016	72099	4119	4120	9960	353	288	270	4096	3783	39.7	6.54	-100	-1	-1	1	102	1	0	0	0
NIHY1_09_294__Clostridium.contigs.fa	Bacteria	5449	104	58	91.38	0.57	100	4122463	73005	4059	4059	4518	363	292	274	2955	2712	40.9	6.74	-100	-1	-1	5	98	1	0	0	0
NIHY1_09_59__Enterococcus_faecalis.contigs.fa	Bacteria	5449	104	58	98.28	0	0	3094428	42469	3112	3112	30970	362	294	280	2264	2165	34.4	6.41	-100	-1	-1	1	103	0	0	0	0
NIHY1_09_61__Klebsiella_oxytoca.contigs.fa	Bacteria	5449	104	58	99.22	0	0	6756142	72267	6516	6516	7432	367	304	293	3203	3097	36.1	5.4	-100	-1	-1	5	99	0	0	0	0
NIHY1_09_62__Citrobacter.contigs.fa	Bacteria	5449	104	58	99.53	0.31	100	5077818	57554	4841	4841	12899	374	311	299	3739	3450	36.2	5.98	-100	-1	-1	3	99	2	0	0	0
NIHY1_09_63__Streptococcus_agalactiae.contigs.fa	Bacteria	5449	104	58	100	1.72	0	2106235	31153	2096	2096	21747	351	299	284	2302	2142	35.5	5.97	-100	-1	-1	0	103	1	0	0	0
NIHY1_09_64__Clostridium.contigs.fa	Bacteria	5449	104	58	98.28	0	0	3546130	64704	3402	3402	18365	369	308	289	2793	2619	43.5	5.9	-100	-1	-1	1	103	0	0	0	0
NIHY1_09_74__Clostridium_sp_7_2_43FAA.contigs.fa	Bacteria	5449	104	58	95.69	0.86	100	3572251	68721	3299	3302	11078	367	312	291	2857	2660	42.1	5.63	-100	-1	-1	3	100	1	0	0	0
NIHY1_09_75__Staphylococcus_epidermidis.contigs.fa	Bacteria	5449	104	58	98.28	0	0	2954881	48732	2961	2961	2607	343	274	257	10184	8935	36.6	9.84	-100	-1	-1	1	103	0	0	0	0
NIHY1_09_77__Clostridium_perfringens.contigs.fa	Bacteria	5449	104	58	91.38	5.17	50	3649234	68284	3850	3850	2966	327	266	248	2615	2387	43.4	7.17	-100	-1	-1	5	97	1	1	0	0
NIHY1_09_82__Staphylococcus.contigs.fa	Bacteria	5449	104	58	98.12	88.28	72.84	4574728	71489	4496	4497	22645	351	294	278	3516	3152	35.9	9.36	-100	-1	-1	2	21	81	0	0	0
NIHY1_09_UNK.contigs.fa	Bacteria	5449	104	58	0.78	0	0	780629	14539	852	852	3248	353	264	246	1931	1817	40.1	7.74	-100	-1	-1	99	5	0	0	0	0
NIHY1_11_23__Enterococcus_faecalis_phage_mobile_element.contigs.fa	Bacteria	5449	104	58	0.86	0	0	519052	8641	636	636	2460	324	230	217	2326	2157	34.9	5.98	-100	-1	-1	103	1	0	0	0	0
NIHY1_11_24__Veillonella.contigs.fa	Bacteria	5449	104	58	100	0.86	0	2053286	27280	1875	1875	17310	380	323	309	2834	2574	37.8	6.84	-100	-1	-1	0	103	1	0	0	0
NIHY1_11_25A_Staphylococcus_epidermidis_rel.contigs.fa	Bacteria	5449	104	58	6.74	0	0	839312	16141	1032	1032	1917	281	216	200	1497	1398	35.8	5.66	-100	-1	-1	77	27	0	0	0	0
NIHY1_11_25__Staphylococcus_epidermidis.contigs.fa	Bacteria	5449	104	58	90.36	0	0	2118217	33958	2094	2094	2898	341	280	264	10184	8935	36.7	10.56	-100	-1	-1	7	97	0	0	0	0
NIHY1_11_27__Pantoea.contigs.fa	Bacteria	5449	104	58	98.34	0	0	4975174	49566	4690	4690	26212	369	307	296	6005	5624	35	6.18	-100	-1	-1	7	97	0	0	0	0
NIHY1_11_28__Enterococcus_faecalis.contigs.fa	Bacteria	5449	104	58	98.28	0	0	2934896	39889	2883	2883	22800	364	301	287	2033	1907	34.6	5.63	-100	-1	-1	1	103	0	0	0	0
NIHY1_11_30__Propionibacterium.contigs.fa	Bacteria	5449	104	58	95.53	0	0	2606785	17931	2435	2435	37200	369	307	300	1885	1838	36	6.01	-100	-1	-1	5	99	0	0	0	0
NIHY1_11_31__Enterobacter_aerogenes.contigs.fa	Bacteria	5449	104	58	98.28	0	0	5286881	57545	4954	4954	82800	379	317	305	3207	3104	36	6.44	-100	-1	-1	1	103	0	0	0	0
NIHY1_14_100__mobile_element.contigs.fa	Bacteria	5449	104	58	1.62	0	0	792047	10584	841	841	1747	237	181	168	2662	2406	34.8	12.46	-100	-1	-1	99	5	0	0	0	0
NIHY1_14_102__Haemophilus_parainfluenzae.contigs.fa	Bacteria	5449	104	58	31.97	0	0	1154546	16249	1247	1247	2367	330	274	260	1975	1762	36	6.53	-100	-1	-1	78	26	0	0	0	0
NIHY1_14_103__Haemophilus_parainfluenzae.contigs.fa	Bacteria	5449	104	58	100	5.17	100	2057081	29239	1998	1998	4448	374	313	298	2106	1876	36.2	7.04	-100	-1	-1	0	101	3	0	0	0
NIHY1_14_104__Staphylococcus.contigs.fa	Bacteria	5449	104	58	54.87	0	0	1955466	17277	1801	1802	4031	239	178	168	1206	1146	36.6	4.03	-100	-1	-1	56	48	0	0	0	0
NIHY1_14_271__Clostridium_difficile.contigs.fa	Bacteria	5449	104	58	97.26	8.62	100	4265630	69590	4083	4083	6579	335	273	256	2197	2068	42.4	6.02	-100	-1	-1	3	96	5	0	0	0
NIHY1_14_298__Pseudomonas_aeruginosa.contigs.fa	Bacteria	5449	104	58	98.28	0	0	6751614	53313	6315	6315	47827	387	319	311	4541	4451	37	5.61	-100	-1	-1	1	103	0	0	0	0
NIHY1_14_59__Dermabacter_sp_HFH0086.contigs.fa	Bacteria	5449	104	58	100	0.31	0	2282659	17583	2064	2064	57818	406	335	326	2239	2170	33.4	5.67	-100	-1	-1	0	102	2	0	0	0
NIHY1_14_60__Gemella_haemolysans_rel.contigs.fa	Bacteria	5449	104	58	96.55	0	0	1966994	33883	1774	1775	4233	373	314	295	4511	4256	36.2	10.19	-100	-1	-1	2	102	0	0	0	0
NIHY1_14_61__Veillonella_sp_oral_taxon_158_rel.contigs.fa	Bacteria	5449	104	58	100	15.52	83.33	2340832	30535	2216	2216	23700	362	308	294	2730	2482	37.6	7.74	-100	-1	-1	0	94	9	1	0	0
NIHY1_14_64__Clostridiales.contigs.fa	Bacteria	5449	104	58	18.06	0.16	0	682803	3785	544	544	2117	167	133	126	1150	1087	39.9	0	-100	-1	-1	78	25	1	0	0	0
NIHY1_14_65__Enterococcus_faecalis.contigs.fa	Bacteria	5449	104	58	98.28	0	0	2956617	39706	2879	2879	29267	369	302	289	2033	1908	34.4	6.64	-100	-1	-1	1	103	0	0	0	0
NIHY1_14_66__Serratia_marcescens.contigs.fa	Bacteria	5449	104	58	98.28	0	0	5017298	50349	4660	4660	144496	375	316	305	3339	3250	35.8	6.09	-100	-1	-1	1	103	0	0	0	0
NIHY1_14_70A_Corynebacterium_II.contigs.fa	Bacteria	5449	104	58	35.36	0	0	1729427	8397	1757	1757	2353	189	157	152	828	802	36.1	0	-100	-1	-1	65	39	0	0	0	0
NIHY1_14_70__Corynebacterium.contigs.fa	Bacteria	5449	104	58	91.77	0	0	2623939	20832	2593	2593	2450	342	272	264	3023	2976	34.6	4.71	-100	-1	-1	8	96	0	0	0	0
NIHY1_14_71__Clostridium.contigs.fa	Bacteria	5449	104	58	98.28	0	0	3891502	71861	4052	4052	11999	354	283	266	2793	2617	43.3	5.39	-100	-1	-1	1	103	0	0	0	0
NIHY1_14_79__Escherichia_coli.contigs.fa	Bacteria	5449	104	58	100	0	0	4984715	57679	4656	4656	21599	380	314	302	3207	3104	36.2	6.26	-100	-1	-1	0	104	0	0	0	0
NIHY1_14_80__Finegoldia_magna.contigs.fa	Bacteria	5449	104	58	90.52	0	0	2179752	38087	2271	2271	2917	332	269	252	3230	2976	39.6	5.56	-100	-1	-1	6	98	0	0	0	0
NIHY1_14_82__Staphylococcus_warneri.contigs.fa	Bacteria	5449	104	58	87.21	4.29	100	2519818	40421	2648	2648	4808	326	267	252	4470	3962	36.2	12.29	-100	-1	-1	22	76	6	0	0	0
NIHY1_14_98__Paenibacillus.contigs.fa	Bacteria	5449	104	58	94.83	0	0	5080106	49096	4721	4721	22670	351	300	290	2333	2199	38	5.28	-100	-1	-1	3	101	0	0	0	0
NIHY1_14_99__Staphylococcus_epidermidis.contigs.fa	Bacteria	5449	104	58	98.28	0	0	2598412	43173	2489	2489	5250	351	290	273	10184	8935	36.6	10.12	-100	-1	-1	1	103	0	0	0	0
NIHY1_14_UNK.contigs.fa	Bacteria	5449	104	58	0.86	0	0	638460	4051	806	806	1307	149	126	121	602	582	35.9	0	-100	-1	-1	103	1	0	0	0	0
NIHY1_17_34__Negativicoccus_succinicivorans.contigs.fa	Bacteria	5449	104	58	96.08	0.86	0	1349960	13589	1312	1312	38983	371	310	300	2010	1856	33.9	7.14	-100	-1	-1	5	98	1	0	0	0
NIHY1_17_35__Staphylococcus_epidermidis.contigs.fa	Bacteria	5449	104	58	91.22	6.9	75	3233202	54188	3487	3487	2992	315	252	237	10184	8933	36.5	8.47	-100	-1	-1	7	93	4	0	0	0
NIHY1_17_36__Fusobacteriales.contigs.fa	Bacteria	5449	104	58	71.47	0	0	1012309	21063	1091	1091	7609	339	280	260	1723	1590	38.7	5.19	-100	-1	-1	35	69	0	0	0	0
NIHY1_17_37__Klebsiella_pneumoniae.contigs.fa	Bacteria	5449	104	58	91.83	0.16	100	5723845	57477	5501	5501	11331	363	305	295	3164	3077	35.7	6.19	-100	-1	-1	25	78	1	0	0	0
NIHY1_17_38__Enterobacter.contigs.fa	Bacteria	5449	104	58	98.28	0	0	4637935	50950	4451	4451	31209	373	311	299	3355	3145	35.5	6.22	-100	-1	-1	1	103	0	0	0	0
NIHY1_18_39__Finegoldia_magna.contigs.fa	Bacteria	5449	104	58	93.1	0	0	1631206	30582	1648	1648	8165	355	295	276	3143	2931	40.5	5.82	-100	-1	-1	4	100	0	0	0	0
NIHY1_18_41__Enterobacter_aerogenes.contigs.fa	Bacteria	5449	104	58	98.28	0	0	5252456	57030	4929	4929	73440	377	316	304	3207	3104	36	6.25	-100	-1	-1	1	103	0	0	0	0
NIHY1_18_42__Klebsiella_oxytoca.contigs.fa	Bacteria	5449	104	58	83.46	0.16	0	5900914	63451	5608	5608	12300	371	309	297	2036	1984	36.3	6.08	-100	-1	-1	38	65	1	0	0	0
NIHY1_18_43__Enterococcus_faecalis.contigs.fa	Bacteria	5449	104	58	98.28	0	0	2890482	38879	2794	2794	26531	368	305	291	2033	1908	34.4	6.42	-100	-1	-1	1	103	0	0	0	0
NIHY1_18_44__Clostridium_perfringens.contigs.fa	Bacteria	5449	104	58	100	1.72	0	3411859	62878	3122	3122	21622	366	308	288	2640	2411	43.7	6.27	-100	-1	-1	0	103	1	0	0	0
NIHY1_18_45__Pseudomonas_aeruginosa.contigs.fa	Bacteria	5449	104	58	96.55	0.86	100	6857430	53309	6568	6568	18795	377	308	300	4343	4261	37.1	5.97	-100	-1	-1	2	101	1	0	0	0
NIHY1_18_86__Propionibacterium.contigs.fa	Bacteria	5449	104	58	95.98	0	0	2467514	17927	2378	2378	6599	376	312	304	3964	3873	35.5	4.43	-100	-1	-1	3	101	0	0	0	0
NIHY1_18_91__Staphylococcus_epidermidis.contigs.fa	Bacteria	5449	104	58	98.28	1.72	0	2446324	39832	2307	2307	19755	356	297	280	10183	8930	36.7	10.21	-100	-1	-1	1	102	1	0	0	0
NIHY1_19_130__Bacteroides.contigs.fa	Bacteria	5449	104	58	100	0	0	5484944	86825	4578	4578	36081	443	361	342	2249	2132	38.9	5.33	-100	-1	-1	0	104	0	0	0	0
NIHY1_19_132__Escherichia_coli.contigs.fa	Bacteria	5449	104	58	93.95	0	0	4968662	57537	4712	4712	12236	376	311	298	3164	3078	36.2	6.77	-100	-1	-1	26	78	0	0	0	0
NIHY1_19_47__Propionibacterium.contigs.fa	Bacteria	5449	104	58	100	0	0	2576802	18637	2263	2263	43388	405	340	332	3964	3873	35.6	4.92	-100	-1	-1	0	104	0	0	0	0
NIHY1_19_49__Staphylococcus_aureus.contigs.fa	Bacteria	5449	104	58	98.12	0	0	2704441	43335	2544	2544	32381	358	301	284	9766	8556	35.3	9.98	-100	-1	-1	2	102	0	0	0	0
NIHY1_19_50__Haemophilus_parainfluenzae.contigs.fa	Bacteria	5449	104	58	100	0	0	2098790	30471	2109	2109	14144	364	301	287	2019	1812	36.1	5.65	-100	-1	-1	0	104	0	0	0	0
NIHY1_19_51__Enterococcus_faecium.contigs.fa	Bacteria	5449	104	58	96.39	0	0	2675671	34479	2636	2636	14400	359	293	280	1503	1432	36	5.89	-100	-1	-1	3	101	0	0	0	0
NIHY1_19_52__Negativicoccus_succinicivorans.contigs.fa	Bacteria	5449	104	58	100	0.86	0	1372046	14082	1307	1307	50637	377	320	309	2477	2317	33.9	6.68	-100	-1	-1	0	103	1	0	0	0
NIHY1_19_54__Enterococcus_faecalis_II.contigs.fa	Bacteria	5449	104	58	89.66	1.72	100	2647765	36166	2863	2863	3974	332	274	262	1452	1394	34.6	7.27	-100	-1	-1	6	97	1	0	0	0
NIHY1_19_55__Streptococcus_anginosus.contigs.fa	Bacteria	5449	104	58	100	1.88	50	1845100	25173	1927	1927	14741	350	283	270	2784	2588	34.5	6.82	-100	-1	-1	0	102	2	0	0	0
NIHY1_19_57__Clostridium_difficile.contigs.fa	Bacteria	5449	104	58	28.45	0	0	853445	13887	912	912	3781	341	275	260	2197	2068	41.4	6.57	-100	-1	-1	47	57	0	0	0	0
NIHY1_19_59__Veillonella_sp_oral_taxon_158_rel.contigs.fa	Bacteria	5449	104	58	100	0.86	0	2171083	29240	2010	2010	22288	376	317	303	3502	3091	37.4	8.92	-100	-1	-1	0	103	1	0	0	0
NIHY1_19_60__Clostridium_II.contigs.fa	Bacteria	5449	104	58	98.28	0	0	3394391	62738	3316	3316	16299	366	305	286	2793	2615	43.6	6.16	-100	-1	-1	1	103	0	0	0	0
NIHY1_19_61__Enterobacter.contigs.fa	Bacteria	5449	104	58	98.28	1.72	100	4822520	54142	4559	4559	16199	383	316	304	6018	5604	35.7	6.33	-100	-1	-1	1	102	1	0	0	0
NIHY1_19_62__Klebsiella_oxytoca.contigs.fa	Bacteria	5449	104	58	43.97	0	0	5826464	61560	5770	5770	6436	352	292	281	3270	3068	36	6.13	-100	-1	-1	77	27	0	0	0	0
NIHY1_19_63__Klebsiella_oxytoca_II.contigs.fa	Bacteria	5449	104	58	92.59	0	0	5995581	64446	5579	5579	21647	375	317	305	3438	3224	36.2	6.29	-100	-1	-1	19	85	0	0	0	0
NIHY1_19_64__Staphylococcus_epidermidis.contigs.fa	Bacteria	5449	104	58	92.95	2.59	100	3082105	51532	3094	3094	4267	345	273	256	9198	8038	36.5	10.77	-100	-1	-1	5	96	3	0	0	0
NIHY1_21_41__Propionibacterium.contigs.fa	Bacteria	5449	104	58	100	8.62	100	2601206	18879	2288	2288	36600	405	340	332	3664	3596	35.6	5	-100	-1	-1	0	85	19	0	0	0
NIHY1_21_42__Propionibacterium_acnes.contigs.fa	Bacteria	5449	104	58	85.67	0	0	2456760	18578	2274	2274	16371	389	321	313	2118	2056	35.6	4.33	-100	-1	-1	31	73	0	0	0	0
NIHY1_21_43__Haemophilus_parainfluenzae.contigs.fa	Bacteria	5449	104	58	100	1.72	0	2195078	32174	2190	2190	6667	367	303	289	2892	2627	36.1	6.62	-100	-1	-1	0	103	1	0	0	0
NIHY1_21_44__Enterococcus_faecalis.contigs.fa	Bacteria	5449	104	58	98.28	0	0	2934344	39174	2934	2934	15281	359	294	280	2033	1908	34.5	6.33	-100	-1	-1	1	103	0	0	0	0
NIHY1_21_45__Staphylococcus_aureus.contigs.fa	Bacteria	5449	104	58	98.28	0	0	2706670	43193	2543	2543	14149	357	301	284	10539	9268	35.3	10.23	-100	-1	-1	1	103	0	0	0	0
NIHY1_21_46__Staphylococcus_epidermidis.contigs.fa	Bacteria	5449	104	58	91	3.45	100	2379353	38486	2466	2466	5743	327	267	252	3772	3335	36.7	11.1	-100	-1	-1	16	86	2	0	0	0
NIHY1_21_47__Klebsiella_oxytoca_rel.contigs.fa	Bacteria	5449	104	58	10.34	0	0	3524042	35277	3674	3674	4979	313	253	243	3270	3068	35.7	6.08	-100	-1	-1	98	6	0	0	0	0
NIHY1_21_49__Finegoldia_magna.contigs.fa	Bacteria	5449	104	58	93.5	8.78	85.71	1627169	31095	1861	1861	2643	315	260	244	1517	1403	40.7	6.15	-100	-1	-1	8	89	7	0	0	0
NIHY1_21_51__Clostridium_sporogenes.contigs.fa	Bacteria	5449	104	58	93.97	0	0	3424332	62252	3323	3323	5996	349	292	273	2794	2565	42.6	6.41	-100	-1	-1	4	100	0	0	0	0
NIHY1_21_52__Enterobacter.contigs.fa	Bacteria	5449	104	58	100	1.72	100	4822472	54254	4556	4556	38999	383	317	305	6018	5604	35.7	6.26	-100	-1	-1	0	103	1	0	0	0
NIHY1_21_53__Klebsiella_oxytoca.contigs.fa	Bacteria	5449	104	58	96.18	5.17	100	6189771	66738	5752	5752	36704	375	317	306	3438	3224	36.2	6.46	-100	-1	-1	12	88	4	0	0	0
NIHY1_23_101__Klebsiella_oxytoca.contigs.fa	Bacteria	5449	104	58	90.71	0	0	5826191	62426	5377	5377	25500	375	319	308	3438	3224	36.3	6.09	-100	-1	-1	30	74	0	0	0	0
NIHY1_23_103__Clostridium_perfringens.contigs.fa	Bacteria	5449	104	58	98.28	1.72	0	3226130	58878	2868	2868	63715	371	317	297	2644	2418	43.8	5.81	-100	-1	-1	1	102	1	0	0	0
NIHY1_23_104__Clostridium.contigs.fa	Bacteria	5449	104	58	98.28	1.72	100	4577300	85471	4490	4490	5962	346	287	268	1527	1436	42.8	5.07	-100	-1	-1	1	102	1	0	0	0
NIHY1_23_105__Enterobacteriales_with_mobile_element.contigs.fa	Bacteria	5449	104	58	0	0	0	687562	7945	775	775	2925	320	244	234	1314	1227	36.2	6.1	-100	-1	-1	104	0	0	0	0	0
NIHY1_23_106__Candida_albicans.contigs.fa	Bacteria	5449	104	58	57.13	25.33	4.69	12369131	179992	7850	7887	2364	486	348	324	3287	3116	35.9	6.7	-100	-1	-1	33	29	31	11	0	0
NIHY1_23_108__Klebsiella_pneumoniae.contigs.fa	Bacteria	5449	104	58	98.28	0	0	5569644	55833	5353	5353	4839	366	306	296	4235	3972	35.5	5.98	-100	-1	-1	1	103	0	0	0	0
NIHY1_23_111__Escherichia_coli.contigs.fa	Bacteria	5449	104	58	83.81	0	0	5089787	58558	4833	4833	4799	378	308	296	3207	3104	36.1	6.34	-100	-1	-1	40	64	0	0	0	0
NIHY1_23_112__Ruminococcus.contigs.fa	Bacteria	5449	104	58	42.9	0	0	2520642	23751	2829	2829	2031	252	194	185	1257	1208	39.9	6.96	-100	-1	-1	61	43	0	0	0	0
NIHY1_23_113__Bacteroides.contigs.fa	Bacteria	5449	104	58	100	1.72	0	5411071	85063	4516	4516	6954	441	358	339	5547	5207	38.9	5.07	-100	-1	-1	0	103	1	0	0	0
NIHY1_23_115__Proteus_mirabilis.contigs.fa	Bacteria	5449	104	58	98.28	1.72	0	3949208	51346	3727	3727	19870	360	294	281	3072	2939	36.1	7.73	-100	-1	-1	1	102	1	0	0	0
NIHY1_23_119__Lactobacillus_rhamnosus_rel.contigs.fa	Bacteria	5449	104	58	98.28	1.72	100	3387673	39689	3241	3241	8583	357	296	284	2331	2292	30.8	7.89	-100	-1	-1	1	101	2	0	0	0
NIHY1_23_120__Eggerthella.contigs.fa	Bacteria	5449	104	58	98.28	1.72	0	3566030	28566	3142	3142	32589	407	332	323	2028	1996	36.2	5.67	-100	-1	-1	1	102	1	0	0	0
NIHY1_23_121__Propionibacterium_sp_HGH0353_rel.contigs.fa	Bacteria	5449	104	58	98.28	30.46	100	3047012	21683	2827	2827	8642	384	319	312	1508	1471	35.8	5.15	-100	-1	-1	1	45	58	0	0	0
NIHY1_23_122__Anaerococcus_vaginalis.contigs.fa	Bacteria	5449	104	58	94.83	10.69	100	1805819	34552	1805	1805	7235	347	297	278	4208	3879	41.3	5.48	-100	-1	-1	4	93	7	0	0	0
NIHY1_23_123__Negativicoccus_succinicivorans.contigs.fa	Bacteria	5449	104	58	99.84	8.62	71.43	1434382	14227	1397	1397	25224	369	313	303	2336	2180	33.7	7.15	-100	-1	-1	1	98	4	1	0	0
NIHY1_23_124__Bifidobacterium_longum.contigs.fa	Bacteria	5449	104	58	78.42	3.45	100	2879881	27691	2898	2898	3217	360	278	269	2163	2108	34.4	5.12	-100	-1	-1	34	68	2	0	0	0
NIHY1_23_125__Coriobacteriaceae.contigs.fa	Bacteria	5449	104	58	99.43	0	0	1963467	14854	1729	1729	63306	409	329	320	1806	1770	36.2	5.05	-100	-1	-1	1	103	0	0	0	0
NIHY1_23_126__Haemophilus_parainfluenzae.contigs.fa	Bacteria	5449	104	58	100	0	0	2236248	32029	2243	2243	14399	364	299	285	2116	1907	36.1	5.63	-100	-1	-1	0	104	0	0	0	0
NIHY1_23_130__Peptostreptococcus_rel.contigs.fa	Bacteria	5449	104	58	98.28	0	0	1942836	29781	1801	1801	18213	376	316	299	2920	2739	41.9	5.44	-100	-1	-1	1	103	0	0	0	0
NIHY1_23_132__Peptoniphilus_harei_rel.contigs.fa	Bacteria	5449	104	58	82.6	8.89	54.55	2587930	29028	2614	2615	3281	268	214	203	1496	1376	40.4	7.23	-100	-1	-1	13	80	11	0	0	0
NIHY1_23_133__Enterococcus_faecium.contigs.fa	Bacteria	5449	104	58	98.28	1.72	0	2842465	36868	2852	2852	9502	356	284	272	1453	1400	36	6.7	-100	-1	-1	1	102	1	0	0	0
NIHY1_23_134__Staphylococcus_aureus.contigs.fa	Bacteria	5449	104	58	98.28	0	0	2907165	45893	2758	2758	8429	352	292	276	10547	9275	35.3	9.52	-100	-1	-1	1	103	0	0	0	0
NIHY1_23_135__Veillonella.contigs.fa	Bacteria	5449	104	58	100	2.59	0	2037325	27689	1897	1897	14897	376	317	303	4634	4196	37.6	7.22	-100	-1	-1	0	102	2	0	0	0
NIHY1_23_136__Enterococcus_faecalis.contigs.fa	Bacteria	5449	104	58	98.28	4.31	100	3329606	45127	3319	3319	4669	357	293	280	2033	1911	34.5	6.41	-100	-1	-1	1	100	3	0	0	0
NIHY1_23_137__Staphylococcus_epidermidis.contigs.fa	Bacteria	5449	104	58	94.91	1.72	0	2600449	36617	2922	2922	5875	277	220	207	1435	1256	36.8	8.8	-100	-1	-1	8	95	1	0	0	0
NIHY1_23_239__Finegoldia_magna.contigs.fa	Bacteria	5449	104	58	89.58	45.56	76.47	3232601	51036	3447	3447	4143	287	235	221	4777	4437	40.1	6.62	-100	-1	-1	12	65	25	1	1	0
NIHY1_23_240__Bifidobacterium_breve.contigs.fa	Bacteria	5449	104	58	100	41.38	100	3064070	30585	2681	2681	34500	400	333	322	3171	3076	34.4	4.89	-100	-1	-1	0	77	27	0	0	0
NIHY1_23_92__Actinomycetales.contigs.fa	Bacteria	5449	104	58	98.28	13.79	100	2581561	19448	2338	2338	14982	405	326	318	2238	2125	34.1	4.84	-100	-1	-1	1	94	9	0	0	0
NIHY1_23_93__Clostridiales.contigs.fa	Bacteria	5449	104	58	99.53	6.9	100	2118898	22184	2045	2045	14361	383	306	295	3720	3499	36.1	6.36	-100	-1	-1	3	97	4	0	0	0
NIHY1_23_98__Pseudomonas_aeruginosa.contigs.fa	Bacteria	5449	104	58	96.55	4.31	66.67	6864342	53489	6589	6589	11700	378	310	302	4343	4261	37	5.62	-100	-1	-1	2	99	3	0	0	0
S2_003_000_R1_112_S2_003_000_R1.fa	Bacteria	5449	104	58	61.35	0.16	100	1941888	13765	2746	2746	1569	286	214	209	1058	1049	33.3	5.09	-100	-1	-1	39	64	1	0	0	0
S2_003_000_R1_116_S2_003_000_R1.fa	Bacteria	5449	104	58	48.51	4.31	25	1737138	15524	2122	2122	1575	302	234	227	2036	1969	33	4.82	-100	-1	-1	52	50	1	1	0	0
S2_003_000_R1_120_S2_003_000_R1.fa	Bacteria	5449	104	58	89.66	5.6	75	2214521	35450	2455	2455	2734	309	252	238	2334	2035	36.9	11.46	-100	-1	-1	6	90	8	0	0	0
S2_003_000_R1_121_S2_003_000_R1.fa	Bacteria	5449	104	58	18.5	0	0	715473	4335	1087	1087	1260	255	194	190	881	860	33.6	0	-100	-1	-1	83	21	0	0	0	0
S2_003_000_R1_1_S2_003_000_R1.fa	Bacteria	5449	104	58	67.31	3.61	33.33	4276809	29815	5621	5621	1754	299	231	225	1469	1437	33.9	5.38	-100	-1	-1	34	67	3	0	0	0
S2_003_000_R1_29_S2_003_000_R1.fa	Bacteria	5449	104	58	89.81	6.03	100	4694985	40057	5072	5072	3286	346	276	269	4297	4209	36.2	5.13	-100	-1	-1	16	84	4	0	0	0
S2_003_000_R1_30_S2_003_000_R1.fa	Bacteria	5449	104	58	50.24	17.06	0	5652811	41380	5130	5130	2663	443	328	320	3842	3778	31.1	6.72	-100	-1	-1	37	36	23	7	1	0
S2_003_000_R1_40_S2_003_000_R1.fa	Bacteria	5449	104	58	48.87	0	0	1493012	7230	2225	2225	1430	270	208	204	893	891	34.3	0	-100	-1	-1	48	56	0	0	0	0
S2_003_000_R1_46_S2_003_000_R1.fa	Bacteria	5449	104	58	93.1	0.16	100	1540498	14761	1468	1468	4245	385	314	304	1686	1639	34.3	5.76	-100	-1	-1	4	99	1	0	0	0
S2_003_000_R1_50_S2_003_000_R1.fa	Bacteria	5449	104	58	63.17	4.42	11.11	1632468	9349	2088	2088	1494	308	231	227	1069	1034	33.5	1.15	-100	-1	-1	27	68	9	0	0	0
S2_003_000_R1_55_S2_003_000_R1.fa	Bacteria	5449	104	58	100	0.16	0	8538680	71276	7837	7837	22198	373	313	304	4031	3684	33.5	4.8	-100	-1	-1	0	103	1	0	0	0
S2_003_000_R1_61_S2_003_000_R1.fa	Bacteria	5449	104	58	44.91	17.86	2.27	35350013	199287	32081	32084	5640	279	216	210	11322	10990	38	7.05	-100	-1	-1	42	30	26	6	0	0
S2_003_000_R1_67_S2_003_000_R1.fa	Bacteria	5449	104	58	49.67	3.61	0	2170073	13408	3054	3054	1400	280	210	206	1756	1713	35.7	3.77	-100	-1	-1	51	50	3	0	0	0
S2_003_000_R1_68_S2_003_000_R1.fa	Bacteria	5449	104	58	29	0.86	0	961546	5909	1320	1320	1335	283	218	213	997	991	34.2	0	-100	-1	-1	69	34	1	0	0	0
S2_003_000_R1_70_S2_003_000_R1.fa	Bacteria	5449	104	58	73.87	6.19	83.33	1804044	13447	2541	2541	1658	265	207	202	2107	2045	36.1	4.04	-100	-1	-1	25	73	6	0	0	0
S2_003_000_R1_72_S2_003_000_R1.fa	Bacteria	5449	104	58	87.24	1.88	100	2293485	10865	2631	2631	2493	351	264	260	1551	1517	32.3	4.73	-100	-1	-1	9	92	3	0	0	0
S2_003_000_R1_79_S2_003_000_R1.fa	Bacteria	5449	104	58	16.69	0	0	1183021	10114	1626	1626	1330	279	215	209	1119	1101	34.5	0	-100	-1	-1	90	14	0	0	0	0
S2_003_000_R1_80_S2_003_000_R1.fa	Bacteria	5449	104	58	98.28	0	0	4113484	30948	3982	3982	29571	390	314	306	1515	1468	34.6	4.26	-100	-1	-1	1	103	0	0	0	0
S2_003_000_R1_85_S2_003_000_R1.fa	Bacteria	5449	104	58	50.28	2.51	28.57	1755006	13678	2524	2524	1356	269	207	202	1035	1001	34.9	0	-100	-1	-1	42	57	4	1	0	0
S2_003_000_R1_86_S2_003_000_R1.fa	Bacteria	5449	104	58	79.18	3.61	33.33	1537746	13440	1916	1916	1567	296	227	220	1227	1196	32.8	7.97	-100	-1	-1	20	81	3	0	0	0
S2_003_000_R1_96_S2_003_000_R1.fa	Bacteria	5449	104	58	76.57	0.31	0	3849713	31321	4450	4450	2620	324	254	247	1848	1771	36.2	5.97	-100	-1	-1	18	84	2	0	0	0
S2_003_000_R1_98_S2_003_000_R1.fa	Bacteria	5449	104	58	8.68	0.16	0	2880815	18738	3096	3096	1234	203	147	140	2660	2512	39.5	7.43	-100	-1	-1	90	13	1	0	0	0
S2_003_000_R1_abawaca.13.fasta_S2_003_000_R1.fa	Bacteria	5449	104	58	100	0.16	100	6313174	68057	6195	6195	14369	363	301	290	2505	2363	36.1	5.79	-100	-1	-1	0	103	1	0	0	0
S2_003_000_R1_abawaca.29.fasta_S2_003_000_R1.fa	Bacteria	5449	104	58	98.28	1.88	33.33	4470911	38231	4631	4631	4174	353	282	274	2091	2048	37.1	5.01	-100	-1	-1	1	100	3	0	0	0
S2_003_000_R1_abawaca.62.fasta_S2_003_000_R1.fa	Bacteria	5449	104	58	14.73	1.72	0	906251	9805	1305	1305	1252	276	202	194	1399	1331	34.7	5.08	-100	-1	-1	89	14	1	0	0	0
S2_003_000_R1_abawaca.72.fasta_S2_003_000_R1.fa	Bacteria	5449	104	58	54.25	3.61	25	1101360	7312	1239	1239	2178	331	259	253	1098	1081	35.4	5.89	-100	-1	-1	39	61	4	0	0	0
S2_003_000_R1_abawaca.81.fasta_S2_003_000_R1.fa	Bacteria	5449	104	58	57.76	3.92	16.67	1975708	14759	2138	2138	2612	344	276	269	1503	1465	35.6	3.9	-100	-1	-1	56	44	3	1	0	0
S2_003_000_R1_abawaca.83.fasta_S2_003_000_R1.fa	Bacteria	5449	104	58	91.39	7.78	57.14	2303235	19269	2314	2314	3473	370	300	292	2132	2081	33.6	5.24	-100	-1	-1	19	78	7	0	0	0
S2_003_000_R1_maxbin2.maxbin.004.fasta_S2_003_000_R1.fa	Bacteria	5449	104	58	98.28	3.06	20	7054070	63015	6442	6442	6829	389	327	317	4339	4246	36.6	5.53	-100	-1	-1	1	98	5	0	0	0
S2_003_000_R1_maxbin2.maxbin.009.fasta_S2_003_000_R1.fa	Bacteria	5449	104	58	59.72	5.09	50	1616614	13552	1919	1919	2095	322	256	248	1391	1360	33.6	4.9	-100	-1	-1	47	49	7	1	0	0
S2_003_000_R1_maxbin2.maxbin.012.fasta_S2_003_000_R1.fa	Bacteria	5449	104	58	99.84	1.72	0	2507007	22317	2317	2317	14695	388	312	302	2519	2459	35.2	4.73	-100	-1	-1	1	102	1	0	0	0
S2_003_000_R1_maxbin2.maxbin.016.fasta_S2_003_000_R1.fa	Bacteria	5449	104	58	25.42	6.9	50	1326069	10874	1792	1792	1299	294	225	219	2056	1983	33.6	6.45	-100	-1	-1	78	22	4	0	0	0
S2_003_000_R1_maxbin2.maxbin.025.fasta_S2_003_000_R1.fa	Bacteria	5449	104	58	82.62	2.59	33.33	5351250	41243	6321	6321	2469	322	255	248	2129	2092	37.2	5.71	-100	-1	-1	24	77	3	0	0	0
S2_003_000_R1_maxbin2.maxbin.031.fasta_S2_003_000_R1.fa	Bacteria	5449	104	58	78.29	4.55	33.33	4519381	35177	6045	6045	1696	294	222	216	1247	1208	34.4	3.45	-100	-1	-1	16	79	9	0	0	0
S2_003_000_R2_107_S2_003_000_R2.fa	Bacteria	5449	104	58	92.29	1.72	0	5457137	42548	5909	5909	3831	345	277	270	1746	1717	37.3	4.69	-100	-1	-1	8	95	1	0	0	0
S2_003_000_R2_10_S2_003_000_R2.fa	Bacteria	5449	104	58	24.69	0	0	787043	5670	1110	1110	1364	279	210	205	968	952	35.4	0	-100	-1	-1	79	25	0	0	0	0
S2_003_000_R2_121_S2_003_000_R2.fa	Bacteria	5449	104	58	26.88	0	0	2172380	16842	2838	2838	1383	298	225	220	1716	1668	34.4	4.85	-100	-1	-1	77	27	0	0	0	0
S2_003_000_R2_125_S2_003_000_R2.fa	Bacteria	5449	104	58	57.37	0	0	1431150	6975	1999	1999	1612	289	223	220	1244	1237	31.8	4.65	-100	-1	-1	49	55	0	0	0	0
S2_003_000_R2_132_S2_003_000_R2.fa	Bacteria	5449	104	58	17.59	1.96	0	12719372	87127	12603	12604	3998	306	191	184	2009	1950	37	8.33	-100	-1	-1	72	26	4	2	0	0
S2_003_000_R2_134_S2_003_000_R2.fa	Bacteria	5449	104	58	82.69	1.88	50	6394111	68952	6274	6274	8699	362	300	289	2499	2358	36.1	5.84	-100	-1	-1	37	65	2	0	0	0
S2_003_000_R2_135_S2_003_000_R2.fa	Bacteria	5449	104	58	82.92	4.31	66.67	4571396	53100	4334	4334	22259	378	311	298	2368	2197	36.3	6.79	-100	-1	-1	40	61	3	0	0	0
S2_003_000_R2_1_S2_003_000_R2.fa	Bacteria	5449	104	58	96.99	0.57	100	4310770	29368	3981	3981	11055	395	322	314	2889	2839	33.5	5.06	-100	-1	-1	8	95	1	0	0	0
S2_003_000_R2_29_S2_003_000_R2.fa	Bacteria	5449	104	58	97.96	2.04	66.67	7049664	62829	6525	6525	27050	384	322	313	4339	4246	36.6	5.34	-100	-1	-1	3	98	3	0	0	0
S2_003_000_R2_2_S2_003_000_R2.fa	Bacteria	5449	104	58	13.2	0	0	4728477	31758	4570	4571	5192	311	191	184	1773	1707	37.2	7.14	-100	-1	-1	90	14	0	0	0	0
S2_003_000_R2_36_S2_003_000_R2.fa	Bacteria	5449	104	58	97.02	0	0	4759350	34183	4563	4563	21390	392	313	305	2145	2082	33.2	5.28	-100	-1	-1	9	95	0	0	0	0
S2_003_000_R2_38_S2_003_000_R2.fa	Bacteria	5449	104	58	86.06	0	0	5143837	33517	5026	5026	26516	369	308	301	6634	6300	34.3	6.01	-100	-1	-1	21	83	0	0	0	0
S2_003_000_R2_45_S2_003_000_R2.fa	Bacteria	5449	104	58	97.02	1.72	100	4138020	31187	4000	4000	19298	390	314	306	1602	1515	34.6	4.44	-100	-1	-1	9	94	1	0	0	0
S2_003_000_R2_53_S2_003_000_R2.fa	Bacteria	5449	104	58	84.09	1.72	100	3594642	29739	4398	4398	2042	308	239	232	1960	1846	36	5.85	-100	-1	-1	17	86	1	0	0	0
S2_003_000_R2_58_S2_003_000_R2.fa	Bacteria	5449	104	58	31.88	0	0	2329496	17739	3343	3343	1384	269	211	206	1465	1416	33.8	2.77	-100	-1	-1	75	29	0	0	0	0
S2_003_000_R2_5_S2_003_000_R2.fa	Bacteria	5449	104	58	85.5	0.86	100	6372066	46117	6558	6558	4736	349	292	285	2524	2491	34	4.71	-100	-1	-1	18	85	1	0	0	0
S2_003_000_R2_60_S2_003_000_R2.fa	Bacteria	5449	104	58	6.77	0	0	1892872	14157	2360	2360	1932	310	233	227	1125	1086	34	4.68	-100	-1	-1	90	14	0	0	0	0
S2_003_000_R2_62_S2_003_000_R2.fa	Bacteria	5449	104	58	93.67	0.89	66.67	4981336	49855	4711	4711	41537	369	311	300	3107	2895	35.8	6.43	-100	-1	-1	18	83	3	0	0	0
S2_003_000_R2_64_S2_003_000_R2.fa	Bacteria	5449	104	58	64.83	0	0	6168779	51146	7090	7090	2733	324	255	248	4301	3985	36.6	4.65	-100	-1	-1	36	68	0	0	0	0
S2_003_000_R2_70_S2_003_000_R2.fa	Bacteria	5449	104	58	97.49	0	0	4878484	40893	4644	4644	24991	364	312	303	3204	3082	35	6.16	-100	-1	-1	6	98	0	0	0	0
S2_003_000_R2_72_S2_003_000_R2.fa	Bacteria	5449	104	58	99.66	0	0	3815369	75726	3601	3601	16503	372	316	295	2373	2136	37.8	4.31	-100	-1	-1	1	103	0	0	0	0
S2_003_000_R2_74_S2_003_000_R2.fa	Bacteria	5449	104	58	71.4	6.03	75	3192395	35768	4118	4118	2053	289	229	220	1255	1147	36.2	9.75	-100	-1	-1	50	50	4	0	0	0
S2_003_000_R2_87_S2_003_000_R2.fa	Bacteria	5449	104	58	98.28	0	0	3559766	45959	3472	3472	9206	363	299	286	2950	2758	34.8	6.4	-100	-1	-1	1	103	0	0	0	0
S2_003_000_R2_91_S2_003_000_R2.fa	Bacteria	5449	104	58	53.95	12.07	12.5	4115349	48004	4420	4420	2673	339	276	265	3050	2819	35.7	4.89	-100	-1	-1	67	31	5	1	0	0
S2_003_000_R2_abawaca.107.fasta_S2_003_000_R2.fa	Bacteria	5449	104	58	96.79	0.31	50	3281961	22185	3115	3115	37462	395	322	315	1900	1784	32.6	4.47	-100	-1	-1	6	96	2	0	0	0
S2_003_000_R2_abawaca.116.fasta_S2_003_000_R2.fa	Bacteria	5449	104	58	100	0.16	100	4880914	32668	4217	4217	4531	426	345	337	2429	2350	33.3	4.64	-100	-1	-1	0	103	1	0	0	0
S2_003_000_R2_abawaca.144.fasta_S2_003_000_R2.fa	Bacteria	5449	104	58	94.83	1.72	100	3935137	24222	3948	3948	11050	369	294	288	2522	2484	33.7	4.74	-100	-1	-1	3	100	1	0	0	0
S2_003_000_R2_abawaca.156.fasta_S2_003_000_R2.fa	Bacteria	5449	104	58	96.39	0.16	0	3877822	26888	3775	3775	17552	393	315	308	6988	6663	32.2	5.12	-100	-1	-1	14	89	1	0	0	0
S2_003_000_R2_abawaca.196.fasta_S2_003_000_R2.fa	Bacteria	5449	104	58	45.17	0	0	4132696	34826	4121	4121	2946	374	300	291	4041	3959	36.1	4.7	-100	-1	-1	75	29	0	0	0	0
S2_003_000_R2_abawaca.237.fasta_S2_003_000_R2.fa	Bacteria	5449	104	58	83.21	0.86	100	4708467	35693	4763	4763	5982	370	299	291	3502	3304	33.8	4.69	-100	-1	-1	43	60	1	0	0	0
S2_003_000_R2_abawaca.303.fasta_S2_003_000_R2.fa	Bacteria	5449	104	58	52.26	1.72	100	3916818	26490	5062	5062	1675	298	231	225	2465	2422	33.7	7.42	-100	-1	-1	49	54	1	0	0	0
S2_003_000_R2_abawaca.317.fasta_S2_003_000_R2.fa	Bacteria	5449	104	58	98.12	0.31	50	5693165	35140	5431	5431	18635	386	304	298	14830	14209	33.9	4.41	-100	-1	-1	2	100	2	0	0	0
S2_003_000_R2_abawaca.61.fasta_S2_003_000_R2.fa	Bacteria	5449	104	58	100	0.31	50	4573727	33702	4236	4236	32359	399	327	319	3662	3566	34.3	4.86	-100	-1	-1	0	102	2	0	0	0
S2_003_000_R2_abawaca.65.fasta_S2_003_000_R2.fa	Bacteria	5449	104	58	99.84	0	0	3269349	23180	3231	3231	6908	387	308	301	1994	1964	33.2	5.55	-100	-1	-1	1	103	0	0	0	0
S2_003_000_R2_abawaca.99.fasta_S2_003_000_R2.fa	Bacteria	5449	104	58	100	0	0	5274022	32209	4795	4795	36573	387	328	321	3170	3026	35.6	6.09	-100	-1	-1	0	104	0	0	0	0
S2_003_000_R2_maxbin2.maxbin.005.fasta_S2_003_000_R2.fa	Bacteria	5449	104	58	4.55	0	0	743173	5447	847	847	1698	337	259	253	1537	1441	33.3	2.9	-100	-1	-1	95	9	0	0	0	0
S2_003_000_R2_maxbin2.maxbin.007.fasta_S2_003_000_R2.fa	Bacteria	5449	104	58	100	0	0	4618465	40065	4385	4385	10100	376	308	298	2300	2200	37.1	4.99	-100	-1	-1	0	104	0	0	0	0
S2_003_000_R2_maxbin2.maxbin.014.fasta_S2_003_000_R2.fa	Bacteria	5449	104	58	94.44	3.61	66.67	4476308	38339	4095	4095	8672	395	322	313	5124	4818	34.5	5.25	-100	-1	-1	11	90	3	0	0	0
S2_003_000_R2_maxbin2.maxbin.018.fasta_S2_003_000_R2.fa	Bacteria	5449	104	58	14.37	0	0	914815	6480	1089	1089	1585	326	244	238	2006	1934	33.6	6.14	-100	-1	-1	83	21	0	0	0	0
S2_003_000_R2_maxbin2.maxbin.020.fasta_S2_003_000_R2.fa	Bacteria	5449	104	58	89.66	1.72	100	4182644	31116	4061	4061	16519	391	313	306	2507	2361	35	5.1	-100	-1	-1	27	76	1	0	0	0
S2_003_000_R2_maxbin2.maxbin.021.fasta_S2_003_000_R2.fa	Bacteria	5449	104	58	17.24	5.17	0	5194201	41108	6438	6438	1642	317	242	235	2907	2812	35.9	5.88	-100	-1	-1	94	7	3	0	0	0
S2_003_000_R2_maxbin2.maxbin.023.fasta_S2_003_000_R2.fa	Bacteria	5449	104	58	48.43	5.17	66.67	4932620	42684	5954	5954	1975	311	243	236	1978	1866	34.7	6.62	-100	-1	-1	73	28	3	0	0	0
S2_003_000_R2_maxbin2.maxbin.026.fasta_S2_003_000_R2.fa	Bacteria	5449	104	58	98.28	1.25	0	4553614	36356	4596	4596	3946	355	301	293	2768	2690	35	6.87	-100	-1	-1	1	95	8	0	0	0
S2_003_000_R2_maxbin2.maxbin.027.fasta_S2_003_000_R2.fa	Bacteria	5449	104	58	96.55	0	0	3528893	21637	3412	3412	4312	379	317	310	4217	4078	32.4	4.85	-100	-1	-1	2	102	0	0	0	0
S2_003_000_R2_maxbin2.maxbin.029.fasta_S2_003_000_R2.fa	Bacteria	5449	104	58	29.94	0	0	3764211	26026	4756	4756	1760	306	234	229	2246	2122	33.3	5.83	-100	-1	-1	82	22	0	0	0	0
S2_003_000_R2_maxbin2.maxbin.031.fasta_S2_003_000_R2.fa	Bacteria	5449	104	58	100	3.45	0	7335274	107801	6269	6269	4247	411	332	315	3160	2944	36.4	4.79	-100	-1	-1	0	102	2	0	0	0
S2_003_000_R2_maxbin2.maxbin.037.fasta_S2_003_000_R2.fa	Bacteria	5449	104	58	100	5.17	0	8036325	67320	7465	7465	1619	412	335	326	10252	9958	34.9	8.54	-100	-1	-1	0	101	3	0	0	0
S2_003_000_R2_maxbin2.maxbin.043.fasta_S2_003_000_R2.fa	Bacteria	5449	104	58	99.06	22.74	4.55	11287853	82757	12995	12995	1463	330	260	254	5100	4834	34.3	5.09	-100	-1	-1	6	78	19	1	0	0
S2_003_000_R2_maxbin2.maxbin.048.fasta_S2_003_000_R2.fa	Bacteria	5449	104	58	93.1	10.17	0	6371464	90998	6417	6417	2824	366	295	281	2565	2372	35.5	5.52	-100	-1	-1	6	89	9	0	0	0
S2_003_000_R2_maxbin2.maxbin.049.fasta_S2_003_000_R2.fa	Bacteria	5449	104	58	96.55	11.21	0	6270519	106356	6487	6487	2215	354	285	269	4640	4321	35.7	5.19	-100	-1	-1	3	92	9	0	0	0
S2_003_000_R3_10_S2_003_000_R3.fa	Bacteria	5449	104	58	68.43	0	0	1224794	11668	1497	1497	1748	314	243	236	1163	1130	34.3	5.52	-100	-1	-1	34	70	0	0	0	0
S2_003_000_R3_12_S2_003_000_R3.fa	Bacteria	5449	104	58	93.34	9.44	66.67	3963690	31010	4473	4473	2583	334	266	259	3346	3233	34.5	5.53	-100	-1	-1	8	87	9	0	0	0
S2_003_000_R3_14_S2_003_000_R3.fa	Bacteria	5449	104	58	31.93	1.72	0	1734988	11839	2334	2334	1532	290	220	215	1251	1231	33.3	0	-100	-1	-1	64	39	1	0	0	0
S2_003_000_R3_15_S2_003_000_R3.fa	Bacteria	5449	104	58	17.03	0.16	0	532631	5442	801	801	1263	252	190	184	1319	1265	35.5	3.89	-100	-1	-1	61	42	1	0	0	0
S2_003_000_R3_17_S2_003_000_R3.fa	Bacteria	5449	104	58	98.12	0.16	100	2676819	44491	2698	2698	4142	343	278	261	10184	8933	36.7	11.31	-100	-1	-1	2	101	1	0	0	0
S2_003_000_R3_19_S2_003_000_R3.fa	Bacteria	5449	104	58	78.84	2.04	100	2396019	14877	3162	3162	1817	295	229	224	1232	1208	33.3	3.96	-100	-1	-1	15	86	3	0	0	0
S2_003_000_R3_28_S2_003_000_R3.fa	Bacteria	5449	104	58	95.92	5.9	83.33	2454465	32722	2895	2895	2502	320	250	239	2191	2031	35.2	6.29	-100	-1	-1	7	91	6	0	0	0
S2_003_000_R3_2_S2_003_000_R3.fa	Bacteria	5449	104	58	15.67	1.72	0	1014187	5934	1519	1519	1316	264	197	193	862	846	33.9	0	-100	-1	-1	83	20	1	0	0	0
S2_003_000_R3_30_S2_003_000_R3.fa	Bacteria	5449	104	58	19.83	0	0	869454	6431	1114	1114	1756	312	240	234	1050	1037	33.6	0	-100	-1	-1	89	15	0	0	0	0
S2_003_000_R3_31_S2_003_000_R3.fa	Bacteria	5449	104	58	100	0	0	5563000	43236	5337	5337	38239	393	314	305	2866	2787	34.4	4.21	-100	-1	-1	0	104	0	0	0	0
S2_003_000_R3_32_S2_003_000_R3.fa	Bacteria	5449	104	58	17.03	5.17	25	2076960	15309	3218	3218	1208	252	187	182	1193	1132	33.6	1.81	-100	-1	-1	85	15	4	0	0	0
S2_003_000_R3_37_S2_003_000_R3.fa	Bacteria	5449	104	58	8.03	0	0	931560	6856	1314	1314	1462	276	203	197	1282	1250	35.3	9.5	-100	-1	-1	93	11	0	0	0	0
S2_003_000_R3_3_S2_003_000_R3.fa	Bacteria	5449	104	58	41.22	0	0	1535089	7861	2066	2066	1534	307	227	223	1025	1013	34.5	7.22	-100	-1	-1	66	38	0	0	0	0
S2_003_000_R3_42_S2_003_000_R3.fa	Bacteria	5449	104	58	84.83	1.72	100	5888031	51878	5688	5688	10711	382	312	303	5003	4494	35.8	5.4	-100	-1	-1	43	60	1	0	0	0
S2_003_000_R3_44_S2_003_000_R3.fa	Bacteria	5449	104	58	90.02	4.02	7.14	1497917	19638	1917	1917	2087	290	224	213	1280	1196	35.1	6.87	-100	-1	-1	9	83	11	1	0	0
S2_003_000_R3_4_S2_003_000_R3.fa	Bacteria	5449	104	58	98.12	0	0	2617494	41218	2455	2455	26400	351	300	283	9818	8598	35.3	10.65	-100	-1	-1	2	102	0	0	0	0
S2_003_000_R3_52_S2_003_000_R3.fa	Bacteria	5449	104	58	12.07	0	0	1626891	22996	1824	1824	5470	295	264	252	1705	1638	32.3	5	-100	-1	-1	95	9	0	0	0	0
S2_003_000_R3_56_S2_003_000_R3.fa	Bacteria	5449	104	58	15.13	0.78	20	1237192	10090	1746	1746	1436	271	202	197	1018	992	34.8	0	-100	-1	-1	78	21	5	0	0	0
S2_003_000_R3_63_S2_003_000_R3.fa	Bacteria	5449	104	58	43.59	0.16	100	1618838	14223	2369	2369	1270	265	205	199	1054	1028	36.7	3.21	-100	-1	-1	50	53	1	0	0	0
S2_003_000_R3_64_S2_003_000_R3.fa	Bacteria	5449	104	58	18.15	1.47	71.43	639123	5793	953	953	1229	259	203	197	997	969	37.3	0	-100	-1	-1	72	25	7	0	0	0
S2_003_000_R3_65_S2_003_000_R3.fa	Bacteria	5449	104	58	29.7	0	0	760209	3749	1102	1102	1297	276	209	206	857	842	33.9	0	-100	-1	-1	64	40	0	0	0	0
S2_003_000_R3_67_S2_003_000_R3.fa	Bacteria	5449	104	58	57.1	0.86	100	2033376	15110	2655	2655	1657	290	229	223	1347	1306	34.1	0	-100	-1	-1	43	60	1	0	0	0
S2_003_000_R3_73_S2_003_000_R3.fa	Bacteria	5449	104	58	88.79	2.07	100	1389108	19338	1294	1294	3437	399	317	302	2411	2337	33.9	6.08	-100	-1	-1	8	94	2	0	0	0
S2_003_000_R3_78_S2_003_000_R3.fa	Bacteria	5449	104	58	56.73	1.72	100	2246298	14697	3138	3138	1696	285	221	216	1330	1281	34	5.95	-100	-1	-1	46	57	1	0	0	0
S2_003_000_R3_79_S2_003_000_R3.fa	Bacteria	5449	104	58	100	0	0	4327880	36822	4091	4091	13242	372	308	299	2086	2043	37.2	5.06	-100	-1	-1	0	104	0	0	0	0
S2_003_000_R3_81_S2_003_000_R3.fa	Bacteria	5449	104	58	50.6	2.59	0	845205	12127	1027	1027	1494	304	240	228	1051	976	35.1	0	-100	-1	-1	37	64	3	0	0	0
S2_003_000_R3_abawaca.25.fasta_S2_003_000_R3.fa	Bacteria	5449	104	58	99.14	0	0	3616602	45244	3772	3772	10011	341	276	264	2115	1980	34.5	6.52	-100	-1	-1	1	103	0	0	0	0
S2_003_000_R3_abawaca.31.fasta_S2_003_000_R3.fa	Bacteria	5449	104	58	87.62	3.47	83.33	2670755	12267	2719	2719	5137	374	295	291	1366	1336	32.4	4.99	-100	-1	-1	10	88	6	0	0	0
S2_003_000_R3_abawaca.60.fasta_S2_003_000_R3.fa	Bacteria	5449	104	58	29.8	0	0	697657	5520	906	906	1752	287	212	206	1007	975	33.8	0	-100	-1	-1	67	37	0	0	0	0
S2_003_000_R3_maxbin2.maxbin.001.fasta_S2_003_000_R3.fa	Bacteria	5449	104	58	79.04	2.19	75	1712381	12958	2200	2200	1950	298	232	226	2118	2056	36	4.33	-100	-1	-1	20	80	4	0	0	0
S2_003_000_R3_maxbin2.maxbin.010.fasta_S2_003_000_R3.fa	Bacteria	5449	104	58	10.34	0	0	613928	2646	843	843	1424	291	224	221	802	797	32	0	-100	-1	-1	97	7	0	0	0	0
S2_003_000_R3_maxbin2.maxbin.035.fasta_S2_003_000_R3.fa	Bacteria	5449	104	58	33.57	0.34	0	544458	5925	667	667	1593	298	236	227	974	938	35.1	0	-100	-1	-1	61	42	1	0	0	0
S2_003_000_R3_maxbin2.maxbin.038.fasta_S2_003_000_R3.fa	Bacteria	5449	104	58	30.17	4.31	33.33	1940368	9516	2947	2947	1291	264	197	194	877	870	34	0	-100	-1	-1	82	19	3	0	0	0
S2_003_000_R3_maxbin2.maxbin.039.fasta_S2_003_000_R3.fa	Bacteria	5449	104	58	78.77	12.7	9.09	5052329	43162	6507	6507	1703	293	225	218	3248	3067	34.4	7.41	-100	-1	-1	19	74	11	0	0	0
S2_005_001_R1_100_S2_005_001_R1.fa	Bacteria	5449	104	58	56.9	4.47	75	1338244	11570	1879	1879	1449	279	214	208	1121	1084	33.8	8.29	-100	-1	-1	54	46	4	0	0	0
S2_005_001_R1_101_S2_005_001_R1.fa	Bacteria	5449	104	58	41.87	16.35	2.7	4502885	32533	4723	4723	1627	375	285	278	2113	2086	31.1	7.92	-100	-1	-1	48	29	22	5	0	0
S2_005_001_R1_102_S2_005_001_R1.fa	Bacteria	5449	104	58	99.84	0	0	3311316	22483	3072	3072	53680	403	329	322	2969	2814	32.5	4.18	-100	-1	-1	1	103	0	0	0	0
S2_005_001_R1_13_S2_005_001_R1.fa	Bacteria	5449	104	58	39.97	0	0	889949	7840	1089	1089	1417	290	229	222	1347	1281	32.6	0	-100	-1	-1	46	58	0	0	0	0
S2_005_001_R1_17_S2_005_001_R1.fa	Bacteria	5449	104	58	88.42	4.47	50	5079276	44340	5254	5254	4266	359	292	284	3659	3451	36.2	4.95	-100	-1	-1	18	82	4	0	0	0
S2_005_001_R1_1_S2_005_001_R1.fa	Bacteria	5449	104	58	49.31	2.9	25	1198120	10850	1572	1572	1421	293	225	218	1105	1075	35.4	0	-100	-1	-1	45	55	4	0	0	0
S2_005_001_R1_23_S2_005_001_R1.fa	Bacteria	5449	104	58	76.25	1.21	50	3177025	23991	3843	3843	2409	328	252	246	1382	1343	34.6	3.92	-100	-1	-1	29	73	2	0	0	0
S2_005_001_R1_30_S2_005_001_R1.fa	Bacteria	5449	104	58	89.5	7.37	37.5	1760773	11836	1929	1929	2160	334	263	257	1291	1257	35.1	3.21	-100	-1	-1	8	88	8	0	0	0
S2_005_001_R1_34_S2_005_001_R1.fa	Bacteria	5449	104	58	77.1	4.62	60	3470542	26733	4045	4045	2828	335	262	256	1459	1410	34.4	4.98	-100	-1	-1	28	71	5	0	0	0
S2_005_001_R1_49_S2_005_001_R1.fa	Bacteria	5449	104	58	4.76	0	0	1302397	11025	1565	1565	1726	331	249	242	1684	1603	34.8	4.14	-100	-1	-1	94	10	0	0	0	0
S2_005_001_R1_55_S2_005_001_R1.fa	Bacteria	5449	104	58	80.69	0.16	0	1869089	9279	2270	2270	1907	328	250	246	1551	1517	32.3	4.26	-100	-1	-1	13	90	1	0	0	0
S2_005_001_R1_56_S2_005_001_R1.fa	Bacteria	5449	104	58	33.01	0.16	0	840661	5066	1146	1146	1304	285	217	213	999	982	33.4	0	-100	-1	-1	62	41	1	0	0	0
S2_005_001_R1_59_S2_005_001_R1.fa	Bacteria	5449	104	58	81.73	1.72	100	4758228	55421	4467	4467	13831	379	315	302	3217	3104	36.3	6.5	-100	-1	-1	40	62	2	0	0	0
S2_005_001_R1_61_S2_005_001_R1.fa	Bacteria	5449	104	58	40.44	0.16	100	3333450	19371	4561	4561	1445	282	211	207	2068	1950	35.6	6.92	-100	-1	-1	48	55	1	0	0	0
S2_005_001_R1_64_S2_005_001_R1.fa	Bacteria	5449	104	58	89.15	2.59	100	2458212	12801	2465	2465	3819	376	298	293	1701	1684	32.8	5.28	-100	-1	-1	8	93	3	0	0	0
S2_005_001_R1_67_S2_005_001_R1.fa	Bacteria	5449	104	58	75.47	1.02	0	2342111	16050	2968	2968	2216	308	235	229	1422	1399	33.6	4.49	-100	-1	-1	24	78	2	0	0	0
S2_005_001_R1_68_S2_005_001_R1.fa	Bacteria	5449	104	58	56.32	0.31	50	2545690	18048	3581	3581	1504	281	214	209	1377	1326	34.3	3.59	-100	-1	-1	39	63	2	0	0	0
S2_005_001_R1_7_S2_005_001_R1.fa	Bacteria	5449	104	58	45.65	0	0	2755546	21858	3773	3773	1587	285	218	212	1055	1024	36.1	7.58	-100	-1	-1	64	40	0	0	0	0
S2_005_001_R1_85_S2_005_001_R1.fa	Bacteria	5449	104	58	93.86	0.31	100	5988325	46027	6257	6257	6326	347	284	277	2422	2387	37.3	5.56	-100	-1	-1	8	94	2	0	0	0
S2_005_001_R1_88_S2_005_001_R1.fa	Bacteria	5449	104	58	14.66	0	0	2308445	17235	2945	2945	1607	308	236	231	2347	2261	34.5	9.11	-100	-1	-1	95	9	0	0	0	0
S2_005_001_R1_90_S2_005_001_R1.fa	Bacteria	5449	104	58	9.48	0	0	668209	10529	1024	1024	1428	225	195	185	1273	1172	33.4	0	-100	-1	-1	97	7	0	0	0	0
S2_005_001_R1_93_S2_005_001_R1.fa	Bacteria	5449	104	58	16.61	2.59	0	888433	6834	1416	1416	1184	247	182	177	961	942	34	0	-100	-1	-1	85	17	2	0	0	0
S2_005_001_R1_abawaca.235.fasta_S2_005_001_R1.fa	Bacteria	5449	104	58	40.51	12.41	0	1141269	9447	1689	1689	1260	268	203	197	879	849	34.8	0	-100	-1	-1	45	41	16	2	0	0
S2_005_001_R1_abawaca.238.fasta_S2_005_001_R1.fa	Bacteria	5449	104	58	31.95	3.45	0	1760160	11698	2679	2679	1344	258	196	192	1477	1403	33.6	2.17	-100	-1	-1	78	24	2	0	0	0
S2_005_001_R1_abawaca.56.fasta_S2_005_001_R1.fa	Bacteria	5449	104	58	81.9	0.86	0	1532258	14417	1571	1571	2877	362	291	282	1686	1638	34.2	4.41	-100	-1	-1	12	91	1	0	0	0
S2_005_001_R1_abawaca.67.fasta_S2_005_001_R1.fa	Bacteria	5449	104	58	99.5	0	0	3779480	27464	3598	3598	12858	400	318	311	2307	2245	33.2	5.54	-100	-1	-1	2	102	0	0	0	0
S2_005_001_R1_abawaca.77.fasta_S2_005_001_R1.fa	Bacteria	5449	104	58	96.94	0	0	4165426	30967	4054	4054	16013	391	311	303	2020	1864	34.3	4.8	-100	-1	-1	5	99	0	0	0	0
S2_005_001_R1_maxbin2.maxbin.001.fasta_S2_005_001_R1.fa	Bacteria	5449	104	58	53.23	0.16	100	891913	6465	1306	1306	1500	250	200	195	2079	2018	36.3	0	-100	-1	-1	43	60	1	0	0	0
S2_005_001_R1_maxbin2.maxbin.005.fasta_S2_005_001_R1.fa	Bacteria	5449	104	58	97.62	3.45	50	7184648	64461	6663	6663	20444	384	322	312	4329	4239	36.6	5.56	-100	-1	-1	4	98	2	0	0	0
S2_005_001_R1_maxbin2.maxbin.007.fasta_S2_005_001_R1.fa	Bacteria	5449	104	58	85.44	3.32	50	6350051	68333	6213	6213	8153	363	301	290	2499	2358	36	5.77	-100	-1	-1	38	62	4	0	0	0
S2_005_001_R1_maxbin2.maxbin.009.fasta_S2_005_001_R1.fa	Bacteria	5449	104	58	98.28	0	0	4486186	38180	4255	4255	18242	378	308	299	2091	2048	37.1	5.11	-100	-1	-1	1	103	0	0	0	0
S2_005_001_R1_maxbin2.maxbin.015.fasta_S2_005_001_R1.fa	Bacteria	5449	104	58	94.48	2.07	0	5248241	44391	5643	5643	2886	337	273	265	2832	2750	34.6	5.13	-100	-1	-1	4	98	2	0	0	0
S2_005_001_R1_maxbin2.maxbin.023.fasta_S2_005_001_R1.fa	Bacteria	5449	104	58	96.55	0	0	3494815	45106	3431	3431	18143	362	298	285	2950	2758	34.9	6.41	-100	-1	-1	2	102	0	0	0	0
S2_005_001_R1_maxbin2.maxbin.025.fasta_S2_005_001_R1.fa	Bacteria	5449	104	58	94.51	0.86	100	4102210	28354	4371	4371	3009	361	281	275	2253	2214	33.6	4.82	-100	-1	-1	5	98	1	0	0	0
S2_005_001_R1_maxbin2.maxbin.026.fasta_S2_005_001_R1.fa	Bacteria	5449	104	58	71.55	1.72	100	4092436	31284	5262	5262	1978	297	228	222	3358	3241	34.9	5.01	-100	-1	-1	18	85	1	0	0	0
S2_005_001_R1_maxbin2.maxbin.034.fasta_S2_005_001_R1.fa	Bacteria	5449	104	58	93.65	3.45	100	6336349	48686	6855	6855	4028	332	277	269	3955	3811	33.8	5.91	-100	-1	-1	6	95	3	0	0	0
S2_005_001_R1_maxbin2.maxbin.035.fasta_S2_005_001_R1.fa	Bacteria	5449	104	58	27.84	0	0	2450483	19247	3390	3390	1398	282	215	209	1568	1477	34.7	5.76	-100	-1	-1	76	28	0	0	0	0
S2_005_001_R2_102_S2_005_001_R2.fa	Bacteria	5449	104	58	37.99	0	0	1519107	12454	1725	1725	3063	321	261	254	2268	2150	35.1	10.16	-100	-1	-1	67	37	0	0	0	0
S2_005_001_R2_103_S2_005_001_R2.fa	Bacteria	5449	104	58	100	0.31	100	6183919	43696	6273	6273	9046	348	297	290	2246	2122	33.6	5.14	-100	-1	-1	0	102	2	0	0	0
S2_005_001_R2_108_S2_005_001_R2.fa	Bacteria	5449	104	58	65.91	9.09	87.5	4947190	28690	6463	6463	1887	294	222	218	2078	1959	35.7	6.54	-100	-1	-1	29	67	8	0	0	0
S2_005_001_R2_110_S2_005_001_R2.fa	Bacteria	5449	104	58	47.27	0	0	1807062	28346	2425	2425	1441	269	216	205	1376	1301	37.4	0	-100	-1	-1	49	55	0	0	0	0
S2_005_001_R2_111_S2_005_001_R2.fa	Bacteria	5449	104	58	10.95	0.47	0	27434718	122221	26289	26290	2214	102	93	88	2282	2180	40.9	11.07	-100	-1	-1	86	15	3	0	0	0
S2_005_001_R2_113_S2_005_001_R2.fa	Bacteria	5449	104	58	91.03	0.16	100	4711456	38377	4452	4452	29559	379	315	306	2780	2608	36.2	4.97	-100	-1	-1	6	97	1	0	0	0
S2_005_001_R2_118_S2_005_001_R2.fa	Bacteria	5449	104	58	87.93	0	0	4316886	27741	3585	3585	60621	434	359	352	2900	2842	33.1	4.7	-100	-1	-1	21	83	0	0	0	0
S2_005_001_R2_120_S2_005_001_R2.fa	Bacteria	5449	104	58	71.32	0.86	100	4992600	44677	5487	5487	2906	336	275	267	4318	4226	36.3	4.89	-100	-1	-1	39	64	1	0	0	0
S2_005_001_R2_131_S2_005_001_R2.fa	Bacteria	5449	104	58	45.44	0	0	3605646	28400	4327	4327	1860	332	251	245	3622	3496	34.7	6.34	-100	-1	-1	55	49	0	0	0	0
S2_005_001_R2_21_S2_005_001_R2.fa	Bacteria	5449	104	58	100	0	0	3644386	27744	3506	3506	21884	391	317	309	1596	1553	34.6	4.79	-100	-1	-1	0	104	0	0	0	0
S2_005_001_R2_25_S2_005_001_R2.fa	Bacteria	5449	104	58	95.53	0.31	0	3280522	60795	3549	3549	3055	335	276	259	3183	2874	36.1	4.61	-100	-1	-1	4	98	2	0	0	0
S2_005_001_R2_2_S2_005_001_R2.fa	Bacteria	5449	104	58	96.55	0	0	2338058	47462	2472	2472	6950	352	289	270	2516	2249	36.3	4.86	-100	-1	-1	2	102	0	0	0	0
S2_005_001_R2_30_S2_005_001_R2.fa	Bacteria	5449	104	58	100	0	0	4601798	32512	4457	4457	24705	367	311	304	2211	2097	34.2	6.58	-100	-1	-1	0	104	0	0	0	0
S2_005_001_R2_31_S2_005_001_R2.fa	Bacteria	5449	104	58	3.4	0.16	0	9611419	40417	9053	9053	5872	106	97	92	2325	2227	40.5	12.96	-100	-1	-1	94	9	1	0	0	0
S2_005_001_R2_38_S2_005_001_R2.fa	Bacteria	5449	104	58	28.66	3.97	0	4817436	66625	4312	4317	1584	366	271	256	1484	1428	36.5	6.95	-100	-1	-1	62	33	7	2	0	0
S2_005_001_R2_43_S2_005_001_R2.fa	Bacteria	5449	104	58	95.69	0.16	0	6123789	47800	6104	6104	7660	368	301	293	2473	2428	37.2	5.08	-100	-1	-1	3	100	1	0	0	0
S2_005_001_R2_47_S2_005_001_R2.fa	Bacteria	5449	104	58	85.45	2.3	100	6432080	69508	6301	6301	4823	364	301	290	2505	2363	36.1	6.06	-100	-1	-1	30	72	2	0	0	0
S2_005_001_R2_53_S2_005_001_R2.fa	Bacteria	5449	104	58	92.71	3.95	75	4516268	35461	5139	5139	2890	338	263	256	1555	1516	34.5	5.11	-100	-1	-1	14	86	4	0	0	0
S2_005_001_R2_55_S2_005_001_R2.fa	Bacteria	5449	104	58	45.82	0.16	100	2538501	20933	3203	3203	1996	295	234	228	1269	1218	34.9	4.61	-100	-1	-1	57	46	1	0	0	0
S2_005_001_R2_5_S2_005_001_R2.fa	Bacteria	5449	104	58	86.65	1.72	100	3172586	23030	3332	3332	6795	367	288	281	1639	1590	33.2	5.47	-100	-1	-1	29	74	1	0	0	0
S2_005_001_R2_70_S2_005_001_R2.fa	Bacteria	5449	104	58	100	0	0	3892164	28396	3704	3704	12898	401	319	311	2309	2245	33.2	5.48	-100	-1	-1	0	104	0	0	0	0
S2_005_001_R2_75_S2_005_001_R2.fa	Bacteria	5449	104	58	83.79	0	0	4246347	31648	3917	3917	45134	403	327	319	5056	4855	33.9	6.04	-100	-1	-1	46	58	0	0	0	0
S2_005_001_R2_78_S2_005_001_R2.fa	Bacteria	5449	104	58	84.33	5.13	85.71	4735823	40070	5783	5783	2506	310	239	233	2122	2052	34.8	5.11	-100	-1	-1	11	86	7	0	0	0
S2_005_001_R2_83_S2_005_001_R2.fa	Bacteria	5449	104	58	94.67	0	0	4861102	30972	4982	4982	6240	350	294	287	2125	2097	34.2	5.81	-100	-1	-1	5	99	0	0	0	0
S2_005_001_R2_84_S2_005_001_R2.fa	Bacteria	5449	104	58	10.62	0.69	0	3741672	26121	4154	4154	3591	269	188	181	2401	2351	37.3	7.88	-100	-1	-1	93	9	2	0	0	0
S2_005_001_R2_85_S2_005_001_R2.fa	Bacteria	5449	104	58	91.35	2.74	66.67	3496317	25725	3842	3842	3399	354	274	267	1385	1357	33.7	4.14	-100	-1	-1	14	87	3	0	0	0
S2_005_001_R2_89_S2_005_001_R2.fa	Bacteria	5449	104	58	88.51	4.02	100	5024438	57497	4966	4966	14245	363	301	290	4235	3971	36	6.76	-100	-1	-1	36	65	3	0	0	0
S2_005_001_R2_8_S2_005_001_R2.fa	Bacteria	5449	104	58	30.52	2.73	0	3445667	47516	2916	2921	2081	390	290	274	1600	1525	36.1	6.68	-100	-1	-1	63	36	5	0	0	0
S2_005_001_R2_95_S2_005_001_R2.fa	Bacteria	5449	104	58	98.28	0	0	3542937	45692	3525	3525	11158	359	293	280	2957	2765	34.8	6.6	-100	-1	-1	1	103	0	0	0	0
S2_005_001_R2_abawaca.115.fasta_S2_005_001_R2.fa	Bacteria	5449	104	58	95.61	1.72	0	4408281	27875	4118	4118	15443	388	317	310	4217	4080	33.6	5.12	-100	-1	-1	9	94	1	0	0	0
S2_005_001_R2_abawaca.121.fasta_S2_005_001_R2.fa	Bacteria	5449	104	58	32.45	0.5	50	2882392	25126	4056	4056	1427	277	211	205	1169	1136	36.5	4.92	-100	-1	-1	60	42	2	0	0	0
S2_005_001_R2_abawaca.17.fasta_S2_005_001_R2.fa	Bacteria	5449	104	58	100	0	0	4602791	39739	4408	4408	15927	373	304	295	2091	2048	37.2	5.13	-100	-1	-1	0	104	0	0	0	0
S2_005_001_R2_abawaca.187.fasta_S2_005_001_R2.fa	Bacteria	5449	104	58	96.24	0.16	0	3247699	22626	3344	3344	2822	372	294	287	2872	2822	33.7	5.21	-100	-1	-1	4	99	1	0	0	0
S2_005_001_R2_abawaca.206.fasta_S2_005_001_R2.fa	Bacteria	5449	104	58	18.76	0	0	2720914	21304	3844	3844	1392	271	209	204	1687	1651	34.3	5.43	-100	-1	-1	79	25	0	0	0	0
S2_005_001_R2_abawaca.27.fasta_S2_005_001_R2.fa	Bacteria	5449	104	58	100	4.83	100	4006812	30107	3898	3898	13127	391	312	304	2020	1864	34.4	5.06	-100	-1	-1	0	97	7	0	0	0
S2_005_001_R2_abawaca.295.fasta_S2_005_001_R2.fa	Bacteria	5449	104	58	64.42	1.72	100	2859171	19925	3173	3173	2978	351	274	267	1762	1741	33.2	6.39	-100	-1	-1	61	42	1	0	0	0
S2_005_001_R2_abawaca.71.fasta_S2_005_001_R2.fa	Bacteria	5449	104	58	96.55	0	0	5279113	41468	4842	4842	21196	403	327	319	4842	4658	35.2	5.94	-100	-1	-1	2	102	0	0	0	0
S2_005_001_R2_maxbin2.maxbin.010.fasta_S2_005_001_R2.fa	Bacteria	5449	104	58	100	0	0	3587483	24453	3422	3422	2320	396	319	312	2969	2814	32.5	4.36	-100	-1	-1	0	104	0	0	0	0
S2_005_001_R2_maxbin2.maxbin.014.fasta_S2_005_001_R2.fa	Bacteria	5449	104	58	39.66	12.07	28.57	4728838	35993	5495	5495	1900	335	258	251	2868	2767	34.5	6.66	-100	-1	-1	80	17	7	0	0	0
S2_005_001_R2_maxbin2.maxbin.018.fasta_S2_005_001_R2.fa	Bacteria	5449	104	58	88.79	2.59	100	5199557	51196	5317	5317	5171	353	289	279	1650	1590	35.5	6.28	-100	-1	-1	30	72	2	0	0	0
S2_005_001_R2_maxbin2.maxbin.024.fasta_S2_005_001_R2.fa	Bacteria	5449	104	58	68.15	0	0	2651572	18151	3370	3370	2016	307	235	229	1794	1727	33.2	4.89	-100	-1	-1	35	69	0	0	0	0
S2_005_001_R2_maxbin2.maxbin.026.fasta_S2_005_001_R2.fa	Bacteria	5449	104	58	18.18	5.17	0	2167748	28546	2947	2947	1358	280	210	200	1603	1505	35.7	5.07	-100	-1	-1	87	14	3	0	0	0
S2_005_001_R2_maxbin2.maxbin.028.fasta_S2_005_001_R2.fa	Bacteria	5449	104	58	78.2	7.92	100	4574053	34952	5573	5573	2427	319	245	239	2286	2158	34.7	3.68	-100	-1	-1	23	75	6	0	0	0
S2_005_001_R2_maxbin2.maxbin.030.fasta_S2_005_001_R2.fa	Bacteria	5449	104	58	96.55	0.31	100	5333842	39745	5056	5056	7044	377	316	308	2373	2341	35.2	5.17	-100	-1	-1	2	100	2	0	0	0
S2_005_001_R2_maxbin2.maxbin.035.fasta_S2_005_001_R2.fa	Bacteria	5449	104	58	72.15	2.59	50	2921806	19762	3249	3249	3343	349	275	269	1538	1520	33.3	6.41	-100	-1	-1	49	53	2	0	0	0
S2_005_001_R2_maxbin2.maxbin.039.fasta_S2_005_001_R2.fa	Bacteria	5449	104	58	42.73	4.31	0	2263036	16604	3275	3275	1291	273	204	199	2503	2458	32.9	0.71	-100	-1	-1	68	33	3	0	0	0
S2_005_001_R3_14_S2_005_001_R3.fa	Bacteria	5449	104	58	26.96	0.16	0	681229	11518	930	930	1474	268	210	197	912	832	36.2	0	-100	-1	-1	73	30	1	0	0	0
S2_005_001_R3_22_S2_005_001_R3.fa	Bacteria	5449	104	58	76.08	10.34	28.57	2139003	18871	2529	2529	2245	319	254	247	1588	1552	34.2	5.32	-100	-1	-1	32	67	4	1	0	0
S2_005_001_R3_23_S2_005_001_R3.fa	Bacteria	5449	104	58	34.83	0	0	901522	14089	1286	1286	1338	247	194	183	816	771	37.1	0	-100	-1	-1	57	47	0	0	0	0
S2_005_001_R3_56_S2_005_001_R3.fa	Bacteria	5449	104	58	33.48	3.45	100	1014743	7661	1534	1534	1457	255	191	186	2118	2056	35.8	3.05	-100	-1	-1	70	32	2	0	0	0
S2_005_001_R3_abawaca.15.fasta_S2_005_001_R3.fa	Bacteria	5449	104	58	39.98	1.21	50	1439147	6329	1960	1960	1550	293	220	216	868	864	32.4	0	-100	-1	-1	52	50	2	0	0	0
S2_005_001_R3_abawaca.4.fasta_S2_005_001_R3.fa	Bacteria	5449	104	58	9.82	1.72	0	945462	9560	1728	1728	1443	215	151	146	1173	1134	40.3	0	-100	-1	-1	93	10	1	0	0	0
S2_005_001_R3_maxbin2.maxbin.006.fasta_S2_005_001_R3.fa	Bacteria	5449	104	58	100	0	0	4661307	54445	4427	4427	1850	375	311	299	6926	6430	36.1	7.1	-100	-1	-1	0	104	0	0	0	0
S2_005_002_R1_10_S2_005_002_R1.fa	Bacteria	5449	104	58	54.39	0.34	0	2269872	16631	2971	2971	1617	291	225	219	1466	1418	33.4	3.05	-100	-1	-1	46	57	1	0	0	0
S2_005_002_R1_13_S2_005_002_R1.fa	Bacteria	5449	104	58	27.26	0	0	1064355	13650	1563	1563	1364	259	200	191	852	810	35	0	-100	-1	-1	73	31	0	0	0	0
S2_005_002_R1_23_S2_005_002_R1.fa	Bacteria	5449	104	58	52.16	5.64	57.14	1342459	7950	1648	1648	1656	314	242	237	1252	1220	33.5	3.87	-100	-1	-1	36	61	7	0	0	0
S2_005_002_R1_28_S2_005_002_R1.fa	Bacteria	5449	104	58	22.65	0.86	0	603841	2839	949	949	1355	264	198	195	736	725	34.2	0	-100	-1	-1	78	25	1	0	0	0
S2_005_002_R1_29_S2_005_002_R1.fa	Bacteria	5449	104	58	92.55	0.31	50	2541356	18520	2470	2470	5615	379	311	303	3944	3853	35.5	4.58	-100	-1	-1	13	89	2	0	0	0
S2_005_002_R1_32_S2_005_002_R1.fa	Bacteria	5449	104	58	56.08	26.73	6.41	6756093	52262	5901	5901	3053	457	339	330	2394	2369	31.4	6.9	-100	-1	-1	33	32	24	12	3	0
S2_005_002_R1_42_S2_005_002_R1.fa	Bacteria	5449	104	58	92.54	3.92	66.67	2424592	21283	2579	2579	3635	354	283	274	1679	1593	33.8	6.09	-100	-1	-1	16	82	6	0	0	0
S2_005_002_R1_45_S2_005_002_R1.fa	Bacteria	5449	104	58	13.4	0	0	1060860	7926	1621	1621	1251	251	195	190	825	791	33.7	0	-100	-1	-1	83	21	0	0	0	0
S2_005_002_R1_49_S2_005_002_R1.fa	Bacteria	5449	104	58	96.55	6.9	10	2229707	35527	2497	2497	2516	317	250	235	2185	2046	37	9.83	-100	-1	-1	3	91	10	0	0	0
S2_005_002_R1_51_S2_005_002_R1.fa	Bacteria	5449	104	58	99.69	5.49	83.33	2476893	22092	2459	2459	5857	371	291	282	2519	2459	35.2	4.77	-100	-1	-1	2	96	6	0	0	0
S2_005_002_R1_54_S2_005_002_R1.fa	Bacteria	5449	104	58	60.92	1.72	0	1497734	20194	1807	1807	1655	305	241	230	1868	1654	32.7	7.44	-100	-1	-1	46	57	1	0	0	0
S2_005_002_R1_5_S2_005_002_R1.fa	Bacteria	5449	104	58	27.13	0	0	1617193	13780	2379	2379	1358	259	199	193	1232	1198	34.6	9.44	-100	-1	-1	72	32	0	0	0	0
S2_005_002_R1_62_S2_005_002_R1.fa	Bacteria	5449	104	58	94.83	1.72	100	2293672	10958	2719	2719	2346	336	255	251	1551	1517	32.3	5.68	-100	-1	-1	3	100	1	0	0	0
S2_005_002_R1_65_S2_005_002_R1.fa	Bacteria	5449	104	58	30.98	0	0	659617	2980	948	948	1577	282	215	212	815	808	33.9	0	-100	-1	-1	74	30	0	0	0	0
S2_005_002_R1_71_S2_005_002_R1.fa	Bacteria	5449	104	58	46.58	1.88	0	1509095	10384	2196	2196	1563	273	208	203	1070	1061	33.5	0	-100	-1	-1	52	50	2	0	0	0
S2_005_002_R1_73_S2_005_002_R1.fa	Bacteria	5449	104	58	27.19	0	0	921018	7284	1410	1410	1278	256	194	189	1059	1028	34.7	0	-100	-1	-1	67	37	0	0	0	0
S2_005_002_R1_75_S2_005_002_R1.fa	Bacteria	5449	104	58	74.5	4.66	25	1927392	18059	2256	2256	2065	324	256	248	1401	1350	33.8	6.24	-100	-1	-1	20	80	4	0	0	0
S2_005_002_R1_77_S2_005_002_R1.fa	Bacteria	5449	104	58	94.83	20.58	15.38	1411619	17388	1519	1519	1720	351	284	273	1939	1881	37.1	6.44	-100	-1	-1	3	77	23	1	0	0
S2_005_002_R1_79_S2_005_002_R1.fa	Bacteria	5449	104	58	18.18	2.85	85.71	1147049	9282	1709	1709	1277	258	198	192	1053	1028	36.2	0	-100	-1	-1	73	24	7	0	0	0
S2_005_002_R1_abawaca.18.fasta_S2_005_002_R1.fa	Bacteria	5449	104	58	100	0	0	1617684	15466	1466	1466	11861	399	330	320	1686	1638	34.2	5.62	-100	-1	-1	0	104	0	0	0	0
S2_005_002_R1_abawaca.20.fasta_S2_005_002_R1.fa	Bacteria	5449	104	58	49.73	4.75	80	1338726	9993	1984	1984	1558	249	197	192	2101	2040	36.4	3.94	-100	-1	-1	49	50	5	0	0	0
S2_005_002_R1_abawaca.23.fasta_S2_005_002_R1.fa	Bacteria	5449	104	58	95.47	4.47	100	4989719	58219	4697	4697	5742	379	312	300	3217	3104	36.3	6.49	-100	-1	-1	13	87	4	0	0	0
S2_005_002_R1_abawaca.5.fasta_S2_005_002_R1.fa	Bacteria	5449	104	58	96.55	0.86	0	4551388	39123	4422	4422	8271	373	301	292	1890	1748	37.1	5.05	-100	-1	-1	2	101	1	0	0	0
S2_005_002_R1_abawaca.60.fasta_S2_005_002_R1.fa	Bacteria	5449	104	58	80.02	1.21	100	1862318	12677	2024	2024	2851	346	264	257	1488	1443	35.1	5.85	-100	-1	-1	13	89	2	0	0	0
S2_005_002_R1_abawaca.9.fasta_S2_005_002_R1.fa	Bacteria	5449	104	58	96.05	0.16	100	6610022	52385	6368	6368	15004	380	311	303	4343	4261	37.1	5.35	-100	-1	-1	4	99	1	0	0	0
S2_005_002_R1_abawaca.94.fasta_S2_005_002_R1.fa	Bacteria	5449	104	58	51.57	0	0	1196057	15999	1598	1598	1609	286	222	212	1270	1200	34.9	5.15	-100	-1	-1	47	57	0	0	0	0
S2_005_002_R1_maxbin2.maxbin.005.fasta_S2_005_002_R1.fa	Bacteria	5449	104	58	73.7	1.88	0	5895958	63115	6737	6737	2785	325	259	250	1437	1375	36	6.21	-100	-1	-1	47	55	2	0	0	0
S2_005_002_R1_maxbin2.maxbin.009.fasta_S2_005_002_R1.fa	Bacteria	5449	104	58	14.92	0	0	637436	5677	792	792	1413	308	236	229	1107	1084	34.9	0	-100	-1	-1	87	17	0	0	0	0
S2_005_002_R1_maxbin2.maxbin.015.fasta_S2_005_002_R1.fa	Bacteria	5449	104	58	88.17	5.9	40	6443596	53995	7089	7089	3087	339	270	263	2526	2380	36.6	4.85	-100	-1	-1	12	87	5	0	0	0
S2_005_002_R1_maxbin2.maxbin.030.fasta_S2_005_002_R1.fa	Bacteria	5449	104	58	73.59	3.79	33.33	2325274	12275	2812	2812	2037	319	247	243	1501	1484	33.1	3.13	-100	-1	-1	39	62	3	0	0	0
S2_005_002_R2_105_S2_005_002_R2.fa	Bacteria	5449	104	58	42.51	0	0	1518150	27779	1886	1886	1535	309	242	227	1408	1296	36.3	6.11	-100	-1	-1	56	48	0	0	0	0
S2_005_002_R2_108_S2_005_002_R2.fa	Bacteria	5449	104	58	96.39	0	0	2318442	27330	2535	2535	8049	341	280	269	3555	3257	35.7	7.07	-100	-1	-1	3	101	0	0	0	0
S2_005_002_R2_119_S2_005_002_R2.fa	Bacteria	5449	104	58	97.93	0.16	100	4638730	37639	4387	4387	24336	379	315	306	2780	2608	36.2	5.06	-100	-1	-1	2	101	1	0	0	0
S2_005_002_R2_124_S2_005_002_R2.fa	Bacteria	5449	104	58	89.21	0.86	0	2872509	19402	3104	3104	7044	357	284	278	1538	1520	33.3	6.55	-100	-1	-1	21	82	1	0	0	0
S2_005_002_R2_125_S2_005_002_R2.fa	Bacteria	5449	104	58	94.83	0.86	100	6084952	47340	6087	6087	7399	368	300	292	3372	3319	37.3	5.61	-100	-1	-1	3	100	1	0	0	0
S2_005_002_R2_12_S2_005_002_R2.fa	Bacteria	5449	104	58	94.83	0.31	0	4029763	28637	4546	4546	3045	333	267	261	1986	1899	34.3	6.27	-100	-1	-1	3	99	2	0	0	0
S2_005_002_R2_134_S2_005_002_R2.fa	Bacteria	5449	104	58	73.17	1.88	0	3645728	28983	4179	4179	2509	337	265	258	2300	2213	33.7	5.33	-100	-1	-1	26	76	2	0	0	0
S2_005_002_R2_139_S2_005_002_R2.fa	Bacteria	5449	104	58	92.48	0.86	0	2341642	17615	2621	2621	2790	340	266	259	1461	1410	35.6	3.47	-100	-1	-1	8	95	1	0	0	0
S2_005_002_R2_141_S2_005_002_R2.fa	Bacteria	5449	104	58	17.41	0	0	1669317	11940	2523	2523	1338	254	196	191	1200	1159	35.1	1.52	-100	-1	-1	89	15	0	0	0	0
S2_005_002_R2_146_S2_005_002_R2.fa	Bacteria	5449	104	58	73.75	0.16	0	2481607	17056	3074	3074	2197	311	243	237	1422	1399	33.4	4.2	-100	-1	-1	25	78	1	0	0	0
S2_005_002_R2_153_S2_005_002_R2.fa	Bacteria	5449	104	58	96.55	5.33	100	5932795	41852	6779	6779	3024	322	262	256	2246	2122	33.7	5.17	-100	-1	-1	2	98	4	0	0	0
S2_005_002_R2_21_S2_005_002_R2.fa	Bacteria	5449	104	58	6.33	0	0	766712	9782	1074	1074	1763	272	211	202	1953	1850	35.4	5.93	-100	-1	-1	95	9	0	0	0	0
S2_005_002_R2_31_S2_005_002_R2.fa	Bacteria	5449	104	58	55.22	0.34	0	2833507	21546	3701	3701	1678	300	233	227	1714	1669	34.2	3.96	-100	-1	-1	49	54	1	0	0	0
S2_005_002_R2_41_S2_005_002_R2.fa	Bacteria	5449	104	58	89.66	0.16	0	3349448	23319	3542	3542	2640	360	286	279	2222	2184	33.7	4.89	-100	-1	-1	6	97	1	0	0	0
S2_005_002_R2_51_S2_005_002_R2.fa	Bacteria	5449	104	58	19.12	0	0	3329535	25099	3964	3964	1820	331	253	246	2422	2328	34.6	6.58	-100	-1	-1	91	13	0	0	0	0
S2_005_002_R2_69_S2_005_002_R2.fa	Bacteria	5449	104	58	94.96	4.78	16.67	4081149	25393	4565	4565	3130	334	264	258	3354	3252	33.6	5.2	-100	-1	-1	5	93	6	0	0	0
S2_005_002_R2_6_S2_005_002_R2.fa	Bacteria	5449	104	58	7.37	0	0	803569	12463	1238	1238	1468	223	191	181	1112	1058	33.4	0	-100	-1	-1	95	9	0	0	0	0
S2_005_002_R2_73_S2_005_002_R2.fa	Bacteria	5449	104	58	99.84	0	0	4178191	30110	4050	4050	4744	397	311	304	3446	3339	33.1	5.24	-100	-1	-1	1	103	0	0	0	0
S2_005_002_R2_7_S2_005_002_R2.fa	Bacteria	5449	104	58	96.24	1.18	33.33	3698966	27282	3917	3917	4451	370	285	278	1776	1693	33.7	5.56	-100	-1	-1	4	97	3	0	0	0
S2_005_002_R2_82_S2_005_002_R2.fa	Bacteria	5449	104	58	60.79	6.19	40	2256118	15366	3105	3105	1741	297	224	219	1272	1252	33.1	3.87	-100	-1	-1	43	56	5	0	0	0
S2_005_002_R2_83_S2_005_002_R2.fa	Bacteria	5449	104	58	10.5	0	0	2510318	14053	3309	3309	1519	294	219	215	3170	3026	35.4	7.51	-100	-1	-1	97	7	0	0	0	0
S2_005_002_R2_92_S2_005_002_R2.fa	Bacteria	5449	104	58	94.83	1.88	100	6471522	49930	6526	6526	6067	351	299	291	4231	4076	33.7	5.23	-100	-1	-1	3	99	2	0	0	0
S2_005_002_R2_97_S2_005_002_R2.fa	Bacteria	5449	104	58	96.24	0.86	100	5211686	43344	5040	5040	22002	362	306	297	2831	2738	34.8	6.46	-100	-1	-1	4	99	1	0	0	0
S2_005_002_R2_99_S2_005_002_R2.fa	Bacteria	5449	104	58	86.25	0.16	0	3934204	30243	4507	4507	4472	336	262	255	2286	2158	34.7	4.24	-100	-1	-1	12	91	1	0	0	0
S2_005_002_R2_9_S2_005_002_R2.fa	Bacteria	5449	104	58	100	0	0	3720594	28355	3595	3595	20081	390	316	308	2028	1923	34.6	4.78	-100	-1	-1	0	104	0	0	0	0
S2_005_002_R2_abawaca.121.fasta_S2_005_002_R2.fa	Bacteria	5449	104	58	96.55	0	0	5286817	41494	4847	4847	26592	403	328	319	4842	4658	35.2	5.95	-100	-1	-1	2	102	0	0	0	0
S2_005_002_R2_abawaca.131.fasta_S2_005_002_R2.fa	Bacteria	5449	104	58	98.28	0	0	1761646	18545	1885	1885	2177	363	278	268	1953	1782	33.5	6.39	-100	-1	-1	1	103	0	0	0	0
S2_005_002_R2_abawaca.133.fasta_S2_005_002_R2.fa	Bacteria	5449	104	58	89.42	2.04	33.33	4282349	33620	4774	4774	2862	344	267	260	2057	1920	34.5	4.89	-100	-1	-1	14	87	3	0	0	0
S2_005_002_R2_abawaca.135.fasta_S2_005_002_R2.fa	Bacteria	5449	104	58	28.56	1.72	100	3483671	26438	3865	3865	2080	346	269	262	3570	3457	34.6	6.44	-100	-1	-1	81	22	1	0	0	0
S2_005_002_R2_abawaca.153.fasta_S2_005_002_R2.fa	Bacteria	5449	104	58	100	2.59	100	4149631	31127	4023	4023	9015	393	312	305	2810	2750	34.4	4.8	-100	-1	-1	0	102	2	0	0	0
S2_005_002_R2_abawaca.155.fasta_S2_005_002_R2.fa	Bacteria	5449	104	58	93.97	4.66	75	4841048	47393	4704	4704	10205	365	305	295	1650	1590	35.5	6.28	-100	-1	-1	15	85	4	0	0	0
S2_005_002_R2_abawaca.159.fasta_S2_005_002_R2.fa	Bacteria	5449	104	58	95.38	2.74	66.67	4285950	31611	4657	4657	3657	349	274	267	5056	4855	34	6.53	-100	-1	-1	6	95	3	0	0	0
S2_005_002_R2_abawaca.161.fasta_S2_005_002_R2.fa	Bacteria	5449	104	58	100	1.02	50	4373808	28280	3667	3667	25414	433	356	348	2900	2842	33.1	4.7	-100	-1	-1	0	102	2	0	0	0
S2_005_002_R2_abawaca.171.fasta_S2_005_002_R2.fa	Bacteria	5449	104	58	9.48	0	0	848580	6804	1168	1168	1411	289	211	206	1105	1083	34.5	2.98	-100	-1	-1	97	7	0	0	0	0
S2_005_002_R2_abawaca.183.fasta_S2_005_002_R2.fa	Bacteria	5449	104	58	98.28	0	0	4932422	32124	4780	4780	9982	368	311	304	2206	2163	34.3	6.37	-100	-1	-1	1	103	0	0	0	0
S2_005_002_R2_abawaca.205.fasta_S2_005_002_R2.fa	Bacteria	5449	104	58	22.02	0	0	4060107	33178	5167	5167	1709	302	234	228	1493	1427	36.7	5.81	-100	-1	-1	88	16	0	0	0	0
S2_005_002_R2_abawaca.245.fasta_S2_005_002_R2.fa	Bacteria	5449	104	58	96.94	1.72	100	5817030	51959	6370	6370	2709	341	275	267	3449	3377	36.1	5.14	-100	-1	-1	5	98	1	0	0	0
S2_005_002_R2_abawaca.282.fasta_S2_005_002_R2.fa	Bacteria	5449	104	58	9.8	0	0	1312291	10032	1760	1760	1277	231	173	167	1536	1382	35.6	8.97	-100	-1	-1	95	9	0	0	0	0
S2_005_002_R2_abawaca.49.fasta_S2_005_002_R2.fa	Bacteria	5449	104	58	98.28	0	0	3390371	43494	3393	3393	20074	355	293	280	2957	2765	34.8	5.75	-100	-1	-1	1	103	0	0	0	0
S2_005_002_R2_abawaca.78.fasta_S2_005_002_R2.fa	Bacteria	5449	104	58	99.84	0	0	3325065	22491	3148	3148	19972	401	323	315	1543	1511	32.5	4.5	-100	-1	-1	1	103	0	0	0	0
S2_005_002_R2_abawaca.99.fasta_S2_005_002_R2.fa	Bacteria	5449	104	58	72.4	1.72	100	4778401	41421	4722	4722	5920	352	300	291	2260	2184	34.7	6.22	-100	-1	-1	54	49	1	0	0	0
S2_005_002_R2_maxbin2.maxbin.002.fasta_S2_005_002_R2.fa	Bacteria	5449	104	58	100	1.72	0	7066362	63184	6442	6442	30245	390	327	318	4339	4246	36.6	5.56	-100	-1	-1	0	103	1	0	0	0
S2_005_002_R2_maxbin2.maxbin.007.fasta_S2_005_002_R2.fa	Bacteria	5449	104	58	100	0	0	4669101	40404	4486	4486	10384	373	303	294	2091	2048	37.1	4.97	-100	-1	-1	0	104	0	0	0	0
S2_005_002_R2_maxbin2.maxbin.017.fasta_S2_005_002_R2.fa	Bacteria	5449	104	58	84.97	1.72	0	4658460	39554	5262	5262	2840	325	260	252	2122	2052	34.8	5.59	-100	-1	-1	13	90	1	0	0	0
S2_005_002_R2_maxbin2.maxbin.023.fasta_S2_005_002_R2.fa	Bacteria	5449	104	58	41.43	3.45	33.33	2929852	22639	3775	3775	1574	308	232	226	1940	1868	34.8	6.08	-100	-1	-1	54	49	0	1	0	0
S2_005_002_R2_maxbin2.maxbin.024.fasta_S2_005_002_R2.fa	Bacteria	5449	104	58	17.16	0	0	1276462	10657	1648	1648	1482	307	229	222	1684	1603	34.7	5.21	-100	-1	-1	87	17	0	0	0	0
S2_005_002_R2_maxbin2.maxbin.028.fasta_S2_005_002_R2.fa	Bacteria	5449	104	58	64.47	3.45	100	4647336	26599	6055	6055	1820	293	222	218	2078	1959	35.8	6.49	-100	-1	-1	35	67	2	0	0	0
S2_005_002_R3_16_S2_005_002_R3.fa	Bacteria	5449	104	58	89.5	7.71	55.56	2330731	20365	2747	2747	2744	319	256	248	1512	1433	33.9	6.1	-100	-1	-1	8	87	9	0	0	0
S2_005_002_R3_18_S2_005_002_R3.fa	Bacteria	5449	104	58	100	1.08	66.67	4475563	51707	4265	4265	17572	374	310	298	2684	2527	36.3	6.7	-100	-1	-1	0	101	3	0	0	0
S2_005_002_R3_21_S2_005_002_R3.fa	Bacteria	5449	104	58	86.76	1.72	0	2390119	32240	3196	3196	1999	275	220	209	2005	1883	34.5	4.36	-100	-1	-1	11	92	1	0	0	0
S2_005_002_R3_32_S2_005_002_R3.fa	Bacteria	5449	104	58	96.32	0	0	2587538	18824	2341	2341	16688	401	333	325	3964	3873	35.5	4.87	-100	-1	-1	9	95	0	0	0	0
S2_005_002_R3_34_S2_005_002_R3.fa	Bacteria	5449	104	58	57.55	0	0	1386621	21734	1858	1858	1565	257	209	197	1093	1028	37.3	0	-100	-1	-1	33	71	0	0	0	0
S2_005_002_R3_38_S2_005_002_R3.fa	Bacteria	5449	104	58	92.63	6.5	42.86	2462567	11079	2713	2713	2956	347	272	267	1449	1439	32.4	4.87	-100	-1	-1	8	89	7	0	0	0
S2_005_002_R3_maxbin2.maxbin.001.fasta_S2_005_002_R3.fa	Bacteria	5449	104	58	91.32	1.02	100	2394475	18435	3007	3007	2068	303	235	229	2118	2056	36	4.21	-100	-1	-1	14	88	2	0	0	0
S2_005_002_R3_maxbin2.maxbin.004.fasta_S2_005_002_R3.fa	Bacteria	5449	104	58	34.48	1.72	0	1658076	12459	2425	2425	1355	272	204	199	1967	1836	37.1	0	-100	-1	-1	71	32	1	0	0	0
S2_005_003_R1_10_S2_005_003_R1.fa	Bacteria	5449	104	58	16.69	0	0	1065967	8303	1572	1572	1283	264	203	198	863	837	34.3	0	-100	-1	-1	80	24	0	0	0	0
S2_005_003_R1_12_S2_005_003_R1.fa	Bacteria	5449	104	58	64.73	1.72	0	2073225	18803	2547	2547	1955	303	236	229	1336	1299	33.2	7.37	-100	-1	-1	29	74	1	0	0	0
S2_005_003_R1_31_S2_005_003_R1.fa	Bacteria	5449	104	58	99.84	0	0	4973149	49784	4701	4701	11528	371	312	301	3339	3250	35.8	6.19	-100	-1	-1	1	103	0	0	0	0
S2_005_003_R1_35_S2_005_003_R1.fa	Bacteria	5449	104	58	93.1	0.34	0	2681523	36308	3017	3017	2861	329	263	251	2005	1883	34.5	7.01	-100	-1	-1	5	98	1	0	0	0
S2_005_003_R1_38_S2_005_003_R1.fa	Bacteria	5449	104	58	95.27	5.99	87.5	2470561	21605	2746	2746	3096	339	270	262	1580	1527	33.8	4.12	-100	-1	-1	9	87	8	0	0	0
S2_005_003_R1_44_S2_005_003_R1.fa	Bacteria	5449	104	58	64.48	1.72	0	3472165	33575	4221	4221	1932	313	247	239	1378	1348	35.6	8.4	-100	-1	-1	57	46	1	0	0	0
S2_005_003_R1_52_S2_005_003_R1.fa	Bacteria	5449	104	58	94.09	5.13	44.44	2585610	18832	2395	2395	10072	392	325	317	3964	3873	35.5	4.73	-100	-1	-1	12	83	9	0	0	0
S2_005_003_R1_60_S2_005_003_R1.fa	Bacteria	5449	104	58	24.91	2.41	0	903297	5881	1293	1293	1248	285	206	202	828	804	33.4	0	-100	-1	-1	71	30	3	0	0	0
S2_005_003_R1_62_S2_005_003_R1.fa	Bacteria	5449	104	58	80.61	3.89	0	4044711	34412	4665	4665	2441	321	254	246	1909	1822	37.1	5.54	-100	-1	-1	20	79	5	0	0	0
S2_005_003_R1_72_S2_005_003_R1.fa	Bacteria	5449	104	58	74.22	0.16	100	1700896	11227	1950	1950	2074	325	254	248	1196	1168	35.1	6.05	-100	-1	-1	23	80	1	0	0	0
S2_005_003_R1_75_S2_005_003_R1.fa	Bacteria	5449	104	58	14.66	0	0	823536	7004	1151	1151	1385	287	221	215	932	916	33.9	0	-100	-1	-1	94	10	0	0	0	0
S2_005_003_R1_83_S2_005_003_R1.fa	Bacteria	5449	104	58	99.84	1.88	100	2450384	21897	2359	2359	6937	378	301	292	1931	1882	35.1	4.77	-100	-1	-1	1	101	2	0	0	0
S2_005_003_R1_84_S2_005_003_R1.fa	Bacteria	5449	104	58	12.23	0.86	100	517349	4034	774	774	1598	246	189	184	825	808	35.8	0	-100	-1	-1	95	8	1	0	0	0
S2_005_003_R1_abawaca.14.fasta_S2_005_003_R1.fa	Bacteria	5449	104	58	100	0	0	1641849	15799	1534	1534	4859	394	322	312	1686	1638	34.3	5.59	-100	-1	-1	0	104	0	0	0	0
S2_005_003_R1_abawaca.25.fasta_S2_005_003_R1.fa	Bacteria	5449	104	58	84.48	3.45	100	2103397	18219	2315	2315	2327	324	251	243	1261	1238	32.7	8.12	-100	-1	-1	9	92	3	0	0	0
S2_005_003_R1_abawaca.39.fasta_S2_005_003_R1.fa	Bacteria	5449	104	58	98.12	5.64	0	2778125	27225	2713	2713	1769	380	304	294	3097	3008	33.8	5.58	-100	-1	-1	2	96	4	2	0	0
S2_005_003_R1_abawaca.41.fasta_S2_005_003_R1.fa	Bacteria	5449	104	58	14.11	1.72	0	964973	10201	1152	1152	1426	326	234	225	2170	2094	33.5	5.54	-100	-1	-1	93	10	1	0	0	0
S2_005_003_R1_abawaca.50.fasta_S2_005_003_R1.fa	Bacteria	5449	104	58	31.84	1.72	0	622645	3257	799	799	2188	307	228	224	930	922	34	0	-100	-1	-1	65	38	1	0	0	0
S2_005_003_R1_abawaca.51.fasta_S2_005_003_R1.fa	Bacteria	5449	104	58	60.61	2.59	50	1341080	20040	1633	1633	1984	290	227	215	2401	2250	37.8	5.74	-100	-1	-1	46	56	2	0	0	0
S2_005_003_R1_abawaca.56.fasta_S2_005_003_R1.fa	Bacteria	5449	104	58	61.86	6.03	25	1432548	16553	1634	1634	2364	321	260	250	1775	1708	34.7	9.25	-100	-1	-1	59	41	4	0	0	0
S2_005_003_R1_maxbin2.maxbin.001.fasta_S2_005_003_R1.fa	Bacteria	5449	104	58	68.24	0.16	0	1562006	11802	1977	1977	2141	300	237	231	2103	2041	36	4.45	-100	-1	-1	33	70	1	0	0	0
S2_005_003_R1_maxbin2.maxbin.011.fasta_S2_005_003_R1.fa	Bacteria	5449	104	58	23.84	0.31	0	1737014	27328	3857	3857	1526	133	105	98	1308	1235	59.6	21	-100	-1	-1	68	34	2	0	0	0
S2_005_003_R1_maxbin2.maxbin.013.fasta_S2_005_003_R1.fa	Bacteria	5449	104	58	98.28	0	0	6611009	52283	6177	6177	5501	386	320	312	4343	4261	37.1	5.55	-100	-1	-1	1	103	0	0	0	0
S2_005_003_R1_maxbin2.maxbin.021.fasta_S2_005_003_R1.fa	Bacteria	5449	104	58	95.53	0.16	0	4871762	56614	4558	4558	8941	380	314	302	3217	3104	36.3	6.58	-100	-1	-1	4	99	1	0	0	0
S2_005_003_R2_102_S2_005_003_R2.fa	Bacteria	5449	104	58	80.49	0	0	3378904	27197	4028	4028	2366	310	246	240	1364	1312	36.2	5.66	-100	-1	-1	25	79	0	0	0	0
S2_005_003_R2_104_S2_005_003_R2.fa	Bacteria	5449	104	58	97.65	0	0	5772274	50355	5498	5498	9651	387	315	306	4317	4224	36.1	4.65	-100	-1	-1	5	99	0	0	0	0
S2_005_003_R2_109_S2_005_003_R2.fa	Bacteria	5449	104	58	24.76	3.48	0	19971996	133239	24231	24231	1430	225	165	159	1478	1443	37.1	8.35	-100	-1	-1	66	31	4	3	0	0
S2_005_003_R2_10_S2_005_003_R2.fa	Bacteria	5449	104	58	96.39	1.72	50	6086373	47592	6138	6138	7031	364	298	290	2463	2416	37.3	5.15	-100	-1	-1	3	99	2	0	0	0
S2_005_003_R2_110_S2_005_003_R2.fa	Bacteria	5449	104	58	88.34	4.47	80	3183616	22367	3284	3284	9474	369	294	287	1994	1964	33.2	5.68	-100	-1	-1	28	71	5	0	0	0
S2_005_003_R2_128_S2_005_003_R2.fa	Bacteria	5449	104	58	100	0	0	3816306	29014	3687	3687	17473	390	316	308	1549	1515	34.5	4.71	-100	-1	-1	0	104	0	0	0	0
S2_005_003_R2_134_S2_005_003_R2.fa	Bacteria	5449	104	58	98.28	3.79	33.33	6377703	49323	6559	6559	4729	342	294	286	4231	4077	33.7	5.5	-100	-1	-1	1	100	3	0	0	0
S2_005_003_R2_136_S2_005_003_R2.fa	Bacteria	5449	104	58	25.41	1.88	100	1294942	10188	1889	1889	1284	281	205	200	1833	1771	34.9	5.71	-100	-1	-1	66	36	2	0	0	0
S2_005_003_R2_13_S2_005_003_R2.fa	Bacteria	5449	104	58	91.82	0.86	100	3522176	25940	3893	3893	3134	354	274	267	1899	1831	33.7	4.95	-100	-1	-1	12	91	1	0	0	0
S2_005_003_R2_142_S2_005_003_R2.fa	Bacteria	5449	104	58	43.67	2.04	100	2854342	22110	3755	3755	1509	303	227	221	1940	1868	34.9	5.15	-100	-1	-1	56	45	3	0	0	0
S2_005_003_R2_143_S2_005_003_R2.fa	Bacteria	5449	104	58	95.45	0.16	0	3151396	21264	3391	3391	4094	361	284	278	2025	1902	32.6	4.22	-100	-1	-1	9	94	1	0	0	0
S2_005_003_R2_153_S2_005_003_R2.fa	Bacteria	5449	104	58	73.2	5.17	100	5697632	47743	6184	6184	2903	337	273	265	4265	4171	36.8	5.37	-100	-1	-1	32	69	3	0	0	0
S2_005_003_R2_16_S2_005_003_R2.fa	Bacteria	5449	104	58	94.67	3.76	25	4892758	31168	5005	5005	6432	355	294	288	2125	2097	34.2	6.54	-100	-1	-1	4	96	4	0	0	0
S2_005_003_R2_17_S2_005_003_R2.fa	Bacteria	5449	104	58	99.84	0	0	3872960	28203	3686	3686	16395	399	318	311	2307	2245	33.2	5.47	-100	-1	-1	1	103	0	0	0	0
S2_005_003_R2_20_S2_005_003_R2.fa	Bacteria	5449	104	58	96.55	0	0	3787488	28757	3526	3526	48637	393	328	319	5422	5100	34	4.93	-100	-1	-1	4	100	0	0	0	0
S2_005_003_R2_22_S2_005_003_R2.fa	Bacteria	5449	104	58	61.25	0	0	3818290	30417	4648	4648	2192	312	246	239	1225	1194	36.1	4.65	-100	-1	-1	54	50	0	0	0	0
S2_005_003_R2_24_S2_005_003_R2.fa	Bacteria	5449	104	58	86.08	0.73	50	5054381	57895	4919	4919	21600	368	306	295	4235	3971	36	6.52	-100	-1	-1	37	65	2	0	0	0
S2_005_003_R2_26_S2_005_003_R2.fa	Bacteria	5449	104	58	97.81	0	0	4096143	28078	4130	4130	4413	381	296	289	2240	2202	33.6	5.44	-100	-1	-1	4	100	0	0	0	0
S2_005_003_R2_57_S2_005_003_R2.fa	Bacteria	5449	104	58	51.29	1.72	100	2396522	16590	3016	3016	2016	311	240	234	1421	1397	33.2	4.95	-100	-1	-1	65	38	1	0	0	0
S2_005_003_R2_59_S2_005_003_R2.fa	Bacteria	5449	104	58	93.1	0.31	0	4484286	33911	4737	4737	4826	367	284	277	5056	4855	34	6.33	-100	-1	-1	4	98	2	0	0	0
S2_005_003_R2_67_S2_005_003_R2.fa	Bacteria	5449	104	58	74.92	0	0	4663866	69354	4876	4876	2187	341	271	257	1676	1566	36.8	4.32	-100	-1	-1	22	82	0	0	0	0
S2_005_003_R2_72_S2_005_003_R2.fa	Bacteria	5449	104	58	8.62	0	0	1999100	15075	2437	2437	1539	325	240	234	1848	1804	34.2	3.2	-100	-1	-1	99	5	0	0	0	0
S2_005_003_R2_73_S2_005_003_R2.fa	Bacteria	5449	104	58	22.41	0	0	3068853	23249	3742	3742	1754	322	248	242	2854	2753	34.6	6.87	-100	-1	-1	91	13	0	0	0	0
S2_005_003_R2_82_S2_005_003_R2.fa	Bacteria	5449	104	58	90.44	2.46	66.67	3758744	26498	4499	4499	2269	319	252	247	1818	1762	34.2	9.17	-100	-1	-1	11	90	3	0	0	0
S2_005_003_R2_95_S2_005_003_R2.fa	Bacteria	5449	104	58	38.7	1.72	100	4622484	67118	5273	5273	1575	330	260	247	2212	2137	35.5	5.12	-100	-1	-1	71	32	1	0	0	0
S2_005_003_R2_98_S2_005_003_R2.fa	Bacteria	5449	104	58	49.37	5.64	83.33	4368831	25392	5789	5789	1607	293	220	216	2078	1959	35.5	6.3	-100	-1	-1	38	60	6	0	0	0
S2_005_003_R2_9_S2_005_003_R2.fa	Bacteria	5449	104	58	20.45	0.16	0	10996206	71346	12289	12290	1359	237	162	156	1288	1235	37.2	5.12	-100	-1	-1	77	26	1	0	0	0
S2_005_003_R2_abawaca.101.fasta_S2_005_003_R2.fa	Bacteria	5449	104	58	89.51	3.45	66.67	4803852	47084	4683	4683	10369	363	303	293	1650	1590	35.6	5.92	-100	-1	-1	23	78	3	0	0	0
S2_005_003_R2_abawaca.103.fasta_S2_005_003_R2.fa	Bacteria	5449	104	58	93.23	0.16	0	5306401	41633	5560	5560	3852	370	287	279	3092	2926	35.1	6.8	-100	-1	-1	12	91	1	0	0	0
S2_005_003_R2_abawaca.107.fasta_S2_005_003_R2.fa	Bacteria	5449	104	58	95.69	0	0	6236263	43797	6958	6958	3974	325	267	261	2246	2122	33.7	5.15	-100	-1	-1	3	101	0	0	0	0
S2_005_003_R2_abawaca.189.fasta_S2_005_003_R2.fa	Bacteria	5449	104	58	100	0	0	4415701	28723	3671	3671	11581	435	359	351	2900	2842	33.1	4.74	-100	-1	-1	0	104	0	0	0	0
S2_005_003_R2_abawaca.227.fasta_S2_005_003_R2.fa	Bacteria	5449	104	58	98.28	1.72	0	4413329	27752	4158	4158	2759	386	315	308	4217	4080	33.6	5.06	-100	-1	-1	1	102	1	0	0	0
S2_005_003_R2_abawaca.239.fasta_S2_005_003_R2.fa	Bacteria	5449	104	58	96.55	0	0	3104855	18034	2935	2935	33887	397	325	319	3074	2976	31.7	4.4	-100	-1	-1	2	102	0	0	0	0
S2_005_003_R2_abawaca.241.fasta_S2_005_003_R2.fa	Bacteria	5449	104	58	23.33	0.78	16.67	4647748	57906	5251	5257	1318	318	236	224	1670	1622	35.4	5.56	-100	-1	-1	72	28	3	1	0	0
S2_005_003_R2_abawaca.259.fasta_S2_005_003_R2.fa	Bacteria	5449	104	58	68.82	1.02	50	4756872	36837	6013	6013	1651	312	234	228	2592	2522	34.3	3.05	-100	-1	-1	34	68	2	0	0	0
S2_005_003_R2_abawaca.273.fasta_S2_005_003_R2.fa	Bacteria	5449	104	58	68.18	1.72	100	2869881	19427	3273	3273	2832	342	268	262	1538	1520	33.2	6.43	-100	-1	-1	52	51	1	0	0	0
S2_005_003_R2_abawaca.274.fasta_S2_005_003_R2.fa	Bacteria	5449	104	58	25.86	1.72	0	972307	7814	1489	1489	1276	259	197	192	1436	1371	33.5	0	-100	-1	-1	88	15	1	0	0	0
S2_005_003_R2_abawaca.291.fasta_S2_005_003_R2.fa	Bacteria	5449	104	58	100	0	0	2279175	47553	2362	2362	25936	366	303	283	2921	2656	36.3	4.67	-100	-1	-1	0	104	0	0	0	0
S2_005_003_R2_abawaca.331.fasta_S2_005_003_R2.fa	Bacteria	5449	104	58	21.55	1.72	100	1616352	11072	1953	1953	2222	328	254	248	1408	1361	33.3	6.14	-100	-1	-1	90	13	1	0	0	0
S2_005_003_R2_abawaca.343.fasta_S2_005_003_R2.fa	Bacteria	5449	104	58	70.15	3.61	66.67	3539070	27170	4339	4339	1968	320	247	241	1523	1455	33.5	5.06	-100	-1	-1	41	60	3	0	0	0
S2_005_003_R2_abawaca.7.fasta_S2_005_003_R2.fa	Bacteria	5449	104	58	100	1.72	100	4711277	40620	4540	4540	8026	373	302	293	2300	2200	37.1	4.79	-100	-1	-1	0	103	1	0	0	0
S2_005_003_R2_abawaca.71.fasta_S2_005_003_R2.fa	Bacteria	5449	104	58	98.28	0	0	3571187	45669	3548	3548	14774	360	295	282	4086	3935	34.8	6.66	-100	-1	-1	1	103	0	0	0	0
S2_005_003_R2_abawaca.91.fasta_S2_005_003_R2.fa	Bacteria	5449	104	58	99.84	1.72	100	3981455	29943	3907	3907	5261	390	309	302	2739	2680	34.4	5.03	-100	-1	-1	1	102	1	0	0	0
S2_005_003_R2_maxbin2.maxbin.001.fasta_S2_005_003_R2.fa	Bacteria	5449	104	58	100	1.88	50	7144470	64296	6535	6535	6889	389	326	316	4339	4246	36.6	5.17	-100	-1	-1	0	102	2	0	0	0
S2_005_003_R2_maxbin2.maxbin.017.fasta_S2_005_003_R2.fa	Bacteria	5449	104	58	84.46	1.88	0	3965642	34202	4334	4334	3198	331	270	262	2122	2052	34.8	5.37	-100	-1	-1	12	90	2	0	0	0
S2_005_003_R2_maxbin2.maxbin.028.fasta_S2_005_003_R2.fa	Bacteria	5449	104	58	45.64	1.72	100	4102876	30896	4602	4602	2166	342	266	259	4128	3987	34.5	5.94	-100	-1	-1	72	31	1	0	0	0
S2_005_003_R2_maxbin2.maxbin.033.fasta_S2_005_003_R2.fa	Bacteria	5449	104	58	78.44	7.52	12.5	2903304	54944	3813	3813	1530	283	228	213	1962	1809	37.3	5.05	-100	-1	-1	20	76	8	0	0	0
S2_005_003_R2_maxbin2.maxbin.041.fasta_S2_005_003_R2.fa	Bacteria	5449	104	58	12.93	0	0	1731868	15433	2223	2223	1388	304	228	221	2179	2097	34.1	5.78	-100	-1	-1	94	10	0	0	0	0
S2_005_003_R2_maxbin2.maxbin.046.fasta_S2_005_003_R2.fa	Bacteria	5449	104	58	84.32	1.72	100	3286789	24009	3478	3478	5327	360	285	278	1639	1590	33.3	5.52	-100	-1	-1	32	71	1	0	0	0
S2_005_003_R2_maxbin2.maxbin.047.fasta_S2_005_003_R2.fa	Bacteria	5449	104	58	100	1.72	0	3837316	29490	3722	3722	1291	383	311	303	3289	3146	34	6.02	-100	-1	-1	0	102	2	0	0	0
S2_005_003_R2_maxbin2.maxbin.053.fasta_S2_005_003_R2.fa	Bacteria	5449	104	58	60.86	1.72	0	3328546	25816	4053	4053	1886	325	254	247	1462	1376	34.1	4.2	-100	-1	-1	50	53	1	0	0	0
S2_005_003_R2_maxbin2.maxbin.055.fasta_S2_005_003_R2.fa	Bacteria	5449	104	58	100	3.45	0	3552049	26325	3435	3435	4523	388	316	309	8917	8605	33.9	6.54	-100	-1	-1	0	101	3	0	0	0
S2_005_003_R2_maxbin2.maxbin.057.fasta_S2_005_003_R2.fa	Bacteria	5449	104	58	87.54	22.41	0	6158352	41691	6790	6790	1455	347	278	272	1620	1585	33.7	5.12	-100	-1	-1	40	55	3	6	0	0
S2_005_003_R2_maxbin2.maxbin.058.fasta_S2_005_003_R2.fa	Bacteria	5449	104	58	71.52	6.19	40	2798382	19344	3787	3787	1633	301	230	225	1301	1251	33.9	7.21	-100	-1	-1	47	52	5	0	0	0
S2_005_003_R3_12_S2_005_003_R3.fa	Bacteria	5449	104	58	82.84	3.06	40	2650864	15581	3626	3626	1720	282	219	215	1342	1314	33.2	3.3	-100	-1	-1	15	84	5	0	0	0
S2_005_003_R3_16_S2_005_003_R3.fa	Bacteria	5449	104	58	46.5	0.57	100	1213075	10640	1498	1498	1621	308	237	230	2519	2459	35	4.74	-100	-1	-1	47	56	1	0	0	0
S2_005_003_R3_18_S2_005_003_R3.fa	Bacteria	5449	104	58	94.67	3.92	60	3655291	40958	4138	4138	2605	328	262	252	1518	1460	36.4	6.5	-100	-1	-1	4	95	5	0	0	0
S2_005_003_R3_22_S2_005_003_R3.fa	Bacteria	5449	104	58	67.65	2.59	100	2585890	16547	3594	3594	1783	281	222	217	1120	1093	33.8	2.68	-100	-1	-1	38	64	2	0	0	0
S2_005_003_R3_24_S2_005_003_R3.fa	Bacteria	5449	104	58	35.03	0	0	1628356	15429	2056	2056	1712	296	228	220	1587	1524	33.9	6.12	-100	-1	-1	57	47	0	0	0	0
S2_005_003_R3_2_S2_005_003_R3.fa	Bacteria	5449	104	58	18.51	0.47	0	1234322	8900	1746	1746	1494	284	209	204	1151	1095	33.3	2.93	-100	-1	-1	79	22	3	0	0	0
S2_005_003_R3_41_S2_005_003_R3.fa	Bacteria	5449	104	58	84.83	5.49	20	2896574	11769	3072	3072	4619	365	290	286	1754	1746	34.9	4.33	-100	-1	-1	22	77	5	0	0	0
S2_005_003_R3_43_S2_005_003_R3.fa	Bacteria	5449	104	58	40.78	0	0	1020632	6561	1557	1557	1405	256	202	198	986	966	33.1	0	-100	-1	-1	72	32	0	0	0	0
S2_005_003_R3_44_S2_005_003_R3.fa	Bacteria	5449	104	58	15.16	0	0	1777189	14904	2196	2196	1786	311	248	241	1498	1457	33	6.7	-100	-1	-1	83	21	0	0	0	0
S2_005_003_R3_45_S2_005_003_R3.fa	Bacteria	5449	104	58	82.6	5.17	100	1944604	16672	2332	2332	1608	302	232	225	1240	1201	32.6	7.45	-100	-1	-1	11	90	3	0	0	0
S2_005_003_R3_46_S2_005_003_R3.fa	Bacteria	5449	104	58	79.15	3.39	37.5	2247937	20515	2440	2440	4225	351	280	271	2524	2456	33.8	4.89	-100	-1	-1	26	70	8	0	0	0
S2_005_003_R3_49_S2_005_003_R3.fa	Bacteria	5449	104	58	57.81	0	0	1738223	16050	1988	1988	1903	333	263	255	2052	1991	33.9	5.17	-100	-1	-1	40	64	0	0	0	0
S2_005_003_R3_50_S2_005_003_R3.fa	Bacteria	5449	104	58	80.45	7.92	83.33	2697804	12410	3173	3173	2361	339	254	250	1412	1402	32.6	4.45	-100	-1	-1	23	75	6	0	0	0
S2_005_003_R3_56_S2_005_003_R3.fa	Bacteria	5449	104	58	91.39	3.03	25	2203007	35155	2607	2607	2120	299	235	222	2382	2234	37	13.32	-100	-1	-1	10	90	4	0	0	0
S2_005_003_R3_5_S2_005_003_R3.fa	Bacteria	5449	104	58	47.43	0.86	100	1995167	14331	2803	2803	1609	283	217	212	1194	1167	34.1	5.37	-100	-1	-1	49	54	1	0	0	0
S2_005_003_R3_60_S2_005_003_R3.fa	Bacteria	5449	104	58	39.89	9.48	0	2153281	13576	2964	2964	1508	276	212	207	1337	1264	34.2	9.81	-100	-1	-1	72	27	4	1	0	0
S2_005_003_R3_63_S2_005_003_R3.fa	Bacteria	5449	104	58	41.97	1.1	10	1080841	5892	1506	1506	1307	283	218	214	1427	1401	33.8	4.19	-100	-1	-1	64	36	1	3	0	0
S2_005_003_R3_64_S2_005_003_R3.fa	Bacteria	5449	104	58	53.42	0	0	1754895	12902	2281	2281	1685	296	230	224	1302	1269	35.3	2.22	-100	-1	-1	55	49	0	0	0	0
S2_005_003_R3_68_S2_005_003_R3.fa	Bacteria	5449	104	58	24.76	0	0	1643243	15321	2212	2212	1537	287	224	217	1030	997	36	0	-100	-1	-1	84	20	0	0	0	0
S2_005_003_R3_69_S2_005_003_R3.fa	Bacteria	5449	104	58	54.47	0.31	0	1723529	24194	2389	2389	1515	274	212	201	2033	1908	34.7	7.24	-100	-1	-1	40	62	2	0	0	0
S2_005_003_R3_6_S2_005_003_R3.fa	Bacteria	5449	104	58	47.12	2.04	100	775643	9925	1133	1133	1418	258	197	188	1302	1260	35.3	0	-100	-1	-1	42	59	3	0	0	0
S2_005_003_R3_72_S2_005_003_R3.fa	Bacteria	5449	104	58	87.15	0	0	2935906	15154	2938	2938	11154	367	307	302	2046	1977	32	5.07	-100	-1	-1	33	71	0	0	0	0
S2_005_003_R3_75_S2_005_003_R3.fa	Bacteria	5449	104	58	41.64	4.55	50	531526	6490	809	809	1376	254	194	185	984	951	35.1	0	-100	-1	-1	38	56	9	1	0	0
S2_005_003_R3_7_S2_005_003_R3.fa	Bacteria	5449	104	58	12.38	0	0	762250	6430	1183	1183	1194	263	196	191	665	661	35.3	0	-100	-1	-1	94	10	0	0	0	0
S2_005_003_R3_80_S2_005_003_R3.fa	Bacteria	5449	104	58	35.5	0	0	2048221	10002	2320	2320	5310	336	266	262	1873	1847	33.3	4.58	-100	-1	-1	59	45	0	0	0	0
S2_005_003_R3_82_S2_005_003_R3.fa	Bacteria	5449	104	58	76.77	0	0	2584563	18493	2874	2874	4131	336	271	264	1351	1317	33.6	4.64	-100	-1	-1	27	77	0	0	0	0
S2_005_003_R3_84_S2_005_003_R3.fa	Bacteria	5449	104	58	85.42	8.91	75	3194852	16185	3304	3304	4760	361	290	286	1673	1658	34.2	4.12	-100	-1	-1	27	71	5	1	0	0
S2_005_003_R3_85_S2_005_003_R3.fa	Bacteria	5449	104	58	89.97	6.35	83.33	3163490	23963	3549	3549	2500	339	267	260	1928	1879	34.1	4.36	-100	-1	-1	14	84	6	0	0	0
S2_005_003_R3_87_S2_005_003_R3.fa	Bacteria	5449	104	58	65.91	1.63	25	1852804	8428	2079	2079	2571	345	267	263	1680	1667	35	3.72	-100	-1	-1	35	61	8	0	0	0
S2_005_003_R3_90_S2_005_003_R3.fa	Bacteria	5449	104	58	9.97	0	0	1448844	9829	1981	1981	1456	278	208	203	1082	1045	33.2	2.49	-100	-1	-1	83	21	0	0	0	0
S2_005_003_R3_97_S2_005_003_R3.fa	Bacteria	5449	104	58	82.49	5.33	75	3031913	23131	3990	3990	1674	290	228	222	1654	1628	34.4	6.57	-100	-1	-1	17	83	4	0	0	0
S2_005_003_R3_maxbin2.maxbin.001.fasta_S2_005_003_R3.fa	Bacteria	5449	104	58	68.46	1.88	50	1543479	11674	1954	1954	2200	309	238	232	2118	2056	36	4.29	-100	-1	-1	32	70	2	0	0	0
S2_005_003_R3_maxbin2.maxbin.007.fasta_S2_005_003_R3.fa	Bacteria	5449	104	58	62.74	1.72	0	1895868	8802	2296	2296	1985	325	245	241	1336	1325	32.3	3.72	-100	-1	-1	49	54	1	0	0	0
S2_005_003_R3_maxbin2.maxbin.012.fasta_S2_005_003_R3.fa	Bacteria	5449	104	58	98.28	0.16	0	6246032	49160	5871	5871	36786	384	319	311	4343	4261	37.2	5.82	-100	-1	-1	1	102	1	0	0	0
S2_005_003_R3_maxbin2.maxbin.030.fasta_S2_005_003_R3.fa	Bacteria	5449	104	58	51.91	0	0	1698447	12305	2167	2167	1701	315	238	232	1027	1003	35.6	0	-100	-1	-1	60	44	0	0	0	0
S2_005_003_R3_maxbin2.maxbin.040.fasta_S2_005_003_R3.fa	Bacteria	5449	104	58	11.68	0	0	921424	8937	1365	1365	1234	239	181	175	2195	2097	35.1	5.83	-100	-1	-1	93	11	0	0	0	0
S2_006_000_R1_0_S2_006_000_R1.fa	Bacteria	5449	104	58	90.36	5.66	50	2193858	19222	2215	2215	3757	363	293	284	3032	2959	34.2	5.2	-100	-1	-1	7	89	8	0	0	0
S2_006_000_R1_115_S2_006_000_R1.fa	Bacteria	5449	104	58	8.57	0	0	610012	6245	835	835	1689	291	207	199	1108	1068	35.3	0	-100	-1	-1	95	9	0	0	0	0
S2_006_000_R1_117_S2_006_000_R1.fa	Bacteria	5449	104	58	15.67	0	0	588555	3775	892	892	1368	261	199	195	741	714	33.3	0	-100	-1	-1	81	23	0	0	0	0
S2_006_000_R1_119_S2_006_000_R1.fa	Bacteria	5449	104	58	60.86	1.69	33.33	1427133	6984	1903	1903	1642	310	225	221	1551	1517	32.8	4.85	-100	-1	-1	27	71	6	0	0	0
S2_006_000_R1_11_S2_006_000_R1.fa	Bacteria	5449	104	58	11.6	0	0	901647	6149	1104	1104	2179	320	241	235	1653	1607	32.7	2.47	-100	-1	-1	79	25	0	0	0	0
S2_006_000_R1_121_S2_006_000_R1.fa	Bacteria	5449	104	58	55.54	0.31	100	1904032	8814	2130	2130	1955	340	266	262	2013	1971	33.9	3.9	-100	-1	-1	42	60	2	0	0	0
S2_006_000_R1_19_S2_006_000_R1.fa	Bacteria	5449	104	58	36.07	0	0	1405818	6067	1382	1382	3170	379	294	290	1746	1710	34	4.63	-100	-1	-1	67	37	0	0	0	0
S2_006_000_R1_1_S2_006_000_R1.fa	Bacteria	5449	104	58	85.03	2.9	50	1411547	12608	1623	1623	1663	316	248	240	1374	1339	32.9	1.4	-100	-1	-1	13	87	4	0	0	0
S2_006_000_R1_28_S2_006_000_R1.fa	Bacteria	5449	104	58	51.34	0.47	66.67	1459549	12760	1928	1928	1459	278	221	215	1077	1051	35.2	0	-100	-1	-1	41	60	3	0	0	0
S2_006_000_R1_34_S2_006_000_R1.fa	Bacteria	5449	104	58	39.94	11.35	2.5	4968724	40173	5543	5544	1562	354	258	251	1856	1824	32.2	6.3	-100	-1	-1	47	31	19	7	0	0
S2_006_000_R1_37_S2_006_000_R1.fa	Bacteria	5449	104	58	50.99	0.31	50	1204371	10309	1637	1637	1807	288	222	215	1234	1178	33.3	4.28	-100	-1	-1	42	60	2	0	0	0
S2_006_000_R1_41_S2_006_000_R1.fa	Bacteria	5449	104	58	67.21	4.89	25	1719319	15876	2186	2186	1681	291	231	223	1233	1207	32.8	3.57	-100	-1	-1	33	67	4	0	0	0
S2_006_000_R1_43_S2_006_000_R1.fa	Bacteria	5449	104	58	44.18	0.86	100	1579996	10861	2077	2077	1920	299	227	222	1257	1219	32.7	13.21	-100	-1	-1	62	41	1	0	0	0
S2_006_000_R1_52_S2_006_000_R1.fa	Bacteria	5449	104	58	96.55	0	0	4298565	22898	4472	4472	6478	359	292	287	3121	3080	35.1	5.36	-100	-1	-1	2	102	0	0	0	0
S2_006_000_R1_62_S2_006_000_R1.fa	Bacteria	5449	104	58	88.09	7.24	0	3622186	17518	3428	3428	5503	383	306	301	2544	2507	33.5	5.53	-100	-1	-1	17	81	6	0	0	0
S2_006_000_R1_66_S2_006_000_R1.fa	Bacteria	5449	104	58	87.85	6.35	33.33	2942031	22163	3349	3349	2375	330	263	256	1928	1880	34.2	5.61	-100	-1	-1	13	85	6	0	0	0
S2_006_000_R1_6_S2_006_000_R1.fa	Bacteria	5449	104	58	20.69	0	0	746304	6444	813	813	3561	347	280	273	1215	1192	33.9	4.6	-100	-1	-1	91	13	0	0	0	0
S2_006_000_R1_72_S2_006_000_R1.fa	Bacteria	5449	104	58	32.18	1.03	0	872592	7281	1111	1111	1505	299	232	226	1389	1361	35.2	5.87	-100	-1	-1	62	39	3	0	0	0
S2_006_000_R1_78_S2_006_000_R1.fa	Bacteria	5449	104	58	80.33	0.34	0	2332144	12845	2544	2544	4468	353	285	280	1615	1591	31.6	3.95	-100	-1	-1	24	79	1	0	0	0
S2_006_000_R1_82_S2_006_000_R1.fa	Bacteria	5449	104	58	16.22	1.02	0	632124	4874	912	912	1294	276	204	199	998	970	34.1	0	-100	-1	-1	71	31	2	0	0	0
S2_006_000_R1_87_S2_006_000_R1.fa	Bacteria	5449	104	58	88.32	21.71	100	2696609	47546	3163	3163	2011	312	245	230	3467	3260	36.8	9.74	-100	-1	-1	11	77	16	0	0	0
S2_006_000_R1_89_S2_006_000_R1.fa	Bacteria	5449	104	58	37.35	0	0	682032	6205	1048	1048	1216	247	191	185	1054	1012	36.7	3.15	-100	-1	-1	62	42	0	0	0	0
S2_006_000_R1_8_S2_006_000_R1.fa	Bacteria	5449	104	58	10.8	0	0	1137535	9601	1666	1666	1304	271	200	194	1266	1232	34.6	2.5	-100	-1	-1	92	12	0	0	0	0
S2_006_000_R1_94_S2_006_000_R1.fa	Bacteria	5449	104	58	88.86	0	0	3589102	28862	3971	3971	3523	333	264	257	1935	1898	36.2	5.78	-100	-1	-1	16	88	0	0	0	0
S2_006_000_R1_99_S2_006_000_R1.fa	Bacteria	5449	104	58	38.95	0.86	100	1861254	20801	2554	2554	1435	281	218	210	1364	1318	36.2	3.12	-100	-1	-1	75	28	1	0	0	0
S2_006_000_R1_abawaca.34.fasta_S2_006_000_R1.fa	Bacteria	5449	104	58	66.68	2.74	66.67	1359289	9788	1718	1718	1974	300	226	220	1656	1590	35.3	5.28	-100	-1	-1	32	69	3	0	0	0
S2_006_000_R1_abawaca.5.fasta_S2_006_000_R1.fa	Bacteria	5449	104	58	100	0	0	1590788	15310	1411	1411	35856	399	337	327	1686	1638	34.3	6.3	-100	-1	-1	0	104	0	0	0	0
S2_006_000_R1_abawaca.57.fasta_S2_006_000_R1.fa	Bacteria	5449	104	58	87.51	9.49	50	2279869	34771	2491	2491	2315	326	255	241	7833	6822	36.6	9.86	-100	-1	-1	15	75	14	0	0	0
S2_006_000_R1_maxbin2.maxbin.001.fasta_S2_006_000_R1.fa	Bacteria	5449	104	58	49.85	0	0	1201562	9012	1706	1706	1619	278	211	205	2118	2056	36.1	4.66	-100	-1	-1	53	51	0	0	0	0
S2_006_000_R1_maxbin2.maxbin.007.fasta_S2_006_000_R1.fa	Bacteria	5449	104	58	9.94	0	0	637022	4723	881	881	1394	275	207	202	2138	2078	35.3	2.54	-100	-1	-1	92	12	0	0	0	0
S2_006_000_R1_maxbin2.maxbin.012.fasta_S2_006_000_R1.fa	Bacteria	5449	104	58	92.81	7.87	8	2749808	21497	3035	3035	1803	362	268	261	2096	2024	35.9	4.77	-100	-1	-1	10	77	13	4	0	0
S2_006_000_R1_maxbin2.maxbin.032.fasta_S2_006_000_R1.fa	Bacteria	5449	104	58	60.58	3.2	0	1574246	23680	1996	1997	1587	292	223	211	1572	1461	37.2	4.3	-100	-1	-1	43	53	8	0	0	0
S2_006_000_R1_maxbin2.maxbin.033.fasta_S2_006_000_R1.fa	Bacteria	5449	104	58	16.54	1.72	0	1058753	7936	1567	1567	1332	266	200	195	1232	1191	32.7	5.82	-100	-1	-1	81	22	1	0	0	0
S2_006_000_R1_maxbin2.maxbin.040.fasta_S2_006_000_R1.fa	Bacteria	5449	104	58	92.81	7.99	8.33	2450754	39158	2624	2624	2267	331	270	255	1465	1380	37.3	9.32	-100	-1	-1	14	78	12	0	0	0
S2_006_000_R1_maxbin2.maxbin.042.fasta_S2_006_000_R1.fa	Bacteria	5449	104	58	17.93	0	0	838807	5792	1240	1240	1236	270	205	200	1412	1380	33.5	4.58	-100	-1	-1	88	16	0	0	0	0
S2_006_000_R1_maxbin2.maxbin.062.fasta_S2_006_000_R1.fa	Bacteria	5449	104	58	10.03	0.31	0	717112	9735	1020	1020	1135	283	201	192	1009	973	33.3	0	-100	-1	-1	87	15	2	0	0	0
S2_006_000_R1_maxbin2.maxbin.064.fasta_S2_006_000_R1.fa	Bacteria	5449	104	58	95.06	39.5	14.58	3774672	34885	4276	4276	1752	339	266	258	2069	1949	33.7	4.32	-100	-1	-1	7	72	20	2	2	1
S2_006_000_R1_maxbin2.maxbin.065.fasta_S2_006_000_R1.fa	Bacteria	5449	104	58	40.67	6.9	25	1402664	12832	1907	1907	1538	289	223	216	2297	2186	33.6	4.65	-100	-1	-1	77	23	4	0	0	0
S2_006_000_R2_0_S2_006_000_R2.fa	Bacteria	5449	104	58	76.72	5.17	100	4260104	35269	5075	5075	1937	324	248	241	2661	2502	36	4.96	-100	-1	-1	28	73	3	0	0	0
S2_006_000_R2_108_S2_006_000_R2.fa	Bacteria	5449	104	58	21.67	0	0	759536	5899	1158	1158	1337	272	199	194	693	674	35.1	0	-100	-1	-1	87	17	0	0	0	0
S2_006_000_R2_115_S2_006_000_R2.fa	Bacteria	5449	104	58	99.69	0	0	5831748	41097	5572	5572	55569	366	318	310	2722	2602	33.6	5.62	-100	-1	-1	2	102	0	0	0	0
S2_006_000_R2_11_S2_006_000_R2.fa	Bacteria	5449	104	58	98.84	0	0	2156760	21709	2241	2241	10423	364	295	285	2694	2470	32.7	5.66	-100	-1	-1	5	99	0	0	0	0
S2_006_000_R2_128_S2_006_000_R2.fa	Bacteria	5449	104	58	50.45	0	0	2648965	19489	3571	3571	1708	299	225	219	2739	2680	34.4	3.77	-100	-1	-1	63	41	0	0	0	0
S2_006_000_R2_130_S2_006_000_R2.fa	Bacteria	5449	104	58	15.36	0	0	860341	5810	1274	1274	1327	273	201	196	1392	1375	34.2	3	-100	-1	-1	84	20	0	0	0	0
S2_006_000_R2_131_S2_006_000_R2.fa	Bacteria	5449	104	58	38.48	3.92	0	2082959	35687	2342	2342	2117	331	263	248	2457	2230	35.3	4.81	-100	-1	-1	67	32	5	0	0	0
S2_006_000_R2_138_S2_006_000_R2.fa	Bacteria	5449	104	58	98.12	0.31	50	6071811	47293	6101	6101	7447	367	299	291	2422	2387	37.3	5.71	-100	-1	-1	2	100	2	0	0	0
S2_006_000_R2_143_S2_006_000_R2.fa	Bacteria	5449	104	58	100	1.72	0	6920826	61815	6292	6292	27090	390	328	318	4869	4774	36.6	5.53	-100	-1	-1	0	103	1	0	0	0
S2_006_000_R2_14_S2_006_000_R2.fa	Bacteria	5449	104	58	100	0	0	3909605	28395	3741	3741	9106	398	316	309	2307	2245	33.2	5.47	-100	-1	-1	0	104	0	0	0	0
S2_006_000_R2_24_S2_006_000_R2.fa	Bacteria	5449	104	58	77.95	2.59	100	2983241	21627	3432	3432	3616	336	264	258	1639	1563	33.2	6.01	-100	-1	-1	40	62	2	0	0	0
S2_006_000_R2_28_S2_006_000_R2.fa	Bacteria	5449	104	58	12.93	0	0	2220113	16436	2925	2925	1563	305	229	223	1653	1577	34.7	6.08	-100	-1	-1	96	8	0	0	0	0
S2_006_000_R2_36_S2_006_000_R2.fa	Bacteria	5449	104	58	96.05	2.04	100	5089569	38148	4941	4941	9695	373	307	299	5333	5260	35.2	4.87	-100	-1	-1	4	97	3	0	0	0
S2_006_000_R2_42_S2_006_000_R2.fa	Bacteria	5449	104	58	100	0.73	50	3216916	22984	3216	3216	11335	377	302	295	1621	1589	33.3	5.36	-100	-1	-1	0	102	2	0	0	0
S2_006_000_R2_52_S2_006_000_R2.fa	Bacteria	5449	104	58	89.22	3.16	100	6426423	69457	6281	6281	5303	365	302	291	2505	2363	36	6.03	-100	-1	-1	26	75	3	0	0	0
S2_006_000_R2_56_S2_006_000_R2.fa	Bacteria	5449	104	58	89.97	0	0	3845247	32632	3782	3782	6253	368	298	290	5224	4917	34.7	5.79	-100	-1	-1	16	88	0	0	0	0
S2_006_000_R2_60_S2_006_000_R2.fa	Bacteria	5449	104	58	98.28	0	0	4267187	32359	4121	4121	12013	390	315	307	1549	1515	34.6	4.47	-100	-1	-1	1	103	0	0	0	0
S2_006_000_R2_69_S2_006_000_R2.fa	Bacteria	5449	104	58	53.54	3.45	100	3760957	32371	4886	4886	1586	297	227	221	1703	1659	34.7	5.09	-100	-1	-1	50	52	2	0	0	0
S2_006_000_R2_71_S2_006_000_R2.fa	Bacteria	5449	104	58	90.98	6.03	100	6939731	55914	6545	6545	13843	366	321	313	10864	10215	33.8	5.82	-100	-1	-1	19	81	4	0	0	0
S2_006_000_R2_73_S2_006_000_R2.fa	Bacteria	5449	104	58	81.19	1.88	0	1373951	14955	1485	1485	10257	348	273	263	2076	1903	33.5	4.78	-100	-1	-1	32	66	6	0	0	0
S2_006_000_R2_80_S2_006_000_R2.fa	Bacteria	5449	104	58	98.28	1.72	100	5077271	51096	4832	4832	59481	368	309	299	3114	2902	35.8	6.54	-100	-1	-1	1	102	1	0	0	0
S2_006_000_R2_82_S2_006_000_R2.fa	Bacteria	5449	104	58	98.28	0.16	100	7044435	51699	6610	6610	25582	375	318	310	4118	4007	34	4.73	-100	-1	-1	1	102	1	0	0	0
S2_006_000_R2_86_S2_006_000_R2.fa	Bacteria	5449	104	58	88.17	3.61	33.33	4228905	34063	4963	4963	2497	322	254	247	2326	2294	36.2	4.61	-100	-1	-1	12	89	3	0	0	0
S2_006_000_R2_88_S2_006_000_R2.fa	Bacteria	5449	104	58	93.1	0	0	2183391	27533	2325	2325	7851	354	289	277	2120	1923	35.7	5.81	-100	-1	-1	4	100	0	0	0	0
S2_006_000_R2_89_S2_006_000_R2.fa	Bacteria	5449	104	58	97.02	1.72	100	3443695	26302	3322	3322	10008	384	314	306	2732	2666	34.2	5	-100	-1	-1	9	94	1	0	0	0
S2_006_000_R2_8_S2_006_000_R2.fa	Bacteria	5449	104	58	77.23	3.45	100	4829861	42094	5004	5004	5229	343	286	277	2212	2139	34.8	6.87	-100	-1	-1	51	51	2	0	0	0
S2_006_000_R2_91_S2_006_000_R2.fa	Bacteria	5449	104	58	100	0	0	2364035	49284	2451	2451	25936	366	301	281	2921	2656	36.2	5.07	-100	-1	-1	0	104	0	0	0	0
S2_006_000_R2_99_S2_006_000_R2.fa	Bacteria	5449	104	58	87.93	2.04	66.67	3189441	41608	3764	3764	2538	308	247	236	2957	2765	34.9	7.35	-100	-1	-1	8	93	3	0	0	0
S2_006_000_R2_abawaca.124.fasta_S2_006_000_R2.fa	Bacteria	5449	104	58	100	3.92	20	8374384	59096	8053	8053	12521	370	320	313	7144	6802	33.1	4.98	-100	-1	-1	0	99	5	0	0	0
S2_006_000_R2_abawaca.170.fasta_S2_006_000_R2.fa	Bacteria	5449	104	58	72.44	0	0	3772184	24364	4163	4163	2166	347	271	265	2402	2329	33.2	4.97	-100	-1	-1	28	76	0	0	0	0
S2_006_000_R2_abawaca.171.fasta_S2_006_000_R2.fa	Bacteria	5449	104	58	91.38	1.72	0	4275492	26920	4329	4329	6142	367	293	287	4217	4080	33.6	5.01	-100	-1	-1	7	96	1	0	0	0
S2_006_000_R2_abawaca.173.fasta_S2_006_000_R2.fa	Bacteria	5449	104	58	29.86	0	0	2477397	17614	3480	3480	1525	285	216	211	1491	1403	34.7	6.56	-100	-1	-1	77	27	0	0	0	0
S2_006_000_R2_abawaca.175.fasta_S2_006_000_R2.fa	Bacteria	5449	104	58	85.74	1.72	100	4591452	35115	4503	4503	11738	386	310	302	3502	3304	33.8	4.77	-100	-1	-1	39	63	2	0	0	0
S2_006_000_R2_abawaca.205.fasta_S2_006_000_R2.fa	Bacteria	5449	104	58	38.79	0	0	5230081	44631	6093	6093	1968	328	256	249	3749	3668	36.5	4.67	-100	-1	-1	79	25	0	0	0	0
S2_006_000_R2_abawaca.226.fasta_S2_006_000_R2.fa	Bacteria	5449	104	58	98.28	0	0	4157185	76670	3872	3872	3428	391	323	304	3198	2877	36	5.27	-100	-1	-1	2	102	0	0	0	0
S2_006_000_R2_abawaca.227.fasta_S2_006_000_R2.fa	Bacteria	5449	104	58	98.28	0.86	0	5797933	50590	5628	5628	5339	365	309	300	4522	4330	34.4	5.52	-100	-1	-1	1	102	1	0	0	0
S2_006_000_R2_abawaca.304.fasta_S2_006_000_R2.fa	Bacteria	5449	104	58	65.16	6.03	75	4813274	40866	4830	4830	2976	370	296	288	5627	5350	36.1	4.82	-100	-1	-1	61	39	4	0	0	0
S2_006_000_R2_abawaca.331.fasta_S2_006_000_R2.fa	Bacteria	5449	104	58	98.28	0	0	5700225	35138	5411	5411	28533	387	305	299	14830	14209	33.8	4.28	-100	-1	-1	1	103	0	0	0	0
S2_006_000_R2_abawaca.339.fasta_S2_006_000_R2.fa	Bacteria	5449	104	58	98.28	8.93	0	7223184	104201	6286	6286	1780	406	327	310	3160	2944	36.3	4.77	-100	-1	-1	5	90	9	0	0	0
S2_006_000_R2_abawaca.344.fasta_S2_006_000_R2.fa	Bacteria	5449	104	58	6.9	0	0	1391762	12427	1523	1523	3171	332	273	264	1806	1745	34.8	4.97	-100	-1	-1	99	5	0	0	0	0
S2_006_000_R2_abawaca.357.fasta_S2_006_000_R2.fa	Bacteria	5449	104	58	98.28	1.72	0	3791467	72097	3819	3819	3788	360	297	278	2912	2649	37.3	4.07	-100	-1	-1	1	102	1	0	0	0
S2_006_000_R2_abawaca.37.fasta_S2_006_000_R2.fa	Bacteria	5449	104	58	96.55	0	0	5353711	42144	4929	4929	21883	402	326	318	4842	4658	35.1	5.91	-100	-1	-1	2	102	0	0	0	0
S2_006_000_R2_abawaca.377.fasta_S2_006_000_R2.fa	Bacteria	5449	104	58	18.73	0	0	1577466	11994	2406	2406	1255	253	193	189	1418	1353	34.3	0	-100	-1	-1	87	17	0	0	0	0
S2_006_000_R2_maxbin2.maxbin.001.fasta_S2_006_000_R2.fa	Bacteria	5449	104	58	77.52	0	0	1916665	14498	2445	2445	1834	301	232	226	1082	1067	35.8	0	-100	-1	-1	26	78	0	0	0	0
S2_006_000_R2_maxbin2.maxbin.008.fasta_S2_006_000_R2.fa	Bacteria	5449	104	58	100	1.72	100	4632633	40127	4489	4489	9787	370	301	292	2091	2048	37.2	4.99	-100	-1	-1	0	103	1	0	0	0
S2_006_000_R2_maxbin2.maxbin.010.fasta_S2_006_000_R2.fa	Bacteria	5449	104	58	69.43	2.9	50	4802899	36787	5974	5974	1802	315	237	231	1848	1804	34.3	4.13	-100	-1	-1	27	73	4	0	0	0
S2_006_000_R2_maxbin2.maxbin.012.fasta_S2_006_000_R2.fa	Bacteria	5449	104	58	98.01	2.74	66.67	3210741	22655	3228	3228	19504	379	303	296	1994	1964	33.2	5.4	-100	-1	-1	10	91	3	0	0	0
S2_006_000_R2_maxbin2.maxbin.013.fasta_S2_006_000_R2.fa	Bacteria	5449	104	58	25.86	0	0	2747755	20958	3305	3305	1554	326	247	240	2006	1934	34.1	4.64	-100	-1	-1	88	16	0	0	0	0
S2_006_000_R2_maxbin2.maxbin.017.fasta_S2_006_000_R2.fa	Bacteria	5449	104	58	100	0	0	5718398	34855	5350	5350	7462	384	319	312	3217	3069	35.4	5.79	-100	-1	-1	0	104	0	0	0	0
S2_006_000_R2_maxbin2.maxbin.020.fasta_S2_006_000_R2.fa	Bacteria	5449	104	58	100	1.88	50	3609481	24861	3449	3449	6382	393	319	312	2027	1958	32.6	4.45	-100	-1	-1	0	102	2	0	0	0
S2_006_000_R2_maxbin2.maxbin.023.fasta_S2_006_000_R2.fa	Bacteria	5449	104	58	100	0.16	100	4540395	33521	4193	4193	63851	400	328	320	3662	3566	34.3	4.88	-100	-1	-1	0	103	1	0	0	0
S2_006_000_R2_maxbin2.maxbin.024.fasta_S2_006_000_R2.fa	Bacteria	5449	104	58	86.59	3.92	16.67	6693932	73830	7365	7365	4183	336	269	259	3295	3051	35.6	6.53	-100	-1	-1	28	72	3	1	0	0
S2_006_000_R2_maxbin2.maxbin.025.fasta_S2_006_000_R2.fa	Bacteria	5449	104	58	73.84	0.69	50	4648616	45658	4975	4975	3308	336	277	268	1650	1590	35.6	6.54	-100	-1	-1	44	58	2	0	0	0
S2_006_000_R2_maxbin2.maxbin.031.fasta_S2_006_000_R2.fa	Bacteria	5449	104	58	10.34	0	0	3881947	43563	4759	4759	1648	319	233	224	2302	2186	35.6	5.27	-100	-1	-1	94	10	0	0	0	0
S2_006_000_R2_maxbin2.maxbin.033.fasta_S2_006_000_R2.fa	Bacteria	5449	104	58	82.84	3.06	60	4588154	34126	5791	5791	2166	307	236	230	2591	2524	34.6	4.48	-100	-1	-1	16	83	5	0	0	0
S2_006_000_R2_maxbin2.maxbin.036.fasta_S2_006_000_R2.fa	Bacteria	5449	104	58	46.55	0	0	3688273	28034	4288	4288	2025	336	259	252	3187	3092	34.6	5.97	-100	-1	-1	75	29	0	0	0	0
S2_006_000_R2_maxbin2.maxbin.040.fasta_S2_006_000_R2.fa	Bacteria	5449	104	58	88.19	5.17	75	3885289	29791	3775	3775	8680	393	316	308	3183	2971	33.9	4.87	-100	-1	-1	34	66	4	0	0	0
S2_006_000_R2_maxbin2.maxbin.041.fasta_S2_006_000_R2.fa	Bacteria	5449	104	58	97.96	0.57	100	4377441	29799	3947	3947	18846	402	329	321	2889	2839	33.5	5.15	-100	-1	-1	3	100	1	0	0	0
S2_006_000_R2_maxbin2.maxbin.042.fasta_S2_006_000_R2.fa	Bacteria	5449	104	58	77.28	4.31	100	6351003	48844	6427	6427	4753	347	299	291	4851	4458	33.6	4.88	-100	-1	-1	35	66	3	0	0	0
S2_006_000_R2_maxbin2.maxbin.047.fasta_S2_006_000_R2.fa	Bacteria	5449	104	58	18.76	3.45	0	5663240	47355	6428	6429	1218	177	137	129	2855	2715	37.8	5.11	-100	-1	-1	88	15	0	1	0	0
S2_006_000_R2_maxbin2.maxbin.050.fasta_S2_006_000_R2.fa	Bacteria	5449	104	58	17.24	0	0	2123553	15674	2605	2605	1528	329	244	238	2152	2097	34.2	4.64	-100	-1	-1	82	22	0	0	0	0
S2_006_000_R2_maxbin2.maxbin.053.fasta_S2_006_000_R2.fa	Bacteria	5449	104	58	98.28	1.72	100	4812053	38204	4410	4410	1589	394	332	323	4559	4231	33.6	5.49	-100	-1	-1	5	98	1	0	0	0
S2_006_000_R2_maxbin2.maxbin.061.fasta_S2_006_000_R2.fa	Bacteria	5449	104	58	17.23	0.16	0	12663190	91693	15540	15545	1262	188	143	137	1932	1851	37.2	7.64	-100	-1	-1	77	26	1	0	0	0
S2_006_000_R3_18_S2_006_000_R3.fa	Bacteria	5449	104	58	78.45	2.04	66.67	1547790	19965	1993	1993	2138	289	221	211	1272	1215	35.2	5.53	-100	-1	-1	14	87	3	0	0	0
S2_006_000_R3_23_S2_006_000_R3.fa	Bacteria	5449	104	58	14.97	0	0	644124	3662	971	971	1348	260	205	201	809	782	33.1	0	-100	-1	-1	91	13	0	0	0	0
S2_006_000_R3_2_S2_006_000_R3.fa	Bacteria	5449	104	58	20.83	0	0	835511	3513	1188	1188	1344	286	215	212	1098	1089	35.3	0	-100	-1	-1	87	17	0	0	0	0
S2_006_000_R3_32_S2_006_000_R3.fa	Bacteria	5449	104	58	21.5	0.94	0	1862285	19327	2146	2146	1227	275	188	178	1611	1507	38	4.34	-100	-1	-1	78	21	4	1	0	0
S2_006_000_R3_41_S2_006_000_R3.fa	Bacteria	5449	104	58	74.11	1.99	57.14	2287336	14239	3044	3044	1739	282	223	218	1501	1462	33.7	6.04	-100	-1	-1	19	78	7	0	0	0
S2_006_000_R3_42_S2_006_000_R3.fa	Bacteria	5449	104	58	51.93	0	0	1282859	11647	1605	1605	1674	313	241	234	1667	1632	35.1	8.2	-100	-1	-1	45	59	0	0	0	0
S2_006_000_R3_46_S2_006_000_R3.fa	Bacteria	5449	104	58	61.21	5.49	100	850027	10791	1242	1242	1378	257	203	195	887	862	35.5	0	-100	-1	-1	24	75	5	0	0	0
S2_006_000_R3_51_S2_006_000_R3.fa	Bacteria	5449	104	58	89.66	3.61	33.33	4080022	30276	4254	4254	2864	357	285	278	1682	1632	33.8	4.98	-100	-1	-1	6	95	3	0	0	0
S2_006_000_R3_54_S2_006_000_R3.fa	Bacteria	5449	104	58	98.12	2.51	100	1498379	20970	1252	1252	5911	433	352	335	3206	3097	34	7.52	-100	-1	-1	2	96	6	0	0	0
S2_006_000_R3_56_S2_006_000_R3.fa	Bacteria	5449	104	58	11.52	0	0	865181	4558	1303	1303	1404	264	199	196	939	928	33.6	0	-100	-1	-1	95	9	0	0	0	0
S2_006_000_R3_58_S2_006_000_R3.fa	Bacteria	5449	104	58	28.03	2.59	0	1448544	7970	1781	1781	2000	311	242	237	1326	1288	32.8	8.24	-100	-1	-1	80	22	2	0	0	0
S2_006_000_R3_66_S2_006_000_R3.fa	Bacteria	5449	104	58	43.93	0.16	100	745867	6663	933	933	1384	291	226	219	1316	1258	33	0	-100	-1	-1	56	47	1	0	0	0
S2_006_000_R3_70_S2_006_000_R3.fa	Bacteria	5449	104	58	100	4.02	66.67	2745086	45682	2842	2842	4051	336	270	254	8197	7144	36.7	11.57	-100	-1	-1	0	101	3	0	0	0
S2_006_000_R3_86_S2_006_000_R3.fa	Bacteria	5449	104	58	84.95	10.42	50	2054370	17623	2858	2858	1511	276	214	208	1459	1442	34	7.89	-100	-1	-1	17	75	12	0	0	0
S2_006_000_R3_91_S2_006_000_R3.fa	Bacteria	5449	104	58	78.53	11.36	80	2803140	12939	3164	3164	2841	354	265	261	1338	1327	32.5	4.01	-100	-1	-1	24	72	7	1	0	0
S2_006_000_R3_92_S2_006_000_R3.fa	Bacteria	5449	104	58	26.82	0	0	929394	7119	1346	1346	1306	271	209	204	1035	1009	34.2	0	-100	-1	-1	64	40	0	0	0	0
S2_006_000_R3_94_S2_006_000_R3.fa	Bacteria	5449	104	58	32.76	1.72	0	1433018	8619	1793	1793	2332	309	247	242	1324	1302	33.1	8.48	-100	-1	-1	84	19	1	0	0	0
S2_006_000_R3_95_S2_006_000_R3.fa	Bacteria	5449	104	58	100	0	0	2760741	19823	2824	2824	5078	377	300	293	1711	1661	33.3	5.45	-100	-1	-1	0	104	0	0	0	0
S2_006_000_R3_9_S2_006_000_R3.fa	Bacteria	5449	104	58	13.2	0.16	0	699340	5026	1013	1013	1345	254	198	193	1210	1185	35.7	0	-100	-1	-1	90	13	1	0	0	0
S2_006_000_R3_abawaca.58.fasta_S2_006_000_R3.fa	Bacteria	5449	104	58	50.47	0	0	1075129	9038	1366	1366	2041	311	238	232	3009	2923	33.9	4.85	-100	-1	-1	68	36	0	0	0	0
S2_006_000_R3_abawaca.66.fasta_S2_006_000_R3.fa	Bacteria	5449	104	58	25.13	2.19	0	969996	8231	1340	1340	1371	280	198	192	957	948	34.7	0	-100	-1	-1	70	29	5	0	0	0
S2_006_000_R3_maxbin2.maxbin.001.fasta_S2_006_000_R3.fa	Bacteria	5449	104	58	52.88	3.76	75	1199472	9085	1615	1615	1706	293	222	216	2118	2056	36.1	5.15	-100	-1	-1	43	57	4	0	0	0
S2_006_000_R3_maxbin2.maxbin.002.fasta_S2_006_000_R3.fa	Bacteria	5449	104	58	15.92	0.34	0	547934	3958	837	837	1416	248	187	182	975	954	35.8	0	-100	-1	-1	91	12	1	0	0	0
S2_006_000_R3_maxbin2.maxbin.006.fasta_S2_006_000_R3.fa	Bacteria	5449	104	58	42.95	1.21	0	1070210	9865	1342	1342	1503	309	236	228	1302	1271	34.5	0	-100	-1	-1	49	53	2	0	0	0
S2_006_000_R3_maxbin2.maxbin.028.fasta_S2_006_000_R3.fa	Bacteria	5449	104	58	36.61	8.93	14.29	1744319	15514	2514	2514	1301	262	198	191	1530	1472	34	4.86	-100	-1	-1	60	37	7	0	0	0
S2_009_000_R1_13_S2_009_000_R1.fa	Bacteria	5449	104	58	91.84	3.45	66.67	5034203	49846	4806	4806	23023	368	311	300	1650	1591	35.6	6.26	-100	-1	-1	29	72	3	0	0	0
S2_009_000_R1_14_S2_009_000_R1.fa	Bacteria	5449	104	58	34.94	0.16	0	1180452	10032	1681	1681	1329	260	199	193	1096	1062	34.1	0	-100	-1	-1	63	40	1	0	0	0
S2_009_000_R1_22_S2_009_000_R1.fa	Bacteria	5449	104	58	32.62	0	0	1315020	14881	1832	1832	1403	267	211	203	1205	1147	35.2	0	-100	-1	-1	72	32	0	0	0	0
S2_009_000_R1_23_S2_009_000_R1.fa	Bacteria	5449	104	58	57.45	1.72	100	732798	9672	995	995	1923	275	221	211	1230	1097	36.8	0	-100	-1	-1	31	72	1	0	0	0
S2_009_000_R1_29_S2_009_000_R1.fa	Bacteria	5449	104	58	12.68	0	0	1175798	8002	1747	1747	1306	254	199	195	1559	1509	34.3	3.38	-100	-1	-1	89	15	0	0	0	0
S2_009_000_R1_37_S2_009_000_R1.fa	Bacteria	5449	104	58	24.45	0	0	591674	3685	817	817	1267	280	213	208	755	738	34.1	0	-100	-1	-1	74	30	0	0	0	0
S2_009_000_R1_3_S2_009_000_R1.fa	Bacteria	5449	104	58	19.42	0	0	1261928	8769	1824	1824	1360	261	203	198	884	832	33.9	0	-100	-1	-1	84	20	0	0	0	0
S2_009_000_R1_45_S2_009_000_R1.fa	Bacteria	5449	104	58	90.45	1.78	100	4659798	53013	4660	4660	7884	352	297	286	3113	2843	36.2	6.91	-100	-1	-1	26	75	3	0	0	0
S2_009_000_R1_48_S2_009_000_R1.fa	Bacteria	5449	104	58	40.64	1.1	14.29	1037020	5212	1479	1479	1402	281	211	207	775	748	32.8	0	-100	-1	-1	57	40	7	0	0	0
S2_009_000_R1_50_S2_009_000_R1.fa	Bacteria	5449	104	58	28.23	0.31	50	608861	5344	800	800	1441	277	214	207	954	907	33.4	0	-100	-1	-1	65	37	2	0	0	0
S2_009_000_R1_54_S2_009_000_R1.fa	Bacteria	5449	104	58	59.01	0.86	100	1518650	19647	2065	2065	1713	271	217	207	1580	1438	34.7	4.78	-100	-1	-1	29	74	1	0	0	0
S2_009_000_R1_56_S2_009_000_R1.fa	Bacteria	5449	104	58	91.14	5.75	20	4172356	32533	5218	5218	2014	303	238	232	1307	1269	34.9	6.1	-100	-1	-1	12	89	2	1	0	0
S2_009_000_R1_61_S2_009_000_R1.fa	Bacteria	5449	104	58	23.04	0.31	50	1224656	8948	1787	1787	1420	260	200	195	1281	1230	33.6	5.33	-100	-1	-1	76	26	2	0	0	0
S2_009_000_R1_62_S2_009_000_R1.fa	Bacteria	5449	104	58	40.75	0.31	0	3763119	31386	4247	4247	2487	332	265	258	1972	1933	36.2	5.31	-100	-1	-1	72	30	2	0	0	0
S2_009_000_R1_71_S2_009_000_R1.fa	Bacteria	5449	104	58	21.08	1.72	0	1180934	9207	1798	1798	1312	251	194	189	1563	1514	37.1	0	-100	-1	-1	84	19	1	0	0	0
S2_009_000_R1_73_S2_009_000_R1.fa	Bacteria	5449	104	58	82.13	18.73	88.89	4136048	33552	4830	4830	2367	319	251	244	2604	2473	36.1	5.1	-100	-1	-1	17	69	18	0	0	0
S2_009_000_R1_74_S2_009_000_R1.fa	Bacteria	5449	104	58	85.86	11.44	57.14	2077280	32568	2504	2504	2077	295	230	217	1440	1355	37.1	5.17	-100	-1	-1	11	79	14	0	0	0
S2_009_000_R1_80_S2_009_000_R1.fa	Bacteria	5449	104	58	10.5	0	0	1456301	11306	1772	1772	1755	314	234	228	1149	1113	34.2	3.48	-100	-1	-1	86	18	0	0	0	0
S2_009_000_R1_85_S2_009_000_R1.fa	Bacteria	5449	104	58	82.6	25.63	81.82	2660449	35184	3267	3267	1951	314	242	231	2787	2646	35.2	5.41	-100	-1	-1	12	74	16	2	0	0
S2_009_000_R1_86_S2_009_000_R1.fa	Bacteria	5449	104	58	13.95	0	0	932287	7728	1453	1453	1242	245	189	184	827	811	36.9	0	-100	-1	-1	94	10	0	0	0	0
S2_009_000_R1_89_S2_009_000_R1.fa	Bacteria	5449	104	58	88.64	1.72	0	1404934	13428	1498	1498	3190	349	279	270	1550	1507	34.6	5.17	-100	-1	-1	8	95	1	0	0	0
S2_009_000_R1_abawaca.13.fasta_S2_009_000_R1.fa	Bacteria	5449	104	58	78.87	3.16	66.67	6132609	65844	6312	6312	4878	351	287	276	2343	2216	36.1	5.9	-100	-1	-1	44	57	3	0	0	0
S2_009_000_R1_abawaca.32.fasta_S2_009_000_R1.fa	Bacteria	5449	104	58	38.48	0	0	2800621	22587	3923	3923	1569	278	212	206	1325	1282	36	3.86	-100	-1	-1	71	33	0	0	0	0
S2_009_000_R1_abawaca.37.fasta_S2_009_000_R1.fa	Bacteria	5449	104	58	13.1	0	0	604247	5170	770	770	1567	301	233	227	1059	1010	36	0	-100	-1	-1	92	12	0	0	0	0
S2_009_000_R1_abawaca.43.fasta_S2_009_000_R1.fa	Bacteria	5449	104	58	99.84	0.86	100	2465881	21946	2278	2278	14656	391	312	303	2519	2459	35.2	4.86	-100	-1	-1	1	102	1	0	0	0
S2_009_000_R1_maxbin2.maxbin.001.fasta_S2_009_000_R1.fa	Bacteria	5449	104	58	77.76	0.31	0	1692226	12834	2353	2353	1738	275	212	206	2107	2045	36.3	2.19	-100	-1	-1	19	83	2	0	0	0
S2_009_000_R1_maxbin2.maxbin.002.fasta_S2_009_000_R1.fa	Bacteria	5449	104	58	12.81	0.16	0	880910	6569	1265	1265	1400	259	197	192	975	945	35.9	0	-100	-1	-1	88	15	1	0	0	0
S2_009_000_R1_maxbin2.maxbin.006.fasta_S2_009_000_R1.fa	Bacteria	5449	104	58	96.55	3.61	66.67	4601670	39080	4675	4675	4561	359	287	278	2091	2048	37	5.27	-100	-1	-1	2	99	3	0	0	0
S2_009_000_R1_maxbin2.maxbin.014.fasta_S2_009_000_R1.fa	Bacteria	5449	104	58	7.62	0.63	0	559191	4468	743	743	1220	291	210	204	1083	1022	33.4	0	-100	-1	-1	89	12	2	1	0	0
S2_009_000_R2_101_S2_009_000_R2.fa	Bacteria	5449	104	58	29.28	0.16	0	3264748	26701	4547	4547	1468	271	207	201	2156	2029	34.5	5.49	-100	-1	-1	56	47	1	0	0	0
S2_009_000_R2_102_S2_009_000_R2.fa	Bacteria	5449	104	58	100	0.31	100	3172924	22633	3248	3248	8355	372	295	288	1621	1589	33.2	5.5	-100	-1	-1	0	102	2	0	0	0
S2_009_000_R2_106_S2_009_000_R2.fa	Bacteria	5449	104	58	100	0	0	3532323	29283	3497	3497	9769	380	307	298	2354	2189	35.2	4.86	-100	-1	-1	0	104	0	0	0	0
S2_009_000_R2_111_S2_009_000_R2.fa	Bacteria	5449	104	58	5.83	0	0	528760	3832	797	797	1289	272	199	194	796	723	33	0	-100	-1	-1	98	6	0	0	0	0
S2_009_000_R2_112_S2_009_000_R2.fa	Bacteria	5449	104	58	64.92	0	0	4164328	34758	4513	4513	2500	343	277	270	2508	2342	36	5.02	-100	-1	-1	54	50	0	0	0	0
S2_009_000_R2_115_S2_009_000_R2.fa	Bacteria	5449	104	58	100	2.9	75	5481527	38786	5944	5944	4375	336	281	275	1826	1739	33.7	6.28	-100	-1	-1	0	100	4	0	0	0
S2_009_000_R2_119_S2_009_000_R2.fa	Bacteria	5449	104	58	22.1	1.72	0	509435	5842	755	755	1297	278	207	199	803	769	35.3	0	-100	-1	-1	79	23	2	0	0	0
S2_009_000_R2_120_S2_009_000_R2.fa	Bacteria	5449	104	58	34.48	0	0	2816078	31134	3590	3590	1924	304	235	226	1549	1430	36	8.62	-100	-1	-1	82	22	0	0	0	0
S2_009_000_R2_121_S2_009_000_R2.fa	Bacteria	5449	104	58	30.17	0	0	1450531	27831	1916	1916	1386	294	230	215	1390	1283	36.1	0	-100	-1	-1	74	30	0	0	0	0
S2_009_000_R2_122_S2_009_000_R2.fa	Bacteria	5449	104	58	100	0	0	4801024	56159	4191	4191	43207	404	331	318	1976	1888	34.8	5.83	-100	-1	-1	0	104	0	0	0	0
S2_009_000_R2_126_S2_009_000_R2.fa	Bacteria	5449	104	58	26.15	1.33	0	15030822	103813	15204	15204	2639	291	188	181	2331	2269	36.9	8.21	-100	-1	-1	69	31	4	0	0	0
S2_009_000_R2_128_S2_009_000_R2.fa	Bacteria	5449	104	58	92.48	0.86	100	4001200	31632	4914	4914	2127	320	246	240	2896	2701	34.5	5.29	-100	-1	-1	9	94	1	0	0	0
S2_009_000_R2_130_S2_009_000_R2.fa	Bacteria	5449	104	58	29.31	0	0	3829677	29065	4141	4141	2557	353	276	269	4125	3974	34.7	6.39	-100	-1	-1	86	18	0	0	0	0
S2_009_000_R2_135_S2_009_000_R2.fa	Bacteria	5449	104	58	94.14	1.72	100	5076881	51043	4821	4821	99211	369	310	299	3121	2909	35.8	6.53	-100	-1	-1	15	88	1	0	0	0
S2_009_000_R2_136_S2_009_000_R2.fa	Bacteria	5449	104	58	12.33	0	0	10551794	66120	10653	10653	6254	267	186	180	2604	2570	39.1	8.28	-100	-1	-1	85	19	0	0	0	0
S2_009_000_R2_143_S2_009_000_R2.fa	Bacteria	5449	104	58	98.28	1.88	50	4398304	27580	4112	4112	15443	388	317	310	4217	4080	33.6	5.04	-100	-1	-1	1	101	2	0	0	0
S2_009_000_R2_144_S2_009_000_R2.fa	Bacteria	5449	104	58	78.01	4.02	75	4517625	51298	5645	5645	2959	300	236	227	2107	2013	36.2	7.46	-100	-1	-1	44	56	4	0	0	0
S2_009_000_R2_149_S2_009_000_R2.fa	Bacteria	5449	104	58	100	0.16	100	5086330	36079	4931	4931	5081	367	309	302	3884	3695	34.1	6.66	-100	-1	-1	0	103	1	0	0	0
S2_009_000_R2_152_S2_009_000_R2.fa	Bacteria	5449	104	58	30.92	3.84	0	21225878	135313	22315	22315	4393	253	180	174	3927	3799	38.7	7.94	-100	-1	-1	61	35	6	2	0	0
S2_009_000_R2_18_S2_009_000_R2.fa	Bacteria	5449	104	58	84.17	0	0	2008019	41426	2563	2563	2240	310	245	229	1463	1395	36.3	3.47	-100	-1	-1	12	92	0	0	0	0
S2_009_000_R2_21_S2_009_000_R2.fa	Bacteria	5449	104	58	17.77	0	0	6052413	41026	5804	5805	6245	326	197	190	2346	2277	37	7.71	-100	-1	-1	80	24	0	0	0	0
S2_009_000_R2_22_S2_009_000_R2.fa	Bacteria	5449	104	58	14.76	0	0	618903	4337	888	888	1452	283	213	208	1455	1411	33.1	0.89	-100	-1	-1	90	14	0	0	0	0
S2_009_000_R2_28_S2_009_000_R2.fa	Bacteria	5449	104	58	85.13	1.88	100	6813535	54858	6406	6406	12409	366	322	314	10864	10215	33.8	5.9	-100	-1	-1	30	72	2	0	0	0
S2_009_000_R2_2_S2_009_000_R2.fa	Bacteria	5449	104	58	25	0	0	686025	4697	930	930	1567	298	225	220	1119	1082	33.4	8.09	-100	-1	-1	89	15	0	0	0	0
S2_009_000_R2_34_S2_009_000_R2.fa	Bacteria	5449	104	58	95.77	3.45	100	3348348	22124	3420	3420	9417	363	300	293	2095	2006	33.1	5.22	-100	-1	-1	8	94	2	0	0	0
S2_009_000_R2_35_S2_009_000_R2.fa	Bacteria	5449	104	58	92.05	0	0	2736126	19077	3316	3316	2529	325	248	242	1444	1426	35.4	5.66	-100	-1	-1	15	89	0	0	0	0
S2_009_000_R2_37_S2_009_000_R2.fa	Bacteria	5449	104	58	84.66	0.86	100	4216248	31321	3886	3886	53339	402	328	319	5056	4855	33.9	6.13	-100	-1	-1	45	58	1	0	0	0
S2_009_000_R2_3_S2_009_000_R2.fa	Bacteria	5449	104	58	78.61	0	0	4642782	40380	4724	4724	4659	348	291	282	2832	2734	34.7	6.47	-100	-1	-1	51	53	0	0	0	0
S2_009_000_R2_42_S2_009_000_R2.fa	Bacteria	5449	104	58	9.09	0	0	616092	4066	946	946	1244	257	194	189	753	746	34.2	0	-100	-1	-1	95	9	0	0	0	0
S2_009_000_R2_44_S2_009_000_R2.fa	Bacteria	5449	104	58	98.28	0	0	4669307	32159	4287	4287	24183	399	323	316	2564	2513	33.4	5.03	-100	-1	-1	1	103	0	0	0	0
S2_009_000_R2_45_S2_009_000_R2.fa	Bacteria	5449	104	58	35.43	4.02	100	2951551	23004	3858	3858	1540	305	230	224	2347	2267	34.8	4.89	-100	-1	-1	59	42	3	0	0	0
S2_009_000_R2_47_S2_009_000_R2.fa	Bacteria	5449	104	58	95.22	0	0	5910703	45909	5986	5986	6353	360	296	288	4153	4019	37.3	5.31	-100	-1	-1	6	98	0	0	0	0
S2_009_000_R2_50_S2_009_000_R2.fa	Bacteria	5449	104	58	75.89	2.04	0	1590489	11765	2055	2055	1605	297	230	224	1342	1316	35.7	3.05	-100	-1	-1	27	74	3	0	0	0
S2_009_000_R2_51_S2_009_000_R2.fa	Bacteria	5449	104	58	15.05	0	0	1221450	8942	1447	1447	1964	337	255	248	1285	1239	34.2	5.26	-100	-1	-1	87	17	0	0	0	0
S2_009_000_R2_55_S2_009_000_R2.fa	Bacteria	5449	104	58	12.07	0	0	1638648	26040	1961	1961	4778	276	250	237	1705	1636	33.1	6.23	-100	-1	-1	95	9	0	0	0	0
S2_009_000_R2_56_S2_009_000_R2.fa	Bacteria	5449	104	58	99.14	6.82	0	4224536	78642	4282	4282	3484	358	298	280	2407	2193	37.4	4.54	-100	-1	-1	1	94	9	0	0	0
S2_009_000_R2_5_S2_009_000_R2.fa	Bacteria	5449	104	58	37.3	0	0	1563610	11235	2268	2268	1330	281	212	207	946	910	33.3	0	-100	-1	-1	70	34	0	0	0	0
S2_009_000_R2_62_S2_009_000_R2.fa	Bacteria	5449	104	58	95.11	10.89	81.25	3463911	49173	4319	4319	1817	317	248	237	2864	2626	35.3	6.2	-100	-1	-1	4	86	13	1	0	0
S2_009_000_R2_63_S2_009_000_R2.fa	Bacteria	5449	104	58	97.07	0	0	4710807	38190	4432	4432	29877	378	316	307	2780	2608	36.2	5.02	-100	-1	-1	3	101	0	0	0	0
S2_009_000_R2_65_S2_009_000_R2.fa	Bacteria	5449	104	58	96.39	0.16	100	6126710	43749	6124	6124	5930	357	300	293	2451	2407	34.1	4.81	-100	-1	-1	3	100	1	0	0	0
S2_009_000_R2_76_S2_009_000_R2.fa	Bacteria	5449	104	58	94.36	0.86	100	3079896	21383	2923	2923	19410	388	318	311	2502	2393	34.2	6.01	-100	-1	-1	6	97	1	0	0	0
S2_009_000_R2_78_S2_009_000_R2.fa	Bacteria	5449	104	58	98.28	1.88	100	4036313	30602	3863	3863	10570	366	307	299	4242	4098	33.3	5.57	-100	-1	-1	1	101	2	0	0	0
S2_009_000_R2_83_S2_009_000_R2.fa	Bacteria	5449	104	58	14.11	0	0	514935	4354	561	561	4336	339	272	265	2030	1929	35.4	8.79	-100	-1	-1	82	22	0	0	0	0
S2_009_000_R2_96_S2_009_000_R2.fa	Bacteria	5449	104	58	61.73	1.72	100	3254748	26575	3908	3908	2647	308	248	242	1698	1605	35	6.16	-100	-1	-1	58	45	1	0	0	0
S2_009_000_R2_9_S2_009_000_R2.fa	Bacteria	5449	104	58	88.13	3.95	50	6747890	52168	6650	6650	11344	355	305	297	4312	3960	33.6	5.2	-100	-1	-1	11	89	4	0	0	0
S2_009_000_R2_abawaca.136.fasta_S2_009_000_R2.fa	Bacteria	5449	104	58	61.08	0	0	2752314	21402	3618	3618	1868	284	219	213	1746	1688	36.1	5.6	-100	-1	-1	45	59	0	0	0	0
S2_009_000_R2_abawaca.147.fasta_S2_009_000_R2.fa	Bacteria	5449	104	58	39.66	5.17	100	3967333	30399	4411	4411	2015	349	269	262	3570	3457	34.5	5.83	-100	-1	-1	79	22	3	0	0	0
S2_009_000_R2_abawaca.183.fasta_S2_009_000_R2.fa	Bacteria	5449	104	58	56.85	1.72	100	5068066	43392	5026	5026	4490	376	300	291	4318	4230	36.1	5.37	-100	-1	-1	65	38	1	0	0	0
S2_009_000_R2_abawaca.221.fasta_S2_009_000_R2.fa	Bacteria	5449	104	58	37.11	0.86	0	1612720	11370	2266	2266	1567	284	213	208	1014	992	33.4	1.11	-100	-1	-1	72	31	1	0	0	0
S2_009_000_R2_abawaca.321.fasta_S2_009_000_R2.fa	Bacteria	5449	104	58	11.21	0	0	1556705	21553	1742	1742	6602	302	267	255	1715	1638	32.3	5.37	-100	-1	-1	96	8	0	0	0	0
S2_009_000_R2_abawaca.34.fasta_S2_009_000_R2.fa	Bacteria	5449	104	58	98.28	0.86	100	4344310	32323	4281	4281	6953	388	307	299	2810	2750	34.3	4.67	-100	-1	-1	1	102	1	0	0	0
S2_009_000_R2_abawaca.61.fasta_S2_009_000_R2.fa	Bacteria	5449	104	58	94.83	0.16	0	5288849	41519	4857	4857	14606	403	327	318	4842	4658	35.2	5.91	-100	-1	-1	3	100	1	0	0	0
S2_009_000_R2_abawaca.73.fasta_S2_009_000_R2.fa	Bacteria	5449	104	58	100	0	0	3819327	27675	3633	3633	7583	401	318	311	2474	2391	33.2	5.43	-100	-1	-1	0	104	0	0	0	0
S2_009_000_R2_abawaca.77.fasta_S2_009_000_R2.fa	Bacteria	5449	104	58	100	0	0	5358928	32849	4921	4921	13280	386	325	318	3170	3026	35.6	5.95	-100	-1	-1	0	104	0	0	0	0
S2_009_000_R2_abawaca.79.fasta_S2_009_000_R2.fa	Bacteria	5449	104	58	96.55	0.16	0	4484794	41137	4787	4787	2861	343	275	266	2226	2131	36.9	5.08	-100	-1	-1	2	101	1	0	0	0
S2_009_000_R2_maxbin2.maxbin.003.fasta_S2_009_000_R2.fa	Bacteria	5449	104	58	99.84	1.72	0	7071017	63232	6448	6448	11034	390	327	317	4339	4246	36.6	5.17	-100	-1	-1	1	102	1	0	0	0
S2_009_000_R2_maxbin2.maxbin.005.fasta_S2_009_000_R2.fa	Bacteria	5449	104	58	69	0.73	50	6255436	67299	6964	6964	3528	327	263	253	2505	2363	36.1	5.82	-100	-1	-1	50	52	2	0	0	0
S2_009_000_R2_maxbin2.maxbin.010.fasta_S2_009_000_R2.fa	Bacteria	5449	104	58	45.19	0.16	0	3586589	27459	4383	4383	1685	317	240	234	1726	1675	34	2.77	-100	-1	-1	49	54	1	0	0	0
S2_009_000_R2_maxbin2.maxbin.014.fasta_S2_009_000_R2.fa	Bacteria	5449	104	58	49.8	0	0	6374835	53853	7225	7225	2616	334	262	255	2907	2812	36.4	5.1	-100	-1	-1	69	35	0	0	0	0
S2_009_000_R2_maxbin2.maxbin.018.fasta_S2_009_000_R2.fa	Bacteria	5449	104	58	84.48	0	0	5225053	51426	5115	5115	8624	363	303	293	1650	1591	35.5	6.16	-100	-1	-1	33	71	0	0	0	0
S2_009_000_R2_maxbin2.maxbin.025.fasta_S2_009_000_R2.fa	Bacteria	5449	104	58	98.28	0	0	3543552	45450	3451	3451	19522	365	300	287	2900	2711	34.8	6.5	-100	-1	-1	1	103	0	0	0	0
S2_009_000_R2_maxbin2.maxbin.039.fasta_S2_009_000_R2.fa	Bacteria	5449	104	58	79.96	5.33	80	3639392	63803	4341	4341	1929	315	249	234	2404	2259	35.5	4.92	-100	-1	-1	28	71	5	0	0	0
S2_009_000_R2_maxbin2.maxbin.054.fasta_S2_009_000_R2.fa	Bacteria	5449	104	58	84.25	6.9	40	4292466	26582	4789	4789	2299	333	262	256	2152	2061	33.4	7.68	-100	-1	-1	39	60	5	0	0	0
S2_009_000_R2_maxbin2.maxbin.057.fasta_S2_009_000_R2.fa	Bacteria	5449	104	58	32.52	0	0	1360619	9221	2013	2013	1348	265	202	198	1300	1255	34.7	0	-100	-1	-1	62	42	0	0	0	0
S2_009_000_R2_maxbin2.maxbin.058.fasta_S2_009_000_R2.fa	Bacteria	5449	104	58	12.46	0.16	0	1974479	19761	2698	2698	1444	285	213	206	1971	1873	35.1	7.17	-100	-1	-1	86	17	1	0	0	0
S2_009_000_R3_13_S2_009_000_R3.fa	Bacteria	5449	104	58	71.56	0.86	100	5064470	43596	5152	5153	4218	368	297	289	4137	4059	36.5	4.73	-100	-1	-1	51	52	1	0	0	0
S2_009_000_R3_16_S2_009_000_R3.fa	Bacteria	5449	104	58	23.54	0	0	1625134	11185	2290	2290	1393	277	214	210	1231	1210	34.1	6.19	-100	-1	-1	83	21	0	0	0	0
S2_009_000_R3_21_S2_009_000_R3.fa	Bacteria	5449	104	58	11.66	0	0	622957	5002	916	916	1292	257	200	195	1475	1447	36.8	8.75	-100	-1	-1	82	22	0	0	0	0
S2_009_000_R3_24_S2_009_000_R3.fa	Bacteria	5449	104	58	66.56	5.17	100	4048207	31397	4902	4902	1956	321	248	242	2396	2271	34.6	7.12	-100	-1	-1	40	61	3	0	0	0
S2_009_000_R3_2_S2_009_000_R3.fa	Bacteria	5449	104	58	9.78	0	0	2327136	18473	2780	2780	1901	323	243	236	2126	2025	34	4.29	-100	-1	-1	94	10	0	0	0	0
S2_009_000_R3_32_S2_009_000_R3.fa	Bacteria	5449	104	58	95.34	1.25	75	3875219	29049	3975	3975	4064	353	287	279	4242	4098	33.3	5.95	-100	-1	-1	5	91	8	0	0	0
S2_009_000_R3_37_S2_009_000_R3.fa	Bacteria	5449	104	58	71.06	0	0	5303348	45884	5249	5249	4672	379	300	291	5627	5350	36	5.3	-100	-1	-1	51	53	0	0	0	0
S2_009_000_R3_3_S2_009_000_R3.fa	Bacteria	5449	104	58	51.43	1.72	100	3456288	27622	4464	4464	1848	300	231	225	1725	1702	36.2	6.02	-100	-1	-1	60	43	1	0	0	0
S2_009_000_R3_52_S2_009_000_R3.fa	Bacteria	5449	104	58	64.61	0	0	3790754	28856	3770	3770	4599	379	301	294	2723	2477	34.5	6.8	-100	-1	-1	60	44	0	0	0	0
S2_009_000_R3_53_S2_009_000_R3.fa	Bacteria	5449	104	58	89.5	2.38	50	2160867	18952	2513	2513	2629	328	260	253	1491	1428	33.9	5.07	-100	-1	-1	7	93	4	0	0	0
S2_009_000_R3_58_S2_009_000_R3.fa	Bacteria	5449	104	58	68.73	0.34	100	3923367	31892	4250	4250	2567	343	270	263	2635	2500	36.1	4.9	-100	-1	-1	40	63	1	0	0	0
S2_009_000_R3_8_S2_009_000_R3.fa	Bacteria	5449	104	58	96.39	0.31	50	5055073	50025	4856	4856	21028	366	308	298	1650	1591	35.6	6.37	-100	-1	-1	13	89	2	0	0	0
S2_009_000_R3_abawaca.29.fasta_S2_009_000_R3.fa	Bacteria	5449	104	58	75.42	2.59	50	3730432	41251	4147	4147	3337	325	267	257	2555	2324	36.2	6.93	-100	-1	-1	45	57	2	0	0	0
S2_009_000_R3_abawaca.31.fasta_S2_009_000_R3.fa	Bacteria	5449	104	58	65.06	6.9	25	6013441	51840	6110	6110	2767	366	292	283	4318	4226	36.3	4.85	-100	-1	-1	55	45	4	0	0	0
S2_009_000_R3_abawaca.59.fasta_S2_009_000_R3.fa	Bacteria	5449	104	58	75.41	1.88	0	3278211	37329	3604	3604	1962	336	264	253	2522	2439	34.9	4.35	-100	-1	-1	27	75	2	0	0	0
S2_009_000_R3_abawaca.70.fasta_S2_009_000_R3.fa	Bacteria	5449	104	58	80.88	6.19	40	2138818	12098	2993	2993	1758	299	203	199	1299	1260	35.5	3.51	-100	-1	-1	13	86	5	0	0	0
S2_009_000_R3_abawaca.72.fasta_S2_009_000_R3.fa	Bacteria	5449	104	58	97.26	10.97	0	2646406	43252	3264	3265	1373	322	229	216	2682	2409	39.9	11.55	-100	-1	-1	3	88	13	0	0	0
S2_009_000_R3_maxbin2.maxbin.001.fasta_S2_009_000_R3.fa	Bacteria	5449	104	58	98.28	0.57	100	2328131	17513	2526	2526	3508	349	275	268	2118	2056	35.8	3.8	-100	-1	-1	1	102	1	0	0	0
S2_009_000_R3_maxbin2.maxbin.006.fasta_S2_009_000_R3.fa	Bacteria	5449	104	58	77.51	1.88	0	5923075	63051	6230	6230	3231	353	282	272	1649	1589	36.1	5.68	-100	-1	-1	42	60	2	0	0	0
S2_009_000_R3_maxbin2.maxbin.007.fasta_S2_009_000_R3.fa	Bacteria	5449	104	58	98.28	0.57	100	4436857	38014	4396	4396	5935	366	296	287	2325	2223	37.1	4.91	-100	-1	-1	2	101	1	0	0	0
S2_009_000_R3_maxbin2.maxbin.013.fasta_S2_009_000_R3.fa	Bacteria	5449	104	58	97.26	5.17	0	2585921	42269	2545	2545	3525	351	284	268	10184	8935	36.9	10.43	-100	-1	-1	3	97	4	0	0	0
S2_009_000_R3_maxbin2.maxbin.014.fasta_S2_009_000_R3.fa	Bacteria	5449	104	58	3.53	0	0	564010	7815	1387	1387	1288	109	96	90	560	553	56.9	0	-100	-1	-1	95	9	0	0	0	0
S2_009_000_R3_maxbin2.maxbin.026.fasta_S2_009_000_R3.fa	Bacteria	5449	104	58	93.1	0	0	2812532	38035	2806	2806	26368	362	297	283	2032	1910	34.6	6.3	-100	-1	-1	5	99	0	0	0	0
S2_012_000_R1_0_S2_012_000_R1.fa	Bacteria	5449	104	58	11.94	0.16	0	940429	6870	1278	1278	1446	281	213	207	975	945	35.4	0	-100	-1	-1	88	15	1	0	0	0
S2_012_000_R1_14_S2_012_000_R1.fa	Bacteria	5449	104	58	80.8	12.23	77.78	2143442	18552	3000	3000	1446	278	217	210	1060	1040	33.9	0	-100	-1	-1	19	76	9	0	0	0
S2_012_000_R1_38_S2_012_000_R1.fa	Bacteria	5449	104	58	62.85	5.62	83.33	1504662	19223	2074	2074	1449	279	217	207	1476	1405	35.2	3.85	-100	-1	-1	30	68	6	0	0	0
S2_012_000_R1_3_S2_012_000_R1.fa	Bacteria	5449	104	58	70.78	1.72	0	814724	9826	1024	1024	1645	302	233	224	1485	1421	37.5	6.52	-100	-1	-1	25	78	1	0	0	0
S2_012_000_R1_41_S2_012_000_R1.fa	Bacteria	5449	104	58	67.4	0	0	1807029	23118	2031	2031	1561	319	249	237	1218	1163	34.3	4.85	-100	-1	-1	33	71	0	0	0	0
S2_012_000_R1_47_S2_012_000_R1.fa	Bacteria	5449	104	58	100	1.18	66.67	1737033	22677	1995	1995	4030	319	247	236	1853	1740	35.2	6.38	-100	-1	-1	0	101	3	0	0	0
S2_012_000_R1_48_S2_012_000_R1.fa	Bacteria	5449	104	58	63.82	0	0	1349964	21048	1672	1672	1612	295	231	219	1110	1034	37.5	11.38	-100	-1	-1	30	74	0	0	0	0
S2_012_000_R1_59_S2_012_000_R1.fa	Bacteria	5449	104	58	22.18	0.57	100	815516	7222	1234	1234	1297	263	200	194	782	765	33.5	0	-100	-1	-1	85	18	1	0	0	0
S2_012_000_R1_5_S2_012_000_R1.fa	Bacteria	5449	104	58	36.76	0.16	100	997974	4693	1359	1359	1518	305	226	223	1147	1141	32.4	4.54	-100	-1	-1	68	35	1	0	0	0
S2_012_000_R1_74_S2_012_000_R1.fa	Bacteria	5449	104	58	41.12	13.12	2.38	4634830	34739	4952	4952	1600	371	280	273	1834	1814	31.1	7.05	-100	-1	-1	48	32	18	4	2	0
S2_012_000_R1_81_S2_012_000_R1.fa	Bacteria	5449	104	58	36.49	1.88	0	974282	5745	1314	1314	1280	290	220	216	961	944	33.6	0	-100	-1	-1	53	49	2	0	0	0
S2_012_000_R1_82_S2_012_000_R1.fa	Bacteria	5449	104	58	51.27	1.18	0	2925860	24979	3967	3967	1539	285	218	212	990	963	34.5	0	-100	-1	-1	49	52	3	0	0	0
S2_012_000_R1_8_S2_012_000_R1.fa	Bacteria	5449	104	58	94.67	1.72	100	2463710	22023	2404	2404	6634	376	297	287	2519	2459	35.1	4.71	-100	-1	-1	4	99	1	0	0	0
S2_012_000_R1_93_S2_012_000_R1.fa	Bacteria	5449	104	58	97.96	3.61	33.33	2677373	41990	2729	2729	3999	334	276	261	2398	2239	35.7	10.41	-100	-1	-1	3	98	3	0	0	0
S2_012_000_R1_abawaca.10.fasta_S2_012_000_R1.fa	Bacteria	5449	104	58	81.74	0.34	0	1468458	13950	1595	1595	2459	347	275	267	1682	1634	34.3	4.46	-100	-1	-1	12	91	1	0	0	0
S2_012_000_R1_abawaca.30.fasta_S2_012_000_R1.fa	Bacteria	5449	104	58	94.51	8.78	0	1924996	13208	2069	2069	2523	344	268	262	1493	1448	35	5.73	-100	-1	-1	6	92	5	1	0	0
S2_012_000_R1_maxbin2.maxbin.001.fasta_S2_012_000_R1.fa	Bacteria	5449	104	58	68.25	1.2	60	1800070	13830	2388	2388	1684	293	224	218	2118	2056	36	4.37	-100	-1	-1	27	72	5	0	0	0
S2_012_000_R1_maxbin2.maxbin.007.fasta_S2_012_000_R1.fa	Bacteria	5449	104	58	83.38	0	0	5755380	61458	6633	6633	2596	322	257	248	2737	2619	36	6.05	-100	-1	-1	32	72	0	0	0	0
S2_012_000_R1_maxbin2.maxbin.013.fasta_S2_012_000_R1.fa	Bacteria	5449	104	58	50.25	9.38	33.33	2884576	24345	4250	4250	1287	265	201	196	2132	2071	36.2	6.27	-100	-1	-1	52	42	9	1	0	0
S2_012_000_R1_maxbin2.maxbin.024.fasta_S2_012_000_R1.fa	Bacteria	5449	104	58	9.4	1.72	0	749518	8520	988	988	1195	274	205	197	1563	1463	34.6	13.61	-100	-1	-1	92	11	1	0	0	0
S2_012_000_R2_0_S2_012_000_R2.fa	Bacteria	5449	104	58	11.76	1.72	0	3797822	33308	4501	4501	2867	332	247	240	3938	3794	35	5.35	-100	-1	-1	88	15	1	0	0	0
S2_012_000_R2_101_S2_012_000_R2.fa	Bacteria	5449	104	58	38.56	1.72	100	1569943	11557	2269	2269	1397	277	210	205	1127	1097	33.5	0	-100	-1	-1	76	27	1	0	0	0
S2_012_000_R2_102_S2_012_000_R2.fa	Bacteria	5449	104	58	100	0	0	5672070	34420	5433	5433	11096	377	310	304	2510	2480	35.4	5.78	-100	-1	-1	0	104	0	0	0	0
S2_012_000_R2_103_S2_012_000_R2.fa	Bacteria	5449	104	58	10.34	0	0	2212320	35168	2621	2621	13229	288	253	240	4456	4170	33.9	5.53	-100	-1	-1	96	8	0	0	0	0
S2_012_000_R2_14_S2_012_000_R2.fa	Bacteria	5449	104	58	97.93	0.31	50	4755821	38637	4507	4507	21789	377	314	305	2780	2608	36.2	4.67	-100	-1	-1	2	100	2	0	0	0
S2_012_000_R2_16_S2_012_000_R2.fa	Bacteria	5449	104	58	100	0.31	100	5803853	40958	5542	5542	54804	368	318	311	2722	2602	33.6	5.59	-100	-1	-1	0	102	2	0	0	0
S2_012_000_R2_23_S2_012_000_R2.fa	Bacteria	5449	104	58	59.01	0	0	1861659	16563	2171	2171	3022	328	263	255	1762	1716	33	4.69	-100	-1	-1	53	51	0	0	0	0
S2_012_000_R2_34_S2_012_000_R2.fa	Bacteria	5449	104	58	19.29	1.72	0	1969224	23568	2835	2835	1313	272	206	198	1123	1084	36.4	0	-100	-1	-1	85	18	1	0	0	0
S2_012_000_R2_40_S2_012_000_R2.fa	Bacteria	5449	104	58	98.12	0	0	2258223	47178	2456	2456	5814	349	288	269	2347	2037	36.3	6.04	-100	-1	-1	2	102	0	0	0	0
S2_012_000_R2_42_S2_012_000_R2.fa	Bacteria	5449	104	58	84.13	1.72	100	4835145	42147	4750	4750	8415	354	301	292	2212	2139	34.7	6.38	-100	-1	-1	42	61	1	0	0	0
S2_012_000_R2_44_S2_012_000_R2.fa	Bacteria	5449	104	58	88.18	6.03	75	6898755	55546	6469	6469	16235	366	323	314	10864	10215	33.8	5.82	-100	-1	-1	25	75	4	0	0	0
S2_012_000_R2_4_S2_012_000_R2.fa	Bacteria	5449	104	58	98.12	2.23	100	4537088	34654	4416	4416	17285	390	311	303	1724	1668	34.4	4.39	-100	-1	-1	2	99	3	0	0	0
S2_012_000_R2_51_S2_012_000_R2.fa	Bacteria	5449	104	58	94.76	2.74	33.33	4889603	49072	5004	5004	5450	348	288	278	2681	2599	35.8	6.63	-100	-1	-1	11	90	3	0	0	0
S2_012_000_R2_52_S2_012_000_R2.fa	Bacteria	5449	104	58	34.8	0	0	3554672	26571	4471	4471	1826	311	235	229	2626	2543	35	6	-100	-1	-1	82	22	0	0	0	0
S2_012_000_R2_62_S2_012_000_R2.fa	Bacteria	5449	104	58	37.96	0	0	2434829	16977	3335	3335	1521	285	221	215	1553	1472	34	0	-100	-1	-1	71	33	0	0	0	0
S2_012_000_R2_67_S2_012_000_R2.fa	Bacteria	5449	104	58	12.54	0	0	928014	8036	1285	1285	1275	296	220	213	1054	1028	36	2.59	-100	-1	-1	93	11	0	0	0	0
S2_012_000_R2_69_S2_012_000_R2.fa	Bacteria	5449	104	58	54.53	0	0	2435347	17029	2716	2716	3174	347	273	267	2594	2447	34.1	7.08	-100	-1	-1	58	46	0	0	0	0
S2_012_000_R2_7_S2_012_000_R2.fa	Bacteria	5449	104	58	98.28	0.47	33.33	2500316	18915	2701	2701	3158	348	277	270	1643	1593	35.6	4.92	-100	-1	-1	1	100	3	0	0	0
S2_012_000_R2_96_S2_012_000_R2.fa	Bacteria	5449	104	58	97.02	1.72	100	4691536	39964	4242	4242	15125	400	325	316	5131	4825	34.5	5.16	-100	-1	-1	9	94	1	0	0	0
S2_012_000_R2_9_S2_012_000_R2.fa	Bacteria	5449	104	58	91.63	7.76	80	6511867	50531	6180	6180	15540	365	319	311	4868	4469	33.7	5.53	-100	-1	-1	23	76	5	0	0	0
S2_012_000_R2_abawaca.108.fasta_S2_012_000_R2.fa	Bacteria	5449	104	58	72.15	0	0	4758016	35772	6110	6110	2556	290	225	219	3673	3557	37.5	4.78	-100	-1	-1	23	81	0	0	0	0
S2_012_000_R2_abawaca.132.fasta_S2_012_000_R2.fa	Bacteria	5449	104	58	91.38	8.71	8.33	5121614	50096	5008	5008	3832	362	303	293	1650	1591	35.6	6.23	-100	-1	-1	17	75	12	0	0	0
S2_012_000_R2_abawaca.138.fasta_S2_012_000_R2.fa	Bacteria	5449	104	58	6.77	0	0	515175	4238	744	744	1393	262	199	193	1794	1727	34.4	6.64	-100	-1	-1	89	15	0	0	0	0
S2_012_000_R2_abawaca.140.fasta_S2_012_000_R2.fa	Bacteria	5449	104	58	98.28	0	0	1774776	18567	1882	1882	1952	362	279	270	1953	1782	33.6	6.38	-100	-1	-1	1	103	0	0	0	0
S2_012_000_R2_abawaca.169.fasta_S2_012_000_R2.fa	Bacteria	5449	104	58	21.55	0	0	3320464	25693	3859	3859	1839	333	258	251	2788	2689	34.8	6.53	-100	-1	-1	90	14	0	0	0	0
S2_012_000_R2_abawaca.207.fasta_S2_012_000_R2.fa	Bacteria	5449	104	58	87.26	5.33	50	5601964	62329	5697	5697	3322	359	292	281	3744	3458	35.9	6.2	-100	-1	-1	35	65	4	0	0	0
S2_012_000_R2_abawaca.214.fasta_S2_012_000_R2.fa	Bacteria	5449	104	58	84.03	5.33	80	3118679	25196	3886	3886	2005	308	234	228	1366	1342	36.2	5.6	-100	-1	-1	26	75	2	1	0	0
S2_012_000_R2_abawaca.227.fasta_S2_012_000_R2.fa	Bacteria	5449	104	58	39.66	1.72	0	5218789	43011	5815	5815	2204	333	263	256	3862	3624	36.6	5.97	-100	-1	-1	80	23	1	0	0	0
S2_012_000_R2_abawaca.229.fasta_S2_012_000_R2.fa	Bacteria	5449	104	58	100	0	0	5154688	36393	4703	4703	62003	403	336	329	2226	2184	33.2	5.11	-100	-1	-1	0	104	0	0	0	0
S2_012_000_R2_abawaca.239.fasta_S2_012_000_R2.fa	Bacteria	5449	104	58	96.39	0.31	0	3139737	23546	3177	3177	7690	376	302	294	2633	2486	33.8	5.77	-100	-1	-1	3	99	2	0	0	0
S2_012_000_R2_abawaca.245.fasta_S2_012_000_R2.fa	Bacteria	5449	104	58	83.93	3.92	16.67	3324479	24752	3697	3697	2500	347	270	263	2544	2491	35.3	4.88	-100	-1	-1	18	80	6	0	0	0
S2_012_000_R2_abawaca.246.fasta_S2_012_000_R2.fa	Bacteria	5449	104	58	8.07	0	0	1065430	14887	1423	1423	1890	262	224	213	1195	1097	32.4	7.59	-100	-1	-1	95	9	0	0	0	0
S2_012_000_R2_abawaca.254.fasta_S2_012_000_R2.fa	Bacteria	5449	104	58	48.2	4.31	0	2138964	15601	3104	3104	1441	271	208	203	1010	989	33.7	0	-100	-1	-1	66	35	3	0	0	0
S2_012_000_R2_abawaca.257.fasta_S2_012_000_R2.fa	Bacteria	5449	104	58	94.67	3.68	18.18	7403657	54975	7616	7616	4607	357	290	283	3685	3650	34.1	4.69	-100	-1	-1	5	92	5	2	0	0
S2_012_000_R2_abawaca.46.fasta_S2_012_000_R2.fa	Bacteria	5449	104	58	86.93	0.57	100	6150255	66383	6162	6162	9153	357	295	284	2505	2363	36.1	6.19	-100	-1	-1	34	69	1	0	0	0
S2_012_000_R2_abawaca.53.fasta_S2_012_000_R2.fa	Bacteria	5449	104	58	100	0	0	4568834	34085	4238	4238	45382	398	326	318	3662	3566	34.3	4.86	-100	-1	-1	0	104	0	0	0	0
S2_012_000_R2_abawaca.67.fasta_S2_012_000_R2.fa	Bacteria	5449	104	58	99.53	0	0	4093265	30712	4046	4046	9845	388	306	299	2739	2680	34.3	4.83	-100	-1	-1	3	101	0	0	0	0
S2_012_000_R2_abawaca.73.fasta_S2_012_000_R2.fa	Bacteria	5449	104	58	98.28	1.72	0	3399381	43625	3294	3294	10866	366	303	289	2957	2765	34.7	6.5	-100	-1	-1	1	102	1	0	0	0
S2_012_000_R2_abawaca.99.fasta_S2_012_000_R2.fa	Bacteria	5449	104	58	96.55	0	0	5514728	43202	5102	5102	13223	400	324	315	4842	4658	35.1	5.93	-100	-1	-1	2	102	0	0	0	0
S2_012_000_R2_maxbin2.maxbin.003.fasta_S2_012_000_R2.fa	Bacteria	5449	104	58	98.28	1.72	0	7130328	63454	6952	6952	13427	372	305	295	4875	4779	36.7	5.09	-100	-1	-1	1	102	1	0	0	0
S2_012_000_R2_maxbin2.maxbin.005.fasta_S2_012_000_R2.fa	Bacteria	5449	104	58	100	0	0	4587707	39107	4394	4394	12637	375	305	296	2306	2206	37.1	4.89	-100	-1	-1	0	104	0	0	0	0
S2_012_000_R2_maxbin2.maxbin.007.fasta_S2_012_000_R2.fa	Bacteria	5449	104	58	86.29	3.92	60	5670947	44181	6360	6360	2838	341	264	257	2591	2524	34.3	3.78	-100	-1	-1	14	85	5	0	0	0
S2_012_000_R2_maxbin2.maxbin.011.fasta_S2_012_000_R2.fa	Bacteria	5449	104	58	41.01	1.72	0	3355572	27538	4346	4346	1872	296	226	219	1703	1659	34.5	4.76	-100	-1	-1	61	42	1	0	0	0
S2_012_000_R2_maxbin2.maxbin.020.fasta_S2_012_000_R2.fa	Bacteria	5449	104	58	43.1	0	0	5032367	41751	5847	5847	2007	324	255	248	4167	4075	36.6	5.3	-100	-1	-1	77	27	0	0	0	0
S2_012_000_R2_maxbin2.maxbin.027.fasta_S2_012_000_R2.fa	Bacteria	5449	104	58	45.56	1.72	100	4524284	34197	5212	5212	2113	335	256	250	3187	3092	34.4	5.77	-100	-1	-1	69	34	1	0	0	0
S2_012_000_R2_maxbin2.maxbin.030.fasta_S2_012_000_R2.fa	Bacteria	5449	104	58	98.28	0.31	100	4489394	31029	4071	4071	11217	402	328	320	2889	2839	33.4	5.05	-100	-1	-1	1	101	2	0	0	0
S2_012_000_R2_maxbin2.maxbin.037.fasta_S2_012_000_R2.fa	Bacteria	5449	104	58	32.32	2.35	0	2276639	23228	3120	3120	1384	293	219	212	1746	1685	34.7	5.58	-100	-1	-1	57	42	4	1	0	0
S2_012_000_R2_maxbin2.maxbin.039.fasta_S2_012_000_R2.fa	Bacteria	5449	104	58	77.05	4.81	0	2416990	17936	3219	3219	1704	301	232	226	1701	1657	32.8	3.39	-100	-1	-1	25	72	7	0	0	0
S2_012_000_R3_102_S2_012_000_R3.fa	Bacteria	5449	104	58	79.93	7.76	100	3751281	29438	4181	4181	2930	335	267	260	2023	1990	36.3	5.13	-100	-1	-1	29	70	5	0	0	0
S2_012_000_R3_103_S2_012_000_R3.fa	Bacteria	5449	104	58	59.4	4.47	50	1597626	11039	1624	1624	3306	372	294	287	1451	1383	33.5	4.21	-100	-1	-1	44	56	4	0	0	0
S2_012_000_R3_104_S2_012_000_R3.fa	Bacteria	5449	104	58	72.6	5.17	50	2899574	21054	3131	3131	4142	360	282	276	1622	1592	33.4	6.44	-100	-1	-1	44	56	4	0	0	0
S2_012_000_R3_105_S2_012_000_R3.fa	Bacteria	5449	104	58	73.9	0.16	100	2167730	10127	2631	2631	2044	334	251	247	1551	1517	32.2	5.82	-100	-1	-1	29	74	1	0	0	0
S2_012_000_R3_112_S2_012_000_R3.fa	Bacteria	5449	104	58	95.25	4.49	83.33	4942116	48901	4914	4914	9356	357	298	288	1650	1591	35.6	6.58	-100	-1	-1	11	87	6	0	0	0
S2_012_000_R3_114_S2_012_000_R3.fa	Bacteria	5449	104	58	15.06	0	0	526671	3810	807	807	1338	258	200	195	681	668	33.4	0	-100	-1	-1	85	19	0	0	0	0
S2_012_000_R3_118_S2_012_000_R3.fa	Bacteria	5449	104	58	94.83	1.72	100	2088567	19217	2027	2027	6402	381	311	302	2511	2459	34.9	4.8	-100	-1	-1	14	89	1	0	0	0
S2_012_000_R3_12_S2_012_000_R3.fa	Bacteria	5449	104	58	89.47	4.31	66.67	2430545	14434	2582	2582	2623	352	281	275	1711	1669	33.9	5.63	-100	-1	-1	11	90	3	0	0	0
S2_012_000_R3_14_S2_012_000_R3.fa	Bacteria	5449	104	58	72.96	0.16	0	1358115	17219	1584	1584	2570	313	250	239	1640	1426	37.9	4.15	-100	-1	-1	20	83	1	0	0	0
S2_012_000_R3_1_S2_012_000_R3.fa	Bacteria	5449	104	58	77.63	2.07	0	1834532	8661	2216	2216	1834	324	249	245	1302	1300	35	2.68	-100	-1	-1	18	84	2	0	0	0
S2_012_000_R3_26_S2_012_000_R3.fa	Bacteria	5449	104	58	38.53	0.47	33.33	1482682	9593	1837	1837	2664	312	246	241	1375	1322	33.4	3.13	-100	-1	-1	63	38	3	0	0	0
S2_012_000_R3_28_S2_012_000_R3.fa	Bacteria	5449	104	58	75.08	3.61	0	1374612	11851	1587	1587	1576	316	244	236	1329	1269	32.8	3.54	-100	-1	-1	22	79	3	0	0	0
S2_012_000_R3_2_S2_012_000_R3.fa	Bacteria	5449	104	58	88.79	0.69	50	2605648	14480	2871	2871	2033	342	267	262	2253	2214	33.4	6.51	-100	-1	-1	7	95	2	0	0	0
S2_012_000_R3_33_S2_012_000_R3.fa	Bacteria	5449	104	58	83.93	23.28	12.5	2796280	23559	2894	2894	4794	365	291	283	2082	2022	33.9	5.17	-100	-1	-1	29	61	13	1	0	0
S2_012_000_R3_47_S2_012_000_R3.fa	Bacteria	5449	104	58	23.18	0	0	883016	8299	1141	1141	1798	301	233	226	1470	1457	34.1	7.56	-100	-1	-1	83	21	0	0	0	0
S2_012_000_R3_48_S2_012_000_R3.fa	Bacteria	5449	104	58	50.8	5.17	100	1854984	13646	2391	2391	1719	307	231	226	1410	1373	35.3	2.6	-100	-1	-1	55	47	1	1	0	0
S2_012_000_R3_50_S2_012_000_R3.fa	Bacteria	5449	104	58	19.41	4.23	0	1824275	11952	2164	2164	1308	339	254	249	1251	1239	30.6	9.31	-100	-1	-1	70	26	8	0	0	0
S2_012_000_R3_53_S2_012_000_R3.fa	Bacteria	5449	104	58	21.32	0	0	891487	5578	1350	1350	1323	265	205	200	798	778	34.7	0	-100	-1	-1	82	22	0	0	0	0
S2_012_000_R3_59_S2_012_000_R3.fa	Bacteria	5449	104	58	53.42	0	0	2027499	30325	1941	1941	3080	403	313	297	2262	2102	39.4	4.12	-100	-1	-1	54	50	0	0	0	0
S2_012_000_R3_68_S2_012_000_R3.fa	Bacteria	5449	104	58	43.47	4.31	0	1825461	9185	2471	2471	1478	292	223	220	1330	1310	34.3	1.95	-100	-1	-1	61	39	4	0	0	0
S2_012_000_R3_6_S2_012_000_R3.fa	Bacteria	5449	104	58	82.1	5.33	60	2849579	18711	3590	3590	2273	312	246	241	1611	1580	33.8	4.56	-100	-1	-1	14	85	5	0	0	0
S2_012_000_R3_7_S2_012_000_R3.fa	Bacteria	5449	104	58	98.28	0.86	0	2746830	43814	2633	2633	28507	350	294	278	9655	8470	35.4	10.27	-100	-1	-1	1	102	1	0	0	0
S2_012_000_R3_8_S2_012_000_R3.fa	Bacteria	5449	104	58	36.17	4.75	0	889653	5619	1142	1142	1493	308	231	226	969	963	35	0	-100	-1	-1	58	40	6	0	0	0
S2_012_000_R3_90_S2_012_000_R3.fa	Bacteria	5449	104	58	91.07	0.31	50	3422586	16112	3046	3046	7022	410	327	321	2230	2204	34	4.98	-100	-1	-1	7	95	2	0	0	0
S2_012_000_R3_94_S2_012_000_R3.fa	Bacteria	5449	104	58	32.35	5.8	25	1535741	12531	2123	2123	1337	274	206	200	2524	2456	33.6	5.16	-100	-1	-1	64	34	5	1	0	0
S2_012_000_R3_abawaca.106.fasta_S2_012_000_R3.fa	Bacteria	5449	104	58	85.11	18.56	21.05	2377440	30946	3101	3101	1690	292	219	209	2288	2054	36.7	7.75	-100	-1	-1	16	73	13	2	0	0
S2_012_000_R3_abawaca.27.fasta_S2_012_000_R3.fa	Bacteria	5449	104	58	100	3.28	0	3530084	19098	3220	3220	6479	391	331	325	2100	2042	33.9	5.07	-100	-1	-1	0	100	4	0	0	0
S2_012_000_R3_abawaca.34.fasta_S2_012_000_R3.fa	Bacteria	5449	104	58	22.39	0	0	636685	6114	825	825	1467	295	230	222	1181	1139	34.2	0	-100	-1	-1	65	39	0	0	0	0
S2_012_000_R3_abawaca.51.fasta_S2_012_000_R3.fa	Bacteria	5449	104	58	66.25	6.03	75	2216619	9649	2424	2424	2786	359	276	272	1497	1486	32.2	4.27	-100	-1	-1	54	46	4	0	0	0
S2_012_000_R3_abawaca.63.fasta_S2_012_000_R3.fa	Bacteria	5449	104	58	98.28	4.29	0	1668511	21342	1922	1922	3803	318	246	235	1465	1397	35.5	5.83	-100	-1	-1	2	96	6	0	0	0
S2_012_000_R3_abawaca.69.fasta_S2_012_000_R3.fa	Bacteria	5449	104	58	0.78	0	0	2065410	36199	5672	5672	1593	84	82	75	922	893	71.2	0	-100	-1	-1	99	5	0	0	0	0
S2_012_000_R3_abawaca.92.fasta_S2_012_000_R3.fa	Bacteria	5449	104	58	87.62	5.09	50	2174987	18641	2370	2370	2928	341	278	270	1491	1397	33.3	5.45	-100	-1	-1	11	85	8	0	0	0
S2_012_000_R3_maxbin2.maxbin.001.fasta_S2_012_000_R3.fa	Bacteria	5449	104	58	49.76	0.16	0	1114452	8565	1560	1560	1631	279	215	210	2118	2056	36.2	5.12	-100	-1	-1	46	57	1	0	0	0
S2_012_000_R3_maxbin2.maxbin.003.fasta_S2_012_000_R3.fa	Bacteria	5449	104	58	8.93	0.16	0	720331	5384	1029	1029	1384	261	200	195	1053	1033	35.7	0	-100	-1	-1	96	7	1	0	0	0
S2_012_000_R3_maxbin2.maxbin.013.fasta_S2_012_000_R3.fa	Bacteria	5449	104	58	92.19	7.23	40.91	2458210	39038	2663	2663	2983	325	256	242	5471	4778	36.8	13.91	-100	-1	-1	10	78	13	3	0	0
S2_012_000_R3_maxbin2.maxbin.017.fasta_S2_012_000_R3.fa	Bacteria	5449	104	58	43.03	8.23	50	1896955	15351	2610	2610	1427	283	216	210	1167	1128	34.5	6.78	-100	-1	-1	48	42	10	4	0	0
S2_012_000_R3_maxbin2.maxbin.031.fasta_S2_012_000_R3.fa	Bacteria	5449	104	58	96.55	10.66	0	4692330	33574	4918	4918	1650	353	282	275	2065	2007	33.7	5.27	-100	-1	-1	2	87	12	3	0	0
S2_012_000_R3_maxbin2.maxbin.032.fasta_S2_012_000_R3.fa	Bacteria	5449	104	58	21.77	5.17	25	1819264	13305	2411	2411	1326	295	225	220	1151	1117	34.2	3.05	-100	-1	-1	80	20	4	0	0	0
S2_012_000_R3_maxbin2.maxbin.039.fasta_S2_012_000_R3.fa	Bacteria	5449	104	58	80.23	7.21	83.33	2837619	19409	3335	3335	2843	331	258	252	1419	1359	33.1	5.48	-100	-1	-1	28	70	6	0	0	0
S2_012_000_R3_maxbin2.maxbin.041.fasta_S2_012_000_R3.fa	Bacteria	5449	104	58	36.83	5.17	25	1015129	9443	1483	1483	1356	259	198	192	1527	1468	35.1	5.02	-100	-1	-1	75	25	4	0	0	0
S2_012_000_R3_maxbin2.maxbin.042.fasta_S2_012_000_R3.fa	Bacteria	5449	104	58	51.46	8.62	33.33	2262436	9096	3283	3283	1312	278	212	209	1006	1001	33.4	0	-100	-1	-1	57	41	6	0	0	0
S2_012_000_R3_maxbin2.maxbin.049.fasta_S2_012_000_R3.fa	Bacteria	5449	104	58	96.24	1.88	0	1509591	20967	1392	1392	3571	393	318	303	2486	2335	33.8	7.22	-100	-1	-1	4	98	2	0	0	0
S2_012_000_R3_maxbin2.maxbin.054.fasta_S2_012_000_R3.fa	Bacteria	5449	104	58	76.25	6.61	14.29	1182103	16523	1244	1244	1828	357	278	265	2715	2485	34.8	5.72	-100	-1	-1	32	67	4	1	0	0
S2_012_000_R3_maxbin2.maxbin.055.fasta_S2_012_000_R3.fa	Bacteria	5449	104	58	69.55	13.79	0	1590538	24529	2213	2213	1399	265	205	194	1382	1275	36.7	2.81	-100	-1	-1	39	57	8	0	0	0
S2_012_000_R3_maxbin2.maxbin.063.fasta_S2_012_000_R3.fa	Bacteria	5449	104	58	82.41	1.72	50	1092458	12317	1290	1290	1753	319	249	240	1188	1120	34.8	5.16	-100	-1	-1	12	90	2	0	0	0
S2_012_000_R3_maxbin2.maxbin.065.fasta_S2_012_000_R3.fa	Bacteria	5449	104	58	98.12	0	0	4201790	33583	4181	4181	3666	359	303	295	3342	3175	34.8	5.61	-100	-1	-1	2	102	0	0	0	0
S2_012_000_R3_maxbin2.maxbin.066.fasta_S2_012_000_R3.fa	Bacteria	5449	104	58	99.69	0.86	100	2940481	19312	2840	2840	10062	365	310	304	2827	2750	34.3	6.51	-100	-1	-1	2	101	1	0	0	0
S2_012_000_R3_maxbin2.maxbin.069.fasta_S2_012_000_R3.fa	Bacteria	5449	104	58	99.37	1.88	100	3142882	21971	2946	2946	71937	402	327	319	1538	1498	33.4	4.74	-100	-1	-1	4	98	2	0	0	0
S2_012_000_R3_maxbin2.maxbin.071.fasta_S2_012_000_R3.fa	Bacteria	5449	104	58	94.83	1.72	0	2058021	23489	1970	1970	1932	360	289	277	1482	1413	33	6.55	-100	-1	-1	3	100	1	0	0	0
S2_018_000_R1_0_S2_018_000_R1.fa	Bacteria	5449	104	58	25.31	0.94	71.43	967768	7051	1491	1491	1367	235	184	180	1306	1268	35.8	0	-100	-1	-1	76	23	4	1	0	0
S2_018_000_R1_103_S2_018_000_R1.fa	Bacteria	5449	104	58	18.1	3.61	33.33	722591	3749	963	963	1310	309	228	224	784	773	33.8	0	-100	-1	-1	81	20	3	0	0	0
S2_018_000_R1_110_S2_018_000_R1.fa	Bacteria	5449	104	58	13.95	0.31	0	593996	4333	911	911	1209	261	193	188	972	936	33.4	0	-100	-1	-1	80	22	2	0	0	0
S2_018_000_R1_118_S2_018_000_R1.fa	Bacteria	5449	104	58	31.85	1.72	100	2145021	20922	2887	2887	1496	290	224	217	1199	1149	35.5	6.58	-100	-1	-1	80	23	1	0	0	0
S2_018_000_R1_122_S2_018_000_R1.fa	Bacteria	5449	104	58	18.81	1.72	0	1018560	10563	1459	1459	1330	259	203	195	1072	1044	35.5	4.84	-100	-1	-1	82	21	1	0	0	0
S2_018_000_R1_126_S2_018_000_R1.fa	Bacteria	5449	104	58	100	0.47	66.67	3608511	27140	3484	3484	5435	380	309	301	1682	1632	33.9	4.85	-100	-1	-1	0	101	3	0	0	0
S2_018_000_R1_129_S2_018_000_R1.fa	Bacteria	5449	104	58	43.93	2.59	0	1397684	20729	1505	1505	2924	363	270	256	2119	1981	37.8	3.28	-100	-1	-1	46	55	3	0	0	0
S2_018_000_R1_12_S2_018_000_R1.fa	Bacteria	5449	104	58	76.52	2.35	60	2230026	19906	2358	2358	2357	357	274	266	2519	2459	35.1	5	-100	-1	-1	30	69	5	0	0	0
S2_018_000_R1_15_S2_018_000_R1.fa	Bacteria	5449	104	58	36.25	0.31	50	1139411	7012	1486	1486	1457	302	230	225	970	952	34.4	0	-100	-1	-1	58	44	2	0	0	0
S2_018_000_R1_16_S2_018_000_R1.fa	Bacteria	5449	104	58	32.46	1.88	0	718039	5655	1061	1061	1267	262	200	194	1059	1024	34.3	0	-100	-1	-1	60	42	2	0	0	0
S2_018_000_R1_1_S2_018_000_R1.fa	Bacteria	5449	104	58	96.44	1.72	100	3268085	20198	3412	3412	5993	353	286	280	1807	1763	33.3	6.19	-100	-1	-1	7	96	1	0	0	0
S2_018_000_R1_25_S2_018_000_R1.fa	Bacteria	5449	104	58	85.32	3.95	75	1714312	14887	2110	2110	1568	293	227	220	1240	1201	32.6	3.79	-100	-1	-1	13	87	4	0	0	0
S2_018_000_R1_36_S2_018_000_R1.fa	Bacteria	5449	104	58	73.58	4.31	33.33	1839112	17220	2101	2101	2232	307	249	241	1601	1544	33.4	6.23	-100	-1	-1	19	82	3	0	0	0
S2_018_000_R1_43_S2_018_000_R1.fa	Bacteria	5449	104	58	82.45	11.21	57.14	2489210	13858	3010	3010	1906	316	241	237	1469	1444	33.4	6.58	-100	-1	-1	13	77	14	0	0	0
S2_018_000_R1_46_S2_018_000_R1.fa	Bacteria	5449	104	58	76.23	3.45	50	1971657	17169	2157	2157	3227	348	277	269	1568	1523	33.9	5.42	-100	-1	-1	50	52	2	0	0	0
S2_018_000_R1_51_S2_018_000_R1.fa	Bacteria	5449	104	58	53.68	9.83	85.71	1859516	15513	2533	2533	1496	292	219	212	1596	1571	34.1	5.88	-100	-1	-1	58	39	7	0	0	0
S2_018_000_R1_55_S2_018_000_R1.fa	Bacteria	5449	104	58	74.31	5.17	100	1752410	12348	2182	2182	1717	306	231	225	1192	1159	35.1	4.39	-100	-1	-1	18	83	3	0	0	0
S2_018_000_R1_58_S2_018_000_R1.fa	Bacteria	5449	104	58	51.24	8.93	80.95	1938675	30448	2649	2649	1432	265	206	195	1221	1108	37.1	8.61	-100	-1	-1	49	40	12	3	0	0
S2_018_000_R1_60_S2_018_000_R1.fa	Bacteria	5449	104	58	93.67	1.72	100	2480838	28441	2323	2323	10688	370	294	281	3111	2824	35.1	6.8	-100	-1	-1	18	85	1	0	0	0
S2_018_000_R1_64_S2_018_000_R1.fa	Bacteria	5449	104	58	96.38	2.22	42.86	1905430	25087	2215	2215	4006	310	243	232	1514	1415	35.1	5.3	-100	-1	-1	5	92	7	0	0	0
S2_018_000_R1_68_S2_018_000_R1.fa	Bacteria	5449	104	58	88.17	1.88	0	2617485	15612	2784	2784	3533	352	279	274	1598	1583	33.4	5.3	-100	-1	-1	12	90	2	0	0	0
S2_018_000_R1_72_S2_018_000_R1.fa	Bacteria	5449	104	58	64.12	5.17	66.67	1254569	16428	1662	1662	1417	282	221	211	1044	997	33.3	0	-100	-1	-1	45	56	3	0	0	0
S2_018_000_R1_88_S2_018_000_R1.fa	Bacteria	5449	104	58	34.74	0	0	1412833	9616	2032	2032	1370	274	211	206	833	818	33.3	0	-100	-1	-1	73	31	0	0	0	0
S2_018_000_R1_89_S2_018_000_R1.fa	Bacteria	5449	104	58	19.2	0	0	1130563	7621	1698	1698	1313	262	199	194	1101	1067	33.2	5.5	-100	-1	-1	84	20	0	0	0	0
S2_018_000_R1_93_S2_018_000_R1.fa	Bacteria	5449	104	58	68.34	6.77	33.33	1434680	12155	1990	1990	1674	285	220	214	991	967	33.4	0	-100	-1	-1	24	74	6	0	0	0
S2_018_000_R1_98_S2_018_000_R1.fa	Bacteria	5449	104	58	35.8	0.16	0	768136	9186	1101	1101	1378	261	202	194	983	918	34.8	0	-100	-1	-1	75	28	1	0	0	0
S2_018_000_R1_abawaca.32.fasta_S2_018_000_R1.fa	Bacteria	5449	104	58	30.34	0.16	0	919208	6819	1395	1395	1422	247	190	185	2118	2056	36.3	3.46	-100	-1	-1	77	26	1	0	0	0
S2_018_000_R1_abawaca.70.fasta_S2_018_000_R1.fa	Bacteria	5449	104	58	23.93	0	0	817754	7876	1030	1030	1837	307	229	222	2078	1975	33.8	4.87	-100	-1	-1	85	19	0	0	0	0
S2_018_000_R1_abawaca.71.fasta_S2_018_000_R1.fa	Bacteria	5449	104	58	100	0.16	100	2079644	30175	2057	2057	7349	352	299	285	2054	1952	35.3	6.48	-100	-1	-1	0	103	1	0	0	0
S2_018_000_R1_abawaca.75.fasta_S2_018_000_R1.fa	Bacteria	5449	104	58	90.52	0	0	1087295	12880	1152	1152	3880	351	272	261	1485	1421	36.9	4.31	-100	-1	-1	6	98	0	0	0	0
S2_018_000_R1_maxbin2.maxbin.008.fasta_S2_018_000_R1.fa	Bacteria	5449	104	58	100	0	0	1660156	15789	1473	1473	2452	400	334	324	1686	1638	34.3	5.65	-100	-1	-1	0	104	0	0	0	0
S2_018_000_R1_maxbin2.maxbin.012.fasta_S2_018_000_R1.fa	Bacteria	5449	104	58	95.53	6.11	10	2851550	43811	3049	3049	2436	328	258	244	4980	4383	36.6	11.31	-100	-1	-1	4	90	10	0	0	0
S2_018_000_R1_maxbin2.maxbin.013.fasta_S2_018_000_R1.fa	Bacteria	5449	104	58	94.73	3.76	40	6053637	47356	6209	6209	5418	360	293	286	2507	2462	37.2	5.93	-100	-1	-1	10	89	5	0	0	0
S2_018_000_R1_maxbin2.maxbin.014.fasta_S2_018_000_R1.fa	Bacteria	5449	104	58	10.55	0	0	620910	5459	901	901	1315	267	198	192	1085	1018	35.3	0	-100	-1	-1	85	19	0	0	0	0
S2_018_000_R1_maxbin2.maxbin.019.fasta_S2_018_000_R1.fa	Bacteria	5449	104	58	65.08	3.45	50	2256921	9755	2560	2560	2641	344	264	260	1721	1710	32.5	4.27	-100	-1	-1	46	56	2	0	0	0
S2_018_000_R1_maxbin2.maxbin.025.fasta_S2_018_000_R1.fa	Bacteria	5449	104	58	72.76	2.04	0	2129815	19159	2149	2149	2353	373	292	283	1645	1604	35.2	4.79	-100	-1	-1	43	58	3	0	0	0
S2_018_000_R1_maxbin2.maxbin.031.fasta_S2_018_000_R1.fa	Bacteria	5449	104	58	95.9	5.52	100	4913692	57100	4701	4701	15196	377	308	296	3207	3104	36.2	6.14	-100	-1	-1	9	91	4	0	0	0
S2_018_000_R1_maxbin2.maxbin.035.fasta_S2_018_000_R1.fa	Bacteria	5449	104	58	75.55	0.66	0	1047861	12987	1314	1314	2054	316	245	235	1394	1340	36.9	4.63	-100	-1	-1	16	85	3	0	0	0
S2_018_000_R1_maxbin2.maxbin.052.fasta_S2_018_000_R1.fa	Bacteria	5449	104	58	31.46	7.4	0	1099894	13778	1492	1492	1416	251	196	186	789	740	37	0	-100	-1	-1	77	21	6	0	0	0
S2_018_000_R2_100_S2_018_000_R2.fa	Bacteria	5449	104	58	79.61	1.72	100	4848438	42267	4765	4765	8230	353	301	292	2260	2184	34.7	6.46	-100	-1	-1	47	56	1	0	0	0
S2_018_000_R2_24_S2_018_000_R2.fa	Bacteria	5449	104	58	12.07	0	0	1812164	29055	2047	2047	15742	293	265	251	1787	1636	33.4	5.87	-100	-1	-1	95	9	0	0	0	0
S2_018_000_R2_29_S2_018_000_R2.fa	Bacteria	5449	104	58	38.9	0	0	2028151	22640	2721	2721	1515	288	225	217	1274	1162	36.1	8.53	-100	-1	-1	74	30	0	0	0	0
S2_018_000_R2_36_S2_018_000_R2.fa	Bacteria	5449	104	58	26.77	5.78	0	29035374	180510	29100	29100	8633	261	186	180	5567	5420	38.8	8.17	-100	-1	-1	63	24	12	5	0	0
S2_018_000_R2_42_S2_018_000_R2.fa	Bacteria	5449	104	58	100	1.72	0	7037291	62960	6419	6419	34868	389	327	318	4339	4246	36.6	5.17	-100	-1	-1	0	103	1	0	0	0
S2_018_000_R2_44_S2_018_000_R2.fa	Bacteria	5449	104	58	85.11	2.59	0	4271317	82919	4643	4643	3131	328	275	257	1720	1560	37.5	5.52	-100	-1	-1	27	75	2	0	0	0
S2_018_000_R2_52_S2_018_000_R2.fa	Bacteria	5449	104	58	94.83	0	0	3201315	23744	3242	3242	10869	375	301	294	2633	2486	33.7	5.39	-100	-1	-1	3	101	0	0	0	0
S2_018_000_R2_60_S2_018_000_R2.fa	Bacteria	5449	104	58	98.82	0	0	3153885	22032	3165	3165	30303	378	301	294	1620	1588	33.2	5.02	-100	-1	-1	3	101	0	0	0	0
S2_018_000_R2_61_S2_018_000_R2.fa	Bacteria	5449	104	58	96.55	0.47	66.67	4333328	33381	4362	4362	10682	379	301	293	1724	1668	34.5	4.21	-100	-1	-1	2	99	3	0	0	0
S2_018_000_R2_65_S2_018_000_R2.fa	Bacteria	5449	104	58	100	0	0	3841663	27969	3638	3638	29932	402	320	312	2307	2245	33.2	5.51	-100	-1	-1	0	104	0	0	0	0
S2_018_000_R2_66_S2_018_000_R2.fa	Bacteria	5449	104	58	100	0.63	50	5945363	41982	5695	5695	48503	367	317	310	2722	2602	33.6	5.59	-100	-1	-1	0	100	4	0	0	0
S2_018_000_R2_69_S2_018_000_R2.fa	Bacteria	5449	104	58	89.5	1.02	100	5710274	49817	5390	5390	6437	389	318	308	4318	4224	36.1	4.76	-100	-1	-1	20	82	2	0	0	0
S2_018_000_R2_73_S2_018_000_R2.fa	Bacteria	5449	104	58	30.55	7.21	0	2301564	18395	3398	3398	1402	269	199	194	2277	2118	34.5	5.08	-100	-1	-1	65	34	4	1	0	0
S2_018_000_R2_75_S2_018_000_R2.fa	Bacteria	5449	104	58	95.38	1.18	33.33	5762009	40777	6075	6075	3884	343	285	279	2458	2435	34.1	6.07	-100	-1	-1	5	96	3	0	0	0
S2_018_000_R2_77_S2_018_000_R2.fa	Bacteria	5449	104	58	47.39	4.31	100	3537794	30277	4604	4604	1596	294	226	219	1978	1866	34.7	4.08	-100	-1	-1	53	48	3	0	0	0
S2_018_000_R2_7_S2_018_000_R2.fa	Bacteria	5449	104	58	97.18	1.88	50	4665154	37839	4716	4716	6963	358	295	287	2652	2608	36.2	4.78	-100	-1	-1	8	94	2	0	0	0
S2_018_000_R2_80_S2_018_000_R2.fa	Bacteria	5449	104	58	93.31	0.16	100	6049760	47276	6141	6141	6402	361	296	288	4022	3877	37.3	5.67	-100	-1	-1	7	96	1	0	0	0
S2_018_000_R2_90_S2_018_000_R2.fa	Bacteria	5449	104	58	17.8	1.02	0	2448795	18358	3428	3428	1287	260	193	188	2122	2091	34.1	15.49	-100	-1	-1	79	23	2	0	0	0
S2_018_000_R2_94_S2_018_000_R2.fa	Bacteria	5449	104	58	91.38	1.02	0	2160771	25137	2491	2491	3763	330	265	255	2791	2635	35.6	7.37	-100	-1	-1	5	97	2	0	0	0
S2_018_000_R2_96_S2_018_000_R2.fa	Bacteria	5449	104	58	62.49	0.31	100	4060862	30732	4632	4632	2252	334	260	254	3187	3092	34.7	6.52	-100	-1	-1	40	62	2	0	0	0
S2_018_000_R2_abawaca.110.fasta_S2_018_000_R2.fa	Bacteria	5449	104	58	92.79	2.04	33.33	2158745	16232	2441	2441	2648	338	264	257	1425	1381	35.6	3.93	-100	-1	-1	7	94	3	0	0	0
S2_018_000_R2_abawaca.12.fasta_S2_018_000_R2.fa	Bacteria	5449	104	58	100	0	0	5699629	34950	5329	5329	9863	381	318	312	2510	2480	35.4	5.56	-100	-1	-1	0	104	0	0	0	0
S2_018_000_R2_abawaca.157.fasta_S2_018_000_R2.fa	Bacteria	5449	104	58	98.28	0	0	3491138	44977	3390	3390	20456	365	302	288	2957	2765	34.8	6.43	-100	-1	-1	1	103	0	0	0	0
S2_018_000_R2_abawaca.211.fasta_S2_018_000_R2.fa	Bacteria	5449	104	58	98.12	1.88	100	5182874	51802	4968	4968	5338	367	306	296	3114	2902	35.7	6.56	-100	-1	-1	2	100	2	0	0	0
S2_018_000_R2_abawaca.221.fasta_S2_018_000_R2.fa	Bacteria	5449	104	58	46.26	1.72	0	5071328	42827	5883	5883	1934	330	256	248	2568	2422	36.6	5.19	-100	-1	-1	75	28	1	0	0	0
S2_018_000_R2_abawaca.235.fasta_S2_018_000_R2.fa	Bacteria	5449	104	58	23.28	1.72	100	3852939	30369	4563	4563	1888	329	253	246	3430	3237	34.5	6.26	-100	-1	-1	90	13	1	0	0	0
S2_018_000_R2_abawaca.25.fasta_S2_018_000_R2.fa	Bacteria	5449	104	58	100	0	0	4573494	34118	4242	4242	43143	398	326	318	3662	3566	34.3	4.86	-100	-1	-1	0	104	0	0	0	0
S2_018_000_R2_abawaca.261.fasta_S2_018_000_R2.fa	Bacteria	5449	104	58	73.7	1.72	100	6885681	55384	6564	6564	11245	363	318	309	10864	10215	33.8	5.82	-100	-1	-1	47	56	1	0	0	0
S2_018_000_R2_abawaca.45.fasta_S2_018_000_R2.fa	Bacteria	5449	104	58	100	2.59	100	4237734	31641	4157	4157	7962	389	308	301	2739	2680	34.3	4.76	-100	-1	-1	0	102	2	0	0	0
S2_018_000_R2_abawaca.70.fasta_S2_018_000_R2.fa	Bacteria	5449	104	58	98.28	0	0	1747077	18314	1802	1802	7521	367	284	274	1953	1782	33.6	6.25	-100	-1	-1	1	103	0	0	0	0
S2_018_000_R2_abawaca.73.fasta_S2_018_000_R2.fa	Bacteria	5449	104	58	91.96	3.45	100	6230002	67459	6015	6015	11285	368	306	295	2505	2363	36.1	6.04	-100	-1	-1	23	79	2	0	0	0
S2_018_000_R2_abawaca.99.fasta_S2_018_000_R2.fa	Bacteria	5449	104	58	96.55	0	0	5291700	41552	4858	4858	14607	403	327	319	4842	4658	35.2	5.94	-100	-1	-1	2	102	0	0	0	0
S2_018_000_R2_maxbin2.maxbin.004.fasta_S2_018_000_R2.fa	Bacteria	5449	104	58	63.7	3.61	33.33	2955382	24843	3800	3800	1656	298	230	223	1232	1185	37	3.3	-100	-1	-1	36	65	3	0	0	0
S2_018_000_R2_maxbin2.maxbin.006.fasta_S2_018_000_R2.fa	Bacteria	5449	104	58	55.61	3.61	66.67	4750972	36555	5778	5778	1708	323	243	237	1848	1804	34.1	3.74	-100	-1	-1	39	62	3	0	0	0
S2_018_000_R2_maxbin2.maxbin.007.fasta_S2_018_000_R2.fa	Bacteria	5449	104	58	20.69	0	0	2751665	21005	3274	3274	1549	332	251	244	1716	1668	34.3	4.91	-100	-1	-1	91	13	0	0	0	0
S2_018_000_R2_maxbin2.maxbin.009.fasta_S2_018_000_R2.fa	Bacteria	5449	104	58	10.61	0	0	1907041	17721	2337	2337	1960	321	240	232	4263	4122	34.9	3.84	-100	-1	-1	92	12	0	0	0	0
S2_018_000_R2_maxbin2.maxbin.017.fasta_S2_018_000_R2.fa	Bacteria	5449	104	58	22.57	3.45	0	7147275	63091	8910	8910	1753	311	238	231	3867	3639	35.6	5.05	-100	-1	-1	89	14	0	1	0	0
S2_018_000_R2_maxbin2.maxbin.019.fasta_S2_018_000_R2.fa	Bacteria	5449	104	58	16.38	1.72	0	3896796	31949	4903	4903	1683	307	237	231	3021	2844	36.5	4.14	-100	-1	-1	92	11	1	0	0	0
S2_018_000_R2_maxbin2.maxbin.026.fasta_S2_018_000_R2.fa	Bacteria	5449	104	58	95.78	5.17	66.67	6580255	51208	6235	6235	11145	366	319	311	4886	4486	33.7	5.63	-100	-1	-1	10	91	3	0	0	0
S2_018_000_R2_maxbin2.maxbin.027.fasta_S2_018_000_R2.fa	Bacteria	5449	104	58	94.83	1.72	100	4206676	29380	4437	4437	3294	366	284	277	2564	2513	33.5	4.72	-100	-1	-1	3	100	1	0	0	0
S2_018_000_R2_maxbin2.maxbin.028.fasta_S2_018_000_R2.fa	Bacteria	5449	104	58	99.69	1.88	100	3240174	23241	3247	3247	8547	375	302	294	1621	1589	33.3	5.19	-100	-1	-1	2	100	2	0	0	0
S2_018_000_R2_maxbin2.maxbin.034.fasta_S2_018_000_R2.fa	Bacteria	5449	104	58	100	0.47	33.33	8348656	58984	8026	8026	12521	371	321	313	7144	6802	33.1	4.32	-100	-1	-1	0	101	3	0	0	0
S2_018_000_R3_0_S2_018_000_R3.fa	Bacteria	5449	104	58	74.32	4.31	33.33	1188950	11509	1417	1417	1857	316	250	242	1089	1056	34.1	4.15	-100	-1	-1	25	76	3	0	0	0
S2_018_000_R3_101_S2_018_000_R3.fa	Bacteria	5449	104	58	60.76	0.86	100	1673472	8587	1860	1860	3945	348	279	274	1586	1567	32.3	5.32	-100	-1	-1	54	49	1	0	0	0
S2_018_000_R3_105_S2_018_000_R3.fa	Bacteria	5449	104	58	97.18	1.72	100	4132248	21775	3970	3970	21396	381	317	312	3121	3080	35.3	5.45	-100	-1	-1	8	95	1	0	0	0
S2_018_000_R3_109_S2_018_000_R3.fa	Bacteria	5449	104	58	32.37	0	0	1026293	15129	1120	1120	2466	351	267	253	1130	1037	37.7	3.79	-100	-1	-1	66	38	0	0	0	0
S2_018_000_R3_111_S2_018_000_R3.fa	Bacteria	5449	104	58	84.72	12.02	63.64	2950614	21614	3321	3321	3474	345	270	264	1504	1462	33.5	5.67	-100	-1	-1	27	66	11	0	0	0
S2_018_000_R3_112_S2_018_000_R3.fa	Bacteria	5449	104	58	69.67	5.64	83.33	1766797	10268	2170	2170	1532	309	242	237	1443	1414	33.4	3.5	-100	-1	-1	20	78	6	0	0	0
S2_018_000_R3_119_S2_018_000_R3.fa	Bacteria	5449	104	58	51.49	1.72	100	1539724	11335	1989	1989	1617	300	232	226	1380	1345	35.3	6.84	-100	-1	-1	59	44	1	0	0	0
S2_018_000_R3_13_S2_018_000_R3.fa	Bacteria	5449	104	58	31.39	0.47	25	2142387	13435	3067	3067	1492	274	213	209	1296	1264	33.7	0	-100	-1	-1	72	30	1	1	0	0
S2_018_000_R3_16_S2_018_000_R3.fa	Bacteria	5449	104	58	73.59	0.86	100	1677797	12058	1842	1842	4115	344	278	272	1610	1539	34.2	5.3	-100	-1	-1	30	73	1	0	0	0
S2_018_000_R3_17_S2_018_000_R3.fa	Bacteria	5449	104	58	16.47	0	0	547436	4015	818	818	1286	253	199	194	1048	1027	34	0	-100	-1	-1	81	23	0	0	0	0
S2_018_000_R3_1_S2_018_000_R3.fa	Bacteria	5449	104	58	24.95	3.61	0	526325	3553	708	708	1228	281	215	210	621	608	34.6	0	-100	-1	-1	74	27	3	0	0	0
S2_018_000_R3_21_S2_018_000_R3.fa	Bacteria	5449	104	58	85.74	1.49	60	2845299	18866	3040	3040	5842	359	284	278	1416	1348	33.4	4.12	-100	-1	-1	11	88	5	0	0	0
S2_018_000_R3_36_S2_018_000_R3.fa	Bacteria	5449	104	58	43.1	1.72	0	864202	13700	1145	1145	1677	285	226	214	1027	964	35.1	0	-100	-1	-1	53	49	2	0	0	0
S2_018_000_R3_39_S2_018_000_R3.fa	Bacteria	5449	104	58	17.08	0	0	1042585	5009	1076	1076	6756	348	292	287	1382	1357	32.5	3.45	-100	-1	-1	78	26	0	0	0	0
S2_018_000_R3_40_S2_018_000_R3.fa	Bacteria	5449	104	58	75.18	8.07	62.5	3702799	22010	4661	4661	1988	306	236	232	1398	1381	33.8	5.28	-100	-1	-1	21	75	8	0	0	0
S2_018_000_R3_41_S2_018_000_R3.fa	Bacteria	5449	104	58	57.75	5.17	66.67	3429871	24612	3782	3782	3580	338	281	275	2242	2180	35	5.32	-100	-1	-1	59	42	3	0	0	0
S2_018_000_R3_45_S2_018_000_R3.fa	Bacteria	5449	104	58	34.14	0	0	1580585	12623	1917	1917	2649	315	251	244	2673	2600	34.7	6.42	-100	-1	-1	67	37	0	0	0	0
S2_018_000_R3_49_S2_018_000_R3.fa	Bacteria	5449	104	58	93.81	13.79	60	4139584	31318	4374	4374	2925	353	280	273	2058	2000	33.9	5.72	-100	-1	-1	5	93	4	2	0	0
S2_018_000_R3_4_S2_018_000_R3.fa	Bacteria	5449	104	58	60.17	1.72	50	1701404	9937	2336	2336	1465	274	212	208	1501	1462	33.5	2.74	-100	-1	-1	39	63	2	0	0	0
S2_018_000_R3_50_S2_018_000_R3.fa	Bacteria	5449	104	58	93.1	0	0	4352372	31091	4301	4302	15961	360	307	300	3569	3522	34.9	5.46	-100	-1	-1	7	97	0	0	0	0
S2_018_000_R3_58_S2_018_000_R3.fa	Bacteria	5449	104	58	88.71	1.02	100	3496471	23755	3771	3771	5341	346	284	277	1713	1684	34.9	6.96	-100	-1	-1	13	89	2	0	0	0
S2_018_000_R3_59_S2_018_000_R3.fa	Bacteria	5449	104	58	97.81	5.17	16.67	7563015	51592	7689	7689	7995	365	294	288	11343	11144	33.3	5.24	-100	-1	-1	14	89	0	0	1	0
S2_018_000_R3_65_S2_018_000_R3.fa	Bacteria	5449	104	58	84.87	3.45	50	3724094	26185	3684	3684	11364	369	301	294	2129	2049	33.7	4.9	-100	-1	-1	33	69	2	0	0	0
S2_018_000_R3_68_S2_018_000_R3.fa	Bacteria	5449	104	58	89.66	0	0	3235503	40817	3612	3612	3093	323	258	246	2429	2266	34.1	6.71	-100	-1	-1	7	97	0	0	0	0
S2_018_000_R3_77_S2_018_000_R3.fa	Bacteria	5449	104	58	96.53	0	0	3219969	22570	3021	3021	38105	405	326	319	1538	1498	33.5	4.67	-100	-1	-1	6	98	0	0	0	0
S2_018_000_R3_79_S2_018_000_R3.fa	Bacteria	5449	104	58	87.77	4.55	66.67	3873797	23723	3976	3976	4133	366	296	290	3088	3028	33.7	4.98	-100	-1	-1	9	86	9	0	0	0
S2_018_000_R3_80_S2_018_000_R3.fa	Bacteria	5449	104	58	99.84	0.31	50	4117670	23707	3956	3956	15415	373	319	313	2520	2448	34.8	5.15	-100	-1	-1	1	101	2	0	0	0
S2_018_000_R3_81_S2_018_000_R3.fa	Bacteria	5449	104	58	34.86	1.02	0	600383	7884	777	777	1520	292	223	213	1011	970	33.3	0	-100	-1	-1	59	43	2	0	0	0
S2_018_000_R3_89_S2_018_000_R3.fa	Bacteria	5449	104	58	45.95	3.45	100	2080800	12488	2948	2948	1345	281	210	206	1756	1713	35.3	3.85	-100	-1	-1	48	54	2	0	0	0
S2_018_000_R3_91_S2_018_000_R3.fa	Bacteria	5449	104	58	36.46	0.16	100	525446	4734	674	674	1295	281	219	212	920	902	33.4	0	-100	-1	-1	47	56	1	0	0	0
S2_018_000_R3_93_S2_018_000_R3.fa	Bacteria	5449	104	58	1.8	0	0	699502	4481	751	751	1560	217	162	156	1647	1567	38.1	7.64	-100	-1	-1	97	7	0	0	0	0
S2_018_000_R3_96_S2_018_000_R3.fa	Bacteria	5449	104	58	62.1	1.72	0	2325811	18408	2539	2539	5225	343	282	275	1868	1700	34.7	7.46	-100	-1	-1	41	61	2	0	0	0
S2_018_000_R3_97_S2_018_000_R3.fa	Bacteria	5449	104	58	26.63	0	0	920405	6418	1309	1309	1241	271	210	205	886	829	33.6	0	-100	-1	-1	77	27	0	0	0	0
S2_018_000_R3_98_S2_018_000_R3.fa	Bacteria	5449	104	58	92.98	0	0	2861413	19162	3362	3362	3499	324	263	257	1540	1513	33.8	5.75	-100	-1	-1	10	94	0	0	0	0
S2_018_000_R3_abawaca.118.fasta_S2_018_000_R3.fa	Bacteria	5449	104	58	69.33	2.9	50	2509565	13034	3133	3133	1786	317	240	236	1485	1452	34.2	3.79	-100	-1	-1	34	66	4	0	0	0
S2_018_000_R3_abawaca.136.fasta_S2_018_000_R3.fa	Bacteria	5449	104	58	88.64	3.45	0	2397667	12022	2211	2211	9314	394	323	317	1603	1575	34.8	4.84	-100	-1	-1	9	92	3	0	0	0
S2_018_000_R3_abawaca.142.fasta_S2_018_000_R3.fa	Bacteria	5449	104	58	100	3.45	0	3416438	24782	3446	3446	2772	378	302	295	2253	2153	33.7	5.67	-100	-1	-1	0	101	3	0	0	0
S2_018_000_R3_abawaca.15.fasta_S2_018_000_R3.fa	Bacteria	5449	104	58	99.69	0.16	100	5028368	58128	4771	4771	4571	380	310	298	3263	3104	36.2	6.28	-100	-1	-1	2	101	1	0	0	0
S2_018_000_R3_abawaca.4.fasta_S2_018_000_R3.fa	Bacteria	5449	104	58	72.83	1.72	0	2046243	10039	2392	2392	2279	339	256	252	2079	2005	32.6	4.72	-100	-1	-1	20	83	1	0	0	0
S2_018_000_R3_abawaca.59.fasta_S2_018_000_R3.fa	Bacteria	5449	104	58	93.57	7.47	18.18	2576913	39950	2717	2717	2916	335	265	251	8592	7495	36.8	11.37	-100	-1	-1	12	81	11	0	0	0
S2_018_000_R3_abawaca.61.fasta_S2_018_000_R3.fa	Bacteria	5449	104	58	83.98	1.02	100	2306043	12053	2467	2467	3113	358	283	278	1950	1864	34	4.3	-100	-1	-1	11	91	2	0	0	0
S2_018_000_R3_abawaca.75.fasta_S2_018_000_R3.fa	Bacteria	5449	104	58	92.08	1.88	33.33	3716118	20235	3920	3920	3900	355	281	275	2293	2225	33.4	4.83	-100	-1	-1	6	95	3	0	0	0
S2_018_000_R3_abawaca.76.fasta_S2_018_000_R3.fa	Bacteria	5449	104	58	90.52	5.8	12.5	2337893	16482	2675	2675	3448	342	268	262	1477	1444	33.5	5.43	-100	-1	-1	7	89	8	0	0	0
S2_018_000_R3_abawaca.8.fasta_S2_018_000_R3.fa	Bacteria	5449	104	58	37.68	0	0	688400	5256	923	923	1715	294	223	217	892	864	36	0	-100	-1	-1	62	42	0	0	0	0
S2_018_000_R3_abawaca.83.fasta_S2_018_000_R3.fa	Bacteria	5449	104	58	94.83	6.9	50	1846214	22954	2282	2282	2300	298	229	219	1298	1251	35.5	6.13	-100	-1	-1	4	94	6	0	0	0
S2_018_000_R3_abawaca.93.fasta_S2_018_000_R3.fa	Bacteria	5449	104	58	98.28	2.04	0	2766317	22307	2872	2872	9047	365	293	285	3021	2883	35.3	4.56	-100	-1	-1	1	100	3	0	0	0
S2_018_000_R3_abawaca.96.fasta_S2_018_000_R3.fa	Bacteria	5449	104	58	100	0.31	0	3096150	24251	3125	3125	3433	363	303	295	2827	2739	34	7.06	-100	-1	-1	0	102	2	0	0	0
S2_018_000_R3_maxbin2.maxbin.022.fasta_S2_018_000_R3.fa	Bacteria	5449	104	58	87.24	7.37	14.29	2522990	40071	3039	3040	1874	301	236	222	2632	2364	36.6	8.35	-100	-1	-1	21	76	7	0	0	0
S2_018_000_R3_maxbin2.maxbin.034.fasta_S2_018_000_R3.fa	Bacteria	5449	104	58	98.28	1.72	0	2185571	38013	2145	2145	2065	356	290	273	2644	2461	37.1	7.1	-100	-1	-1	1	102	1	0	0	0
S2_018_000_R3_maxbin2.maxbin.058.fasta_S2_018_000_R3.fa	Bacteria	5449	104	58	61.97	7.52	11.11	2705688	31523	3358	3358	1376	289	211	202	1228	1179	38.4	4.66	-100	-1	-1	35	62	6	1	0	0
S2_018_000_R3_maxbin2.maxbin.061.fasta_S2_018_000_R3.fa	Bacteria	5449	104	58	34.78	3.45	66.67	1767138	12072	2517	2517	1452	273	212	207	1306	1259	33.8	0	-100	-1	-1	72	29	3	0	0	0
S2_018_000_R3_maxbin2.maxbin.066.fasta_S2_018_000_R3.fa	Bacteria	5449	104	58	93.21	0	0	3745795	21006	3564	3564	1927	376	321	315	1963	1898	31.9	4.38	-100	-1	-1	24	80	0	0	0	0
S2_018_000_R3_maxbin2.maxbin.069.fasta_S2_018_000_R3.fa	Bacteria	5449	104	58	64.13	18.97	0	4052695	51103	5045	5045	1394	298	222	212	1630	1506	35.5	4.73	-100	-1	-1	28	58	12	6	0	0
S2_018_000_R3_maxbin2.maxbin.070.fasta_S2_018_000_R3.fa	Bacteria	5449	104	58	87.77	3.92	20	3342019	25523	3185	3185	1278	398	314	306	2582	2473	33.2	4.62	-100	-1	-1	11	88	5	0	0	0
none.contigs.fa	Bacteria	5449	104	58	71.47	0	0	1012309	21063	1091	1091	7609	339	280	260	1723	1590	38.7	5.19	-100	-1	-1	35	69	0	0	0	0
