# Supplementary material for: Strain-resolved analysis of hospital rooms and infants reveals overlap between the human and room microbiome
Source: Nat Commun. 2017 Nov 27;8:1814. doi: 10.1038/s41467-017-02018-w (PMC5703836; doi:10.1038/s41467-017-02018-w)
Supplement: Supplementary file 9 — Supplementary Data 6 [file 41467_2017_2018_MOESM9_ESM.zip]

Archive with 3 entries (2 files):
- SD6_Mdb.txt
- __MACOSX/
- __MACOSX/._SD6_Mdb.txt
