# Supplementary material for: Strain-resolved analysis of hospital rooms and infants reveals overlap between the human and room microbiome
Source: Nat Commun. 2017 Nov 27;8:1814. doi: 10.1038/s41467-017-02018-w (PMC5703836; doi:10.1038/s41467-017-02018-w)
Supplement: Supplementary file 9 — Supplementary Data 6 [file 41467_2017_2018_MOESM9_ESM.zip › SD6_Mdb.txt]

#Supplementary Data 6. Mash comparisons from the genome de-replication workflow. This table details pair-wise Mash comparison results.					
genome1	genome2	dist	p	kmers	similarity
0113A1018_Clostridium_difficile_31_16.fa	0113A1018_Clostridium_difficile_31_16.fa	0	0	1000/1000	1
0115A1020_Bacteroides_vulgatus_43_74.fa	0113A1018_Clostridium_difficile_31_16.fa	1	1	0/1000	0
0118A1023_Citrobacter_koseri_53_430.fa	0113A1018_Clostridium_difficile_31_16.fa	1	1	0/1000	0
0124A1029_Enterococcus_faecalis_36_130.fa	0113A1018_Clostridium_difficile_31_16.fa	1	1	0/1000	0
0205A1024_Veillonella_spp__43.fa	0113A1018_Clostridium_difficile_31_16.fa	1	1	0/1000	0
0211A1030_Staphylococcus_lugdunensis__6_partial.fa	0113A1018_Clostridium_difficile_31_16.fa	1	1	0/1000	0
0211A1030_Veillonella_spp__1437.fa	0113A1018_Clostridium_difficile_31_16.fa	1	1	0/1000	0
0212A1031_Clostridium_sordellii__48.fa	0113A1018_Clostridium_difficile_31_16.fa	0.23011	1.34E-15	4/1000	0.76989
0218A1106_Corynebacterium_spp__59_partial.fa	0113A1018_Clostridium_difficile_31_16.fa	1	1	0/1000	0
0220A1108_Klebsiella_pneumoniae__24.fa	0113A1018_Clostridium_difficile_31_16.fa	1	1	0/1000	0
0224A1112_Enterobacter_spp__16_partial.fa	0113A1018_Clostridium_difficile_31_16.fa	1	1	0/1000	0
0224A1112_Staphylococcus_aureus__21.fa	0113A1018_Clostridium_difficile_31_16.fa	1	1	0/1000	0
0226A1114_Streptococcus_spp__23.fa	0113A1018_Clostridium_difficile_31_16.fa	1	1	0/1000	0
0227A1115_Clostridium_perfringens__436.fa	0113A1018_Clostridium_difficile_31_16.fa	0.295981	0.000397369	1/1000	0.704019
0227A1115_Haemophilus_spp__21.fa	0113A1018_Clostridium_difficile_31_16.fa	1	1	0/1000	0
0227A1115_Staphylococcus_epidermidis__78.fa	0113A1018_Clostridium_difficile_31_16.fa	1	1	0/1000	0
0228A1116_Clostridium_difficile__361.fa	0113A1018_Clostridium_difficile_31_16.fa	0.000215742	0	991/1000	0.999784258
0228A1116_Clostridium_spp__17.fa	0113A1018_Clostridium_difficile_31_16.fa	0.295981	0.000501831	1/1000	0.704019
0228A1116_Haemophilus_spp__39.fa	0113A1018_Clostridium_difficile_31_16.fa	1	1	0/1000	0
0305A1203_Streptococcus_mitis__17_partial.fa	0113A1018_Clostridium_difficile_31_16.fa	1	1	0/1000	0
0307A1205_Clostridium_difficile__504.fa	0113A1018_Clostridium_difficile_31_16.fa	0.000143503	0	994/1000	0.999856497
0307A1205_Clostridium_perfringens__342.fa	0113A1018_Clostridium_difficile_31_16.fa	0.295981	0.000410263	1/1000	0.704019
0307A1205_Streptococcus_agalactiae__156.fa	0113A1018_Clostridium_difficile_31_16.fa	1	1	0/1000	0
0308A1206_Staphylococcus_aureus__843.fa	0113A1018_Clostridium_difficile_31_16.fa	1	1	0/1000	0
0308A1206_Staphylococcus_warneri__297_partial.fa	0113A1018_Clostridium_difficile_31_16.fa	1	1	0/1000	0
0315A1213_Haemophilus_spp__23.fa	0113A1018_Clostridium_difficile_31_16.fa	1	1	0/1000	0
0317A1215_Veillonella_spp__673.fa	0113A1018_Clostridium_difficile_31_16.fa	1	1	0/1000	0
0320A1218_Staphylococcus_epidermidis__37.fa	0113A1018_Clostridium_difficile_31_16.fa	1	1	0/1000	0
0321A1219_Enterococcus_faecalis__9.fa	0113A1018_Clostridium_difficile_31_16.fa	1	1	0/1000	0
0406A0109_Streptococcus_spp__66.fa	0113A1018_Clostridium_difficile_31_16.fa	1	1	0/1000	0
0407A0110_Clostridium_perfringens__351.fa	0113A1018_Clostridium_difficile_31_16.fa	0.295981	0.000429029	1/1000	0.704019
0407A0110_Streptococcus_spp__8.fa	0113A1018_Clostridium_difficile_31_16.fa	1	1	0/1000	0
0410A0113_Haemophilus_spp__10.fa	0113A1018_Clostridium_difficile_31_16.fa	1	1	0/1000	0
0412A0115_Clostridium_spp__6.fa	0113A1018_Clostridium_difficile_31_16.fa	1	1	0/1000	0
0412A0115_Propionibacterium_spp__6.fa	0113A1018_Clostridium_difficile_31_16.fa	1	1	0/1000	0
0412A0115_Staphylococcus_epidermidis__117.fa	0113A1018_Clostridium_difficile_31_16.fa	1	1	0/1000	0
0414A0117_Klebsiella_megabin_56_92.fa	0113A1018_Clostridium_difficile_31_16.fa	1	1	0/1000	0
0415A0118_Enterococcus_faecalis_38_29.fa	0113A1018_Clostridium_difficile_31_16.fa	1	1	0/1000	0
0417A0120_Clostridium_sordellii_28_17.fa	0113A1018_Clostridium_difficile_31_16.fa	0.243761	4.91E-12	3/1000	0.756239
0417A0120_Clostridium_sp_30_158.fa	0113A1018_Clostridium_difficile_31_16.fa	1	1	0/1000	0
0417A0120_Pseudomonas_aeruginosa_66_64.fa	0113A1018_Clostridium_difficile_31_16.fa	1	1	0/1000	0
0417A0120_Veillonella_sp_39_44.fa	0113A1018_Clostridium_difficile_31_16.fa	1	1	0/1000	0
0419A0122_Veillonella_sp_39_98.fa	0113A1018_Clostridium_difficile_31_16.fa	1	1	0/1000	0
0420A0123_Clostridium_perfringens_28_38.fa	0113A1018_Clostridium_difficile_31_16.fa	0.295981	0.000397805	1/1000	0.704019
0420A0123_Escherichia_coli_51_124.fa	0113A1018_Clostridium_difficile_31_16.fa	1	1	0/1000	0
0423A0126_Eggerthella_sp_65_6.fa	0113A1018_Clostridium_difficile_31_16.fa	1	1	0/1000	0
0425A0128_Peptoclostridium_difficile_29_28.fa	0113A1018_Clostridium_difficile_31_16.fa	0.000631368	0	974/1000	0.999368632
0426A0129_Clostridium_sp_30_658.fa	0113A1018_Clostridium_difficile_31_16.fa	1	1	0/1000	0
0426A0129_Streptococcus_sp_37_9.fa	0113A1018_Clostridium_difficile_31_16.fa	1	1	0/1000	0
0427A0130_Clostridium_perfringens_28_10.fa	0113A1018_Clostridium_difficile_31_16.fa	0.295981	0.000434319	1/1000	0.704019
0427A0130_Klebsiella_oxytoca_56_74.fa	0113A1018_Clostridium_difficile_31_16.fa	1	1	0/1000	0
0505A0127_Enterococcus_faecalis_38_40.fa	0113A1018_Clostridium_difficile_31_16.fa	1	1	0/1000	0
0505A0127_Streptococcus_agalactiae_35_1.2k.fa	0113A1018_Clostridium_difficile_31_16.fa	1	1	0/1000	0
0505A0127_Ureaplasma_parvum_25_44.fa	0113A1018_Clostridium_difficile_31_16.fa	1	1	0/1000	0
0506A0128_Streptococcus_agalactiae_35_940.fa	0113A1018_Clostridium_difficile_31_16.fa	1	1	0/1000	0
0507A0129_Klebsiella_pneumoniae_55_72_partial.fa	0113A1018_Clostridium_difficile_31_16.fa	1	1	0/1000	0
0511A0202_Enterococcus_faecalis_37_56.fa	0113A1018_Clostridium_difficile_31_16.fa	1	1	0/1000	0
0511A0202_Pseudomonas_aeruginosa_65_16.fa	0113A1018_Clostridium_difficile_31_16.fa	1	1	0/1000	0
0514A0205_Enterococcus_faecalis_38_23.fa	0113A1018_Clostridium_difficile_31_16.fa	1	1	0/1000	0
0514A0205_Escherichia_coli_51_630_partial.fa	0113A1018_Clostridium_difficile_31_16.fa	1	1	0/1000	0
0514A0205_Pseudomonas_aeruginosa_65_48.fa	0113A1018_Clostridium_difficile_31_16.fa	1	1	0/1000	0
0514Y_Staphylococcus_sp__M0480_31_3.fna	0113A1018_Clostridium_difficile_31_16.fa	1	1	0/1000	0
0515A0206_Enterococcus_faecalis_37_20.fa	0113A1018_Clostridium_difficile_31_16.fa	1	1	0/1000	0
0516A0207_Enterococcus_faecalis_37_84.fa	0113A1018_Clostridium_difficile_31_16.fa	1	1	0/1000	0
0516A0207_Escherichia_coli_50_377.fa	0113A1018_Clostridium_difficile_31_16.fa	1	1	0/1000	0
0516A0207_Propionibacterium_63_27.fa	0113A1018_Clostridium_difficile_31_16.fa	1	1	0/1000	0
0517A0208_Enterococcus_faecalis_37_253.fa	0113A1018_Clostridium_difficile_31_16.fa	1	1	0/1000	0
0518A0209_Clostridium_perfringens_28_13.fa	0113A1018_Clostridium_difficile_31_16.fa	1	1	0/1000	0
0518A0209_Enterococcus_faecalis_37_223.fa	0113A1018_Clostridium_difficile_31_16.fa	1	1	0/1000	0
0518A0209_Propionibacterium_spp_63_19.fa	0113A1018_Clostridium_difficile_31_16.fa	1	1	0/1000	0
0519A0210_Clostridium_perfringens_28_5.fa	0113A1018_Clostridium_difficile_31_16.fa	1	1	0/1000	0
0519A0210_Enterococcus_faecalis_37_393.fa	0113A1018_Clostridium_difficile_31_16.fa	1	1	0/1000	0
0519A0210_Escherichia_coli_51_343.fa	0113A1018_Clostridium_difficile_31_16.fa	1	1	0/1000	0
0519A0210_Propionibacterium_63_25.fa	0113A1018_Clostridium_difficile_31_16.fa	1	1	0/1000	0
0520A0211_Clostridium_perfringens_28_5.fa	0113A1018_Clostridium_difficile_31_16.fa	1	1	0/1000	0
0520A0211_Enterococcus_faecalis_37_195.fa	0113A1018_Clostridium_difficile_31_16.fa	1	1	0/1000	0
0520A0211_Propionibacterium_63_13.fa	0113A1018_Clostridium_difficile_31_16.fa	1	1	0/1000	0
0521A0212_Clostridium_perfringens_28_11.fa	0113A1018_Clostridium_difficile_31_16.fa	1	1	0/1000	0
0521A0212_Enterococcus_faecalis_37_88.fa	0113A1018_Clostridium_difficile_31_16.fa	1	1	0/1000	0
0521A0212_Propionibacterium_63_25.fa	0113A1018_Clostridium_difficile_31_16.fa	1	1	0/1000	0
0522A0213_Clostridium_perfringens_28_249.fa	0113A1018_Clostridium_difficile_31_16.fa	1	1	0/1000	0
0522A0213_Enterococcus_faecalis_37_181.fa	0113A1018_Clostridium_difficile_31_16.fa	1	1	0/1000	0
0522A0213_Propionibacterium_63_23.fa	0113A1018_Clostridium_difficile_31_16.fa	1	1	0/1000	0
0522W_Corynebacterium_59_9.fna	0113A1018_Clostridium_difficile_31_16.fa	1	1	0/1000	0
0523A0214_Clostridium_perfringens_28_241.fa	0113A1018_Clostridium_difficile_31_16.fa	1	1	0/1000	0
0523A0214_Enterococcus_faecalis_37_732.fa	0113A1018_Clostridium_difficile_31_16.fa	1	1	0/1000	0
0524A0215_Clostridium_perfringens_28_84.fa	0113A1018_Clostridium_difficile_31_16.fa	1	1	0/1000	0
0524A0215_Enterococcus_faecalis_37_280.fa	0113A1018_Clostridium_difficile_31_16.fa	1	1	0/1000	0
0524A0215_Propionibacterium_63_126.fa	0113A1018_Clostridium_difficile_31_16.fa	1	1	0/1000	0
0525A0216_Clostridium_perfringens_28_27.fa	0113A1018_Clostridium_difficile_31_16.fa	1	1	0/1000	0
0525A0216_Enterococcus_faecalis_37_334.fa	0113A1018_Clostridium_difficile_31_16.fa	1	1	0/1000	0
0525A0216_Propionibacterium_63_91.fa	0113A1018_Clostridium_difficile_31_16.fa	1	1	0/1000	0
0526A0217_Clostridium_perfringens_28_13.fa	0113A1018_Clostridium_difficile_31_16.fa	1	1	0/1000	0
0526A0217_Enterococcus_faecalis_37_500.fa	0113A1018_Clostridium_difficile_31_16.fa	1	1	0/1000	0
0526A0217_Propionibacterium_63_381.fa	0113A1018_Clostridium_difficile_31_16.fa	1	1	0/1000	0
0527A0218_Clostridium_perfringens_28_51.fa	0113A1018_Clostridium_difficile_31_16.fa	1	1	0/1000	0
0527A0218_Enterococcus_faecalis_37_119.fa	0113A1018_Clostridium_difficile_31_16.fa	1	1	0/1000	0
0527A0218_Escherichia_coli_51_258.fa	0113A1018_Clostridium_difficile_31_16.fa	1	1	0/1000	0
0527A0218_Klebsiella_pneumoniae_57_55.fa	0113A1018_Clostridium_difficile_31_16.fa	1	1	0/1000	0
0527A0218_Propionibacterium_63_28.fa	0113A1018_Clostridium_difficile_31_16.fa	1	1	0/1000	0
0527A0218_Serratia_marcescens_60_106.fa	0113A1018_Clostridium_difficile_31_16.fa	1	1	0/1000	0
0528A0219_Clostridium_perfringens_28_18.fa	0113A1018_Clostridium_difficile_31_16.fa	1	1	0/1000	0
0528A0219_Enterococcus_faecalis_37_57.fa	0113A1018_Clostridium_difficile_31_16.fa	1	1	0/1000	0
0528A0219_Propionibacterium_63_24.fa	0113A1018_Clostridium_difficile_31_16.fa	1	1	0/1000	0
0528Y_Escherichia_coli_51_14.fna	0113A1018_Clostridium_difficile_31_16.fa	1	1	0/1000	0
0528Y_Rothia_mucilaginosa_59_11.fna	0113A1018_Clostridium_difficile_31_16.fa	1	1	0/1000	0
0609A0303_Pantoea_sp_59_26.fa	0113A1018_Clostridium_difficile_31_16.fa	1	1	0/1000	0
0612A0306_Enterococcus_faecalis_37_60.fa	0113A1018_Clostridium_difficile_31_16.fa	1	1	0/1000	0
0612A0306_Klebsiella_pneumoniae_58_291.fa	0113A1018_Clostridium_difficile_31_16.fa	1	1	0/1000	0
0612A0306_Streptococcus_sp_37_19.fa	0113A1018_Clostridium_difficile_31_16.fa	0.295981	0.00032049	1/1000	0.704019
0613A0307_Klebsiella_sp_56_92.fa	0113A1018_Clostridium_difficile_31_16.fa	1	1	0/1000	0
0614A0308_Staphylococcus_sp_32_10.fa	0113A1018_Clostridium_difficile_31_16.fa	1	1	0/1000	0
0618A0312_Escherichia_coli_51_781.fa	0113A1018_Clostridium_difficile_31_16.fa	1	1	0/1000	0
0620A0314_Clostridium_perfringens_28_22.fa	0113A1018_Clostridium_difficile_31_16.fa	1	1	0/1000	0
0626A0320_Blautia_CAG37_48_18.fa	0113A1018_Clostridium_difficile_31_16.fa	0.295981	0.000425818	1/1000	0.704019
0626A0320_Veillonella_sp_39_248.fa	0113A1018_Clostridium_difficile_31_16.fa	1	1	0/1000	0
0807A0406_Veillonella_sp_39_6.fa	0113A1018_Clostridium_difficile_31_16.fa	1	1	0/1000	0
0810A0409_Staphylococcus_epidermidis__570.fa	0113A1018_Clostridium_difficile_31_16.fa	1	1	0/1000	0
0814A0413_Aeromonas_hydrophila__145.fa	0113A1018_Clostridium_difficile_31_16.fa	1	1	0/1000	0
0814A0413_Enterococcus_faecalis__268.fa	0113A1018_Clostridium_difficile_31_16.fa	0.263022	7.64E-08	2/1000	0.736978
0814A0413_Pseudomonas_aeruginosa__244.fa	0113A1018_Clostridium_difficile_31_16.fa	1	1	0/1000	0
0815A0414_Clostridium_difficile__190.fa	0113A1018_Clostridium_difficile_31_16.fa	0.000434439	0	982/1000	0.999565561
0815A0414_Propionibacterium_sp.KPL1844__40.fa	0113A1018_Clostridium_difficile_31_16.fa	1	1	0/1000	0
0817A0416_Enterobacter_cloacae__6.fa	0113A1018_Clostridium_difficile_31_16.fa	1	1	0/1000	0
0820A0419_Streptococcus_spp__32.fa	0113A1018_Clostridium_difficile_31_16.fa	1	1	0/1000	0
0821A0420_Clostridium_spp__9.fa	0113A1018_Clostridium_difficile_31_16.fa	1	1	0/1000	0
0823A0422_Citrobacter_freundii__316_partial.fa	0113A1018_Clostridium_difficile_31_16.fa	1	1	0/1000	0
0823A0422_Citrobacter_spp__81_partial.fa	0113A1018_Clostridium_difficile_31_16.fa	1	1	0/1000	0
0824A0423_Actinomyces_spp__381.fa	0113A1018_Clostridium_difficile_31_16.fa	1	1	0/1000	0
0826A0425_Clostridium_butyricum__71.fa	0113A1018_Clostridium_difficile_31_16.fa	0.295981	0.000497389	1/1000	0.704019
0826A0425_Propionibacterium_spp__27.fa	0113A1018_Clostridium_difficile_31_16.fa	1	1	0/1000	0
0826A0425_Veillonella_spp__8.fa	0113A1018_Clostridium_difficile_31_16.fa	1	1	0/1000	0
0827A0426_Clostridium_perfringens__151.fa	0113A1018_Clostridium_difficile_31_16.fa	0.295981	0.000432862	1/1000	0.704019
0905A0425_Helicobacter_spp_38_14.fa	0113A1018_Clostridium_difficile_31_16.fa	1	1	0/1000	0
0908A0428_Clostridium_perfringens_28_18.fa	0113A1018_Clostridium_difficile_31_16.fa	1	1	0/1000	0
0908A0428_Corynebacterium_spp_59_468.fa	0113A1018_Clostridium_difficile_31_16.fa	1	1	0/1000	0
0909A0429_Klebsiella_pneumoniae_58_33.fa	0113A1018_Clostridium_difficile_31_16.fa	1	1	0/1000	0
0910A0430_Enterococcus_faecalis_37_1487.fa	0113A1018_Clostridium_difficile_31_16.fa	0.263022	7.69E-08	2/1000	0.736978
0910A0430_Staphylococcus_spp_31_21.fa	0113A1018_Clostridium_difficile_31_16.fa	1	1	0/1000	0
0914A0504_Citrobacter_spp_52_208.fa	0113A1018_Clostridium_difficile_31_16.fa	1	1	0/1000	0
0918A0508_Citrobacter_spp_52_371.fa	0113A1018_Clostridium_difficile_31_16.fa	1	1	0/1000	0
1008A0609_Klebsiella_oxytoca_56_986.fa	0113A1018_Clostridium_difficile_31_16.fa	1	1	0/1000	0
1017A0618_Escherichia_coli_51_326.fa	0113A1018_Clostridium_difficile_31_16.fa	1	1	0/1000	0
1018A0619_Anaerococcus_vaginalis_29_53.fa	0113A1018_Clostridium_difficile_31_16.fa	1	1	0/1000	0
1018A0619_Veillonella_39_109.fa	0113A1018_Clostridium_difficile_31_16.fa	1	1	0/1000	0
1021A0622_Enterococcus_faecalis_38_47.fa	0113A1018_Clostridium_difficile_31_16.fa	1	1	0/1000	0
1022A0623_Clostridium_sp_28_643.fa	0113A1018_Clostridium_difficile_31_16.fa	1	1	0/1000	0
1022A0623_Haemophilus_sp_39_48.fa	0113A1018_Clostridium_difficile_31_16.fa	1	1	0/1000	0
1023A0624_Clostridiales_sp_40_79.fa	0113A1018_Clostridium_difficile_31_16.fa	0.263022	7.43E-08	2/1000	0.736978
1023A0624_Clostridium_sp_30_29.fa	0113A1018_Clostridium_difficile_31_16.fa	1	1	0/1000	0
1024A0625_Akkermansia_sp_57_239.fa	0113A1018_Clostridium_difficile_31_16.fa	1	1	0/1000	0
1030A0701_Clostridiales_sp_48_49.fa	0113A1018_Clostridium_difficile_31_16.fa	1	1	0/1000	0
1030A0701_Clostridium_perfringens_28_13.fa	0113A1018_Clostridium_difficile_31_16.fa	1	1	0/1000	0
1030A0701_Enterococcus_faecalis_37_7.fa	0113A1018_Clostridium_difficile_31_16.fa	0.263022	7.29E-08	2/1000	0.736978
1030A0701_Escherichia_coli_50_91.fa	0113A1018_Clostridium_difficile_31_16.fa	1	1	0/1000	0
1030A0701_Streptococcus_sp_40_10.fa	0113A1018_Clostridium_difficile_31_16.fa	1	1	0/1000	0
1107A0614_Bacteroides_spp__14.fa	0113A1018_Clostridium_difficile_31_16.fa	1	1	0/1000	0
1107A0614_Escherichia_coli__97.fa	0113A1018_Clostridium_difficile_31_16.fa	1	1	0/1000	0
1107A0614_Parabacteroides_spp__69.fa	0113A1018_Clostridium_difficile_31_16.fa	1	1	0/1000	0
1111A0618_Bacteroides_spp__301.fa	0113A1018_Clostridium_difficile_31_16.fa	1	1	0/1000	0
1112A0619_Bacteroides_spp.__166_partial.fa	0113A1018_Clostridium_difficile_31_16.fa	1	1	0/1000	0
1113A0620_Bacteroides_spp__480_partial.fa	0113A1018_Clostridium_difficile_31_16.fa	1	1	0/1000	0
1121A0628_Clostridium_perfringens__14.fa	0113A1018_Clostridium_difficile_31_16.fa	0.295981	0.000421885	1/1000	0.704019
1121A0628_Escherichia_coli__54.fa	0113A1018_Clostridium_difficile_31_16.fa	1	1	0/1000	0
1122A0629_Bacteroides_fragilis_44_353.fa	0113A1018_Clostridium_difficile_31_16.fa	1	1	0/1000	0
1122A0629_Streptococcus_anginosus_39_26.fa	0113A1018_Clostridium_difficile_31_16.fa	1	1	0/1000	0
1124A0701_Bifidobacterium_bifidum__21.fa	0113A1018_Clostridium_difficile_31_16.fa	1	1	0/1000	0
1126A0703_Bacteroides_caccae_42_35.fa	0113A1018_Clostridium_difficile_31_16.fa	1	1	0/1000	0
1126A0703_Bacteroides_sp_46_20.fa	0113A1018_Clostridium_difficile_31_16.fa	1	1	0/1000	0
1210A0713_Pseudomonas_sp_62_6.fa	0113A1018_Clostridium_difficile_31_16.fa	1	1	0/1000	0
1211A0714_Staphylococcus_lugdunensis_34_7.fa	0113A1018_Clostridium_difficile_31_16.fa	1	1	0/1000	0
1212A0715_Streptococcus_parasanguinis_42_201.fa	0113A1018_Clostridium_difficile_31_16.fa	1	1	0/1000	0
1213A0716_Enterococcus_faecalis_38_183.fa	0113A1018_Clostridium_difficile_31_16.fa	1	1	0/1000	0
1215A0718_Staphylococcus_aureus_33_308.fa	0113A1018_Clostridium_difficile_31_16.fa	1	1	0/1000	0
1216A0719_Staphylococcus_epidermidis_32_16.fa	0113A1018_Clostridium_difficile_31_16.fa	1	1	0/1000	0
1217A0720_Enterobacter_sp_56_182.fa	0113A1018_Clostridium_difficile_31_16.fa	1	1	0/1000	0
1222A0725_Peptoclostridium_difficile_28_116.fa	0113A1018_Clostridium_difficile_31_16.fa	0.00734051	0	750/1000	0.99265949
1224A0727_Clostridium_perfringens_28_201.fa	0113A1018_Clostridium_difficile_31_16.fa	1	1	0/1000	0
1224A0727_Veillonella_sp_39_236.fa	0113A1018_Clostridium_difficile_31_16.fa	1	1	0/1000	0
1225A0728_Aeromonas_sp_61_23.fa	0113A1018_Clostridium_difficile_31_16.fa	1	1	0/1000	0
1226A0729_Acinetobacter_baumannii_39_11.fa	0113A1018_Clostridium_difficile_31_16.fa	1	1	0/1000	0
1227A0730_Clostridium_sp_28_345.fa	0113A1018_Clostridium_difficile_31_16.fa	1	1	0/1000	0
1227A0730_Escherichia_coli_51_8.fa	0113A1018_Clostridium_difficile_31_16.fa	1	1	0/1000	0
1407A0802_Pseudomonas_spp_63_14.fa	0113A1018_Clostridium_difficile_31_16.fa	1	1	0/1000	0
1410A0805_Staphylococcus_epidermidis_32_27.fa	0113A1018_Clostridium_difficile_31_16.fa	1	1	0/1000	0
1413A0808_Propionibacterium_sp_63_8.fa	0113A1018_Clostridium_difficile_31_16.fa	1	1	0/1000	0
1415A0810_Enterobacteriales_spp_49_566.fa	0113A1018_Clostridium_difficile_31_16.fa	1	1	0/1000	0
1417A0812_Actinomyces_urogenitalis_69_55.fa	0113A1018_Clostridium_difficile_31_16.fa	1	1	0/1000	0
1417A0812_Enterococcus_faecalis_37_10.fa	0113A1018_Clostridium_difficile_31_16.fa	0.263022	7.30E-08	2/1000	0.736978
1417A0812_Finegoldia_magna_32_15.fa	0113A1018_Clostridium_difficile_31_16.fa	1	1	0/1000	0
1417A0812_Peptoniphilus_harei_35_12.fa	0113A1018_Clostridium_difficile_31_16.fa	1	1	0/1000	0
1417A0812_Propionibacterium_sp_63_10.fa	0113A1018_Clostridium_difficile_31_16.fa	1	1	0/1000	0
1417A0812_Veillonella_sp_39_894.fa	0113A1018_Clostridium_difficile_31_16.fa	1	1	0/1000	0
1418A0813_Staphylococcus_aureus_33_122.fa	0113A1018_Clostridium_difficile_31_16.fa	1	1	0/1000	0
1419A0814_Clostridium_perfringens_28_50.fa	0113A1018_Clostridium_difficile_31_16.fa	0.295981	0.000416008	1/1000	0.704019
1419A0814_Enterobacter_sp_55_241.fa	0113A1018_Clostridium_difficile_31_16.fa	1	1	0/1000	0
1419A0814_Pseudomonas_aeruginosa_67_24.fa	0113A1018_Clostridium_difficile_31_16.fa	1	1	0/1000	0
1420A0815_Peptoclostridium_difficile_28_202.fa	0113A1018_Clostridium_difficile_31_16.fa	0.00741321	0	748/1000	0.99258679
1421A0816_Haemophilus_haemolyticus_38_21.fa	0113A1018_Clostridium_difficile_31_16.fa	1	1	0/1000	0
1421A0816_Klebsiella_oxytoca_55_20.fa	0113A1018_Clostridium_difficile_31_16.fa	1	1	0/1000	0
1423A0818_Anaerococcus_vaginalis_29_24.fa	0113A1018_Clostridium_difficile_31_16.fa	1	1	0/1000	0
1426A0821_Clostridium_spp__110.fa	0113A1018_Clostridium_difficile_31_16.fa	1	1	0/1000	0
1428A0823_Klebsiella_pneumoniae__476_partial.fa	0113A1018_Clostridium_difficile_31_16.fa	1	1	0/1000	0
1505A0814_Sneathia_sp_27_442.fa	0113A1018_Clostridium_difficile_31_16.fa	0.295981	0.000228787	1/1000	0.704019
1509A0818_Mycoplasma_hominis_27_34.fa	0113A1018_Clostridium_difficile_31_16.fa	1	1	0/1000	0
1509A0818_Staphylococcus_sp_32_185.fa	0113A1018_Clostridium_difficile_31_16.fa	1	1	0/1000	0
1512A0821_Klebsiella_pneumoniae_58_550.fa	0113A1018_Clostridium_difficile_31_16.fa	1	1	0/1000	0
1607A0825_Staphylococcus_sp_32_28.fa	0113A1018_Clostridium_difficile_31_16.fa	1	1	0/1000	0
1615A0902_Klebsiella_pneumoniae_58_198.fa	0113A1018_Clostridium_difficile_31_16.fa	1	1	0/1000	0
1616A0903_Enterococcus_faecalis_37_15.fa	0113A1018_Clostridium_difficile_31_16.fa	0.263022	7.39E-08	2/1000	0.736978
1617A0904_Clostridium_7243FAA_28_9.fa	0113A1018_Clostridium_difficile_31_16.fa	1	1	0/1000	0
1618A0905_Klebsiella_oxytoca_55_46.fa	0113A1018_Clostridium_difficile_31_16.fa	1	1	0/1000	0
1618A0905_Providencia_sp_40_19.fa	0113A1018_Clostridium_difficile_31_16.fa	1	1	0/1000	0
1619A0906_Finegoldia_magna_32_24.fa	0113A1018_Clostridium_difficile_31_16.fa	1	1	0/1000	0
1625A0912_Actinomyces_turicensis_57_14.fa	0113A1018_Clostridium_difficile_31_16.fa	1	1	0/1000	0
1625A0912_Propionibacterium_sp_64_5.fa	0113A1018_Clostridium_difficile_31_16.fa	1	1	0/1000	0
1627A0914_Varibaculum_cambriense_53_10.fa	0113A1018_Clostridium_difficile_31_16.fa	1	1	0/1000	0
1628A0915_Citrobacter_freundii_52_189.fa	0113A1018_Clostridium_difficile_31_16.fa	1	1	0/1000	0
1628A0915_Clostridium_MSTE9_45_52.fa	0113A1018_Clostridium_difficile_31_16.fa	1	1	0/1000	0
1628A0915_Enterobacter_sp_56_95.fa	0113A1018_Clostridium_difficile_31_16.fa	1	1	0/1000	0
1707A0924_Escherichia_coli_51_446.fa	0113A1018_Clostridium_difficile_31_16.fa	1	1	0/1000	0
1708A0925_Staphylococcus_sp_32_5.fa	0113A1018_Clostridium_difficile_31_16.fa	1	1	0/1000	0
1711A0928_Enterobacteriales_sp_52_220.fa	0113A1018_Clostridium_difficile_31_16.fa	1	1	0/1000	0
1714A1001_Finegoldia_magna_32_10.fa	0113A1018_Clostridium_difficile_31_16.fa	1	1	0/1000	0
1722A1009_Klebsiella_oxytoca_56_256.fa	0113A1018_Clostridium_difficile_31_16.fa	1	1	0/1000	0
1723A1010_Enterococcus_faecalis_38_8.fa	0113A1018_Clostridium_difficile_31_16.fa	1	1	0/1000	0
1727A1014_Varibaculum_cambriense_53_18.fa	0113A1018_Clostridium_difficile_31_16.fa	1	1	0/1000	0
1806A1011_Lactococcus_lactis_36_56.fa	0113A1018_Clostridium_difficile_31_16.fa	1	1	0/1000	0
1806A1011_Streptococcus_agalactiae_35_88.fa	0113A1018_Clostridium_difficile_31_16.fa	1	1	0/1000	0
1809A1014_Aeromonas_sp_62_12.fa	0113A1018_Clostridium_difficile_31_16.fa	1	1	0/1000	0
1810A1015_Staphylococcus_sp_32_14.fa	0113A1018_Clostridium_difficile_31_16.fa	1	1	0/1000	0
1811A1016_Escherichia_coli_51_728.fa	0113A1018_Clostridium_difficile_31_16.fa	1	1	0/1000	0
1813A1018_Enterococcus_faecalis_38_7.fa	0113A1018_Clostridium_difficile_31_16.fa	1	1	0/1000	0
1820A1025_Klebsiella_oxytoca_56_18.fa	0113A1018_Clostridium_difficile_31_16.fa	1	1	0/1000	0
1821A1026_Prevotella_bivia_40_11.fa	0113A1018_Clostridium_difficile_31_16.fa	1	1	0/1000	0
1822A1027_Peptoclostridium_difficile_28_381.fa	0113A1018_Clostridium_difficile_31_16.fa	0.00748619	0	746/1000	0.99251381
1823A1028_Veillonella_sp_39_9.fa	0113A1018_Clostridium_difficile_31_16.fa	1	1	0/1000	0
31_007_Staphylococcus_epidermidis_32_7.fa	0113A1018_Clostridium_difficile_31_16.fa	1	1	0/1000	0
31_011_Veillonella_39_88.fa	0113A1018_Clostridium_difficile_31_16.fa	1	1	0/1000	0
31_013_Anaerococcus_30_18.fa	0113A1018_Clostridium_difficile_31_16.fa	1	1	0/1000	0
31_016_Klebsiella_pneumoniae_58_447.fa	0113A1018_Clostridium_difficile_31_16.fa	1	1	0/1000	0
31_018_Eggerthella_64_20.fa	0113A1018_Clostridium_difficile_31_16.fa	1	1	0/1000	0
31_018_Streptococcus_agalactiae_35_28.fa	0113A1018_Clostridium_difficile_31_16.fa	1	1	0/1000	0
31_020_Enterococcus_faecalis_37_49.fa	0113A1018_Clostridium_difficile_31_16.fa	1	1	0/1000	0
35_002_Enterococcus_faecalis_37_29.fa	0113A1018_Clostridium_difficile_31_16.fa	1	1	0/1000	0
35_006_Serratia_marcescens-related_60_25.fa	0113A1018_Clostridium_difficile_31_16.fa	1	1	0/1000	0
35_006_Staphylococcus_epidermidis_32_23.fa	0113A1018_Clostridium_difficile_31_16.fa	1	1	0/1000	0
35_010_Streptococcus_agalactiae_35_37.fa	0113A1018_Clostridium_difficile_31_16.fa	1	1	0/1000	0
35_014_Escherichia_coli_51_67.fa	0113A1018_Clostridium_difficile_31_16.fa	1	1	0/1000	0
35_014_Klebsiella_pneumoniae_57_699.fa	0113A1018_Clostridium_difficile_31_16.fa	1	1	0/1000	0
35_016_Atopobium_minutum_49_6.fa	0113A1018_Clostridium_difficile_31_16.fa	1	1	0/1000	0
35_016_Bifidobacterium_sp._MSTE12-related_58_8.fa	0113A1018_Clostridium_difficile_31_16.fa	1	1	0/1000	0
35_016_Clostridiales_35_18.fa	0113A1018_Clostridium_difficile_31_16.fa	0.295981	0.000322	1/1000	0.704019
35_016_Veillonella_39_38.fa	0113A1018_Clostridium_difficile_31_16.fa	1	1	0/1000	0
35_018_Bifidobacterium_bifidum_63_424.fa	0113A1018_Clostridium_difficile_31_16.fa	1	1	0/1000	0
35_020_Actinomyces_urogenitalis_69_15.fa	0113A1018_Clostridium_difficile_31_16.fa	1	1	0/1000	0
35_020_Eggerthella_64_6.fa	0113A1018_Clostridium_difficile_31_16.fa	1	1	0/1000	0
35_020_Propionibacterium_63_20.fa	0113A1018_Clostridium_difficile_31_16.fa	1	1	0/1000	0
35_023_Intestinibacter_bartlettii-related_29_15.fa	0113A1018_Clostridium_difficile_31_16.fa	0.295981	0.000386074	1/1000	0.704019
35_023_Veillonella_39_51.fa	0113A1018_Clostridium_difficile_31_16.fa	1	1	0/1000	0
35_024_Clostridium_perfringens_28_29.fa	0113A1018_Clostridium_difficile_31_16.fa	0.295981	0.000423063	1/1000	0.704019
35_024_Escherichia_coli_51_435.fa	0113A1018_Clostridium_difficile_31_16.fa	1	1	0/1000	0
38_002_Anaerococcus_vaginalis_29_15.fa	0113A1018_Clostridium_difficile_31_16.fa	1	1	0/1000	0
38_002_Clostridium_30_60.fa	0113A1018_Clostridium_difficile_31_16.fa	1	1	0/1000	0
38_002_Clostridium_perfringens_28_54.fa	0113A1018_Clostridium_difficile_31_16.fa	1	1	0/1000	0
38_002_Peptoclostridium_difficile_28_46.fa	0113A1018_Clostridium_difficile_31_16.fa	0.00785531	0	736/1000	0.99214469
38_002_Peptoniphilus_harei_34_30.fa	0113A1018_Clostridium_difficile_31_16.fa	1	1	0/1000	0
38_002_Peptostreptococcus_36_37.fa	0113A1018_Clostridium_difficile_31_16.fa	0.295981	0.000298187	1/1000	0.704019
38_004_Veillonella_39_32.fa	0113A1018_Clostridium_difficile_31_16.fa	1	1	0/1000	0
38_005_Citrobacter_freundii-related_52_281.fa	0113A1018_Clostridium_difficile_31_16.fa	1	1	0/1000	0
38_005_Enterococcus_casseliflavus_43_46.fa	0113A1018_Clostridium_difficile_31_16.fa	1	1	0/1000	0
38_005_Enterococcus_faecium_38_15.fa	0113A1018_Clostridium_difficile_31_16.fa	1	1	0/1000	0
38_006_Haemophilus_parainfluenzae_39_14.fa	0113A1018_Clostridium_difficile_31_16.fa	1	1	0/1000	0
38_006_Staphylococcus_epidermidis_32_27.fa	0113A1018_Clostridium_difficile_31_16.fa	1	1	0/1000	0
38_010_Enterobacter_cloacae_56_16.fa	0113A1018_Clostridium_difficile_31_16.fa	1	1	0/1000	0
38_010_Finegoldia_magna_32_24.fa	0113A1018_Clostridium_difficile_31_16.fa	1	1	0/1000	0
38_010_Fusobacterium_periodonticum_28_58.fa	0113A1018_Clostridium_difficile_31_16.fa	1	1	0/1000	0
38_010_Haemophilus_parainfluenzae_39_630.fa	0113A1018_Clostridium_difficile_31_16.fa	1	1	0/1000	0
38_012_Enterococcus_faecalis_37_118.fa	0113A1018_Clostridium_difficile_31_16.fa	1	1	0/1000	0
38_012_Veillonella_39_429.fa	0113A1018_Clostridium_difficile_31_16.fa	1	1	0/1000	0
38_014_Streptococcus_parasanguinis_42_67.fa	0113A1018_Clostridium_difficile_31_16.fa	1	1	0/1000	0
38_015_Clostridium_30_9.fa	0113A1018_Clostridium_difficile_31_16.fa	1	1	0/1000	0
38_015_Pantoea_sp._PSNIH2_58_10.fa	0113A1018_Clostridium_difficile_31_16.fa	1	1	0/1000	0
38_015_Propionibacterium_63_53.fa	0113A1018_Clostridium_difficile_31_16.fa	1	1	0/1000	0
39_001_Actinobacteria_63_42.fa	0113A1018_Clostridium_difficile_31_16.fa	1	1	0/1000	0
39_001_Finegoldia_magna_32_21.fa	0113A1018_Clostridium_difficile_31_16.fa	1	1	0/1000	0
39_001_Pantoea_59_18.fa	0113A1018_Clostridium_difficile_31_16.fa	1	1	0/1000	0
39_002_Pantoea_57_18.fa	0113A1018_Clostridium_difficile_31_16.fa	1	1	0/1000	0
39_002_Streptococcus_salivarius-related_39_42.fa	0113A1018_Clostridium_difficile_31_16.fa	1	1	0/1000	0
39_003_Citrobacter_52_104.fa	0113A1018_Clostridium_difficile_31_16.fa	1	1	0/1000	0
39_003_Clostridium_butyricum-related_29_11.fa	0113A1018_Clostridium_difficile_31_16.fa	1	1	0/1000	0
39_003_Enterococcus_faecalis_37_54.fa	0113A1018_Clostridium_difficile_31_16.fa	1	1	0/1000	0
39_003_Enterococcus_faecium_38_92.fa	0113A1018_Clostridium_difficile_31_16.fa	1	1	0/1000	0
39_003_Lactobacillus_fermentum_52_15.fa	0113A1018_Clostridium_difficile_31_16.fa	1	1	0/1000	0
39_003_Streptococcus_40_6.fa	0113A1018_Clostridium_difficile_31_16.fa	1	1	0/1000	0
39_004_Staphylococcus_epidermidis_32_69.fa	0113A1018_Clostridium_difficile_31_16.fa	1	1	0/1000	0
39_006_Clostridium_paraputrificum_30_69.fa	0113A1018_Clostridium_difficile_31_16.fa	1	1	0/1000	0
39_006_Enterobacter_cloacae_56_86.fa	0113A1018_Clostridium_difficile_31_16.fa	1	1	0/1000	0
39_006_Negativicoccus_succinicivorans_51_34.fa	0113A1018_Clostridium_difficile_31_16.fa	1	1	0/1000	0
39_006_Peptostreptococcus_36_23.fa	0113A1018_Clostridium_difficile_31_16.fa	0.295981	0.000312753	1/1000	0.704019
39_007_Streptococcus_parasanguinis_42_66.fa	0113A1018_Clostridium_difficile_31_16.fa	1	1	0/1000	0
39_009_Acinetobacter_baumannii_39_15.fa	0113A1018_Clostridium_difficile_31_16.fa	1	1	0/1000	0
39_009_Lactobacillus_rhamnosus_47_369.fa	0113A1018_Clostridium_difficile_31_16.fa	1	1	0/1000	0
60_002_Pseudomonas_aeruginosa_66_7.fa	0113A1018_Clostridium_difficile_31_16.fa	1	1	0/1000	0
60_002_Staphylococcus_epidermidis_32_10.fa	0113A1018_Clostridium_difficile_31_16.fa	1	1	0/1000	0
60_004_Enterococcus_faecalis_38_16.fa	0113A1018_Clostridium_difficile_31_16.fa	1	1	0/1000	0
60_007_Bifidobacterium_breve_59_91.fa	0113A1018_Clostridium_difficile_31_16.fa	1	1	0/1000	0
60_007_Enterococcus_faecium_38_19.fa	0113A1018_Clostridium_difficile_31_16.fa	1	1	0/1000	0
60_007_Veillonella_39_42.fa	0113A1018_Clostridium_difficile_31_16.fa	1	1	0/1000	0
60_008_Escherichia_coli_51_282.fa	0113A1018_Clostridium_difficile_31_16.fa	1	1	0/1000	0
60_010_Clostridium_paraputrificum_30_37.fa	0113A1018_Clostridium_difficile_31_16.fa	1	1	0/1000	0
60_010_Clostridium_perfringens_28_9.fa	0113A1018_Clostridium_difficile_31_16.fa	0.295981	0.000407861	1/1000	0.704019
60_010_Peptoclostridium_difficile_28_20.fa	0113A1018_Clostridium_difficile_31_16.fa	0.00834599	0	723/1000	0.99165401
60_011_Streptococcus_vestibularis-related_41_7.fa	0113A1018_Clostridium_difficile_31_16.fa	1	1	0/1000	0
61_003_Enterobacter_cloacae_55_37.fa	0113A1018_Clostridium_difficile_31_16.fa	1	1	0/1000	0
61_007_Enterococcus_faecalis_37_1422.fa	0113A1018_Clostridium_difficile_31_16.fa	1	1	0/1000	0
61_007_Klebsiella_pneumoniae_57_47.fa	0113A1018_Clostridium_difficile_31_16.fa	1	1	0/1000	0
61_007_Staphylococcus_epidermidis_32_15.fa	0113A1018_Clostridium_difficile_31_16.fa	1	1	0/1000	0
61_008_Pseudomonas_aeruginosa_66_38.fa	0113A1018_Clostridium_difficile_31_16.fa	1	1	0/1000	0
61_010_Citrobacter_52_211.fa	0113A1018_Clostridium_difficile_31_16.fa	1	1	0/1000	0
61_013_Enterococcus_faecium_38_6.fa	0113A1018_Clostridium_difficile_31_16.fa	1	1	0/1000	0
61_013_Haemophilus_parainfluenzae_related_39_7.fa	0113A1018_Clostridium_difficile_31_16.fa	1	1	0/1000	0
64_003_Citrobacter_freundii-related_52_820.fa	0113A1018_Clostridium_difficile_31_16.fa	1	1	0/1000	0
64_003_Staphylococcus_epidermidis_32_33.fa	0113A1018_Clostridium_difficile_31_16.fa	1	1	0/1000	0
64_009_Clostridium_paraputrificum_30_40.fa	0113A1018_Clostridium_difficile_31_16.fa	1	1	0/1000	0
64_009_Lachnospiraceae_oral__082-related_38_23.fa	0113A1018_Clostridium_difficile_31_16.fa	1	1	0/1000	0
64_009_Streptococcus_vestibularis-related_40_9.fa	0113A1018_Clostridium_difficile_31_16.fa	1	1	0/1000	0
64_009_Varibaculum_cambriense_53_16.fa	0113A1018_Clostridium_difficile_31_16.fa	1	1	0/1000	0
64_010_Actinomyces_65_8.fa	0113A1018_Clostridium_difficile_31_16.fa	1	1	0/1000	0
64_010_Anaerococcus_vaginalis_29_38.fa	0113A1018_Clostridium_difficile_31_16.fa	1	1	0/1000	0
64_010_Atopobium_48_11.fa	0113A1018_Clostridium_difficile_31_16.fa	1	1	0/1000	0
64_010_Bifidobacterium_scardovii_65_66.fa	0113A1018_Clostridium_difficile_31_16.fa	1	1	0/1000	0
64_010_Enterococcus_faecalis_37_18.fa	0113A1018_Clostridium_difficile_31_16.fa	1	1	0/1000	0
64_013_Peptoclostridium_difficile_28_21.fa	0113A1018_Clostridium_difficile_31_16.fa	0.000680979	0	972/1000	0.999319021
64_013_Veillonella_parvula_related_39_214.fa	0113A1018_Clostridium_difficile_31_16.fa	1	1	0/1000	0
64_018_Propionibacterium_63_42.fa	0113A1018_Clostridium_difficile_31_16.fa	1	1	0/1000	0
64_021_Clostridium_perfringens_29_11.fa	0113A1018_Clostridium_difficile_31_16.fa	0.295981	0.00038857	1/1000	0.704019
64_021_Klebsiella_pneumoniae_57_267.fa	0113A1018_Clostridium_difficile_31_16.fa	1	1	0/1000	0
64_021_Negativicoccus_succinicivorans_51_17.fa	0113A1018_Clostridium_difficile_31_16.fa	1	1	0/1000	0
64_021_Peptoniphilus_harei_related_32_72.fa	0113A1018_Clostridium_difficile_31_16.fa	1	1	0/1000	0
64_021_Subdoligranulum_sp._4_3_54A2FAA-related_57_180.fa	0113A1018_Clostridium_difficile_31_16.fa	1	1	0/1000	0
65_003_Actinomyces_sp._S4-C9_56_26.fa	0113A1018_Clostridium_difficile_31_16.fa	1	1	0/1000	0
65_003_Anaerococcus_vaginalis-related_29_127.fa	0113A1018_Clostridium_difficile_31_16.fa	1	1	0/1000	0
65_003_Peptostreptococcus_anaerobius_36_11.fa	0113A1018_Clostridium_difficile_31_16.fa	0.295981	0.00029626	1/1000	0.704019
65_003_Varibaculum_cambriense_53_25.fa	0113A1018_Clostridium_difficile_31_16.fa	1	1	0/1000	0
65_003_Veillonella_oral_taxon_158_39_45.fa	0113A1018_Clostridium_difficile_31_16.fa	1	1	0/1000	0
65_005_Klebsiella_pneumoniae_57_2245.fa	0113A1018_Clostridium_difficile_31_16.fa	1	1	0/1000	0
65_007_Enterococcus_faecalis_37_10.fa	0113A1018_Clostridium_difficile_31_16.fa	0.263022	7.67E-08	2/1000	0.736978
65_007_Pseudomonas_aeruginosa_66_63.fa	0113A1018_Clostridium_difficile_31_16.fa	1	1	0/1000	0
65_010_Bifidobacterium_breve_59_65.fa	0113A1018_Clostridium_difficile_31_16.fa	1	1	0/1000	0
65_019_Escherichia_coli_51_346.fa	0113A1018_Clostridium_difficile_31_16.fa	1	1	0/1000	0
65_019_Peptoniphilus_harei_related_31_18.fa	0113A1018_Clostridium_difficile_31_16.fa	1	1	0/1000	0
65_029_Finegoldia_magna_32_13.fa	0113A1018_Clostridium_difficile_31_16.fa	1	1	0/1000	0
65_029_Peptoniphilus_harei_related_34_12.fa	0113A1018_Clostridium_difficile_31_16.fa	1	1	0/1000	0
65_029_Propionibacterium_63_23.fa	0113A1018_Clostridium_difficile_31_16.fa	1	1	0/1000	0
66_004_Clostridium_perfringens_28_55.fa	0113A1018_Clostridium_difficile_31_16.fa	1	1	0/1000	0
66_004_Escherichia_coli_56_39.fa	0113A1018_Clostridium_difficile_31_16.fa	1	1	0/1000	0
66_004_Serratia_liquefaciens_56_62.fa	0113A1018_Clostridium_difficile_31_16.fa	1	1	0/1000	0
66_006_Clostridium__paraputrificum_30_389.fa	0113A1018_Clostridium_difficile_31_16.fa	1	1	0/1000	0
66_006_Veillonella_39_54.fa	0113A1018_Clostridium_difficile_31_16.fa	1	1	0/1000	0
66_008_Clostridium_perfringens_28_174.fa	0113A1018_Clostridium_difficile_31_16.fa	1	1	0/1000	0
66_008_Enterobacter_56_149.fa	0113A1018_Clostridium_difficile_31_16.fa	1	1	0/1000	0
66_008_Enterococcus_faecalis_37_368.fa	0113A1018_Clostridium_difficile_31_16.fa	0.263022	7.92E-08	2/1000	0.736978
66_014_Propionibacterium_63_40.fa	0113A1018_Clostridium_difficile_31_16.fa	1	1	0/1000	0
66_015_Staphylococcus_epidermidis_32_26.fa	0113A1018_Clostridium_difficile_31_16.fa	1	1	0/1000	0
66_017_Veillonella_39_13.fa	0113A1018_Clostridium_difficile_31_16.fa	1	1	0/1000	0
66_019_Finegoldia_magna-related_32_18.fa	0113A1018_Clostridium_difficile_31_16.fa	1	1	0/1000	0
66_020_Actinomyces_urogenitalis_69_28.fa	0113A1018_Clostridium_difficile_31_16.fa	1	1	0/1000	0
66_020_Clostridium_perfringens_28_8.fa	0113A1018_Clostridium_difficile_31_16.fa	0.295981	0.000401688	1/1000	0.704019
66_020_Negativicoccus_succinicivorans_51_16.fa	0113A1018_Clostridium_difficile_31_16.fa	1	1	0/1000	0
66_020_Ruminococcus_41_244.fa	0113A1018_Clostridium_difficile_31_16.fa	0.295981	0.000436337	1/1000	0.704019
69_002_Staphylococcus_epidermidis_32_11.fa	0113A1018_Clostridium_difficile_31_16.fa	1	1	0/1000	0
69_008_Escherichia_coli_51_138.fa	0113A1018_Clostridium_difficile_31_16.fa	1	1	0/1000	0
69_008_Finegoldia_magna-related_32_18.fa	0113A1018_Clostridium_difficile_31_16.fa	1	1	0/1000	0
69_008_Negativicoccus_succinicivorans_52_18.fa	0113A1018_Clostridium_difficile_31_16.fa	1	1	0/1000	0
69_008_Propionibacterium_63_41.fa	0113A1018_Clostridium_difficile_31_16.fa	1	1	0/1000	0
69_010_Enterobacter_sp._35699-related_55_343.fa	0113A1018_Clostridium_difficile_31_16.fa	1	1	0/1000	0
69_018_Peptoniphilus_30_15.fa	0113A1018_Clostridium_difficile_31_16.fa	1	1	0/1000	0
70_001_Staphylococcus_haemolyticus-related_33_44.fa	0113A1018_Clostridium_difficile_31_16.fa	1	1	0/1000	0
70_002_Corynebacterium_sp._KPL1821_59_116.fa	0113A1018_Clostridium_difficile_31_16.fa	1	1	0/1000	0
70_002_Enterobacter_sp._35699-related_55_138.fa	0113A1018_Clostridium_difficile_31_16.fa	1	1	0/1000	0
70_002_Staphylococcus_warneri-related_33_143.fa	0113A1018_Clostridium_difficile_31_16.fa	1	1	0/1000	0
70_007_Propionibacterium_63_44.fa	0113A1018_Clostridium_difficile_31_16.fa	1	1	0/1000	0
70_007_Staphylococcus_epidermidis_32_52.fa	0113A1018_Clostridium_difficile_31_16.fa	1	1	0/1000	0
70_010_Klebsiella_pneumoniae_57_248.fa	0113A1018_Clostridium_difficile_31_16.fa	1	1	0/1000	0
70_011_Actinomyces_59_136.fa	0113A1018_Clostridium_difficile_31_16.fa	1	1	0/1000	0
70_011_Anaerococcus_vaginalis_29_60.fa	0113A1018_Clostridium_difficile_31_16.fa	1	1	0/1000	0
70_011_Campylobacter_ureolyticus-related_29_8.fa	0113A1018_Clostridium_difficile_31_16.fa	1	1	0/1000	0
70_011_Eggerthella_64_60.fa	0113A1018_Clostridium_difficile_31_16.fa	1	1	0/1000	0
70_011_Finegoldia_magna_32_22.fa	0113A1018_Clostridium_difficile_31_16.fa	1	1	0/1000	0
70_011_Negativicoccus_succinicivorans_51_49.fa	0113A1018_Clostridium_difficile_31_16.fa	1	1	0/1000	0
70_011_Peptoniphilus_harei_30_11.fa	0113A1018_Clostridium_difficile_31_16.fa	1	1	0/1000	0
70_011_Propionibacterium_64_26.fa	0113A1018_Clostridium_difficile_31_16.fa	1	1	0/1000	0
70_015_Anaerococcus_vaginalis_29_15.fa	0113A1018_Clostridium_difficile_31_16.fa	1	1	0/1000	0
70_016_Clostridiales_46_21.fa	0113A1018_Clostridium_difficile_31_16.fa	1	1	0/1000	0
70_016_Clostridiales_53_10.fa	0113A1018_Clostridium_difficile_31_16.fa	0.295981	0.000360829	1/1000	0.704019
71_003_Enterococcus_faecium_38_26.fa	0113A1018_Clostridium_difficile_31_16.fa	1	1	0/1000	0
71_003_Staphylococcus_epidermidis_32_25.fa	0113A1018_Clostridium_difficile_31_16.fa	1	1	0/1000	0
71_005_Klebsiella_pneumoniae_57_224.fa	0113A1018_Clostridium_difficile_31_16.fa	1	1	0/1000	0
71_006_Negativicoccus_succinicivorans_51_19.fa	0113A1018_Clostridium_difficile_31_16.fa	1	1	0/1000	0
71_006_Propionibacterium_63_31.fa	0113A1018_Clostridium_difficile_31_16.fa	1	1	0/1000	0
71_007_Dialister_43_7.fa	0113A1018_Clostridium_difficile_31_16.fa	1	1	0/1000	0
71_007_Finegoldia_magna_32_11.fa	0113A1018_Clostridium_difficile_31_16.fa	1	1	0/1000	0
71_008_Peptoniphilus_harei_30_24.fa	0113A1018_Clostridium_difficile_31_16.fa	1	1	0/1000	0
71_012_Atopobium_minutum_49_6.fa	0113A1018_Clostridium_difficile_31_16.fa	1	1	0/1000	0
71_012_Clostridia_36_18.fa	0113A1018_Clostridium_difficile_31_16.fa	0.295981	0.000323882	1/1000	0.704019
71_012_Dialister_42_11.fa	0113A1018_Clostridium_difficile_31_16.fa	1	1	0/1000	0
71_012_Escherichia_coli_51_665.fa	0113A1018_Clostridium_difficile_31_16.fa	1	1	0/1000	0
71_012_Veillonella_39_38.fa	0113A1018_Clostridium_difficile_31_16.fa	1	1	0/1000	0
71_013_Peptoniphilus_harei_34_8.fa	0113A1018_Clostridium_difficile_31_16.fa	1	1	0/1000	0
71_014_Bifidobacterium_bifidum_63_594.fa	0113A1018_Clostridium_difficile_31_16.fa	1	1	0/1000	0
71_014_Bifidobacterium_sp._MSTE12_58_20.fa	0113A1018_Clostridium_difficile_31_16.fa	1	1	0/1000	0
71_014_Enterococcus_faecalis_37_16.fa	0113A1018_Clostridium_difficile_31_16.fa	1	1	0/1000	0
71_014_Prevotella_40_8.fa	0113A1018_Clostridium_difficile_31_16.fa	1	1	0/1000	0
71_016_Bifidobacterium_scardovii_65_30.fa	0113A1018_Clostridium_difficile_31_16.fa	1	1	0/1000	0
71_016_Staphylococcus_epidermidis_33_7.fa	0113A1018_Clostridium_difficile_31_16.fa	1	1	0/1000	0
71_021_Bifidobacterium_longum_60_36.fa	0113A1018_Clostridium_difficile_31_16.fa	1	1	0/1000	0
88_003_Klebsiella_pneumoniae_58_404.fa	0113A1018_Clostridium_difficile_31_16.fa	1	1	0/1000	0
88_003_Veillonella_39_127.fa	0113A1018_Clostridium_difficile_31_16.fa	1	1	0/1000	0
88_007_Finegoldia_magna_32_19.fa	0113A1018_Clostridium_difficile_31_16.fa	1	1	0/1000	0
88_009_Enterococcus_faecalis_38_113.fa	0113A1018_Clostridium_difficile_31_16.fa	1	1	0/1000	0
88_014_Actinomyces_sp._S4-C9_56_10.fa	0113A1018_Clostridium_difficile_31_16.fa	1	1	0/1000	0
88_014_Anaerococcus_vaginalis_29_41.fa	0113A1018_Clostridium_difficile_31_16.fa	1	1	0/1000	0
88_014_Clostridium_paraputrificum_30_60.fa	0113A1018_Clostridium_difficile_31_16.fa	1	1	0/1000	0
88_014_Clostridium_sp._KLE_1755_48_124.fa	0113A1018_Clostridium_difficile_31_16.fa	1	1	0/1000	0
88_014_Streptococcus_agalactiae_35_5.fa	0113A1018_Clostridium_difficile_31_16.fa	1	1	0/1000	0
88_015_Finegoldia_magna_32_8.fa	0113A1018_Clostridium_difficile_31_16.fa	1	1	0/1000	0
88_015_Veillonella_39_370.fa	0113A1018_Clostridium_difficile_31_16.fa	1	1	0/1000	0
88_016_Atopobium_48_21.fa	0113A1018_Clostridium_difficile_31_16.fa	1	1	0/1000	0
88_017_Finegoldia_magna_32_11.fa	0113A1018_Clostridium_difficile_31_16.fa	1	1	0/1000	0
88_017_Firmicutes_bacterium_46_38.fa	0113A1018_Clostridium_difficile_31_16.fa	0.295981	0.000546956	1/1000	0.704019
88_017_Negativicoccus_succinicivorans_52_13.fa	0113A1018_Clostridium_difficile_31_16.fa	1	1	0/1000	0
88_017_Peptoclostridium_difficile_28_30.fa	0113A1018_Clostridium_difficile_31_16.fa	0.00755945	0	744/1000	0.99244055
93_004_Enterococcus_faecalis_38_79.fa	0113A1018_Clostridium_difficile_31_16.fa	1	1	0/1000	0
93_004_Haemophilus_parainfluenzae_39_44.fa	0113A1018_Clostridium_difficile_31_16.fa	1	1	0/1000	0
93_009_Staphylococcus_epidermidis_32_326.fa	0113A1018_Clostridium_difficile_31_16.fa	1	1	0/1000	0
93_010_Clostridium_perfringens_28_86.fa	0113A1018_Clostridium_difficile_31_16.fa	0.295981	0.000417601	1/1000	0.704019
93_010_Klebsiella_pneumoniae_57_401.fa	0113A1018_Clostridium_difficile_31_16.fa	1	1	0/1000	0
NECEvent2014_10_1_Escherichia_coli_52_196.fa	0113A1018_Clostridium_difficile_31_16.fa	1	1	0/1000	0
NECEvent2014_10_1_Lactobacillus_crispatus_36_608.fa	0113A1018_Clostridium_difficile_31_16.fa	1	1	0/1000	0
NECEvent2014_10_1_Lactobacillus_salivarius-rel_35_856.fa	0113A1018_Clostridium_difficile_31_16.fa	1	1	0/1000	0
NECEvent2014_1_2_Klebsiella_oxytoc-rel_55_317.fa	0113A1018_Clostridium_difficile_31_16.fa	1	1	0/1000	0
NECEvent2014_1_5_Veillonella_dispar-rel_39_197.fa	0113A1018_Clostridium_difficile_31_16.fa	1	1	0/1000	0
NECEvent2014_2_1_Enterococcus_faecalis_38_25.fa	0113A1018_Clostridium_difficile_31_16.fa	0.263022	7.47E-08	2/1000	0.736978
NECEvent2014_2_1_Finegoldia_magna_32_19.fa	0113A1018_Clostridium_difficile_31_16.fa	1	1	0/1000	0
NECEvent2014_2_2_Actinomyces_HPA0247-rel_65_243_partial.fa	0113A1018_Clostridium_difficile_31_16.fa	1	1	0/1000	0
NECEvent2014_2_2_Peptoniphilus_harei-rel_34_8.fa	0113A1018_Clostridium_difficile_31_16.fa	0.295981	0.000269941	1/1000	0.704019
NECEvent2014_2_2_Streptococcus_salivarius-rel_39_8.fa	0113A1018_Clostridium_difficile_31_16.fa	1	1	0/1000	0
NECEvent2014_2_3_Anaerococcus_prevotii_33_80.fa	0113A1018_Clostridium_difficile_31_16.fa	0.295981	0.000272868	1/1000	0.704019
NECEvent2014_2_3_Peptoclostridium_difficile_28_21.fa	0113A1018_Clostridium_difficile_31_16.fa	0.000730741	0	970/1000	0.999269259
NECEvent2014_2_3_Veillonella_DORA_A_3_16_22-rel_38_199.fa	0113A1018_Clostridium_difficile_31_16.fa	1	1	0/1000	0
NECEvent2014_2_4_Enterobacter_cloacae_55_663.fa	0113A1018_Clostridium_difficile_31_16.fa	1	1	0/1000	0
NECEvent2014_2_8_Clostridium_paraputrificum_30_21.fa	0113A1018_Clostridium_difficile_31_16.fa	0.295981	0.000435475	1/1000	0.704019
NECEvent2014_2_8_Enterococcus_faecium_38_11.fa	0113A1018_Clostridium_difficile_31_16.fa	0.219531	5.81E-20	5/1000	0.780469
NECEvent2014_2_9_Veillonella_parvula-rel_38_132.fa	0113A1018_Clostridium_difficile_31_16.fa	1	1	0/1000	0
NECEvent2014_3_1_Clostridium_butyricum_28_8.fa	0113A1018_Clostridium_difficile_31_16.fa	1	1	0/1000	0
NECEvent2014_3_1_Clostridium_ultunense-rel_31_19.fa	0113A1018_Clostridium_difficile_31_16.fa	1	1	0/1000	0
NECEvent2014_3_3_Paenibacillus_dendritiformis-rel_55_70.fa	0113A1018_Clostridium_difficile_31_16.fa	1	1	0/1000	0
NECEvent2014_3_3_Streptococcus_anginosus-rel_39_7.fa	0113A1018_Clostridium_difficile_31_16.fa	1	1	0/1000	0
NECEvent2014_3_3_Veillonella_parvula-rel_38_390.fa	0113A1018_Clostridium_difficile_31_16.fa	1	1	0/1000	0
NECEvent2014_3_4_Bifidobacterium_MSTE12-rel_58_13.fa	0113A1018_Clostridium_difficile_31_16.fa	1	1	0/1000	0
NECEvent2014_3_4_Clostridium_sporogenes-rel_29_5.fa	0113A1018_Clostridium_difficile_31_16.fa	0.295981	0.000362032	1/1000	0.704019
NECEvent2014_3_4_Enterococcus_faecalis_37_352.fa	0113A1018_Clostridium_difficile_31_16.fa	1	1	0/1000	0
NECEvent2014_3_5_Atopobium_minutum-rel_49_9.fa	0113A1018_Clostridium_difficile_31_16.fa	1	1	0/1000	0
NECEvent2014_3_6_Citrobacter_KTE32-rel_52_220.fa	0113A1018_Clostridium_difficile_31_16.fa	1	1	0/1000	0
NECEvent2014_3_6_Pseudomonas_aeruginosa_65_49.fa	0113A1018_Clostridium_difficile_31_16.fa	1	1	0/1000	0
NECEvent2014_3_6_Staphylococcus_epidermidis_32_14.fa	0113A1018_Clostridium_difficile_31_16.fa	1	1	0/1000	0
NECEvent2014_4_1_Clostridium_perfringens_28_318.fa	0113A1018_Clostridium_difficile_31_16.fa	0.295981	0.000417636	1/1000	0.704019
NECEvent2014_4_1_Propionibacterium_63_26.fa	0113A1018_Clostridium_difficile_31_16.fa	1	1	0/1000	0
NECEvent2014_4_1_Staphylococcus_epidermidis_32_27.fa	0113A1018_Clostridium_difficile_31_16.fa	1	1	0/1000	0
NECEvent2014_4_1_Streptococcus_oralis-rel_41_41.fa	0113A1018_Clostridium_difficile_31_16.fa	1	1	0/1000	0
NECEvent2014_4_2_Clostridium_butyricum_28_558.fa	0113A1018_Clostridium_difficile_31_16.fa	1	1	0/1000	0
NECEvent2014_4_2_Peptostreptococcus_anaerobius_CAG621-rel_36_16.fa	0113A1018_Clostridium_difficile_31_16.fa	0.295981	0.000302545	1/1000	0.704019
NECEvent2014_4_3_Actinomyces_59_538.fa	0113A1018_Clostridium_difficile_31_16.fa	1	1	0/1000	0
NECEvent2014_4_3_Anaerococcus_vaginalis_rel_29_20.fa	0113A1018_Clostridium_difficile_31_16.fa	1	1	0/1000	0
NECEvent2014_4_4_Eggerthella_1_3_56FAA-rel_64_6_partial.fa	0113A1018_Clostridium_difficile_31_16.fa	1	1	0/1000	0
NECEvent2014_4_4_Veillonella_38_569.fa	0113A1018_Clostridium_difficile_31_16.fa	1	1	0/1000	0
NECEvent2014_4_5_Klebsiella_pneumoniae-rel_55_15.fa	0113A1018_Clostridium_difficile_31_16.fa	1	1	0/1000	0
NECEvent2014_4_5_Peptoniphilus_harei-rel_33_13.fa	0113A1018_Clostridium_difficile_31_16.fa	1	1	0/1000	0
NECEvent2014_4_5_Veillonella_parvula-rel_38_741_partial.fa	0113A1018_Clostridium_difficile_31_16.fa	1	1	0/1000	0
NECEvent2014_4_7_Sutterella_wadsworthensis-rel_50_9.fa	0113A1018_Clostridium_difficile_31_16.fa	1	1	0/1000	0
NECEvent2014_5_1_Clostridium_paraputrificum_30_65.fa	0113A1018_Clostridium_difficile_31_16.fa	1	1	0/1000	0
NECEvent2014_5_2_Enterococcus_faecalis_37_15.fa	0113A1018_Clostridium_difficile_31_16.fa	1	1	0/1000	0
NECEvent2014_5_6_Finegoldia_magna_31_11.fa	0113A1018_Clostridium_difficile_31_16.fa	1	1	0/1000	0
NECEvent2014_5_6_Klebsiella_pneumoniae_57_39_partial.fa	0113A1018_Clostridium_difficile_31_16.fa	1	1	0/1000	0
NECEvent2014_5_6_Propionibacterium_HGH0353-rel_64_7.fa	0113A1018_Clostridium_difficile_31_16.fa	1	1	0/1000	0
NECEvent2014_5_7_Clostridium_perfringens_28_149.fa	0113A1018_Clostridium_difficile_31_16.fa	0.295981	0.000415843	1/1000	0.704019
NECEvent2014_5_7_Enterobacter_cloacae_rel_MGH25_55_278_partial.fa	0113A1018_Clostridium_difficile_31_16.fa	1	1	0/1000	0
NECEvent2014_5_7_Haemophilus_parainfluenzae-rel_39_109.fa	0113A1018_Clostridium_difficile_31_16.fa	1	1	0/1000	0
NECEvent2014_5_7_Peptoclostridium_sordelli-rel_28_6.fa	0113A1018_Clostridium_difficile_31_16.fa	0.243761	7.80E-12	3/1000	0.756239
NECEvent2014_5_7_Pseudomonas_aeruginosa_66_6.fa	0113A1018_Clostridium_difficile_31_16.fa	1	1	0/1000	0
NECEvent2014_5_7_Streptococcus_parasanguinis-rel_42_7.fa	0113A1018_Clostridium_difficile_31_16.fa	1	1	0/1000	0
NECEvent2014_5_8_Clostridium_butyricum_28_22.fa	0113A1018_Clostridium_difficile_31_16.fa	1	1	0/1000	0
NECEvent2014_5_8_Clostridium_sporogenes-rel_28_12.fa	0113A1018_Clostridium_difficile_31_16.fa	0.295981	0.000478382	1/1000	0.704019
NECEvent2014_5_8_Eggerthella_1_3_5FAA-rel_64_6.fa	0113A1018_Clostridium_difficile_31_16.fa	1	1	0/1000	0
NECEvent2014_5_8_Negativicoccus_succinicivorans_52_30.fa	0113A1018_Clostridium_difficile_31_16.fa	1	1	0/1000	0
NECEvent2014_5_8_Veillonella_oral_taxon_158-rel_39_297.fa	0113A1018_Clostridium_difficile_31_16.fa	1	1	0/1000	0
NECEvent2014_6_3_Clostridium_paraputrificum_29_53.fa	0113A1018_Clostridium_difficile_31_16.fa	1	1	0/1000	0
NECEvent2014_6_4_Enterococcus_faecalis_38_65.fa	0113A1018_Clostridium_difficile_31_16.fa	1	1	0/1000	0
NECEvent2014_6_4_Staphylococcus_epidermidis_31_30.fa	0113A1018_Clostridium_difficile_31_16.fa	1	1	0/1000	0
NECEvent2014_6_5_Enterobacter_cloacae_rel_55_56_partial.fa	0113A1018_Clostridium_difficile_31_16.fa	1	1	0/1000	0
NECEvent2014_6_6_Actinomyces_europaeus-rel_56_19.fa	0113A1018_Clostridium_difficile_31_16.fa	1	1	0/1000	0
NECEvent2014_6_6_Clostridiales_50_23.fa	0113A1018_Clostridium_difficile_31_16.fa	1	1	0/1000	0
NECEvent2014_6_6_Clostridium_7_2_43FAA_28_19.fa	0113A1018_Clostridium_difficile_31_16.fa	1	1	0/1000	0
NECEvent2014_6_6_Clostridium_sporogenes-rel_28_10.fa	0113A1018_Clostridium_difficile_31_16.fa	1	1	0/1000	0
NECEvent2014_6_6_Veillonella_atypica-rel_39_925.fa	0113A1018_Clostridium_difficile_31_16.fa	1	1	0/1000	0
NECEvent2014_6_7_Citrobacter_freundii-rel_52_48_partial.fa	0113A1018_Clostridium_difficile_31_16.fa	1	1	0/1000	0
NECEvent2014_6_7_Clostridium_butyricum_28_125.fa	0113A1018_Clostridium_difficile_31_16.fa	1	1	0/1000	0
NECEvent2014_6_7_Clostridium_perfringens_28_32.fa	0113A1018_Clostridium_difficile_31_16.fa	0.295981	0.00041066	1/1000	0.704019
NECEvent2014_7_3_Bifidobacterium_breve_59_208.fa	0113A1018_Clostridium_difficile_31_16.fa	1	1	0/1000	0
NECEvent2014_7_3_Veillonella_atypica-rel_39_158.fa	0113A1018_Clostridium_difficile_31_16.fa	1	1	0/1000	0
NECEvent2014_8_1_Enterobacter_rel_to_cloacae_54_482_partial.fa	0113A1018_Clostridium_difficile_31_16.fa	1	1	0/1000	0
NECEvent2014_8_2_Enterococcus_faecalis_37_32.fa	0113A1018_Clostridium_difficile_31_16.fa	1	1	0/1000	0
NECEvent2014_8_3_Clostridium_butyricum_28_57.fa	0113A1018_Clostridium_difficile_31_16.fa	1	1	0/1000	0
NECEvent2014_8_3_Clostridium_perfringens_28_18.fa	0113A1018_Clostridium_difficile_31_16.fa	1	1	0/1000	0
NECEvent2014_8_4_Streptococcus_HSISS3-rel_41_5.fa	0113A1018_Clostridium_difficile_31_16.fa	1	1	0/1000	0
NECEvent2014_8_5_Anaerococcus_vaginalis-rel_30_8.fa	0113A1018_Clostridium_difficile_31_16.fa	1	1	0/1000	0
NECEvent2014_8_5_Campylobacter_ureolyticus-rel_29_16.fa	0113A1018_Clostridium_difficile_31_16.fa	1	1	0/1000	0
NECEvent2014_8_5_Clostridium_paraputrificum_29_42.fa	0113A1018_Clostridium_difficile_31_16.fa	1	1	0/1000	0
NECEvent2014_8_5_Dialister_invisus-rel_43_22.fa	0113A1018_Clostridium_difficile_31_16.fa	1	1	0/1000	0
NECEvent2014_8_5_Finegoldia_magna_32_9.fa	0113A1018_Clostridium_difficile_31_16.fa	1	1	0/1000	0
NECEvent2014_8_6_Klebsiella_pneumoniae-rel_57_348_partial.fa	0113A1018_Clostridium_difficile_31_16.fa	1	1	0/1000	0
NECEvent2014_8_7_Enterococcus_hirae_rel_37_6.fa	0113A1018_Clostridium_difficile_31_16.fa	1	1	0/1000	0
NECEvent2014_9_1_Enterococcus_faecalis_37_534.fa	0113A1018_Clostridium_difficile_31_16.fa	1	1	0/1000	0
NECEvent2014_9_2_Staphylococcus_epidermidis_32_131.fa	0113A1018_Clostridium_difficile_31_16.fa	1	1	0/1000	0
NIHY1_03_38__Varibaculum_cambriense.contigs.fa	0113A1018_Clostridium_difficile_31_16.fa	1	1	0/1000	0
NIHY1_03_40__Enterococcus.contigs.fa	0113A1018_Clostridium_difficile_31_16.fa	1	1	0/1000	0
NIHY1_03_41__Actinomyces.contigs.fa	0113A1018_Clostridium_difficile_31_16.fa	1	1	0/1000	0
NIHY1_03_46__Enterococcus_faecalis.contigs.fa	0113A1018_Clostridium_difficile_31_16.fa	0.263022	7.43E-08	2/1000	0.736978
NIHY1_03_47__Dermabacter_sp_HFH0086.contigs.fa	0113A1018_Clostridium_difficile_31_16.fa	1	1	0/1000	0
NIHY1_03_48__Veillonella_parvula_rel.contigs.fa	0113A1018_Clostridium_difficile_31_16.fa	1	1	0/1000	0
NIHY1_03_52__Streptococcus_lutetiensis.contigs.fa	0113A1018_Clostridium_difficile_31_16.fa	1	1	0/1000	0
NIHY1_03_57__Escherichia_coli.contigs.fa	0113A1018_Clostridium_difficile_31_16.fa	1	1	0/1000	0
NIHY1_03_63__Enterobacteriales.contigs.fa	0113A1018_Clostridium_difficile_31_16.fa	1	1	0/1000	0
NIHY1_04_37__Actinomyces_europaeus.contigs.fa	0113A1018_Clostridium_difficile_31_16.fa	1	1	0/1000	0
NIHY1_04_38__Veillonella.contigs.fa	0113A1018_Clostridium_difficile_31_16.fa	1	1	0/1000	0
NIHY1_04_42__Staphylococcus_sp_M0480.contigs.fa	0113A1018_Clostridium_difficile_31_16.fa	1	1	0/1000	0
NIHY1_04_44__Enterococcus_hirae.contigs.fa	0113A1018_Clostridium_difficile_31_16.fa	1	1	0/1000	0
NIHY1_04_45__Clostridium_difficile.contigs.fa	0113A1018_Clostridium_difficile_31_16.fa	1	1	0/1000	0
NIHY1_04_47__Enterobacter.contigs.fa	0113A1018_Clostridium_difficile_31_16.fa	1	1	0/1000	0
NIHY1_04_48__Pseudomonas_aeruginosa.contigs.fa	0113A1018_Clostridium_difficile_31_16.fa	1	1	0/1000	0
NIHY1_04_50__Clostridiales.contigs.fa	0113A1018_Clostridium_difficile_31_16.fa	1	1	0/1000	0
NIHY1_08_32__Bacteroides.contigs.fa	0113A1018_Clostridium_difficile_31_16.fa	1	1	0/1000	0
NIHY1_08_33__Klebsiella_pneumoniae.contigs.fa	0113A1018_Clostridium_difficile_31_16.fa	1	1	0/1000	0
NIHY1_08_38__Staphylococcus_epidermidis.contigs.fa	0113A1018_Clostridium_difficile_31_16.fa	1	1	0/1000	0
NIHY1_08_40__Escherichia_coli.contigs.fa	0113A1018_Clostridium_difficile_31_16.fa	1	1	0/1000	0
NIHY1_08_41__Pseudomonas_aeruginosa.contigs.fa	0113A1018_Clostridium_difficile_31_16.fa	1	1	0/1000	0
NIHY1_09_195__Haemophilus_parainfluenzae.contigs.fa	0113A1018_Clostridium_difficile_31_16.fa	1	1	0/1000	0
NIHY1_09_196__Clostridiales.contigs.fa	0113A1018_Clostridium_difficile_31_16.fa	1	1	0/1000	0
NIHY1_09_293__Erysipelotrichales.contigs.fa	0113A1018_Clostridium_difficile_31_16.fa	1	1	0/1000	0
NIHY1_09_59__Enterococcus_faecalis.contigs.fa	0113A1018_Clostridium_difficile_31_16.fa	1	1	0/1000	0
NIHY1_09_61__Klebsiella_oxytoca.contigs.fa	0113A1018_Clostridium_difficile_31_16.fa	1	1	0/1000	0
NIHY1_09_63__Streptococcus_agalactiae.contigs.fa	0113A1018_Clostridium_difficile_31_16.fa	1	1	0/1000	0
NIHY1_09_64__Clostridium.contigs.fa	0113A1018_Clostridium_difficile_31_16.fa	1	1	0/1000	0
NIHY1_09_75__Staphylococcus_epidermidis.contigs.fa	0113A1018_Clostridium_difficile_31_16.fa	1	1	0/1000	0
NIHY1_11_24__Veillonella.contigs.fa	0113A1018_Clostridium_difficile_31_16.fa	1	1	0/1000	0
NIHY1_11_25__Staphylococcus_epidermidis.contigs.fa	0113A1018_Clostridium_difficile_31_16.fa	1	1	0/1000	0
NIHY1_11_27__Pantoea.contigs.fa	0113A1018_Clostridium_difficile_31_16.fa	1	1	0/1000	0
NIHY1_11_28__Enterococcus_faecalis.contigs.fa	0113A1018_Clostridium_difficile_31_16.fa	1	1	0/1000	0
NIHY1_11_30__Propionibacterium.contigs.fa	0113A1018_Clostridium_difficile_31_16.fa	1	1	0/1000	0
NIHY1_11_31__Enterobacter_aerogenes.contigs.fa	0113A1018_Clostridium_difficile_31_16.fa	1	1	0/1000	0
NIHY1_14_298__Pseudomonas_aeruginosa.contigs.fa	0113A1018_Clostridium_difficile_31_16.fa	1	1	0/1000	0
NIHY1_14_59__Dermabacter_sp_HFH0086.contigs.fa	0113A1018_Clostridium_difficile_31_16.fa	1	1	0/1000	0
NIHY1_14_60__Gemella_haemolysans_rel.contigs.fa	0113A1018_Clostridium_difficile_31_16.fa	1	1	0/1000	0
NIHY1_14_65__Enterococcus_faecalis.contigs.fa	0113A1018_Clostridium_difficile_31_16.fa	1	1	0/1000	0
NIHY1_14_66__Serratia_marcescens.contigs.fa	0113A1018_Clostridium_difficile_31_16.fa	1	1	0/1000	0
NIHY1_14_70__Corynebacterium.contigs.fa	0113A1018_Clostridium_difficile_31_16.fa	1	1	0/1000	0
NIHY1_14_71__Clostridium.contigs.fa	0113A1018_Clostridium_difficile_31_16.fa	1	1	0/1000	0
NIHY1_14_79__Escherichia_coli.contigs.fa	0113A1018_Clostridium_difficile_31_16.fa	1	1	0/1000	0
NIHY1_14_80__Finegoldia_magna.contigs.fa	0113A1018_Clostridium_difficile_31_16.fa	1	1	0/1000	0
NIHY1_14_98__Paenibacillus.contigs.fa	0113A1018_Clostridium_difficile_31_16.fa	1	1	0/1000	0
NIHY1_14_99__Staphylococcus_epidermidis.contigs.fa	0113A1018_Clostridium_difficile_31_16.fa	1	1	0/1000	0
NIHY1_17_34__Negativicoccus_succinicivorans.contigs.fa	0113A1018_Clostridium_difficile_31_16.fa	1	1	0/1000	0
NIHY1_17_38__Enterobacter.contigs.fa	0113A1018_Clostridium_difficile_31_16.fa	1	1	0/1000	0
NIHY1_18_39__Finegoldia_magna.contigs.fa	0113A1018_Clostridium_difficile_31_16.fa	1	1	0/1000	0
NIHY1_18_41__Enterobacter_aerogenes.contigs.fa	0113A1018_Clostridium_difficile_31_16.fa	1	1	0/1000	0
NIHY1_18_42__Klebsiella_oxytoca.contigs.fa	0113A1018_Clostridium_difficile_31_16.fa	0.295981	0.000554705	1/1000	0.704019
NIHY1_18_43__Enterococcus_faecalis.contigs.fa	0113A1018_Clostridium_difficile_31_16.fa	1	1	0/1000	0
NIHY1_18_44__Clostridium_perfringens.contigs.fa	0113A1018_Clostridium_difficile_31_16.fa	0.295981	0.000426168	1/1000	0.704019
NIHY1_18_86__Propionibacterium.contigs.fa	0113A1018_Clostridium_difficile_31_16.fa	1	1	0/1000	0
NIHY1_18_91__Staphylococcus_epidermidis.contigs.fa	0113A1018_Clostridium_difficile_31_16.fa	1	1	0/1000	0
NIHY1_19_130__Bacteroides.contigs.fa	0113A1018_Clostridium_difficile_31_16.fa	1	1	0/1000	0
NIHY1_19_132__Escherichia_coli.contigs.fa	0113A1018_Clostridium_difficile_31_16.fa	1	1	0/1000	0
NIHY1_19_47__Propionibacterium.contigs.fa	0113A1018_Clostridium_difficile_31_16.fa	1	1	0/1000	0
NIHY1_19_49__Staphylococcus_aureus.contigs.fa	0113A1018_Clostridium_difficile_31_16.fa	1	1	0/1000	0
NIHY1_19_50__Haemophilus_parainfluenzae.contigs.fa	0113A1018_Clostridium_difficile_31_16.fa	1	1	0/1000	0
NIHY1_19_51__Enterococcus_faecium.contigs.fa	0113A1018_Clostridium_difficile_31_16.fa	1	1	0/1000	0
NIHY1_19_52__Negativicoccus_succinicivorans.contigs.fa	0113A1018_Clostridium_difficile_31_16.fa	1	1	0/1000	0
NIHY1_19_59__Veillonella_sp_oral_taxon_158_rel.contigs.fa	0113A1018_Clostridium_difficile_31_16.fa	1	1	0/1000	0
NIHY1_19_60__Clostridium_II.contigs.fa	0113A1018_Clostridium_difficile_31_16.fa	1	1	0/1000	0
NIHY1_19_63__Klebsiella_oxytoca_II.contigs.fa	0113A1018_Clostridium_difficile_31_16.fa	1	1	0/1000	0
NIHY1_21_42__Propionibacterium_acnes.contigs.fa	0113A1018_Clostridium_difficile_31_16.fa	1	1	0/1000	0
NIHY1_21_43__Haemophilus_parainfluenzae.contigs.fa	0113A1018_Clostridium_difficile_31_16.fa	1	1	0/1000	0
NIHY1_21_44__Enterococcus_faecalis.contigs.fa	0113A1018_Clostridium_difficile_31_16.fa	1	1	0/1000	0
NIHY1_21_45__Staphylococcus_aureus.contigs.fa	0113A1018_Clostridium_difficile_31_16.fa	1	1	0/1000	0
NIHY1_21_51__Clostridium_sporogenes.contigs.fa	0113A1018_Clostridium_difficile_31_16.fa	0.295981	0.000427023	1/1000	0.704019
NIHY1_23_101__Klebsiella_oxytoca.contigs.fa	0113A1018_Clostridium_difficile_31_16.fa	1	1	0/1000	0
NIHY1_23_103__Clostridium_perfringens.contigs.fa	0113A1018_Clostridium_difficile_31_16.fa	0.295981	0.000413103	1/1000	0.704019
NIHY1_23_108__Klebsiella_pneumoniae.contigs.fa	0113A1018_Clostridium_difficile_31_16.fa	1	1	0/1000	0
NIHY1_23_111__Escherichia_coli.contigs.fa	0113A1018_Clostridium_difficile_31_16.fa	1	1	0/1000	0
NIHY1_23_113__Bacteroides.contigs.fa	0113A1018_Clostridium_difficile_31_16.fa	1	1	0/1000	0
NIHY1_23_115__Proteus_mirabilis.contigs.fa	0113A1018_Clostridium_difficile_31_16.fa	1	1	0/1000	0
NIHY1_23_120__Eggerthella.contigs.fa	0113A1018_Clostridium_difficile_31_16.fa	1	1	0/1000	0
NIHY1_23_125__Coriobacteriaceae.contigs.fa	0113A1018_Clostridium_difficile_31_16.fa	1	1	0/1000	0
NIHY1_23_126__Haemophilus_parainfluenzae.contigs.fa	0113A1018_Clostridium_difficile_31_16.fa	1	1	0/1000	0
NIHY1_23_130__Peptostreptococcus_rel.contigs.fa	0113A1018_Clostridium_difficile_31_16.fa	0.295981	0.000301099	1/1000	0.704019
NIHY1_23_133__Enterococcus_faecium.contigs.fa	0113A1018_Clostridium_difficile_31_16.fa	1	1	0/1000	0
NIHY1_23_134__Staphylococcus_aureus.contigs.fa	0113A1018_Clostridium_difficile_31_16.fa	1	1	0/1000	0
NIHY1_23_135__Veillonella.contigs.fa	0113A1018_Clostridium_difficile_31_16.fa	1	1	0/1000	0
NIHY1_23_137__Staphylococcus_epidermidis.contigs.fa	0113A1018_Clostridium_difficile_31_16.fa	1	1	0/1000	0
S2_003_000_R1_55_S2_003_000_R1.fa	0113A1018_Clostridium_difficile_31_16.fa	1	1	0/1000	0
S2_003_000_R1_80_S2_003_000_R1.fa	0113A1018_Clostridium_difficile_31_16.fa	1	1	0/1000	0
S2_003_000_R1_96_S2_003_000_R1.fa	0113A1018_Clostridium_difficile_31_16.fa	1	1	0/1000	0
S2_003_000_R1_maxbin2.maxbin.004.fasta_S2_003_000_R1.fa	0113A1018_Clostridium_difficile_31_16.fa	1	1	0/1000	0
S2_003_000_R1_maxbin2.maxbin.012.fasta_S2_003_000_R1.fa	0113A1018_Clostridium_difficile_31_16.fa	1	1	0/1000	0
S2_003_000_R2_107_S2_003_000_R2.fa	0113A1018_Clostridium_difficile_31_16.fa	1	1	0/1000	0
S2_003_000_R2_36_S2_003_000_R2.fa	0113A1018_Clostridium_difficile_31_16.fa	1	1	0/1000	0
S2_003_000_R2_38_S2_003_000_R2.fa	0113A1018_Clostridium_difficile_31_16.fa	1	1	0/1000	0
S2_003_000_R2_70_S2_003_000_R2.fa	0113A1018_Clostridium_difficile_31_16.fa	1	1	0/1000	0
S2_003_000_R2_72_S2_003_000_R2.fa	0113A1018_Clostridium_difficile_31_16.fa	1	1	0/1000	0
S2_003_000_R2_87_S2_003_000_R2.fa	0113A1018_Clostridium_difficile_31_16.fa	1	1	0/1000	0
S2_003_000_R2_abawaca.156.fasta_S2_003_000_R2.fa	0113A1018_Clostridium_difficile_31_16.fa	1	1	0/1000	0
S2_003_000_R2_abawaca.65.fasta_S2_003_000_R2.fa	0113A1018_Clostridium_difficile_31_16.fa	1	1	0/1000	0
S2_003_000_R2_abawaca.99.fasta_S2_003_000_R2.fa	0113A1018_Clostridium_difficile_31_16.fa	1	1	0/1000	0
S2_003_000_R2_maxbin2.maxbin.007.fasta_S2_003_000_R2.fa	0113A1018_Clostridium_difficile_31_16.fa	1	1	0/1000	0
S2_003_000_R2_maxbin2.maxbin.026.fasta_S2_003_000_R2.fa	0113A1018_Clostridium_difficile_31_16.fa	1	1	0/1000	0
S2_003_000_R2_maxbin2.maxbin.027.fasta_S2_003_000_R2.fa	0113A1018_Clostridium_difficile_31_16.fa	1	1	0/1000	0
S2_003_000_R2_maxbin2.maxbin.031.fasta_S2_003_000_R2.fa	0113A1018_Clostridium_difficile_31_16.fa	1	1	0/1000	0
S2_003_000_R2_maxbin2.maxbin.037.fasta_S2_003_000_R2.fa	0113A1018_Clostridium_difficile_31_16.fa	1	1	0/1000	0
S2_003_000_R2_maxbin2.maxbin.043.fasta_S2_003_000_R2.fa	0113A1018_Clostridium_difficile_31_16.fa	1	1	0/1000	0
S2_003_000_R2_maxbin2.maxbin.048.fasta_S2_003_000_R2.fa	0113A1018_Clostridium_difficile_31_16.fa	1	1	0/1000	0
S2_003_000_R2_maxbin2.maxbin.049.fasta_S2_003_000_R2.fa	0113A1018_Clostridium_difficile_31_16.fa	1	1	0/1000	0
S2_003_000_R3_31_S2_003_000_R3.fa	0113A1018_Clostridium_difficile_31_16.fa	1	1	0/1000	0
S2_003_000_R3_44_S2_003_000_R3.fa	0113A1018_Clostridium_difficile_31_16.fa	1	1	0/1000	0
S2_003_000_R3_4_S2_003_000_R3.fa	0113A1018_Clostridium_difficile_31_16.fa	1	1	0/1000	0
S2_003_000_R3_79_S2_003_000_R3.fa	0113A1018_Clostridium_difficile_31_16.fa	1	1	0/1000	0
S2_003_000_R3_abawaca.25.fasta_S2_003_000_R3.fa	0113A1018_Clostridium_difficile_31_16.fa	1	1	0/1000	0
S2_003_000_R3_maxbin2.maxbin.039.fasta_S2_003_000_R3.fa	0113A1018_Clostridium_difficile_31_16.fa	1	1	0/1000	0
S2_005_001_R1_102_S2_005_001_R1.fa	0113A1018_Clostridium_difficile_31_16.fa	1	1	0/1000	0
S2_005_001_R1_55_S2_005_001_R1.fa	0113A1018_Clostridium_difficile_31_16.fa	1	1	0/1000	0
S2_005_001_R1_67_S2_005_001_R1.fa	0113A1018_Clostridium_difficile_31_16.fa	1	1	0/1000	0
S2_005_001_R1_abawaca.56.fasta_S2_005_001_R1.fa	0113A1018_Clostridium_difficile_31_16.fa	1	1	0/1000	0
S2_005_001_R1_abawaca.67.fasta_S2_005_001_R1.fa	0113A1018_Clostridium_difficile_31_16.fa	1	1	0/1000	0
S2_005_001_R1_abawaca.77.fasta_S2_005_001_R1.fa	0113A1018_Clostridium_difficile_31_16.fa	1	1	0/1000	0
S2_005_001_R1_maxbin2.maxbin.009.fasta_S2_005_001_R1.fa	0113A1018_Clostridium_difficile_31_16.fa	1	1	0/1000	0
S2_005_001_R1_maxbin2.maxbin.015.fasta_S2_005_001_R1.fa	0113A1018_Clostridium_difficile_31_16.fa	1	1	0/1000	0
S2_005_001_R1_maxbin2.maxbin.023.fasta_S2_005_001_R1.fa	0113A1018_Clostridium_difficile_31_16.fa	1	1	0/1000	0
S2_005_001_R2_118_S2_005_001_R2.fa	0113A1018_Clostridium_difficile_31_16.fa	1	1	0/1000	0
S2_005_001_R2_21_S2_005_001_R2.fa	0113A1018_Clostridium_difficile_31_16.fa	1	1	0/1000	0
S2_005_001_R2_25_S2_005_001_R2.fa	0113A1018_Clostridium_difficile_31_16.fa	1	1	0/1000	0
S2_005_001_R2_2_S2_005_001_R2.fa	0113A1018_Clostridium_difficile_31_16.fa	1	1	0/1000	0
S2_005_001_R2_30_S2_005_001_R2.fa	0113A1018_Clostridium_difficile_31_16.fa	1	1	0/1000	0
S2_005_001_R2_43_S2_005_001_R2.fa	0113A1018_Clostridium_difficile_31_16.fa	1	1	0/1000	0
S2_005_001_R2_70_S2_005_001_R2.fa	0113A1018_Clostridium_difficile_31_16.fa	1	1	0/1000	0
S2_005_001_R2_75_S2_005_001_R2.fa	0113A1018_Clostridium_difficile_31_16.fa	1	1	0/1000	0
S2_005_001_R2_83_S2_005_001_R2.fa	0113A1018_Clostridium_difficile_31_16.fa	1	1	0/1000	0
S2_005_001_R2_95_S2_005_001_R2.fa	0113A1018_Clostridium_difficile_31_16.fa	1	1	0/1000	0
S2_005_001_R2_abawaca.115.fasta_S2_005_001_R2.fa	0113A1018_Clostridium_difficile_31_16.fa	1	1	0/1000	0
S2_005_001_R2_abawaca.17.fasta_S2_005_001_R2.fa	0113A1018_Clostridium_difficile_31_16.fa	1	1	0/1000	0
S2_005_001_R2_abawaca.187.fasta_S2_005_001_R2.fa	0113A1018_Clostridium_difficile_31_16.fa	1	1	0/1000	0
S2_005_001_R2_abawaca.71.fasta_S2_005_001_R2.fa	0113A1018_Clostridium_difficile_31_16.fa	1	1	0/1000	0
S2_005_001_R2_maxbin2.maxbin.010.fasta_S2_005_001_R2.fa	0113A1018_Clostridium_difficile_31_16.fa	1	1	0/1000	0
S2_005_001_R3_maxbin2.maxbin.006.fasta_S2_005_001_R3.fa	0113A1018_Clostridium_difficile_31_16.fa	1	1	0/1000	0
S2_005_002_R1_49_S2_005_002_R1.fa	0113A1018_Clostridium_difficile_31_16.fa	1	1	0/1000	0
S2_005_002_R1_77_S2_005_002_R1.fa	0113A1018_Clostridium_difficile_31_16.fa	1	1	0/1000	0
S2_005_002_R1_abawaca.18.fasta_S2_005_002_R1.fa	0113A1018_Clostridium_difficile_31_16.fa	1	1	0/1000	0
S2_005_002_R1_abawaca.5.fasta_S2_005_002_R1.fa	0113A1018_Clostridium_difficile_31_16.fa	1	1	0/1000	0
S2_005_002_R2_108_S2_005_002_R2.fa	0113A1018_Clostridium_difficile_31_16.fa	1	1	0/1000	0
S2_005_002_R2_124_S2_005_002_R2.fa	0113A1018_Clostridium_difficile_31_16.fa	1	1	0/1000	0
S2_005_002_R2_12_S2_005_002_R2.fa	0113A1018_Clostridium_difficile_31_16.fa	1	1	0/1000	0
S2_005_002_R2_139_S2_005_002_R2.fa	0113A1018_Clostridium_difficile_31_16.fa	1	1	0/1000	0
S2_005_002_R2_41_S2_005_002_R2.fa	0113A1018_Clostridium_difficile_31_16.fa	1	1	0/1000	0
S2_005_002_R2_69_S2_005_002_R2.fa	0113A1018_Clostridium_difficile_31_16.fa	1	1	0/1000	0
S2_005_002_R2_73_S2_005_002_R2.fa	0113A1018_Clostridium_difficile_31_16.fa	1	1	0/1000	0
S2_005_002_R2_99_S2_005_002_R2.fa	0113A1018_Clostridium_difficile_31_16.fa	1	1	0/1000	0
S2_005_002_R2_9_S2_005_002_R2.fa	0113A1018_Clostridium_difficile_31_16.fa	1	1	0/1000	0
S2_005_002_R2_abawaca.121.fasta_S2_005_002_R2.fa	0113A1018_Clostridium_difficile_31_16.fa	1	1	0/1000	0
S2_005_002_R2_abawaca.131.fasta_S2_005_002_R2.fa	0113A1018_Clostridium_difficile_31_16.fa	1	1	0/1000	0
S2_005_002_R2_abawaca.183.fasta_S2_005_002_R2.fa	0113A1018_Clostridium_difficile_31_16.fa	1	1	0/1000	0
S2_005_002_R2_abawaca.49.fasta_S2_005_002_R2.fa	0113A1018_Clostridium_difficile_31_16.fa	1	1	0/1000	0
S2_005_002_R2_abawaca.78.fasta_S2_005_002_R2.fa	0113A1018_Clostridium_difficile_31_16.fa	1	1	0/1000	0
S2_005_002_R2_maxbin2.maxbin.002.fasta_S2_005_002_R2.fa	0113A1018_Clostridium_difficile_31_16.fa	1	1	0/1000	0
S2_005_002_R2_maxbin2.maxbin.007.fasta_S2_005_002_R2.fa	0113A1018_Clostridium_difficile_31_16.fa	1	1	0/1000	0
S2_005_002_R2_maxbin2.maxbin.017.fasta_S2_005_002_R2.fa	0113A1018_Clostridium_difficile_31_16.fa	1	1	0/1000	0
S2_005_002_R3_21_S2_005_002_R3.fa	0113A1018_Clostridium_difficile_31_16.fa	1	1	0/1000	0
S2_005_002_R3_32_S2_005_002_R3.fa	0113A1018_Clostridium_difficile_31_16.fa	1	1	0/1000	0
S2_005_003_R1_31_S2_005_003_R1.fa	0113A1018_Clostridium_difficile_31_16.fa	1	1	0/1000	0
S2_005_003_R1_35_S2_005_003_R1.fa	0113A1018_Clostridium_difficile_31_16.fa	1	1	0/1000	0
S2_005_003_R1_62_S2_005_003_R1.fa	0113A1018_Clostridium_difficile_31_16.fa	1	1	0/1000	0
S2_005_003_R1_abawaca.14.fasta_S2_005_003_R1.fa	0113A1018_Clostridium_difficile_31_16.fa	1	1	0/1000	0
S2_005_003_R1_abawaca.39.fasta_S2_005_003_R1.fa	0113A1018_Clostridium_difficile_31_16.fa	1	1	0/1000	0
S2_005_003_R1_maxbin2.maxbin.013.fasta_S2_005_003_R1.fa	0113A1018_Clostridium_difficile_31_16.fa	1	1	0/1000	0
S2_005_003_R1_maxbin2.maxbin.021.fasta_S2_005_003_R1.fa	0113A1018_Clostridium_difficile_31_16.fa	1	1	0/1000	0
S2_005_003_R2_102_S2_005_003_R2.fa	0113A1018_Clostridium_difficile_31_16.fa	1	1	0/1000	0
S2_005_003_R2_104_S2_005_003_R2.fa	0113A1018_Clostridium_difficile_31_16.fa	1	1	0/1000	0
S2_005_003_R2_128_S2_005_003_R2.fa	0113A1018_Clostridium_difficile_31_16.fa	1	1	0/1000	0
S2_005_003_R2_143_S2_005_003_R2.fa	0113A1018_Clostridium_difficile_31_16.fa	1	1	0/1000	0
S2_005_003_R2_16_S2_005_003_R2.fa	0113A1018_Clostridium_difficile_31_16.fa	1	1	0/1000	0
S2_005_003_R2_17_S2_005_003_R2.fa	0113A1018_Clostridium_difficile_31_16.fa	1	1	0/1000	0
S2_005_003_R2_20_S2_005_003_R2.fa	0113A1018_Clostridium_difficile_31_16.fa	1	1	0/1000	0
S2_005_003_R2_26_S2_005_003_R2.fa	0113A1018_Clostridium_difficile_31_16.fa	1	1	0/1000	0
S2_005_003_R2_59_S2_005_003_R2.fa	0113A1018_Clostridium_difficile_31_16.fa	1	1	0/1000	0
S2_005_003_R2_abawaca.103.fasta_S2_005_003_R2.fa	0113A1018_Clostridium_difficile_31_16.fa	1	1	0/1000	0
S2_005_003_R2_abawaca.107.fasta_S2_005_003_R2.fa	0113A1018_Clostridium_difficile_31_16.fa	1	1	0/1000	0
S2_005_003_R2_abawaca.189.fasta_S2_005_003_R2.fa	0113A1018_Clostridium_difficile_31_16.fa	1	1	0/1000	0
S2_005_003_R2_abawaca.227.fasta_S2_005_003_R2.fa	0113A1018_Clostridium_difficile_31_16.fa	1	1	0/1000	0
S2_005_003_R2_abawaca.239.fasta_S2_005_003_R2.fa	0113A1018_Clostridium_difficile_31_16.fa	1	1	0/1000	0
S2_005_003_R2_abawaca.291.fasta_S2_005_003_R2.fa	0113A1018_Clostridium_difficile_31_16.fa	1	1	0/1000	0
S2_005_003_R2_abawaca.71.fasta_S2_005_003_R2.fa	0113A1018_Clostridium_difficile_31_16.fa	1	1	0/1000	0
S2_005_003_R2_maxbin2.maxbin.017.fasta_S2_005_003_R2.fa	0113A1018_Clostridium_difficile_31_16.fa	1	1	0/1000	0
S2_005_003_R2_maxbin2.maxbin.033.fasta_S2_005_003_R2.fa	0113A1018_Clostridium_difficile_31_16.fa	1	1	0/1000	0
S2_005_003_R2_maxbin2.maxbin.047.fasta_S2_005_003_R2.fa	0113A1018_Clostridium_difficile_31_16.fa	1	1	0/1000	0
S2_005_003_R2_maxbin2.maxbin.055.fasta_S2_005_003_R2.fa	0113A1018_Clostridium_difficile_31_16.fa	1	1	0/1000	0
S2_005_003_R2_maxbin2.maxbin.057.fasta_S2_005_003_R2.fa	0113A1018_Clostridium_difficile_31_16.fa	1	1	0/1000	0
S2_005_003_R3_41_S2_005_003_R3.fa	0113A1018_Clostridium_difficile_31_16.fa	1	1	0/1000	0
S2_005_003_R3_56_S2_005_003_R3.fa	0113A1018_Clostridium_difficile_31_16.fa	1	1	0/1000	0
S2_005_003_R3_72_S2_005_003_R3.fa	0113A1018_Clostridium_difficile_31_16.fa	1	1	0/1000	0
S2_005_003_R3_82_S2_005_003_R3.fa	0113A1018_Clostridium_difficile_31_16.fa	1	1	0/1000	0
S2_005_003_R3_maxbin2.maxbin.012.fasta_S2_005_003_R3.fa	0113A1018_Clostridium_difficile_31_16.fa	1	1	0/1000	0
S2_006_000_R1_52_S2_006_000_R1.fa	0113A1018_Clostridium_difficile_31_16.fa	1	1	0/1000	0
S2_006_000_R1_62_S2_006_000_R1.fa	0113A1018_Clostridium_difficile_31_16.fa	1	1	0/1000	0
S2_006_000_R1_78_S2_006_000_R1.fa	0113A1018_Clostridium_difficile_31_16.fa	1	1	0/1000	0
S2_006_000_R1_94_S2_006_000_R1.fa	0113A1018_Clostridium_difficile_31_16.fa	1	1	0/1000	0
S2_006_000_R1_abawaca.5.fasta_S2_006_000_R1.fa	0113A1018_Clostridium_difficile_31_16.fa	1	1	0/1000	0
S2_006_000_R1_maxbin2.maxbin.012.fasta_S2_006_000_R1.fa	0113A1018_Clostridium_difficile_31_16.fa	1	1	0/1000	0
S2_006_000_R1_maxbin2.maxbin.040.fasta_S2_006_000_R1.fa	0113A1018_Clostridium_difficile_31_16.fa	1	1	0/1000	0
S2_006_000_R2_115_S2_006_000_R2.fa	0113A1018_Clostridium_difficile_31_16.fa	1	1	0/1000	0
S2_006_000_R2_11_S2_006_000_R2.fa	0113A1018_Clostridium_difficile_31_16.fa	1	1	0/1000	0
S2_006_000_R2_143_S2_006_000_R2.fa	0113A1018_Clostridium_difficile_31_16.fa	1	1	0/1000	0
S2_006_000_R2_14_S2_006_000_R2.fa	0113A1018_Clostridium_difficile_31_16.fa	1	1	0/1000	0
S2_006_000_R2_56_S2_006_000_R2.fa	0113A1018_Clostridium_difficile_31_16.fa	1	1	0/1000	0
S2_006_000_R2_60_S2_006_000_R2.fa	0113A1018_Clostridium_difficile_31_16.fa	1	1	0/1000	0
S2_006_000_R2_73_S2_006_000_R2.fa	0113A1018_Clostridium_difficile_31_16.fa	1	1	0/1000	0
S2_006_000_R2_88_S2_006_000_R2.fa	0113A1018_Clostridium_difficile_31_16.fa	1	1	0/1000	0
S2_006_000_R2_91_S2_006_000_R2.fa	0113A1018_Clostridium_difficile_31_16.fa	1	1	0/1000	0
S2_006_000_R2_abawaca.124.fasta_S2_006_000_R2.fa	0113A1018_Clostridium_difficile_31_16.fa	1	1	0/1000	0
S2_006_000_R2_abawaca.171.fasta_S2_006_000_R2.fa	0113A1018_Clostridium_difficile_31_16.fa	1	1	0/1000	0
S2_006_000_R2_abawaca.226.fasta_S2_006_000_R2.fa	0113A1018_Clostridium_difficile_31_16.fa	1	1	0/1000	0
S2_006_000_R2_abawaca.227.fasta_S2_006_000_R2.fa	0113A1018_Clostridium_difficile_31_16.fa	1	1	0/1000	0
S2_006_000_R2_abawaca.331.fasta_S2_006_000_R2.fa	0113A1018_Clostridium_difficile_31_16.fa	1	1	0/1000	0
S2_006_000_R2_abawaca.339.fasta_S2_006_000_R2.fa	0113A1018_Clostridium_difficile_31_16.fa	1	1	0/1000	0
S2_006_000_R2_abawaca.357.fasta_S2_006_000_R2.fa	0113A1018_Clostridium_difficile_31_16.fa	1	1	0/1000	0
S2_006_000_R2_abawaca.37.fasta_S2_006_000_R2.fa	0113A1018_Clostridium_difficile_31_16.fa	1	1	0/1000	0
S2_006_000_R2_maxbin2.maxbin.001.fasta_S2_006_000_R2.fa	0113A1018_Clostridium_difficile_31_16.fa	1	1	0/1000	0
S2_006_000_R2_maxbin2.maxbin.017.fasta_S2_006_000_R2.fa	0113A1018_Clostridium_difficile_31_16.fa	1	1	0/1000	0
S2_006_000_R2_maxbin2.maxbin.024.fasta_S2_006_000_R2.fa	0113A1018_Clostridium_difficile_31_16.fa	1	1	0/1000	0
S2_006_000_R3_95_S2_006_000_R3.fa	0113A1018_Clostridium_difficile_31_16.fa	1	1	0/1000	0
S2_009_000_R1_56_S2_009_000_R1.fa	0113A1018_Clostridium_difficile_31_16.fa	1	1	0/1000	0
S2_009_000_R1_89_S2_009_000_R1.fa	0113A1018_Clostridium_difficile_31_16.fa	1	1	0/1000	0
S2_009_000_R1_maxbin2.maxbin.001.fasta_S2_009_000_R1.fa	0113A1018_Clostridium_difficile_31_16.fa	1	1	0/1000	0
S2_009_000_R2_106_S2_009_000_R2.fa	0113A1018_Clostridium_difficile_31_16.fa	1	1	0/1000	0
S2_009_000_R2_122_S2_009_000_R2.fa	0113A1018_Clostridium_difficile_31_16.fa	1	1	0/1000	0
S2_009_000_R2_18_S2_009_000_R2.fa	0113A1018_Clostridium_difficile_31_16.fa	1	1	0/1000	0
S2_009_000_R2_35_S2_009_000_R2.fa	0113A1018_Clostridium_difficile_31_16.fa	1	1	0/1000	0
S2_009_000_R2_3_S2_009_000_R2.fa	0113A1018_Clostridium_difficile_31_16.fa	1	1	0/1000	0
S2_009_000_R2_44_S2_009_000_R2.fa	0113A1018_Clostridium_difficile_31_16.fa	1	1	0/1000	0
S2_009_000_R2_47_S2_009_000_R2.fa	0113A1018_Clostridium_difficile_31_16.fa	1	1	0/1000	0
S2_009_000_R2_50_S2_009_000_R2.fa	0113A1018_Clostridium_difficile_31_16.fa	1	1	0/1000	0
S2_009_000_R2_56_S2_009_000_R2.fa	0113A1018_Clostridium_difficile_31_16.fa	1	1	0/1000	0
S2_009_000_R2_63_S2_009_000_R2.fa	0113A1018_Clostridium_difficile_31_16.fa	1	1	0/1000	0
S2_009_000_R2_abawaca.61.fasta_S2_009_000_R2.fa	0113A1018_Clostridium_difficile_31_16.fa	1	1	0/1000	0
S2_009_000_R2_abawaca.73.fasta_S2_009_000_R2.fa	0113A1018_Clostridium_difficile_31_16.fa	1	1	0/1000	0
S2_009_000_R2_abawaca.77.fasta_S2_009_000_R2.fa	0113A1018_Clostridium_difficile_31_16.fa	1	1	0/1000	0
S2_009_000_R2_abawaca.79.fasta_S2_009_000_R2.fa	0113A1018_Clostridium_difficile_31_16.fa	1	1	0/1000	0
S2_009_000_R2_maxbin2.maxbin.003.fasta_S2_009_000_R2.fa	0113A1018_Clostridium_difficile_31_16.fa	1	1	0/1000	0
S2_009_000_R2_maxbin2.maxbin.018.fasta_S2_009_000_R2.fa	0113A1018_Clostridium_difficile_31_16.fa	1	1	0/1000	0
S2_009_000_R2_maxbin2.maxbin.025.fasta_S2_009_000_R2.fa	0113A1018_Clostridium_difficile_31_16.fa	1	1	0/1000	0
S2_009_000_R3_abawaca.59.fasta_S2_009_000_R3.fa	0113A1018_Clostridium_difficile_31_16.fa	1	1	0/1000	0
S2_009_000_R3_abawaca.72.fasta_S2_009_000_R3.fa	0113A1018_Clostridium_difficile_31_16.fa	1	1	0/1000	0
S2_009_000_R3_maxbin2.maxbin.006.fasta_S2_009_000_R3.fa	0113A1018_Clostridium_difficile_31_16.fa	1	1	0/1000	0
S2_009_000_R3_maxbin2.maxbin.013.fasta_S2_009_000_R3.fa	0113A1018_Clostridium_difficile_31_16.fa	1	1	0/1000	0
S2_009_000_R3_maxbin2.maxbin.026.fasta_S2_009_000_R3.fa	0113A1018_Clostridium_difficile_31_16.fa	0.263022	7.27E-08	2/1000	0.736978
S2_012_000_R1_abawaca.10.fasta_S2_012_000_R1.fa	0113A1018_Clostridium_difficile_31_16.fa	1	1	0/1000	0
S2_012_000_R1_abawaca.30.fasta_S2_012_000_R1.fa	0113A1018_Clostridium_difficile_31_16.fa	1	1	0/1000	0
S2_012_000_R1_maxbin2.maxbin.007.fasta_S2_012_000_R1.fa	0113A1018_Clostridium_difficile_31_16.fa	1	1	0/1000	0
S2_012_000_R2_102_S2_012_000_R2.fa	0113A1018_Clostridium_difficile_31_16.fa	1	1	0/1000	0
S2_012_000_R2_40_S2_012_000_R2.fa	0113A1018_Clostridium_difficile_31_16.fa	1	1	0/1000	0
S2_012_000_R2_abawaca.132.fasta_S2_012_000_R2.fa	0113A1018_Clostridium_difficile_31_16.fa	1	1	0/1000	0
S2_012_000_R2_abawaca.140.fasta_S2_012_000_R2.fa	0113A1018_Clostridium_difficile_31_16.fa	1	1	0/1000	0
S2_012_000_R2_abawaca.229.fasta_S2_012_000_R2.fa	0113A1018_Clostridium_difficile_31_16.fa	1	1	0/1000	0
S2_012_000_R2_abawaca.239.fasta_S2_012_000_R2.fa	0113A1018_Clostridium_difficile_31_16.fa	1	1	0/1000	0
S2_012_000_R2_abawaca.245.fasta_S2_012_000_R2.fa	0113A1018_Clostridium_difficile_31_16.fa	1	1	0/1000	0
S2_012_000_R2_abawaca.257.fasta_S2_012_000_R2.fa	0113A1018_Clostridium_difficile_31_16.fa	1	1	0/1000	0
S2_012_000_R2_abawaca.53.fasta_S2_012_000_R2.fa	0113A1018_Clostridium_difficile_31_16.fa	1	1	0/1000	0
S2_012_000_R2_abawaca.67.fasta_S2_012_000_R2.fa	0113A1018_Clostridium_difficile_31_16.fa	1	1	0/1000	0
S2_012_000_R2_abawaca.73.fasta_S2_012_000_R2.fa	0113A1018_Clostridium_difficile_31_16.fa	1	1	0/1000	0
S2_012_000_R2_abawaca.99.fasta_S2_012_000_R2.fa	0113A1018_Clostridium_difficile_31_16.fa	1	1	0/1000	0
S2_012_000_R2_maxbin2.maxbin.003.fasta_S2_012_000_R2.fa	0113A1018_Clostridium_difficile_31_16.fa	1	1	0/1000	0
S2_012_000_R2_maxbin2.maxbin.005.fasta_S2_012_000_R2.fa	0113A1018_Clostridium_difficile_31_16.fa	1	1	0/1000	0
S2_012_000_R2_maxbin2.maxbin.039.fasta_S2_012_000_R2.fa	0113A1018_Clostridium_difficile_31_16.fa	1	1	0/1000	0
S2_012_000_R3_1_S2_012_000_R3.fa	0113A1018_Clostridium_difficile_31_16.fa	1	1	0/1000	0
S2_012_000_R3_28_S2_012_000_R3.fa	0113A1018_Clostridium_difficile_31_16.fa	1	1	0/1000	0
S2_012_000_R3_33_S2_012_000_R3.fa	0113A1018_Clostridium_difficile_31_16.fa	1	1	0/1000	0
S2_012_000_R3_7_S2_012_000_R3.fa	0113A1018_Clostridium_difficile_31_16.fa	1	1	0/1000	0
S2_012_000_R3_abawaca.106.fasta_S2_012_000_R3.fa	0113A1018_Clostridium_difficile_31_16.fa	1	1	0/1000	0
S2_012_000_R3_abawaca.27.fasta_S2_012_000_R3.fa	0113A1018_Clostridium_difficile_31_16.fa	1	1	0/1000	0
S2_012_000_R3_abawaca.63.fasta_S2_012_000_R3.fa	0113A1018_Clostridium_difficile_31_16.fa	1	1	0/1000	0
S2_012_000_R3_maxbin2.maxbin.031.fasta_S2_012_000_R3.fa	0113A1018_Clostridium_difficile_31_16.fa	1	1	0/1000	0
S2_012_000_R3_maxbin2.maxbin.049.fasta_S2_012_000_R3.fa	0113A1018_Clostridium_difficile_31_16.fa	1	1	0/1000	0
S2_012_000_R3_maxbin2.maxbin.054.fasta_S2_012_000_R3.fa	0113A1018_Clostridium_difficile_31_16.fa	1	1	0/1000	0
S2_012_000_R3_maxbin2.maxbin.065.fasta_S2_012_000_R3.fa	0113A1018_Clostridium_difficile_31_16.fa	1	1	0/1000	0
S2_012_000_R3_maxbin2.maxbin.071.fasta_S2_012_000_R3.fa	0113A1018_Clostridium_difficile_31_16.fa	1	1	0/1000	0
S2_018_000_R1_68_S2_018_000_R1.fa	0113A1018_Clostridium_difficile_31_16.fa	1	1	0/1000	0
S2_018_000_R1_abawaca.75.fasta_S2_018_000_R1.fa	0113A1018_Clostridium_difficile_31_16.fa	1	1	0/1000	0
S2_018_000_R1_maxbin2.maxbin.008.fasta_S2_018_000_R1.fa	0113A1018_Clostridium_difficile_31_16.fa	1	1	0/1000	0
S2_018_000_R1_maxbin2.maxbin.012.fasta_S2_018_000_R1.fa	0113A1018_Clostridium_difficile_31_16.fa	1	1	0/1000	0
S2_018_000_R1_maxbin2.maxbin.035.fasta_S2_018_000_R1.fa	0113A1018_Clostridium_difficile_31_16.fa	1	1	0/1000	0
S2_018_000_R2_42_S2_018_000_R2.fa	0113A1018_Clostridium_difficile_31_16.fa	1	1	0/1000	0
S2_018_000_R2_44_S2_018_000_R2.fa	0113A1018_Clostridium_difficile_31_16.fa	1	1	0/1000	0
S2_018_000_R2_52_S2_018_000_R2.fa	0113A1018_Clostridium_difficile_31_16.fa	1	1	0/1000	0
S2_018_000_R2_60_S2_018_000_R2.fa	0113A1018_Clostridium_difficile_31_16.fa	1	1	0/1000	0
S2_018_000_R2_65_S2_018_000_R2.fa	0113A1018_Clostridium_difficile_31_16.fa	1	1	0/1000	0
S2_018_000_R2_94_S2_018_000_R2.fa	0113A1018_Clostridium_difficile_31_16.fa	1	1	0/1000	0
S2_018_000_R2_abawaca.12.fasta_S2_018_000_R2.fa	0113A1018_Clostridium_difficile_31_16.fa	1	1	0/1000	0
S2_018_000_R2_abawaca.157.fasta_S2_018_000_R2.fa	0113A1018_Clostridium_difficile_31_16.fa	1	1	0/1000	0
S2_018_000_R2_abawaca.25.fasta_S2_018_000_R2.fa	0113A1018_Clostridium_difficile_31_16.fa	1	1	0/1000	0
S2_018_000_R2_abawaca.70.fasta_S2_018_000_R2.fa	0113A1018_Clostridium_difficile_31_16.fa	1	1	0/1000	0
S2_018_000_R2_abawaca.99.fasta_S2_018_000_R2.fa	0113A1018_Clostridium_difficile_31_16.fa	1	1	0/1000	0
S2_018_000_R3_50_S2_018_000_R3.fa	0113A1018_Clostridium_difficile_31_16.fa	1	1	0/1000	0
S2_018_000_R3_59_S2_018_000_R3.fa	0113A1018_Clostridium_difficile_31_16.fa	1	1	0/1000	0
S2_018_000_R3_68_S2_018_000_R3.fa	0113A1018_Clostridium_difficile_31_16.fa	1	1	0/1000	0
S2_018_000_R3_77_S2_018_000_R3.fa	0113A1018_Clostridium_difficile_31_16.fa	1	1	0/1000	0
S2_018_000_R3_98_S2_018_000_R3.fa	0113A1018_Clostridium_difficile_31_16.fa	1	1	0/1000	0
S2_018_000_R3_abawaca.136.fasta_S2_018_000_R3.fa	0113A1018_Clostridium_difficile_31_16.fa	1	1	0/1000	0
S2_018_000_R3_abawaca.142.fasta_S2_018_000_R3.fa	0113A1018_Clostridium_difficile_31_16.fa	1	1	0/1000	0
S2_018_000_R3_abawaca.59.fasta_S2_018_000_R3.fa	0113A1018_Clostridium_difficile_31_16.fa	1	1	0/1000	0
S2_018_000_R3_abawaca.76.fasta_S2_018_000_R3.fa	0113A1018_Clostridium_difficile_31_16.fa	1	1	0/1000	0
S2_018_000_R3_abawaca.93.fasta_S2_018_000_R3.fa	0113A1018_Clostridium_difficile_31_16.fa	1	1	0/1000	0
S2_018_000_R3_abawaca.96.fasta_S2_018_000_R3.fa	0113A1018_Clostridium_difficile_31_16.fa	1	1	0/1000	0
S2_018_000_R3_maxbin2.maxbin.022.fasta_S2_018_000_R3.fa	0113A1018_Clostridium_difficile_31_16.fa	1	1	0/1000	0
S2_018_000_R3_maxbin2.maxbin.034.fasta_S2_018_000_R3.fa	0113A1018_Clostridium_difficile_31_16.fa	0.295981	0.000325759	1/1000	0.704019
S2_018_000_R3_maxbin2.maxbin.066.fasta_S2_018_000_R3.fa	0113A1018_Clostridium_difficile_31_16.fa	1	1	0/1000	0
S2_018_000_R3_maxbin2.maxbin.070.fasta_S2_018_000_R3.fa	0113A1018_Clostridium_difficile_31_16.fa	1	1	0/1000	0
0113A1018_Clostridium_difficile_31_16.fa	0115A1020_Bacteroides_vulgatus_43_74.fa	1	1	0/1000	0
0115A1020_Bacteroides_vulgatus_43_74.fa	0115A1020_Bacteroides_vulgatus_43_74.fa	0	0	1000/1000	1
0118A1023_Citrobacter_koseri_53_430.fa	0115A1020_Bacteroides_vulgatus_43_74.fa	1	1	0/1000	0
0124A1029_Enterococcus_faecalis_36_130.fa	0115A1020_Bacteroides_vulgatus_43_74.fa	1	1	0/1000	0
0205A1024_Veillonella_spp__43.fa	0115A1020_Bacteroides_vulgatus_43_74.fa	1	1	0/1000	0
0211A1030_Staphylococcus_lugdunensis__6_partial.fa	0115A1020_Bacteroides_vulgatus_43_74.fa	1	1	0/1000	0
0211A1030_Veillonella_spp__1437.fa	0115A1020_Bacteroides_vulgatus_43_74.fa	1	1	0/1000	0
0212A1031_Clostridium_sordellii__48.fa	0115A1020_Bacteroides_vulgatus_43_74.fa	1	1	0/1000	0
0218A1106_Corynebacterium_spp__59_partial.fa	0115A1020_Bacteroides_vulgatus_43_74.fa	1	1	0/1000	0
0220A1108_Klebsiella_pneumoniae__24.fa	0115A1020_Bacteroides_vulgatus_43_74.fa	1	1	0/1000	0
0224A1112_Enterobacter_spp__16_partial.fa	0115A1020_Bacteroides_vulgatus_43_74.fa	1	1	0/1000	0
0224A1112_Staphylococcus_aureus__21.fa	0115A1020_Bacteroides_vulgatus_43_74.fa	1	1	0/1000	0
0226A1114_Streptococcus_spp__23.fa	0115A1020_Bacteroides_vulgatus_43_74.fa	1	1	0/1000	0
0227A1115_Clostridium_perfringens__436.fa	0115A1020_Bacteroides_vulgatus_43_74.fa	1	1	0/1000	0
0227A1115_Haemophilus_spp__21.fa	0115A1020_Bacteroides_vulgatus_43_74.fa	1	1	0/1000	0
0227A1115_Staphylococcus_epidermidis__78.fa	0115A1020_Bacteroides_vulgatus_43_74.fa	1	1	0/1000	0
0228A1116_Clostridium_difficile__361.fa	0115A1020_Bacteroides_vulgatus_43_74.fa	1	1	0/1000	0
0228A1116_Clostridium_spp__17.fa	0115A1020_Bacteroides_vulgatus_43_74.fa	0.295981	0.000586149	1/1000	0.704019
0228A1116_Haemophilus_spp__39.fa	0115A1020_Bacteroides_vulgatus_43_74.fa	1	1	0/1000	0
0305A1203_Streptococcus_mitis__17_partial.fa	0115A1020_Bacteroides_vulgatus_43_74.fa	1	1	0/1000	0
0307A1205_Clostridium_difficile__504.fa	0115A1020_Bacteroides_vulgatus_43_74.fa	1	1	0/1000	0
0307A1205_Clostridium_perfringens__342.fa	0115A1020_Bacteroides_vulgatus_43_74.fa	1	1	0/1000	0
0307A1205_Streptococcus_agalactiae__156.fa	0115A1020_Bacteroides_vulgatus_43_74.fa	1	1	0/1000	0
0308A1206_Staphylococcus_aureus__843.fa	0115A1020_Bacteroides_vulgatus_43_74.fa	1	1	0/1000	0
0308A1206_Staphylococcus_warneri__297_partial.fa	0115A1020_Bacteroides_vulgatus_43_74.fa	1	1	0/1000	0
0315A1213_Haemophilus_spp__23.fa	0115A1020_Bacteroides_vulgatus_43_74.fa	1	1	0/1000	0
0317A1215_Veillonella_spp__673.fa	0115A1020_Bacteroides_vulgatus_43_74.fa	1	1	0/1000	0
0320A1218_Staphylococcus_epidermidis__37.fa	0115A1020_Bacteroides_vulgatus_43_74.fa	1	1	0/1000	0
0321A1219_Enterococcus_faecalis__9.fa	0115A1020_Bacteroides_vulgatus_43_74.fa	1	1	0/1000	0
0406A0109_Streptococcus_spp__66.fa	0115A1020_Bacteroides_vulgatus_43_74.fa	1	1	0/1000	0
0407A0110_Clostridium_perfringens__351.fa	0115A1020_Bacteroides_vulgatus_43_74.fa	1	1	0/1000	0
0407A0110_Streptococcus_spp__8.fa	0115A1020_Bacteroides_vulgatus_43_74.fa	1	1	0/1000	0
0410A0113_Haemophilus_spp__10.fa	0115A1020_Bacteroides_vulgatus_43_74.fa	1	1	0/1000	0
0412A0115_Clostridium_spp__6.fa	0115A1020_Bacteroides_vulgatus_43_74.fa	1	1	0/1000	0
0412A0115_Propionibacterium_spp__6.fa	0115A1020_Bacteroides_vulgatus_43_74.fa	1	1	0/1000	0
0412A0115_Staphylococcus_epidermidis__117.fa	0115A1020_Bacteroides_vulgatus_43_74.fa	1	1	0/1000	0
0414A0117_Klebsiella_megabin_56_92.fa	0115A1020_Bacteroides_vulgatus_43_74.fa	1	1	0/1000	0
0415A0118_Enterococcus_faecalis_38_29.fa	0115A1020_Bacteroides_vulgatus_43_74.fa	1	1	0/1000	0
0417A0120_Clostridium_sordellii_28_17.fa	0115A1020_Bacteroides_vulgatus_43_74.fa	1	1	0/1000	0
0417A0120_Clostridium_sp_30_158.fa	0115A1020_Bacteroides_vulgatus_43_74.fa	1	1	0/1000	0
0417A0120_Pseudomonas_aeruginosa_66_64.fa	0115A1020_Bacteroides_vulgatus_43_74.fa	1	1	0/1000	0
0417A0120_Veillonella_sp_39_44.fa	0115A1020_Bacteroides_vulgatus_43_74.fa	1	1	0/1000	0
0419A0122_Veillonella_sp_39_98.fa	0115A1020_Bacteroides_vulgatus_43_74.fa	1	1	0/1000	0
0420A0123_Clostridium_perfringens_28_38.fa	0115A1020_Bacteroides_vulgatus_43_74.fa	1	1	0/1000	0
0420A0123_Escherichia_coli_51_124.fa	0115A1020_Bacteroides_vulgatus_43_74.fa	1	1	0/1000	0
0423A0126_Eggerthella_sp_65_6.fa	0115A1020_Bacteroides_vulgatus_43_74.fa	1	1	0/1000	0
0425A0128_Peptoclostridium_difficile_29_28.fa	0115A1020_Bacteroides_vulgatus_43_74.fa	1	1	0/1000	0
0426A0129_Clostridium_sp_30_658.fa	0115A1020_Bacteroides_vulgatus_43_74.fa	1	1	0/1000	0
0426A0129_Streptococcus_sp_37_9.fa	0115A1020_Bacteroides_vulgatus_43_74.fa	1	1	0/1000	0
0427A0130_Clostridium_perfringens_28_10.fa	0115A1020_Bacteroides_vulgatus_43_74.fa	1	1	0/1000	0
0427A0130_Klebsiella_oxytoca_56_74.fa	0115A1020_Bacteroides_vulgatus_43_74.fa	1	1	0/1000	0
0505A0127_Enterococcus_faecalis_38_40.fa	0115A1020_Bacteroides_vulgatus_43_74.fa	1	1	0/1000	0
0505A0127_Streptococcus_agalactiae_35_1.2k.fa	0115A1020_Bacteroides_vulgatus_43_74.fa	1	1	0/1000	0
0505A0127_Ureaplasma_parvum_25_44.fa	0115A1020_Bacteroides_vulgatus_43_74.fa	1	1	0/1000	0
0506A0128_Streptococcus_agalactiae_35_940.fa	0115A1020_Bacteroides_vulgatus_43_74.fa	1	1	0/1000	0
0507A0129_Klebsiella_pneumoniae_55_72_partial.fa	0115A1020_Bacteroides_vulgatus_43_74.fa	1	1	0/1000	0
0511A0202_Enterococcus_faecalis_37_56.fa	0115A1020_Bacteroides_vulgatus_43_74.fa	1	1	0/1000	0
0511A0202_Pseudomonas_aeruginosa_65_16.fa	0115A1020_Bacteroides_vulgatus_43_74.fa	1	1	0/1000	0
0514A0205_Enterococcus_faecalis_38_23.fa	0115A1020_Bacteroides_vulgatus_43_74.fa	1	1	0/1000	0
0514A0205_Escherichia_coli_51_630_partial.fa	0115A1020_Bacteroides_vulgatus_43_74.fa	1	1	0/1000	0
0514A0205_Pseudomonas_aeruginosa_65_48.fa	0115A1020_Bacteroides_vulgatus_43_74.fa	1	1	0/1000	0
0514Y_Staphylococcus_sp__M0480_31_3.fna	0115A1020_Bacteroides_vulgatus_43_74.fa	1	1	0/1000	0
0515A0206_Enterococcus_faecalis_37_20.fa	0115A1020_Bacteroides_vulgatus_43_74.fa	1	1	0/1000	0
0516A0207_Enterococcus_faecalis_37_84.fa	0115A1020_Bacteroides_vulgatus_43_74.fa	1	1	0/1000	0
0516A0207_Escherichia_coli_50_377.fa	0115A1020_Bacteroides_vulgatus_43_74.fa	1	1	0/1000	0
0516A0207_Propionibacterium_63_27.fa	0115A1020_Bacteroides_vulgatus_43_74.fa	1	1	0/1000	0
0517A0208_Enterococcus_faecalis_37_253.fa	0115A1020_Bacteroides_vulgatus_43_74.fa	1	1	0/1000	0
0518A0209_Clostridium_perfringens_28_13.fa	0115A1020_Bacteroides_vulgatus_43_74.fa	1	1	0/1000	0
0518A0209_Enterococcus_faecalis_37_223.fa	0115A1020_Bacteroides_vulgatus_43_74.fa	1	1	0/1000	0
0518A0209_Propionibacterium_spp_63_19.fa	0115A1020_Bacteroides_vulgatus_43_74.fa	1	1	0/1000	0
0519A0210_Clostridium_perfringens_28_5.fa	0115A1020_Bacteroides_vulgatus_43_74.fa	1	1	0/1000	0
0519A0210_Enterococcus_faecalis_37_393.fa	0115A1020_Bacteroides_vulgatus_43_74.fa	1	1	0/1000	0
0519A0210_Escherichia_coli_51_343.fa	0115A1020_Bacteroides_vulgatus_43_74.fa	1	1	0/1000	0
0519A0210_Propionibacterium_63_25.fa	0115A1020_Bacteroides_vulgatus_43_74.fa	1	1	0/1000	0
0520A0211_Clostridium_perfringens_28_5.fa	0115A1020_Bacteroides_vulgatus_43_74.fa	1	1	0/1000	0
0520A0211_Enterococcus_faecalis_37_195.fa	0115A1020_Bacteroides_vulgatus_43_74.fa	1	1	0/1000	0
0520A0211_Propionibacterium_63_13.fa	0115A1020_Bacteroides_vulgatus_43_74.fa	1	1	0/1000	0
0521A0212_Clostridium_perfringens_28_11.fa	0115A1020_Bacteroides_vulgatus_43_74.fa	1	1	0/1000	0
0521A0212_Enterococcus_faecalis_37_88.fa	0115A1020_Bacteroides_vulgatus_43_74.fa	1	1	0/1000	0
0521A0212_Propionibacterium_63_25.fa	0115A1020_Bacteroides_vulgatus_43_74.fa	1	1	0/1000	0
0522A0213_Clostridium_perfringens_28_249.fa	0115A1020_Bacteroides_vulgatus_43_74.fa	1	1	0/1000	0
0522A0213_Enterococcus_faecalis_37_181.fa	0115A1020_Bacteroides_vulgatus_43_74.fa	1	1	0/1000	0
0522A0213_Propionibacterium_63_23.fa	0115A1020_Bacteroides_vulgatus_43_74.fa	1	1	0/1000	0
0522W_Corynebacterium_59_9.fna	0115A1020_Bacteroides_vulgatus_43_74.fa	1	1	0/1000	0
0523A0214_Clostridium_perfringens_28_241.fa	0115A1020_Bacteroides_vulgatus_43_74.fa	1	1	0/1000	0
0523A0214_Enterococcus_faecalis_37_732.fa	0115A1020_Bacteroides_vulgatus_43_74.fa	1	1	0/1000	0
0524A0215_Clostridium_perfringens_28_84.fa	0115A1020_Bacteroides_vulgatus_43_74.fa	1	1	0/1000	0
0524A0215_Enterococcus_faecalis_37_280.fa	0115A1020_Bacteroides_vulgatus_43_74.fa	1	1	0/1000	0
0524A0215_Propionibacterium_63_126.fa	0115A1020_Bacteroides_vulgatus_43_74.fa	1	1	0/1000	0
0525A0216_Clostridium_perfringens_28_27.fa	0115A1020_Bacteroides_vulgatus_43_74.fa	1	1	0/1000	0
0525A0216_Enterococcus_faecalis_37_334.fa	0115A1020_Bacteroides_vulgatus_43_74.fa	1	1	0/1000	0
0525A0216_Propionibacterium_63_91.fa	0115A1020_Bacteroides_vulgatus_43_74.fa	1	1	0/1000	0
0526A0217_Clostridium_perfringens_28_13.fa	0115A1020_Bacteroides_vulgatus_43_74.fa	1	1	0/1000	0
0526A0217_Enterococcus_faecalis_37_500.fa	0115A1020_Bacteroides_vulgatus_43_74.fa	1	1	0/1000	0
0526A0217_Propionibacterium_63_381.fa	0115A1020_Bacteroides_vulgatus_43_74.fa	1	1	0/1000	0
0527A0218_Clostridium_perfringens_28_51.fa	0115A1020_Bacteroides_vulgatus_43_74.fa	1	1	0/1000	0
0527A0218_Enterococcus_faecalis_37_119.fa	0115A1020_Bacteroides_vulgatus_43_74.fa	1	1	0/1000	0
0527A0218_Escherichia_coli_51_258.fa	0115A1020_Bacteroides_vulgatus_43_74.fa	1	1	0/1000	0
0527A0218_Klebsiella_pneumoniae_57_55.fa	0115A1020_Bacteroides_vulgatus_43_74.fa	1	1	0/1000	0
0527A0218_Propionibacterium_63_28.fa	0115A1020_Bacteroides_vulgatus_43_74.fa	1	1	0/1000	0
0527A0218_Serratia_marcescens_60_106.fa	0115A1020_Bacteroides_vulgatus_43_74.fa	1	1	0/1000	0
0528A0219_Clostridium_perfringens_28_18.fa	0115A1020_Bacteroides_vulgatus_43_74.fa	1	1	0/1000	0
0528A0219_Enterococcus_faecalis_37_57.fa	0115A1020_Bacteroides_vulgatus_43_74.fa	1	1	0/1000	0
0528A0219_Propionibacterium_63_24.fa	0115A1020_Bacteroides_vulgatus_43_74.fa	1	1	0/1000	0
0528Y_Escherichia_coli_51_14.fna	0115A1020_Bacteroides_vulgatus_43_74.fa	1	1	0/1000	0
0528Y_Rothia_mucilaginosa_59_11.fna	0115A1020_Bacteroides_vulgatus_43_74.fa	1	1	0/1000	0
0609A0303_Pantoea_sp_59_26.fa	0115A1020_Bacteroides_vulgatus_43_74.fa	1	1	0/1000	0
0612A0306_Enterococcus_faecalis_37_60.fa	0115A1020_Bacteroides_vulgatus_43_74.fa	1	1	0/1000	0
0612A0306_Klebsiella_pneumoniae_58_291.fa	0115A1020_Bacteroides_vulgatus_43_74.fa	1	1	0/1000	0
0612A0306_Streptococcus_sp_37_19.fa	0115A1020_Bacteroides_vulgatus_43_74.fa	1	1	0/1000	0
0613A0307_Klebsiella_sp_56_92.fa	0115A1020_Bacteroides_vulgatus_43_74.fa	1	1	0/1000	0
0614A0308_Staphylococcus_sp_32_10.fa	0115A1020_Bacteroides_vulgatus_43_74.fa	1	1	0/1000	0
0618A0312_Escherichia_coli_51_781.fa	0115A1020_Bacteroides_vulgatus_43_74.fa	1	1	0/1000	0
0620A0314_Clostridium_perfringens_28_22.fa	0115A1020_Bacteroides_vulgatus_43_74.fa	1	1	0/1000	0
0626A0320_Blautia_CAG37_48_18.fa	0115A1020_Bacteroides_vulgatus_43_74.fa	1	1	0/1000	0
0626A0320_Veillonella_sp_39_248.fa	0115A1020_Bacteroides_vulgatus_43_74.fa	1	1	0/1000	0
0807A0406_Veillonella_sp_39_6.fa	0115A1020_Bacteroides_vulgatus_43_74.fa	1	1	0/1000	0
0810A0409_Staphylococcus_epidermidis__570.fa	0115A1020_Bacteroides_vulgatus_43_74.fa	1	1	0/1000	0
0814A0413_Aeromonas_hydrophila__145.fa	0115A1020_Bacteroides_vulgatus_43_74.fa	1	1	0/1000	0
0814A0413_Enterococcus_faecalis__268.fa	0115A1020_Bacteroides_vulgatus_43_74.fa	1	1	0/1000	0
0814A0413_Pseudomonas_aeruginosa__244.fa	0115A1020_Bacteroides_vulgatus_43_74.fa	1	1	0/1000	0
0815A0414_Clostridium_difficile__190.fa	0115A1020_Bacteroides_vulgatus_43_74.fa	1	1	0/1000	0
0815A0414_Propionibacterium_sp.KPL1844__40.fa	0115A1020_Bacteroides_vulgatus_43_74.fa	1	1	0/1000	0
0817A0416_Enterobacter_cloacae__6.fa	0115A1020_Bacteroides_vulgatus_43_74.fa	1	1	0/1000	0
0820A0419_Streptococcus_spp__32.fa	0115A1020_Bacteroides_vulgatus_43_74.fa	1	1	0/1000	0
0821A0420_Clostridium_spp__9.fa	0115A1020_Bacteroides_vulgatus_43_74.fa	1	1	0/1000	0
0823A0422_Citrobacter_freundii__316_partial.fa	0115A1020_Bacteroides_vulgatus_43_74.fa	1	1	0/1000	0
0823A0422_Citrobacter_spp__81_partial.fa	0115A1020_Bacteroides_vulgatus_43_74.fa	1	1	0/1000	0
0824A0423_Actinomyces_spp__381.fa	0115A1020_Bacteroides_vulgatus_43_74.fa	1	1	0/1000	0
0826A0425_Clostridium_butyricum__71.fa	0115A1020_Bacteroides_vulgatus_43_74.fa	1	1	0/1000	0
0826A0425_Propionibacterium_spp__27.fa	0115A1020_Bacteroides_vulgatus_43_74.fa	1	1	0/1000	0
0826A0425_Veillonella_spp__8.fa	0115A1020_Bacteroides_vulgatus_43_74.fa	1	1	0/1000	0
0827A0426_Clostridium_perfringens__151.fa	0115A1020_Bacteroides_vulgatus_43_74.fa	1	1	0/1000	0
0905A0425_Helicobacter_spp_38_14.fa	0115A1020_Bacteroides_vulgatus_43_74.fa	1	1	0/1000	0
0908A0428_Clostridium_perfringens_28_18.fa	0115A1020_Bacteroides_vulgatus_43_74.fa	1	1	0/1000	0
0908A0428_Corynebacterium_spp_59_468.fa	0115A1020_Bacteroides_vulgatus_43_74.fa	1	1	0/1000	0
0909A0429_Klebsiella_pneumoniae_58_33.fa	0115A1020_Bacteroides_vulgatus_43_74.fa	1	1	0/1000	0
0910A0430_Enterococcus_faecalis_37_1487.fa	0115A1020_Bacteroides_vulgatus_43_74.fa	1	1	0/1000	0
0910A0430_Staphylococcus_spp_31_21.fa	0115A1020_Bacteroides_vulgatus_43_74.fa	1	1	0/1000	0
0914A0504_Citrobacter_spp_52_208.fa	0115A1020_Bacteroides_vulgatus_43_74.fa	1	1	0/1000	0
0918A0508_Citrobacter_spp_52_371.fa	0115A1020_Bacteroides_vulgatus_43_74.fa	1	1	0/1000	0
1008A0609_Klebsiella_oxytoca_56_986.fa	0115A1020_Bacteroides_vulgatus_43_74.fa	1	1	0/1000	0
1017A0618_Escherichia_coli_51_326.fa	0115A1020_Bacteroides_vulgatus_43_74.fa	1	1	0/1000	0
1018A0619_Anaerococcus_vaginalis_29_53.fa	0115A1020_Bacteroides_vulgatus_43_74.fa	1	1	0/1000	0
1018A0619_Veillonella_39_109.fa	0115A1020_Bacteroides_vulgatus_43_74.fa	1	1	0/1000	0
1021A0622_Enterococcus_faecalis_38_47.fa	0115A1020_Bacteroides_vulgatus_43_74.fa	1	1	0/1000	0
1022A0623_Clostridium_sp_28_643.fa	0115A1020_Bacteroides_vulgatus_43_74.fa	1	1	0/1000	0
1022A0623_Haemophilus_sp_39_48.fa	0115A1020_Bacteroides_vulgatus_43_74.fa	1	1	0/1000	0
1023A0624_Clostridiales_sp_40_79.fa	0115A1020_Bacteroides_vulgatus_43_74.fa	1	1	0/1000	0
1023A0624_Clostridium_sp_30_29.fa	0115A1020_Bacteroides_vulgatus_43_74.fa	1	1	0/1000	0
1024A0625_Akkermansia_sp_57_239.fa	0115A1020_Bacteroides_vulgatus_43_74.fa	1	1	0/1000	0
1030A0701_Clostridiales_sp_48_49.fa	0115A1020_Bacteroides_vulgatus_43_74.fa	1	1	0/1000	0
1030A0701_Clostridium_perfringens_28_13.fa	0115A1020_Bacteroides_vulgatus_43_74.fa	1	1	0/1000	0
1030A0701_Enterococcus_faecalis_37_7.fa	0115A1020_Bacteroides_vulgatus_43_74.fa	1	1	0/1000	0
1030A0701_Escherichia_coli_50_91.fa	0115A1020_Bacteroides_vulgatus_43_74.fa	1	1	0/1000	0
1030A0701_Streptococcus_sp_40_10.fa	0115A1020_Bacteroides_vulgatus_43_74.fa	1	1	0/1000	0
1107A0614_Bacteroides_spp__14.fa	0115A1020_Bacteroides_vulgatus_43_74.fa	0.219531	3.62E-19	5/1000	0.780469
1107A0614_Escherichia_coli__97.fa	0115A1020_Bacteroides_vulgatus_43_74.fa	1	1	0/1000	0
1107A0614_Parabacteroides_spp__69.fa	0115A1020_Bacteroides_vulgatus_43_74.fa	0.210897	7.28E-23	6/1000	0.789103
1111A0618_Bacteroides_spp__301.fa	0115A1020_Bacteroides_vulgatus_43_74.fa	0.0227107	0	450/1000	0.9772893
1112A0619_Bacteroides_spp.__166_partial.fa	0115A1020_Bacteroides_vulgatus_43_74.fa	0.0615839	0	159/1000	0.9384161
1113A0620_Bacteroides_spp__480_partial.fa	0115A1020_Bacteroides_vulgatus_43_74.fa	1	1	0/1000	0
1121A0628_Clostridium_perfringens__14.fa	0115A1020_Bacteroides_vulgatus_43_74.fa	1	1	0/1000	0
1121A0628_Escherichia_coli__54.fa	0115A1020_Bacteroides_vulgatus_43_74.fa	1	1	0/1000	0
1122A0629_Bacteroides_fragilis_44_353.fa	0115A1020_Bacteroides_vulgatus_43_74.fa	0.186761	2.33E-39	10/1000	0.813239
1122A0629_Streptococcus_anginosus_39_26.fa	0115A1020_Bacteroides_vulgatus_43_74.fa	1	1	0/1000	0
1124A0701_Bifidobacterium_bifidum__21.fa	0115A1020_Bacteroides_vulgatus_43_74.fa	1	1	0/1000	0
1126A0703_Bacteroides_caccae_42_35.fa	0115A1020_Bacteroides_vulgatus_43_74.fa	0.295981	0.000503439	1/1000	0.704019
1126A0703_Bacteroides_sp_46_20.fa	0115A1020_Bacteroides_vulgatus_43_74.fa	0.178173	2.50E-48	12/1000	0.821827
1210A0713_Pseudomonas_sp_62_6.fa	0115A1020_Bacteroides_vulgatus_43_74.fa	1	1	0/1000	0
1211A0714_Staphylococcus_lugdunensis_34_7.fa	0115A1020_Bacteroides_vulgatus_43_74.fa	1	1	0/1000	0
1212A0715_Streptococcus_parasanguinis_42_201.fa	0115A1020_Bacteroides_vulgatus_43_74.fa	1	1	0/1000	0
1213A0716_Enterococcus_faecalis_38_183.fa	0115A1020_Bacteroides_vulgatus_43_74.fa	1	1	0/1000	0
1215A0718_Staphylococcus_aureus_33_308.fa	0115A1020_Bacteroides_vulgatus_43_74.fa	1	1	0/1000	0
1216A0719_Staphylococcus_epidermidis_32_16.fa	0115A1020_Bacteroides_vulgatus_43_74.fa	1	1	0/1000	0
1217A0720_Enterobacter_sp_56_182.fa	0115A1020_Bacteroides_vulgatus_43_74.fa	1	1	0/1000	0
1222A0725_Peptoclostridium_difficile_28_116.fa	0115A1020_Bacteroides_vulgatus_43_74.fa	1	1	0/1000	0
1224A0727_Clostridium_perfringens_28_201.fa	0115A1020_Bacteroides_vulgatus_43_74.fa	1	1	0/1000	0
1224A0727_Veillonella_sp_39_236.fa	0115A1020_Bacteroides_vulgatus_43_74.fa	1	1	0/1000	0
1225A0728_Aeromonas_sp_61_23.fa	0115A1020_Bacteroides_vulgatus_43_74.fa	1	1	0/1000	0
1226A0729_Acinetobacter_baumannii_39_11.fa	0115A1020_Bacteroides_vulgatus_43_74.fa	1	1	0/1000	0
1227A0730_Clostridium_sp_28_345.fa	0115A1020_Bacteroides_vulgatus_43_74.fa	1	1	0/1000	0
1227A0730_Escherichia_coli_51_8.fa	0115A1020_Bacteroides_vulgatus_43_74.fa	1	1	0/1000	0
1407A0802_Pseudomonas_spp_63_14.fa	0115A1020_Bacteroides_vulgatus_43_74.fa	1	1	0/1000	0
1410A0805_Staphylococcus_epidermidis_32_27.fa	0115A1020_Bacteroides_vulgatus_43_74.fa	1	1	0/1000	0
1413A0808_Propionibacterium_sp_63_8.fa	0115A1020_Bacteroides_vulgatus_43_74.fa	1	1	0/1000	0
1415A0810_Enterobacteriales_spp_49_566.fa	0115A1020_Bacteroides_vulgatus_43_74.fa	1	1	0/1000	0
1417A0812_Actinomyces_urogenitalis_69_55.fa	0115A1020_Bacteroides_vulgatus_43_74.fa	1	1	0/1000	0
1417A0812_Enterococcus_faecalis_37_10.fa	0115A1020_Bacteroides_vulgatus_43_74.fa	1	1	0/1000	0
1417A0812_Finegoldia_magna_32_15.fa	0115A1020_Bacteroides_vulgatus_43_74.fa	1	1	0/1000	0
1417A0812_Peptoniphilus_harei_35_12.fa	0115A1020_Bacteroides_vulgatus_43_74.fa	1	1	0/1000	0
1417A0812_Propionibacterium_sp_63_10.fa	0115A1020_Bacteroides_vulgatus_43_74.fa	1	1	0/1000	0
1417A0812_Veillonella_sp_39_894.fa	0115A1020_Bacteroides_vulgatus_43_74.fa	1	1	0/1000	0
1418A0813_Staphylococcus_aureus_33_122.fa	0115A1020_Bacteroides_vulgatus_43_74.fa	1	1	0/1000	0
1419A0814_Clostridium_perfringens_28_50.fa	0115A1020_Bacteroides_vulgatus_43_74.fa	1	1	0/1000	0
1419A0814_Enterobacter_sp_55_241.fa	0115A1020_Bacteroides_vulgatus_43_74.fa	1	1	0/1000	0
1419A0814_Pseudomonas_aeruginosa_67_24.fa	0115A1020_Bacteroides_vulgatus_43_74.fa	1	1	0/1000	0
1420A0815_Peptoclostridium_difficile_28_202.fa	0115A1020_Bacteroides_vulgatus_43_74.fa	1	1	0/1000	0
1421A0816_Haemophilus_haemolyticus_38_21.fa	0115A1020_Bacteroides_vulgatus_43_74.fa	1	1	0/1000	0
1421A0816_Klebsiella_oxytoca_55_20.fa	0115A1020_Bacteroides_vulgatus_43_74.fa	1	1	0/1000	0
1423A0818_Anaerococcus_vaginalis_29_24.fa	0115A1020_Bacteroides_vulgatus_43_74.fa	1	1	0/1000	0
1426A0821_Clostridium_spp__110.fa	0115A1020_Bacteroides_vulgatus_43_74.fa	0.295981	0.000503117	1/1000	0.704019
1428A0823_Klebsiella_pneumoniae__476_partial.fa	0115A1020_Bacteroides_vulgatus_43_74.fa	1	1	0/1000	0
1505A0814_Sneathia_sp_27_442.fa	0115A1020_Bacteroides_vulgatus_43_74.fa	1	1	0/1000	0
1509A0818_Mycoplasma_hominis_27_34.fa	0115A1020_Bacteroides_vulgatus_43_74.fa	1	1	0/1000	0
1509A0818_Staphylococcus_sp_32_185.fa	0115A1020_Bacteroides_vulgatus_43_74.fa	1	1	0/1000	0
1512A0821_Klebsiella_pneumoniae_58_550.fa	0115A1020_Bacteroides_vulgatus_43_74.fa	1	1	0/1000	0
1607A0825_Staphylococcus_sp_32_28.fa	0115A1020_Bacteroides_vulgatus_43_74.fa	1	1	0/1000	0
1615A0902_Klebsiella_pneumoniae_58_198.fa	0115A1020_Bacteroides_vulgatus_43_74.fa	1	1	0/1000	0
1616A0903_Enterococcus_faecalis_37_15.fa	0115A1020_Bacteroides_vulgatus_43_74.fa	1	1	0/1000	0
1617A0904_Clostridium_7243FAA_28_9.fa	0115A1020_Bacteroides_vulgatus_43_74.fa	1	1	0/1000	0
1618A0905_Klebsiella_oxytoca_55_46.fa	0115A1020_Bacteroides_vulgatus_43_74.fa	1	1	0/1000	0
1618A0905_Providencia_sp_40_19.fa	0115A1020_Bacteroides_vulgatus_43_74.fa	1	1	0/1000	0
1619A0906_Finegoldia_magna_32_24.fa	0115A1020_Bacteroides_vulgatus_43_74.fa	1	1	0/1000	0
1625A0912_Actinomyces_turicensis_57_14.fa	0115A1020_Bacteroides_vulgatus_43_74.fa	1	1	0/1000	0
1625A0912_Propionibacterium_sp_64_5.fa	0115A1020_Bacteroides_vulgatus_43_74.fa	1	1	0/1000	0
1627A0914_Varibaculum_cambriense_53_10.fa	0115A1020_Bacteroides_vulgatus_43_74.fa	1	1	0/1000	0
1628A0915_Citrobacter_freundii_52_189.fa	0115A1020_Bacteroides_vulgatus_43_74.fa	1	1	0/1000	0
1628A0915_Clostridium_MSTE9_45_52.fa	0115A1020_Bacteroides_vulgatus_43_74.fa	1	1	0/1000	0
1628A0915_Enterobacter_sp_56_95.fa	0115A1020_Bacteroides_vulgatus_43_74.fa	1	1	0/1000	0
1707A0924_Escherichia_coli_51_446.fa	0115A1020_Bacteroides_vulgatus_43_74.fa	1	1	0/1000	0
1708A0925_Staphylococcus_sp_32_5.fa	0115A1020_Bacteroides_vulgatus_43_74.fa	1	1	0/1000	0
1711A0928_Enterobacteriales_sp_52_220.fa	0115A1020_Bacteroides_vulgatus_43_74.fa	1	1	0/1000	0
1714A1001_Finegoldia_magna_32_10.fa	0115A1020_Bacteroides_vulgatus_43_74.fa	1	1	0/1000	0
1722A1009_Klebsiella_oxytoca_56_256.fa	0115A1020_Bacteroides_vulgatus_43_74.fa	1	1	0/1000	0
1723A1010_Enterococcus_faecalis_38_8.fa	0115A1020_Bacteroides_vulgatus_43_74.fa	1	1	0/1000	0
1727A1014_Varibaculum_cambriense_53_18.fa	0115A1020_Bacteroides_vulgatus_43_74.fa	1	1	0/1000	0
1806A1011_Lactococcus_lactis_36_56.fa	0115A1020_Bacteroides_vulgatus_43_74.fa	1	1	0/1000	0
1806A1011_Streptococcus_agalactiae_35_88.fa	0115A1020_Bacteroides_vulgatus_43_74.fa	1	1	0/1000	0
1809A1014_Aeromonas_sp_62_12.fa	0115A1020_Bacteroides_vulgatus_43_74.fa	1	1	0/1000	0
1810A1015_Staphylococcus_sp_32_14.fa	0115A1020_Bacteroides_vulgatus_43_74.fa	1	1	0/1000	0
1811A1016_Escherichia_coli_51_728.fa	0115A1020_Bacteroides_vulgatus_43_74.fa	1	1	0/1000	0
1813A1018_Enterococcus_faecalis_38_7.fa	0115A1020_Bacteroides_vulgatus_43_74.fa	1	1	0/1000	0
1820A1025_Klebsiella_oxytoca_56_18.fa	0115A1020_Bacteroides_vulgatus_43_74.fa	1	1	0/1000	0
1821A1026_Prevotella_bivia_40_11.fa	0115A1020_Bacteroides_vulgatus_43_74.fa	0.295981	0.000382672	1/1000	0.704019
1822A1027_Peptoclostridium_difficile_28_381.fa	0115A1020_Bacteroides_vulgatus_43_74.fa	1	1	0/1000	0
1823A1028_Veillonella_sp_39_9.fa	0115A1020_Bacteroides_vulgatus_43_74.fa	1	1	0/1000	0
31_007_Staphylococcus_epidermidis_32_7.fa	0115A1020_Bacteroides_vulgatus_43_74.fa	1	1	0/1000	0
31_011_Veillonella_39_88.fa	0115A1020_Bacteroides_vulgatus_43_74.fa	1	1	0/1000	0
31_013_Anaerococcus_30_18.fa	0115A1020_Bacteroides_vulgatus_43_74.fa	1	1	0/1000	0
31_016_Klebsiella_pneumoniae_58_447.fa	0115A1020_Bacteroides_vulgatus_43_74.fa	1	1	0/1000	0
31_018_Eggerthella_64_20.fa	0115A1020_Bacteroides_vulgatus_43_74.fa	1	1	0/1000	0
31_018_Streptococcus_agalactiae_35_28.fa	0115A1020_Bacteroides_vulgatus_43_74.fa	1	1	0/1000	0
31_020_Enterococcus_faecalis_37_49.fa	0115A1020_Bacteroides_vulgatus_43_74.fa	1	1	0/1000	0
35_002_Enterococcus_faecalis_37_29.fa	0115A1020_Bacteroides_vulgatus_43_74.fa	1	1	0/1000	0
35_006_Serratia_marcescens-related_60_25.fa	0115A1020_Bacteroides_vulgatus_43_74.fa	1	1	0/1000	0
35_006_Staphylococcus_epidermidis_32_23.fa	0115A1020_Bacteroides_vulgatus_43_74.fa	1	1	0/1000	0
35_010_Streptococcus_agalactiae_35_37.fa	0115A1020_Bacteroides_vulgatus_43_74.fa	1	1	0/1000	0
35_014_Escherichia_coli_51_67.fa	0115A1020_Bacteroides_vulgatus_43_74.fa	1	1	0/1000	0
35_014_Klebsiella_pneumoniae_57_699.fa	0115A1020_Bacteroides_vulgatus_43_74.fa	1	1	0/1000	0
35_016_Atopobium_minutum_49_6.fa	0115A1020_Bacteroides_vulgatus_43_74.fa	1	1	0/1000	0
35_016_Bifidobacterium_sp._MSTE12-related_58_8.fa	0115A1020_Bacteroides_vulgatus_43_74.fa	1	1	0/1000	0
35_016_Clostridiales_35_18.fa	0115A1020_Bacteroides_vulgatus_43_74.fa	1	1	0/1000	0
35_016_Veillonella_39_38.fa	0115A1020_Bacteroides_vulgatus_43_74.fa	1	1	0/1000	0
35_018_Bifidobacterium_bifidum_63_424.fa	0115A1020_Bacteroides_vulgatus_43_74.fa	1	1	0/1000	0
35_020_Actinomyces_urogenitalis_69_15.fa	0115A1020_Bacteroides_vulgatus_43_74.fa	1	1	0/1000	0
35_020_Eggerthella_64_6.fa	0115A1020_Bacteroides_vulgatus_43_74.fa	1	1	0/1000	0
35_020_Propionibacterium_63_20.fa	0115A1020_Bacteroides_vulgatus_43_74.fa	1	1	0/1000	0
35_023_Intestinibacter_bartlettii-related_29_15.fa	0115A1020_Bacteroides_vulgatus_43_74.fa	1	1	0/1000	0
35_023_Veillonella_39_51.fa	0115A1020_Bacteroides_vulgatus_43_74.fa	1	1	0/1000	0
35_024_Clostridium_perfringens_28_29.fa	0115A1020_Bacteroides_vulgatus_43_74.fa	1	1	0/1000	0
35_024_Escherichia_coli_51_435.fa	0115A1020_Bacteroides_vulgatus_43_74.fa	1	1	0/1000	0
38_002_Anaerococcus_vaginalis_29_15.fa	0115A1020_Bacteroides_vulgatus_43_74.fa	1	1	0/1000	0
38_002_Clostridium_30_60.fa	0115A1020_Bacteroides_vulgatus_43_74.fa	0.295981	0.000483419	1/1000	0.704019
38_002_Clostridium_perfringens_28_54.fa	0115A1020_Bacteroides_vulgatus_43_74.fa	1	1	0/1000	0
38_002_Peptoclostridium_difficile_28_46.fa	0115A1020_Bacteroides_vulgatus_43_74.fa	1	1	0/1000	0
38_002_Peptoniphilus_harei_34_30.fa	0115A1020_Bacteroides_vulgatus_43_74.fa	1	1	0/1000	0
38_002_Peptostreptococcus_36_37.fa	0115A1020_Bacteroides_vulgatus_43_74.fa	1	1	0/1000	0
38_004_Veillonella_39_32.fa	0115A1020_Bacteroides_vulgatus_43_74.fa	1	1	0/1000	0
38_005_Citrobacter_freundii-related_52_281.fa	0115A1020_Bacteroides_vulgatus_43_74.fa	1	1	0/1000	0
38_005_Enterococcus_casseliflavus_43_46.fa	0115A1020_Bacteroides_vulgatus_43_74.fa	1	1	0/1000	0
38_005_Enterococcus_faecium_38_15.fa	0115A1020_Bacteroides_vulgatus_43_74.fa	1	1	0/1000	0
38_006_Haemophilus_parainfluenzae_39_14.fa	0115A1020_Bacteroides_vulgatus_43_74.fa	1	1	0/1000	0
38_006_Staphylococcus_epidermidis_32_27.fa	0115A1020_Bacteroides_vulgatus_43_74.fa	1	1	0/1000	0
38_010_Enterobacter_cloacae_56_16.fa	0115A1020_Bacteroides_vulgatus_43_74.fa	1	1	0/1000	0
38_010_Finegoldia_magna_32_24.fa	0115A1020_Bacteroides_vulgatus_43_74.fa	1	1	0/1000	0
38_010_Fusobacterium_periodonticum_28_58.fa	0115A1020_Bacteroides_vulgatus_43_74.fa	1	1	0/1000	0
38_010_Haemophilus_parainfluenzae_39_630.fa	0115A1020_Bacteroides_vulgatus_43_74.fa	1	1	0/1000	0
38_012_Enterococcus_faecalis_37_118.fa	0115A1020_Bacteroides_vulgatus_43_74.fa	1	1	0/1000	0
38_012_Veillonella_39_429.fa	0115A1020_Bacteroides_vulgatus_43_74.fa	1	1	0/1000	0
38_014_Streptococcus_parasanguinis_42_67.fa	0115A1020_Bacteroides_vulgatus_43_74.fa	1	1	0/1000	0
38_015_Clostridium_30_9.fa	0115A1020_Bacteroides_vulgatus_43_74.fa	1	1	0/1000	0
38_015_Pantoea_sp._PSNIH2_58_10.fa	0115A1020_Bacteroides_vulgatus_43_74.fa	1	1	0/1000	0
38_015_Propionibacterium_63_53.fa	0115A1020_Bacteroides_vulgatus_43_74.fa	1	1	0/1000	0
39_001_Actinobacteria_63_42.fa	0115A1020_Bacteroides_vulgatus_43_74.fa	1	1	0/1000	0
39_001_Finegoldia_magna_32_21.fa	0115A1020_Bacteroides_vulgatus_43_74.fa	1	1	0/1000	0
39_001_Pantoea_59_18.fa	0115A1020_Bacteroides_vulgatus_43_74.fa	1	1	0/1000	0
39_002_Pantoea_57_18.fa	0115A1020_Bacteroides_vulgatus_43_74.fa	1	1	0/1000	0
39_002_Streptococcus_salivarius-related_39_42.fa	0115A1020_Bacteroides_vulgatus_43_74.fa	1	1	0/1000	0
39_003_Citrobacter_52_104.fa	0115A1020_Bacteroides_vulgatus_43_74.fa	1	1	0/1000	0
39_003_Clostridium_butyricum-related_29_11.fa	0115A1020_Bacteroides_vulgatus_43_74.fa	1	1	0/1000	0
39_003_Enterococcus_faecalis_37_54.fa	0115A1020_Bacteroides_vulgatus_43_74.fa	1	1	0/1000	0
39_003_Enterococcus_faecium_38_92.fa	0115A1020_Bacteroides_vulgatus_43_74.fa	1	1	0/1000	0
39_003_Lactobacillus_fermentum_52_15.fa	0115A1020_Bacteroides_vulgatus_43_74.fa	1	1	0/1000	0
39_003_Streptococcus_40_6.fa	0115A1020_Bacteroides_vulgatus_43_74.fa	1	1	0/1000	0
39_004_Staphylococcus_epidermidis_32_69.fa	0115A1020_Bacteroides_vulgatus_43_74.fa	1	1	0/1000	0
39_006_Clostridium_paraputrificum_30_69.fa	0115A1020_Bacteroides_vulgatus_43_74.fa	0.295981	0.000489374	1/1000	0.704019
39_006_Enterobacter_cloacae_56_86.fa	0115A1020_Bacteroides_vulgatus_43_74.fa	1	1	0/1000	0
39_006_Negativicoccus_succinicivorans_51_34.fa	0115A1020_Bacteroides_vulgatus_43_74.fa	1	1	0/1000	0
39_006_Peptostreptococcus_36_23.fa	0115A1020_Bacteroides_vulgatus_43_74.fa	1	1	0/1000	0
39_007_Streptococcus_parasanguinis_42_66.fa	0115A1020_Bacteroides_vulgatus_43_74.fa	1	1	0/1000	0
39_009_Acinetobacter_baumannii_39_15.fa	0115A1020_Bacteroides_vulgatus_43_74.fa	1	1	0/1000	0
39_009_Lactobacillus_rhamnosus_47_369.fa	0115A1020_Bacteroides_vulgatus_43_74.fa	1	1	0/1000	0
60_002_Pseudomonas_aeruginosa_66_7.fa	0115A1020_Bacteroides_vulgatus_43_74.fa	1	1	0/1000	0
60_002_Staphylococcus_epidermidis_32_10.fa	0115A1020_Bacteroides_vulgatus_43_74.fa	1	1	0/1000	0
60_004_Enterococcus_faecalis_38_16.fa	0115A1020_Bacteroides_vulgatus_43_74.fa	1	1	0/1000	0
60_007_Bifidobacterium_breve_59_91.fa	0115A1020_Bacteroides_vulgatus_43_74.fa	1	1	0/1000	0
60_007_Enterococcus_faecium_38_19.fa	0115A1020_Bacteroides_vulgatus_43_74.fa	1	1	0/1000	0
60_007_Veillonella_39_42.fa	0115A1020_Bacteroides_vulgatus_43_74.fa	1	1	0/1000	0
60_008_Escherichia_coli_51_282.fa	0115A1020_Bacteroides_vulgatus_43_74.fa	1	1	0/1000	0
60_010_Clostridium_paraputrificum_30_37.fa	0115A1020_Bacteroides_vulgatus_43_74.fa	1	1	0/1000	0
60_010_Clostridium_perfringens_28_9.fa	0115A1020_Bacteroides_vulgatus_43_74.fa	1	1	0/1000	0
60_010_Peptoclostridium_difficile_28_20.fa	0115A1020_Bacteroides_vulgatus_43_74.fa	1	1	0/1000	0
60_011_Streptococcus_vestibularis-related_41_7.fa	0115A1020_Bacteroides_vulgatus_43_74.fa	1	1	0/1000	0
61_003_Enterobacter_cloacae_55_37.fa	0115A1020_Bacteroides_vulgatus_43_74.fa	1	1	0/1000	0
61_007_Enterococcus_faecalis_37_1422.fa	0115A1020_Bacteroides_vulgatus_43_74.fa	1	1	0/1000	0
61_007_Klebsiella_pneumoniae_57_47.fa	0115A1020_Bacteroides_vulgatus_43_74.fa	1	1	0/1000	0
61_007_Staphylococcus_epidermidis_32_15.fa	0115A1020_Bacteroides_vulgatus_43_74.fa	1	1	0/1000	0
61_008_Pseudomonas_aeruginosa_66_38.fa	0115A1020_Bacteroides_vulgatus_43_74.fa	1	1	0/1000	0
61_010_Citrobacter_52_211.fa	0115A1020_Bacteroides_vulgatus_43_74.fa	1	1	0/1000	0
61_013_Enterococcus_faecium_38_6.fa	0115A1020_Bacteroides_vulgatus_43_74.fa	1	1	0/1000	0
61_013_Haemophilus_parainfluenzae_related_39_7.fa	0115A1020_Bacteroides_vulgatus_43_74.fa	1	1	0/1000	0
64_003_Citrobacter_freundii-related_52_820.fa	0115A1020_Bacteroides_vulgatus_43_74.fa	1	1	0/1000	0
64_003_Staphylococcus_epidermidis_32_33.fa	0115A1020_Bacteroides_vulgatus_43_74.fa	1	1	0/1000	0
64_009_Clostridium_paraputrificum_30_40.fa	0115A1020_Bacteroides_vulgatus_43_74.fa	1	1	0/1000	0
64_009_Lachnospiraceae_oral__082-related_38_23.fa	0115A1020_Bacteroides_vulgatus_43_74.fa	1	1	0/1000	0
64_009_Streptococcus_vestibularis-related_40_9.fa	0115A1020_Bacteroides_vulgatus_43_74.fa	1	1	0/1000	0
64_009_Varibaculum_cambriense_53_16.fa	0115A1020_Bacteroides_vulgatus_43_74.fa	1	1	0/1000	0
64_010_Actinomyces_65_8.fa	0115A1020_Bacteroides_vulgatus_43_74.fa	1	1	0/1000	0
64_010_Anaerococcus_vaginalis_29_38.fa	0115A1020_Bacteroides_vulgatus_43_74.fa	1	1	0/1000	0
64_010_Atopobium_48_11.fa	0115A1020_Bacteroides_vulgatus_43_74.fa	1	1	0/1000	0
64_010_Bifidobacterium_scardovii_65_66.fa	0115A1020_Bacteroides_vulgatus_43_74.fa	1	1	0/1000	0
64_010_Enterococcus_faecalis_37_18.fa	0115A1020_Bacteroides_vulgatus_43_74.fa	1	1	0/1000	0
64_013_Peptoclostridium_difficile_28_21.fa	0115A1020_Bacteroides_vulgatus_43_74.fa	1	1	0/1000	0
64_013_Veillonella_parvula_related_39_214.fa	0115A1020_Bacteroides_vulgatus_43_74.fa	1	1	0/1000	0
64_018_Propionibacterium_63_42.fa	0115A1020_Bacteroides_vulgatus_43_74.fa	1	1	0/1000	0
64_021_Clostridium_perfringens_29_11.fa	0115A1020_Bacteroides_vulgatus_43_74.fa	1	1	0/1000	0
64_021_Klebsiella_pneumoniae_57_267.fa	0115A1020_Bacteroides_vulgatus_43_74.fa	1	1	0/1000	0
64_021_Negativicoccus_succinicivorans_51_17.fa	0115A1020_Bacteroides_vulgatus_43_74.fa	1	1	0/1000	0
64_021_Peptoniphilus_harei_related_32_72.fa	0115A1020_Bacteroides_vulgatus_43_74.fa	1	1	0/1000	0
64_021_Subdoligranulum_sp._4_3_54A2FAA-related_57_180.fa	0115A1020_Bacteroides_vulgatus_43_74.fa	1	1	0/1000	0
65_003_Actinomyces_sp._S4-C9_56_26.fa	0115A1020_Bacteroides_vulgatus_43_74.fa	1	1	0/1000	0
65_003_Anaerococcus_vaginalis-related_29_127.fa	0115A1020_Bacteroides_vulgatus_43_74.fa	1	1	0/1000	0
65_003_Peptostreptococcus_anaerobius_36_11.fa	0115A1020_Bacteroides_vulgatus_43_74.fa	1	1	0/1000	0
65_003_Varibaculum_cambriense_53_25.fa	0115A1020_Bacteroides_vulgatus_43_74.fa	1	1	0/1000	0
65_003_Veillonella_oral_taxon_158_39_45.fa	0115A1020_Bacteroides_vulgatus_43_74.fa	1	1	0/1000	0
65_005_Klebsiella_pneumoniae_57_2245.fa	0115A1020_Bacteroides_vulgatus_43_74.fa	1	1	0/1000	0
65_007_Enterococcus_faecalis_37_10.fa	0115A1020_Bacteroides_vulgatus_43_74.fa	1	1	0/1000	0
65_007_Pseudomonas_aeruginosa_66_63.fa	0115A1020_Bacteroides_vulgatus_43_74.fa	1	1	0/1000	0
65_010_Bifidobacterium_breve_59_65.fa	0115A1020_Bacteroides_vulgatus_43_74.fa	1	1	0/1000	0
65_019_Escherichia_coli_51_346.fa	0115A1020_Bacteroides_vulgatus_43_74.fa	0.295981	0.000601	1/1000	0.704019
65_019_Peptoniphilus_harei_related_31_18.fa	0115A1020_Bacteroides_vulgatus_43_74.fa	1	1	0/1000	0
65_029_Finegoldia_magna_32_13.fa	0115A1020_Bacteroides_vulgatus_43_74.fa	1	1	0/1000	0
65_029_Peptoniphilus_harei_related_34_12.fa	0115A1020_Bacteroides_vulgatus_43_74.fa	1	1	0/1000	0
65_029_Propionibacterium_63_23.fa	0115A1020_Bacteroides_vulgatus_43_74.fa	1	1	0/1000	0
66_004_Clostridium_perfringens_28_55.fa	0115A1020_Bacteroides_vulgatus_43_74.fa	1	1	0/1000	0
66_004_Escherichia_coli_56_39.fa	0115A1020_Bacteroides_vulgatus_43_74.fa	1	1	0/1000	0
66_004_Serratia_liquefaciens_56_62.fa	0115A1020_Bacteroides_vulgatus_43_74.fa	1	1	0/1000	0
66_006_Clostridium__paraputrificum_30_389.fa	0115A1020_Bacteroides_vulgatus_43_74.fa	1	1	0/1000	0
66_006_Veillonella_39_54.fa	0115A1020_Bacteroides_vulgatus_43_74.fa	1	1	0/1000	0
66_008_Clostridium_perfringens_28_174.fa	0115A1020_Bacteroides_vulgatus_43_74.fa	1	1	0/1000	0
66_008_Enterobacter_56_149.fa	0115A1020_Bacteroides_vulgatus_43_74.fa	1	1	0/1000	0
66_008_Enterococcus_faecalis_37_368.fa	0115A1020_Bacteroides_vulgatus_43_74.fa	1	1	0/1000	0
66_014_Propionibacterium_63_40.fa	0115A1020_Bacteroides_vulgatus_43_74.fa	1	1	0/1000	0
66_015_Staphylococcus_epidermidis_32_26.fa	0115A1020_Bacteroides_vulgatus_43_74.fa	1	1	0/1000	0
66_017_Veillonella_39_13.fa	0115A1020_Bacteroides_vulgatus_43_74.fa	1	1	0/1000	0
66_019_Finegoldia_magna-related_32_18.fa	0115A1020_Bacteroides_vulgatus_43_74.fa	1	1	0/1000	0
66_020_Actinomyces_urogenitalis_69_28.fa	0115A1020_Bacteroides_vulgatus_43_74.fa	1	1	0/1000	0
66_020_Clostridium_perfringens_28_8.fa	0115A1020_Bacteroides_vulgatus_43_74.fa	1	1	0/1000	0
66_020_Negativicoccus_succinicivorans_51_16.fa	0115A1020_Bacteroides_vulgatus_43_74.fa	1	1	0/1000	0
66_020_Ruminococcus_41_244.fa	0115A1020_Bacteroides_vulgatus_43_74.fa	1	1	0/1000	0
69_002_Staphylococcus_epidermidis_32_11.fa	0115A1020_Bacteroides_vulgatus_43_74.fa	1	1	0/1000	0
69_008_Escherichia_coli_51_138.fa	0115A1020_Bacteroides_vulgatus_43_74.fa	1	1	0/1000	0
69_008_Finegoldia_magna-related_32_18.fa	0115A1020_Bacteroides_vulgatus_43_74.fa	1	1	0/1000	0
69_008_Negativicoccus_succinicivorans_52_18.fa	0115A1020_Bacteroides_vulgatus_43_74.fa	1	1	0/1000	0
69_008_Propionibacterium_63_41.fa	0115A1020_Bacteroides_vulgatus_43_74.fa	1	1	0/1000	0
69_010_Enterobacter_sp._35699-related_55_343.fa	0115A1020_Bacteroides_vulgatus_43_74.fa	1	1	0/1000	0
69_018_Peptoniphilus_30_15.fa	0115A1020_Bacteroides_vulgatus_43_74.fa	1	1	0/1000	0
70_001_Staphylococcus_haemolyticus-related_33_44.fa	0115A1020_Bacteroides_vulgatus_43_74.fa	1	1	0/1000	0
70_002_Corynebacterium_sp._KPL1821_59_116.fa	0115A1020_Bacteroides_vulgatus_43_74.fa	1	1	0/1000	0
70_002_Enterobacter_sp._35699-related_55_138.fa	0115A1020_Bacteroides_vulgatus_43_74.fa	1	1	0/1000	0
70_002_Staphylococcus_warneri-related_33_143.fa	0115A1020_Bacteroides_vulgatus_43_74.fa	1	1	0/1000	0
70_007_Propionibacterium_63_44.fa	0115A1020_Bacteroides_vulgatus_43_74.fa	1	1	0/1000	0
70_007_Staphylococcus_epidermidis_32_52.fa	0115A1020_Bacteroides_vulgatus_43_74.fa	1	1	0/1000	0
70_010_Klebsiella_pneumoniae_57_248.fa	0115A1020_Bacteroides_vulgatus_43_74.fa	1	1	0/1000	0
70_011_Actinomyces_59_136.fa	0115A1020_Bacteroides_vulgatus_43_74.fa	1	1	0/1000	0
70_011_Anaerococcus_vaginalis_29_60.fa	0115A1020_Bacteroides_vulgatus_43_74.fa	1	1	0/1000	0
70_011_Campylobacter_ureolyticus-related_29_8.fa	0115A1020_Bacteroides_vulgatus_43_74.fa	1	1	0/1000	0
70_011_Eggerthella_64_60.fa	0115A1020_Bacteroides_vulgatus_43_74.fa	1	1	0/1000	0
70_011_Finegoldia_magna_32_22.fa	0115A1020_Bacteroides_vulgatus_43_74.fa	1	1	0/1000	0
70_011_Negativicoccus_succinicivorans_51_49.fa	0115A1020_Bacteroides_vulgatus_43_74.fa	1	1	0/1000	0
70_011_Peptoniphilus_harei_30_11.fa	0115A1020_Bacteroides_vulgatus_43_74.fa	1	1	0/1000	0
70_011_Propionibacterium_64_26.fa	0115A1020_Bacteroides_vulgatus_43_74.fa	1	1	0/1000	0
70_015_Anaerococcus_vaginalis_29_15.fa	0115A1020_Bacteroides_vulgatus_43_74.fa	1	1	0/1000	0
70_016_Clostridiales_46_21.fa	0115A1020_Bacteroides_vulgatus_43_74.fa	1	1	0/1000	0
70_016_Clostridiales_53_10.fa	0115A1020_Bacteroides_vulgatus_43_74.fa	1	1	0/1000	0
71_003_Enterococcus_faecium_38_26.fa	0115A1020_Bacteroides_vulgatus_43_74.fa	1	1	0/1000	0
71_003_Staphylococcus_epidermidis_32_25.fa	0115A1020_Bacteroides_vulgatus_43_74.fa	1	1	0/1000	0
71_005_Klebsiella_pneumoniae_57_224.fa	0115A1020_Bacteroides_vulgatus_43_74.fa	1	1	0/1000	0
71_006_Negativicoccus_succinicivorans_51_19.fa	0115A1020_Bacteroides_vulgatus_43_74.fa	1	1	0/1000	0
71_006_Propionibacterium_63_31.fa	0115A1020_Bacteroides_vulgatus_43_74.fa	1	1	0/1000	0
71_007_Dialister_43_7.fa	0115A1020_Bacteroides_vulgatus_43_74.fa	1	1	0/1000	0
71_007_Finegoldia_magna_32_11.fa	0115A1020_Bacteroides_vulgatus_43_74.fa	1	1	0/1000	0
71_008_Peptoniphilus_harei_30_24.fa	0115A1020_Bacteroides_vulgatus_43_74.fa	1	1	0/1000	0
71_012_Atopobium_minutum_49_6.fa	0115A1020_Bacteroides_vulgatus_43_74.fa	1	1	0/1000	0
71_012_Clostridia_36_18.fa	0115A1020_Bacteroides_vulgatus_43_74.fa	1	1	0/1000	0
71_012_Dialister_42_11.fa	0115A1020_Bacteroides_vulgatus_43_74.fa	1	1	0/1000	0
71_012_Escherichia_coli_51_665.fa	0115A1020_Bacteroides_vulgatus_43_74.fa	1	1	0/1000	0
71_012_Veillonella_39_38.fa	0115A1020_Bacteroides_vulgatus_43_74.fa	1	1	0/1000	0
71_013_Peptoniphilus_harei_34_8.fa	0115A1020_Bacteroides_vulgatus_43_74.fa	1	1	0/1000	0
71_014_Bifidobacterium_bifidum_63_594.fa	0115A1020_Bacteroides_vulgatus_43_74.fa	1	1	0/1000	0
71_014_Bifidobacterium_sp._MSTE12_58_20.fa	0115A1020_Bacteroides_vulgatus_43_74.fa	1	1	0/1000	0
71_014_Enterococcus_faecalis_37_16.fa	0115A1020_Bacteroides_vulgatus_43_74.fa	1	1	0/1000	0
71_014_Prevotella_40_8.fa	0115A1020_Bacteroides_vulgatus_43_74.fa	0.263022	7.50E-08	2/1000	0.736978
71_016_Bifidobacterium_scardovii_65_30.fa	0115A1020_Bacteroides_vulgatus_43_74.fa	1	1	0/1000	0
71_016_Staphylococcus_epidermidis_33_7.fa	0115A1020_Bacteroides_vulgatus_43_74.fa	1	1	0/1000	0
71_021_Bifidobacterium_longum_60_36.fa	0115A1020_Bacteroides_vulgatus_43_74.fa	1	1	0/1000	0
88_003_Klebsiella_pneumoniae_58_404.fa	0115A1020_Bacteroides_vulgatus_43_74.fa	1	1	0/1000	0
88_003_Veillonella_39_127.fa	0115A1020_Bacteroides_vulgatus_43_74.fa	1	1	0/1000	0
88_007_Finegoldia_magna_32_19.fa	0115A1020_Bacteroides_vulgatus_43_74.fa	1	1	0/1000	0
88_009_Enterococcus_faecalis_38_113.fa	0115A1020_Bacteroides_vulgatus_43_74.fa	1	1	0/1000	0
88_014_Actinomyces_sp._S4-C9_56_10.fa	0115A1020_Bacteroides_vulgatus_43_74.fa	1	1	0/1000	0
88_014_Anaerococcus_vaginalis_29_41.fa	0115A1020_Bacteroides_vulgatus_43_74.fa	1	1	0/1000	0
88_014_Clostridium_paraputrificum_30_60.fa	0115A1020_Bacteroides_vulgatus_43_74.fa	1	1	0/1000	0
88_014_Clostridium_sp._KLE_1755_48_124.fa	0115A1020_Bacteroides_vulgatus_43_74.fa	1	1	0/1000	0
88_014_Streptococcus_agalactiae_35_5.fa	0115A1020_Bacteroides_vulgatus_43_74.fa	1	1	0/1000	0
88_015_Finegoldia_magna_32_8.fa	0115A1020_Bacteroides_vulgatus_43_74.fa	1	1	0/1000	0
88_015_Veillonella_39_370.fa	0115A1020_Bacteroides_vulgatus_43_74.fa	1	1	0/1000	0
88_016_Atopobium_48_21.fa	0115A1020_Bacteroides_vulgatus_43_74.fa	1	1	0/1000	0
88_017_Finegoldia_magna_32_11.fa	0115A1020_Bacteroides_vulgatus_43_74.fa	1	1	0/1000	0
88_017_Firmicutes_bacterium_46_38.fa	0115A1020_Bacteroides_vulgatus_43_74.fa	1	1	0/1000	0
88_017_Negativicoccus_succinicivorans_52_13.fa	0115A1020_Bacteroides_vulgatus_43_74.fa	1	1	0/1000	0
88_017_Peptoclostridium_difficile_28_30.fa	0115A1020_Bacteroides_vulgatus_43_74.fa	1	1	0/1000	0
93_004_Enterococcus_faecalis_38_79.fa	0115A1020_Bacteroides_vulgatus_43_74.fa	1	1	0/1000	0
93_004_Haemophilus_parainfluenzae_39_44.fa	0115A1020_Bacteroides_vulgatus_43_74.fa	1	1	0/1000	0
93_009_Staphylococcus_epidermidis_32_326.fa	0115A1020_Bacteroides_vulgatus_43_74.fa	1	1	0/1000	0
93_010_Clostridium_perfringens_28_86.fa	0115A1020_Bacteroides_vulgatus_43_74.fa	1	1	0/1000	0
93_010_Klebsiella_pneumoniae_57_401.fa	0115A1020_Bacteroides_vulgatus_43_74.fa	1	1	0/1000	0
NECEvent2014_10_1_Escherichia_coli_52_196.fa	0115A1020_Bacteroides_vulgatus_43_74.fa	1	1	0/1000	0
NECEvent2014_10_1_Lactobacillus_crispatus_36_608.fa	0115A1020_Bacteroides_vulgatus_43_74.fa	1	1	0/1000	0
NECEvent2014_10_1_Lactobacillus_salivarius-rel_35_856.fa	0115A1020_Bacteroides_vulgatus_43_74.fa	1	1	0/1000	0
NECEvent2014_1_2_Klebsiella_oxytoc-rel_55_317.fa	0115A1020_Bacteroides_vulgatus_43_74.fa	1	1	0/1000	0
NECEvent2014_1_5_Veillonella_dispar-rel_39_197.fa	0115A1020_Bacteroides_vulgatus_43_74.fa	1	1	0/1000	0
NECEvent2014_2_1_Enterococcus_faecalis_38_25.fa	0115A1020_Bacteroides_vulgatus_43_74.fa	1	1	0/1000	0
NECEvent2014_2_1_Finegoldia_magna_32_19.fa	0115A1020_Bacteroides_vulgatus_43_74.fa	1	1	0/1000	0
NECEvent2014_2_2_Actinomyces_HPA0247-rel_65_243_partial.fa	0115A1020_Bacteroides_vulgatus_43_74.fa	1	1	0/1000	0
NECEvent2014_2_2_Peptoniphilus_harei-rel_34_8.fa	0115A1020_Bacteroides_vulgatus_43_74.fa	1	1	0/1000	0
NECEvent2014_2_2_Streptococcus_salivarius-rel_39_8.fa	0115A1020_Bacteroides_vulgatus_43_74.fa	1	1	0/1000	0
NECEvent2014_2_3_Anaerococcus_prevotii_33_80.fa	0115A1020_Bacteroides_vulgatus_43_74.fa	1	1	0/1000	0
NECEvent2014_2_3_Peptoclostridium_difficile_28_21.fa	0115A1020_Bacteroides_vulgatus_43_74.fa	1	1	0/1000	0
NECEvent2014_2_3_Veillonella_DORA_A_3_16_22-rel_38_199.fa	0115A1020_Bacteroides_vulgatus_43_74.fa	1	1	0/1000	0
NECEvent2014_2_4_Enterobacter_cloacae_55_663.fa	0115A1020_Bacteroides_vulgatus_43_74.fa	1	1	0/1000	0
NECEvent2014_2_8_Clostridium_paraputrificum_30_21.fa	0115A1020_Bacteroides_vulgatus_43_74.fa	1	1	0/1000	0
NECEvent2014_2_8_Enterococcus_faecium_38_11.fa	0115A1020_Bacteroides_vulgatus_43_74.fa	1	1	0/1000	0
NECEvent2014_2_9_Veillonella_parvula-rel_38_132.fa	0115A1020_Bacteroides_vulgatus_43_74.fa	1	1	0/1000	0
NECEvent2014_3_1_Clostridium_butyricum_28_8.fa	0115A1020_Bacteroides_vulgatus_43_74.fa	1	1	0/1000	0
NECEvent2014_3_1_Clostridium_ultunense-rel_31_19.fa	0115A1020_Bacteroides_vulgatus_43_74.fa	1	1	0/1000	0
NECEvent2014_3_3_Paenibacillus_dendritiformis-rel_55_70.fa	0115A1020_Bacteroides_vulgatus_43_74.fa	1	1	0/1000	0
NECEvent2014_3_3_Streptococcus_anginosus-rel_39_7.fa	0115A1020_Bacteroides_vulgatus_43_74.fa	1	1	0/1000	0
NECEvent2014_3_3_Veillonella_parvula-rel_38_390.fa	0115A1020_Bacteroides_vulgatus_43_74.fa	1	1	0/1000	0
NECEvent2014_3_4_Bifidobacterium_MSTE12-rel_58_13.fa	0115A1020_Bacteroides_vulgatus_43_74.fa	1	1	0/1000	0
NECEvent2014_3_4_Clostridium_sporogenes-rel_29_5.fa	0115A1020_Bacteroides_vulgatus_43_74.fa	1	1	0/1000	0
NECEvent2014_3_4_Enterococcus_faecalis_37_352.fa	0115A1020_Bacteroides_vulgatus_43_74.fa	1	1	0/1000	0
NECEvent2014_3_5_Atopobium_minutum-rel_49_9.fa	0115A1020_Bacteroides_vulgatus_43_74.fa	1	1	0/1000	0
NECEvent2014_3_6_Citrobacter_KTE32-rel_52_220.fa	0115A1020_Bacteroides_vulgatus_43_74.fa	1	1	0/1000	0
NECEvent2014_3_6_Pseudomonas_aeruginosa_65_49.fa	0115A1020_Bacteroides_vulgatus_43_74.fa	1	1	0/1000	0
NECEvent2014_3_6_Staphylococcus_epidermidis_32_14.fa	0115A1020_Bacteroides_vulgatus_43_74.fa	1	1	0/1000	0
NECEvent2014_4_1_Clostridium_perfringens_28_318.fa	0115A1020_Bacteroides_vulgatus_43_74.fa	1	1	0/1000	0
NECEvent2014_4_1_Propionibacterium_63_26.fa	0115A1020_Bacteroides_vulgatus_43_74.fa	1	1	0/1000	0
NECEvent2014_4_1_Staphylococcus_epidermidis_32_27.fa	0115A1020_Bacteroides_vulgatus_43_74.fa	1	1	0/1000	0
NECEvent2014_4_1_Streptococcus_oralis-rel_41_41.fa	0115A1020_Bacteroides_vulgatus_43_74.fa	1	1	0/1000	0
NECEvent2014_4_2_Clostridium_butyricum_28_558.fa	0115A1020_Bacteroides_vulgatus_43_74.fa	1	1	0/1000	0
NECEvent2014_4_2_Peptostreptococcus_anaerobius_CAG621-rel_36_16.fa	0115A1020_Bacteroides_vulgatus_43_74.fa	1	1	0/1000	0
NECEvent2014_4_3_Actinomyces_59_538.fa	0115A1020_Bacteroides_vulgatus_43_74.fa	1	1	0/1000	0
NECEvent2014_4_3_Anaerococcus_vaginalis_rel_29_20.fa	0115A1020_Bacteroides_vulgatus_43_74.fa	1	1	0/1000	0
NECEvent2014_4_4_Eggerthella_1_3_56FAA-rel_64_6_partial.fa	0115A1020_Bacteroides_vulgatus_43_74.fa	1	1	0/1000	0
NECEvent2014_4_4_Veillonella_38_569.fa	0115A1020_Bacteroides_vulgatus_43_74.fa	1	1	0/1000	0
NECEvent2014_4_5_Klebsiella_pneumoniae-rel_55_15.fa	0115A1020_Bacteroides_vulgatus_43_74.fa	1	1	0/1000	0
NECEvent2014_4_5_Peptoniphilus_harei-rel_33_13.fa	0115A1020_Bacteroides_vulgatus_43_74.fa	1	1	0/1000	0
NECEvent2014_4_5_Veillonella_parvula-rel_38_741_partial.fa	0115A1020_Bacteroides_vulgatus_43_74.fa	1	1	0/1000	0
NECEvent2014_4_7_Sutterella_wadsworthensis-rel_50_9.fa	0115A1020_Bacteroides_vulgatus_43_74.fa	1	1	0/1000	0
NECEvent2014_5_1_Clostridium_paraputrificum_30_65.fa	0115A1020_Bacteroides_vulgatus_43_74.fa	1	1	0/1000	0
NECEvent2014_5_2_Enterococcus_faecalis_37_15.fa	0115A1020_Bacteroides_vulgatus_43_74.fa	1	1	0/1000	0
NECEvent2014_5_6_Finegoldia_magna_31_11.fa	0115A1020_Bacteroides_vulgatus_43_74.fa	1	1	0/1000	0
NECEvent2014_5_6_Klebsiella_pneumoniae_57_39_partial.fa	0115A1020_Bacteroides_vulgatus_43_74.fa	1	1	0/1000	0
NECEvent2014_5_6_Propionibacterium_HGH0353-rel_64_7.fa	0115A1020_Bacteroides_vulgatus_43_74.fa	1	1	0/1000	0
NECEvent2014_5_7_Clostridium_perfringens_28_149.fa	0115A1020_Bacteroides_vulgatus_43_74.fa	1	1	0/1000	0
NECEvent2014_5_7_Enterobacter_cloacae_rel_MGH25_55_278_partial.fa	0115A1020_Bacteroides_vulgatus_43_74.fa	1	1	0/1000	0
NECEvent2014_5_7_Haemophilus_parainfluenzae-rel_39_109.fa	0115A1020_Bacteroides_vulgatus_43_74.fa	1	1	0/1000	0
NECEvent2014_5_7_Peptoclostridium_sordelli-rel_28_6.fa	0115A1020_Bacteroides_vulgatus_43_74.fa	1	1	0/1000	0
NECEvent2014_5_7_Pseudomonas_aeruginosa_66_6.fa	0115A1020_Bacteroides_vulgatus_43_74.fa	1	1	0/1000	0
NECEvent2014_5_7_Streptococcus_parasanguinis-rel_42_7.fa	0115A1020_Bacteroides_vulgatus_43_74.fa	1	1	0/1000	0
NECEvent2014_5_8_Clostridium_butyricum_28_22.fa	0115A1020_Bacteroides_vulgatus_43_74.fa	1	1	0/1000	0
NECEvent2014_5_8_Clostridium_sporogenes-rel_28_12.fa	0115A1020_Bacteroides_vulgatus_43_74.fa	1	1	0/1000	0
NECEvent2014_5_8_Eggerthella_1_3_5FAA-rel_64_6.fa	0115A1020_Bacteroides_vulgatus_43_74.fa	1	1	0/1000	0
NECEvent2014_5_8_Negativicoccus_succinicivorans_52_30.fa	0115A1020_Bacteroides_vulgatus_43_74.fa	1	1	0/1000	0
NECEvent2014_5_8_Veillonella_oral_taxon_158-rel_39_297.fa	0115A1020_Bacteroides_vulgatus_43_74.fa	1	1	0/1000	0
NECEvent2014_6_3_Clostridium_paraputrificum_29_53.fa	0115A1020_Bacteroides_vulgatus_43_74.fa	1	1	0/1000	0
NECEvent2014_6_4_Enterococcus_faecalis_38_65.fa	0115A1020_Bacteroides_vulgatus_43_74.fa	1	1	0/1000	0
NECEvent2014_6_4_Staphylococcus_epidermidis_31_30.fa	0115A1020_Bacteroides_vulgatus_43_74.fa	1	1	0/1000	0
NECEvent2014_6_5_Enterobacter_cloacae_rel_55_56_partial.fa	0115A1020_Bacteroides_vulgatus_43_74.fa	1	1	0/1000	0
NECEvent2014_6_6_Actinomyces_europaeus-rel_56_19.fa	0115A1020_Bacteroides_vulgatus_43_74.fa	1	1	0/1000	0
NECEvent2014_6_6_Clostridiales_50_23.fa	0115A1020_Bacteroides_vulgatus_43_74.fa	1	1	0/1000	0
NECEvent2014_6_6_Clostridium_7_2_43FAA_28_19.fa	0115A1020_Bacteroides_vulgatus_43_74.fa	1	1	0/1000	0
NECEvent2014_6_6_Clostridium_sporogenes-rel_28_10.fa	0115A1020_Bacteroides_vulgatus_43_74.fa	1	1	0/1000	0
NECEvent2014_6_6_Veillonella_atypica-rel_39_925.fa	0115A1020_Bacteroides_vulgatus_43_74.fa	1	1	0/1000	0
NECEvent2014_6_7_Citrobacter_freundii-rel_52_48_partial.fa	0115A1020_Bacteroides_vulgatus_43_74.fa	1	1	0/1000	0
NECEvent2014_6_7_Clostridium_butyricum_28_125.fa	0115A1020_Bacteroides_vulgatus_43_74.fa	1	1	0/1000	0
NECEvent2014_6_7_Clostridium_perfringens_28_32.fa	0115A1020_Bacteroides_vulgatus_43_74.fa	1	1	0/1000	0
NECEvent2014_7_3_Bifidobacterium_breve_59_208.fa	0115A1020_Bacteroides_vulgatus_43_74.fa	1	1	0/1000	0
NECEvent2014_7_3_Veillonella_atypica-rel_39_158.fa	0115A1020_Bacteroides_vulgatus_43_74.fa	1	1	0/1000	0
NECEvent2014_8_1_Enterobacter_rel_to_cloacae_54_482_partial.fa	0115A1020_Bacteroides_vulgatus_43_74.fa	1	1	0/1000	0
NECEvent2014_8_2_Enterococcus_faecalis_37_32.fa	0115A1020_Bacteroides_vulgatus_43_74.fa	1	1	0/1000	0
NECEvent2014_8_3_Clostridium_butyricum_28_57.fa	0115A1020_Bacteroides_vulgatus_43_74.fa	1	1	0/1000	0
NECEvent2014_8_3_Clostridium_perfringens_28_18.fa	0115A1020_Bacteroides_vulgatus_43_74.fa	1	1	0/1000	0
NECEvent2014_8_4_Streptococcus_HSISS3-rel_41_5.fa	0115A1020_Bacteroides_vulgatus_43_74.fa	1	1	0/1000	0
NECEvent2014_8_5_Anaerococcus_vaginalis-rel_30_8.fa	0115A1020_Bacteroides_vulgatus_43_74.fa	1	1	0/1000	0
NECEvent2014_8_5_Campylobacter_ureolyticus-rel_29_16.fa	0115A1020_Bacteroides_vulgatus_43_74.fa	1	1	0/1000	0
NECEvent2014_8_5_Clostridium_paraputrificum_29_42.fa	0115A1020_Bacteroides_vulgatus_43_74.fa	1	1	0/1000	0
NECEvent2014_8_5_Dialister_invisus-rel_43_22.fa	0115A1020_Bacteroides_vulgatus_43_74.fa	1	1	0/1000	0
NECEvent2014_8_5_Finegoldia_magna_32_9.fa	0115A1020_Bacteroides_vulgatus_43_74.fa	1	1	0/1000	0
NECEvent2014_8_6_Klebsiella_pneumoniae-rel_57_348_partial.fa	0115A1020_Bacteroides_vulgatus_43_74.fa	1	1	0/1000	0
NECEvent2014_8_7_Enterococcus_hirae_rel_37_6.fa	0115A1020_Bacteroides_vulgatus_43_74.fa	1	1	0/1000	0
NECEvent2014_9_1_Enterococcus_faecalis_37_534.fa	0115A1020_Bacteroides_vulgatus_43_74.fa	1	1	0/1000	0
NECEvent2014_9_2_Staphylococcus_epidermidis_32_131.fa	0115A1020_Bacteroides_vulgatus_43_74.fa	1	1	0/1000	0
NIHY1_03_38__Varibaculum_cambriense.contigs.fa	0115A1020_Bacteroides_vulgatus_43_74.fa	1	1	0/1000	0
NIHY1_03_40__Enterococcus.contigs.fa	0115A1020_Bacteroides_vulgatus_43_74.fa	1	1	0/1000	0
NIHY1_03_41__Actinomyces.contigs.fa	0115A1020_Bacteroides_vulgatus_43_74.fa	1	1	0/1000	0
NIHY1_03_46__Enterococcus_faecalis.contigs.fa	0115A1020_Bacteroides_vulgatus_43_74.fa	1	1	0/1000	0
NIHY1_03_47__Dermabacter_sp_HFH0086.contigs.fa	0115A1020_Bacteroides_vulgatus_43_74.fa	1	1	0/1000	0
NIHY1_03_48__Veillonella_parvula_rel.contigs.fa	0115A1020_Bacteroides_vulgatus_43_74.fa	1	1	0/1000	0
NIHY1_03_52__Streptococcus_lutetiensis.contigs.fa	0115A1020_Bacteroides_vulgatus_43_74.fa	1	1	0/1000	0
NIHY1_03_57__Escherichia_coli.contigs.fa	0115A1020_Bacteroides_vulgatus_43_74.fa	1	1	0/1000	0
NIHY1_03_63__Enterobacteriales.contigs.fa	0115A1020_Bacteroides_vulgatus_43_74.fa	1	1	0/1000	0
NIHY1_04_37__Actinomyces_europaeus.contigs.fa	0115A1020_Bacteroides_vulgatus_43_74.fa	1	1	0/1000	0
NIHY1_04_38__Veillonella.contigs.fa	0115A1020_Bacteroides_vulgatus_43_74.fa	1	1	0/1000	0
NIHY1_04_42__Staphylococcus_sp_M0480.contigs.fa	0115A1020_Bacteroides_vulgatus_43_74.fa	1	1	0/1000	0
NIHY1_04_44__Enterococcus_hirae.contigs.fa	0115A1020_Bacteroides_vulgatus_43_74.fa	1	1	0/1000	0
NIHY1_04_45__Clostridium_difficile.contigs.fa	0115A1020_Bacteroides_vulgatus_43_74.fa	1	1	0/1000	0
NIHY1_04_47__Enterobacter.contigs.fa	0115A1020_Bacteroides_vulgatus_43_74.fa	1	1	0/1000	0
NIHY1_04_48__Pseudomonas_aeruginosa.contigs.fa	0115A1020_Bacteroides_vulgatus_43_74.fa	1	1	0/1000	0
NIHY1_04_50__Clostridiales.contigs.fa	0115A1020_Bacteroides_vulgatus_43_74.fa	1	1	0/1000	0
NIHY1_08_32__Bacteroides.contigs.fa	0115A1020_Bacteroides_vulgatus_43_74.fa	0.147707	8.88E-97	23/1000	0.852293
NIHY1_08_33__Klebsiella_pneumoniae.contigs.fa	0115A1020_Bacteroides_vulgatus_43_74.fa	1	1	0/1000	0
NIHY1_08_38__Staphylococcus_epidermidis.contigs.fa	0115A1020_Bacteroides_vulgatus_43_74.fa	1	1	0/1000	0
NIHY1_08_40__Escherichia_coli.contigs.fa	0115A1020_Bacteroides_vulgatus_43_74.fa	1	1	0/1000	0
NIHY1_08_41__Pseudomonas_aeruginosa.contigs.fa	0115A1020_Bacteroides_vulgatus_43_74.fa	1	1	0/1000	0
NIHY1_09_195__Haemophilus_parainfluenzae.contigs.fa	0115A1020_Bacteroides_vulgatus_43_74.fa	1	1	0/1000	0
NIHY1_09_196__Clostridiales.contigs.fa	0115A1020_Bacteroides_vulgatus_43_74.fa	1	1	0/1000	0
NIHY1_09_293__Erysipelotrichales.contigs.fa	0115A1020_Bacteroides_vulgatus_43_74.fa	1	1	0/1000	0
NIHY1_09_59__Enterococcus_faecalis.contigs.fa	0115A1020_Bacteroides_vulgatus_43_74.fa	1	1	0/1000	0
NIHY1_09_61__Klebsiella_oxytoca.contigs.fa	0115A1020_Bacteroides_vulgatus_43_74.fa	1	1	0/1000	0
NIHY1_09_63__Streptococcus_agalactiae.contigs.fa	0115A1020_Bacteroides_vulgatus_43_74.fa	1	1	0/1000	0
NIHY1_09_64__Clostridium.contigs.fa	0115A1020_Bacteroides_vulgatus_43_74.fa	0.295981	0.000497258	1/1000	0.704019
NIHY1_09_75__Staphylococcus_epidermidis.contigs.fa	0115A1020_Bacteroides_vulgatus_43_74.fa	1	1	0/1000	0
NIHY1_11_24__Veillonella.contigs.fa	0115A1020_Bacteroides_vulgatus_43_74.fa	1	1	0/1000	0
NIHY1_11_25__Staphylococcus_epidermidis.contigs.fa	0115A1020_Bacteroides_vulgatus_43_74.fa	1	1	0/1000	0
NIHY1_11_27__Pantoea.contigs.fa	0115A1020_Bacteroides_vulgatus_43_74.fa	1	1	0/1000	0
NIHY1_11_28__Enterococcus_faecalis.contigs.fa	0115A1020_Bacteroides_vulgatus_43_74.fa	1	1	0/1000	0
NIHY1_11_30__Propionibacterium.contigs.fa	0115A1020_Bacteroides_vulgatus_43_74.fa	1	1	0/1000	0
NIHY1_11_31__Enterobacter_aerogenes.contigs.fa	0115A1020_Bacteroides_vulgatus_43_74.fa	1	1	0/1000	0
NIHY1_14_298__Pseudomonas_aeruginosa.contigs.fa	0115A1020_Bacteroides_vulgatus_43_74.fa	1	1	0/1000	0
NIHY1_14_59__Dermabacter_sp_HFH0086.contigs.fa	0115A1020_Bacteroides_vulgatus_43_74.fa	1	1	0/1000	0
NIHY1_14_60__Gemella_haemolysans_rel.contigs.fa	0115A1020_Bacteroides_vulgatus_43_74.fa	1	1	0/1000	0
NIHY1_14_65__Enterococcus_faecalis.contigs.fa	0115A1020_Bacteroides_vulgatus_43_74.fa	1	1	0/1000	0
NIHY1_14_66__Serratia_marcescens.contigs.fa	0115A1020_Bacteroides_vulgatus_43_74.fa	1	1	0/1000	0
NIHY1_14_70__Corynebacterium.contigs.fa	0115A1020_Bacteroides_vulgatus_43_74.fa	1	1	0/1000	0
NIHY1_14_71__Clostridium.contigs.fa	0115A1020_Bacteroides_vulgatus_43_74.fa	1	1	0/1000	0
NIHY1_14_79__Escherichia_coli.contigs.fa	0115A1020_Bacteroides_vulgatus_43_74.fa	1	1	0/1000	0
NIHY1_14_80__Finegoldia_magna.contigs.fa	0115A1020_Bacteroides_vulgatus_43_74.fa	1	1	0/1000	0
NIHY1_14_98__Paenibacillus.contigs.fa	0115A1020_Bacteroides_vulgatus_43_74.fa	1	1	0/1000	0
NIHY1_14_99__Staphylococcus_epidermidis.contigs.fa	0115A1020_Bacteroides_vulgatus_43_74.fa	1	1	0/1000	0
NIHY1_17_34__Negativicoccus_succinicivorans.contigs.fa	0115A1020_Bacteroides_vulgatus_43_74.fa	1	1	0/1000	0
NIHY1_17_38__Enterobacter.contigs.fa	0115A1020_Bacteroides_vulgatus_43_74.fa	1	1	0/1000	0
NIHY1_18_39__Finegoldia_magna.contigs.fa	0115A1020_Bacteroides_vulgatus_43_74.fa	1	1	0/1000	0
NIHY1_18_41__Enterobacter_aerogenes.contigs.fa	0115A1020_Bacteroides_vulgatus_43_74.fa	1	1	0/1000	0
NIHY1_18_42__Klebsiella_oxytoca.contigs.fa	0115A1020_Bacteroides_vulgatus_43_74.fa	1	1	0/1000	0
NIHY1_18_43__Enterococcus_faecalis.contigs.fa	0115A1020_Bacteroides_vulgatus_43_74.fa	1	1	0/1000	0
NIHY1_18_44__Clostridium_perfringens.contigs.fa	0115A1020_Bacteroides_vulgatus_43_74.fa	1	1	0/1000	0
NIHY1_18_86__Propionibacterium.contigs.fa	0115A1020_Bacteroides_vulgatus_43_74.fa	1	1	0/1000	0
NIHY1_18_91__Staphylococcus_epidermidis.contigs.fa	0115A1020_Bacteroides_vulgatus_43_74.fa	1	1	0/1000	0
NIHY1_19_130__Bacteroides.contigs.fa	0115A1020_Bacteroides_vulgatus_43_74.fa	0.149777	3.35E-92	22/1000	0.850223
NIHY1_19_132__Escherichia_coli.contigs.fa	0115A1020_Bacteroides_vulgatus_43_74.fa	0.263022	1.82E-07	2/1000	0.736978
NIHY1_19_47__Propionibacterium.contigs.fa	0115A1020_Bacteroides_vulgatus_43_74.fa	1	1	0/1000	0
NIHY1_19_49__Staphylococcus_aureus.contigs.fa	0115A1020_Bacteroides_vulgatus_43_74.fa	1	1	0/1000	0
NIHY1_19_50__Haemophilus_parainfluenzae.contigs.fa	0115A1020_Bacteroides_vulgatus_43_74.fa	1	1	0/1000	0
NIHY1_19_51__Enterococcus_faecium.contigs.fa	0115A1020_Bacteroides_vulgatus_43_74.fa	1	1	0/1000	0
NIHY1_19_52__Negativicoccus_succinicivorans.contigs.fa	0115A1020_Bacteroides_vulgatus_43_74.fa	1	1	0/1000	0
NIHY1_19_59__Veillonella_sp_oral_taxon_158_rel.contigs.fa	0115A1020_Bacteroides_vulgatus_43_74.fa	1	1	0/1000	0
NIHY1_19_60__Clostridium_II.contigs.fa	0115A1020_Bacteroides_vulgatus_43_74.fa	1	1	0/1000	0
NIHY1_19_63__Klebsiella_oxytoca_II.contigs.fa	0115A1020_Bacteroides_vulgatus_43_74.fa	1	1	0/1000	0
NIHY1_21_42__Propionibacterium_acnes.contigs.fa	0115A1020_Bacteroides_vulgatus_43_74.fa	1	1	0/1000	0
NIHY1_21_43__Haemophilus_parainfluenzae.contigs.fa	0115A1020_Bacteroides_vulgatus_43_74.fa	1	1	0/1000	0
NIHY1_21_44__Enterococcus_faecalis.contigs.fa	0115A1020_Bacteroides_vulgatus_43_74.fa	1	1	0/1000	0
NIHY1_21_45__Staphylococcus_aureus.contigs.fa	0115A1020_Bacteroides_vulgatus_43_74.fa	1	1	0/1000	0
NIHY1_21_51__Clostridium_sporogenes.contigs.fa	0115A1020_Bacteroides_vulgatus_43_74.fa	1	1	0/1000	0
NIHY1_23_101__Klebsiella_oxytoca.contigs.fa	0115A1020_Bacteroides_vulgatus_43_74.fa	1	1	0/1000	0
NIHY1_23_103__Clostridium_perfringens.contigs.fa	0115A1020_Bacteroides_vulgatus_43_74.fa	1	1	0/1000	0
NIHY1_23_108__Klebsiella_pneumoniae.contigs.fa	0115A1020_Bacteroides_vulgatus_43_74.fa	1	1	0/1000	0
NIHY1_23_111__Escherichia_coli.contigs.fa	0115A1020_Bacteroides_vulgatus_43_74.fa	1	1	0/1000	0
NIHY1_23_113__Bacteroides.contigs.fa	0115A1020_Bacteroides_vulgatus_43_74.fa	0.170926	1.69E-56	14/1000	0.829074
NIHY1_23_115__Proteus_mirabilis.contigs.fa	0115A1020_Bacteroides_vulgatus_43_74.fa	1	1	0/1000	0
NIHY1_23_120__Eggerthella.contigs.fa	0115A1020_Bacteroides_vulgatus_43_74.fa	1	1	0/1000	0
NIHY1_23_125__Coriobacteriaceae.contigs.fa	0115A1020_Bacteroides_vulgatus_43_74.fa	1	1	0/1000	0
NIHY1_23_126__Haemophilus_parainfluenzae.contigs.fa	0115A1020_Bacteroides_vulgatus_43_74.fa	1	1	0/1000	0
NIHY1_23_130__Peptostreptococcus_rel.contigs.fa	0115A1020_Bacteroides_vulgatus_43_74.fa	1	1	0/1000	0
NIHY1_23_133__Enterococcus_faecium.contigs.fa	0115A1020_Bacteroides_vulgatus_43_74.fa	1	1	0/1000	0
NIHY1_23_134__Staphylococcus_aureus.contigs.fa	0115A1020_Bacteroides_vulgatus_43_74.fa	1	1	0/1000	0
NIHY1_23_135__Veillonella.contigs.fa	0115A1020_Bacteroides_vulgatus_43_74.fa	1	1	0/1000	0
NIHY1_23_137__Staphylococcus_epidermidis.contigs.fa	0115A1020_Bacteroides_vulgatus_43_74.fa	1	1	0/1000	0
S2_003_000_R1_55_S2_003_000_R1.fa	0115A1020_Bacteroides_vulgatus_43_74.fa	1	1	0/1000	0
S2_003_000_R1_80_S2_003_000_R1.fa	0115A1020_Bacteroides_vulgatus_43_74.fa	1	1	0/1000	0
S2_003_000_R1_96_S2_003_000_R1.fa	0115A1020_Bacteroides_vulgatus_43_74.fa	1	1	0/1000	0
S2_003_000_R1_maxbin2.maxbin.004.fasta_S2_003_000_R1.fa	0115A1020_Bacteroides_vulgatus_43_74.fa	1	1	0/1000	0
S2_003_000_R1_maxbin2.maxbin.012.fasta_S2_003_000_R1.fa	0115A1020_Bacteroides_vulgatus_43_74.fa	1	1	0/1000	0
S2_003_000_R2_107_S2_003_000_R2.fa	0115A1020_Bacteroides_vulgatus_43_74.fa	1	1	0/1000	0
S2_003_000_R2_36_S2_003_000_R2.fa	0115A1020_Bacteroides_vulgatus_43_74.fa	1	1	0/1000	0
S2_003_000_R2_38_S2_003_000_R2.fa	0115A1020_Bacteroides_vulgatus_43_74.fa	1	1	0/1000	0
S2_003_000_R2_70_S2_003_000_R2.fa	0115A1020_Bacteroides_vulgatus_43_74.fa	1	1	0/1000	0
S2_003_000_R2_72_S2_003_000_R2.fa	0115A1020_Bacteroides_vulgatus_43_74.fa	1	1	0/1000	0
S2_003_000_R2_87_S2_003_000_R2.fa	0115A1020_Bacteroides_vulgatus_43_74.fa	1	1	0/1000	0
S2_003_000_R2_abawaca.156.fasta_S2_003_000_R2.fa	0115A1020_Bacteroides_vulgatus_43_74.fa	1	1	0/1000	0
S2_003_000_R2_abawaca.65.fasta_S2_003_000_R2.fa	0115A1020_Bacteroides_vulgatus_43_74.fa	1	1	0/1000	0
S2_003_000_R2_abawaca.99.fasta_S2_003_000_R2.fa	0115A1020_Bacteroides_vulgatus_43_74.fa	1	1	0/1000	0
S2_003_000_R2_maxbin2.maxbin.007.fasta_S2_003_000_R2.fa	0115A1020_Bacteroides_vulgatus_43_74.fa	1	1	0/1000	0
S2_003_000_R2_maxbin2.maxbin.026.fasta_S2_003_000_R2.fa	0115A1020_Bacteroides_vulgatus_43_74.fa	1	1	0/1000	0
S2_003_000_R2_maxbin2.maxbin.027.fasta_S2_003_000_R2.fa	0115A1020_Bacteroides_vulgatus_43_74.fa	1	1	0/1000	0
S2_003_000_R2_maxbin2.maxbin.031.fasta_S2_003_000_R2.fa	0115A1020_Bacteroides_vulgatus_43_74.fa	1	1	0/1000	0
S2_003_000_R2_maxbin2.maxbin.037.fasta_S2_003_000_R2.fa	0115A1020_Bacteroides_vulgatus_43_74.fa	1	1	0/1000	0
S2_003_000_R2_maxbin2.maxbin.043.fasta_S2_003_000_R2.fa	0115A1020_Bacteroides_vulgatus_43_74.fa	1	1	0/1000	0
S2_003_000_R2_maxbin2.maxbin.048.fasta_S2_003_000_R2.fa	0115A1020_Bacteroides_vulgatus_43_74.fa	1	1	0/1000	0
S2_003_000_R2_maxbin2.maxbin.049.fasta_S2_003_000_R2.fa	0115A1020_Bacteroides_vulgatus_43_74.fa	1	1	0/1000	0
S2_003_000_R3_31_S2_003_000_R3.fa	0115A1020_Bacteroides_vulgatus_43_74.fa	1	1	0/1000	0
S2_003_000_R3_44_S2_003_000_R3.fa	0115A1020_Bacteroides_vulgatus_43_74.fa	1	1	0/1000	0
S2_003_000_R3_4_S2_003_000_R3.fa	0115A1020_Bacteroides_vulgatus_43_74.fa	1	1	0/1000	0
S2_003_000_R3_79_S2_003_000_R3.fa	0115A1020_Bacteroides_vulgatus_43_74.fa	1	1	0/1000	0
S2_003_000_R3_abawaca.25.fasta_S2_003_000_R3.fa	0115A1020_Bacteroides_vulgatus_43_74.fa	1	1	0/1000	0
S2_003_000_R3_maxbin2.maxbin.039.fasta_S2_003_000_R3.fa	0115A1020_Bacteroides_vulgatus_43_74.fa	1	1	0/1000	0
S2_005_001_R1_102_S2_005_001_R1.fa	0115A1020_Bacteroides_vulgatus_43_74.fa	1	1	0/1000	0
S2_005_001_R1_55_S2_005_001_R1.fa	0115A1020_Bacteroides_vulgatus_43_74.fa	1	1	0/1000	0
S2_005_001_R1_67_S2_005_001_R1.fa	0115A1020_Bacteroides_vulgatus_43_74.fa	1	1	0/1000	0
S2_005_001_R1_abawaca.56.fasta_S2_005_001_R1.fa	0115A1020_Bacteroides_vulgatus_43_74.fa	1	1	0/1000	0
S2_005_001_R1_abawaca.67.fasta_S2_005_001_R1.fa	0115A1020_Bacteroides_vulgatus_43_74.fa	1	1	0/1000	0
S2_005_001_R1_abawaca.77.fasta_S2_005_001_R1.fa	0115A1020_Bacteroides_vulgatus_43_74.fa	1	1	0/1000	0
S2_005_001_R1_maxbin2.maxbin.009.fasta_S2_005_001_R1.fa	0115A1020_Bacteroides_vulgatus_43_74.fa	1	1	0/1000	0
S2_005_001_R1_maxbin2.maxbin.015.fasta_S2_005_001_R1.fa	0115A1020_Bacteroides_vulgatus_43_74.fa	1	1	0/1000	0
S2_005_001_R1_maxbin2.maxbin.023.fasta_S2_005_001_R1.fa	0115A1020_Bacteroides_vulgatus_43_74.fa	1	1	0/1000	0
S2_005_001_R2_118_S2_005_001_R2.fa	0115A1020_Bacteroides_vulgatus_43_74.fa	1	1	0/1000	0
S2_005_001_R2_21_S2_005_001_R2.fa	0115A1020_Bacteroides_vulgatus_43_74.fa	1	1	0/1000	0
S2_005_001_R2_25_S2_005_001_R2.fa	0115A1020_Bacteroides_vulgatus_43_74.fa	1	1	0/1000	0
S2_005_001_R2_2_S2_005_001_R2.fa	0115A1020_Bacteroides_vulgatus_43_74.fa	1	1	0/1000	0
S2_005_001_R2_30_S2_005_001_R2.fa	0115A1020_Bacteroides_vulgatus_43_74.fa	1	1	0/1000	0
S2_005_001_R2_43_S2_005_001_R2.fa	0115A1020_Bacteroides_vulgatus_43_74.fa	1	1	0/1000	0
S2_005_001_R2_70_S2_005_001_R2.fa	0115A1020_Bacteroides_vulgatus_43_74.fa	1	1	0/1000	0
S2_005_001_R2_75_S2_005_001_R2.fa	0115A1020_Bacteroides_vulgatus_43_74.fa	1	1	0/1000	0
S2_005_001_R2_83_S2_005_001_R2.fa	0115A1020_Bacteroides_vulgatus_43_74.fa	1	1	0/1000	0
S2_005_001_R2_95_S2_005_001_R2.fa	0115A1020_Bacteroides_vulgatus_43_74.fa	1	1	0/1000	0
S2_005_001_R2_abawaca.115.fasta_S2_005_001_R2.fa	0115A1020_Bacteroides_vulgatus_43_74.fa	1	1	0/1000	0
S2_005_001_R2_abawaca.17.fasta_S2_005_001_R2.fa	0115A1020_Bacteroides_vulgatus_43_74.fa	1	1	0/1000	0
S2_005_001_R2_abawaca.187.fasta_S2_005_001_R2.fa	0115A1020_Bacteroides_vulgatus_43_74.fa	1	1	0/1000	0
S2_005_001_R2_abawaca.71.fasta_S2_005_001_R2.fa	0115A1020_Bacteroides_vulgatus_43_74.fa	1	1	0/1000	0
S2_005_001_R2_maxbin2.maxbin.010.fasta_S2_005_001_R2.fa	0115A1020_Bacteroides_vulgatus_43_74.fa	1	1	0/1000	0
S2_005_001_R3_maxbin2.maxbin.006.fasta_S2_005_001_R3.fa	0115A1020_Bacteroides_vulgatus_43_74.fa	1	1	0/1000	0
S2_005_002_R1_49_S2_005_002_R1.fa	0115A1020_Bacteroides_vulgatus_43_74.fa	1	1	0/1000	0
S2_005_002_R1_77_S2_005_002_R1.fa	0115A1020_Bacteroides_vulgatus_43_74.fa	1	1	0/1000	0
S2_005_002_R1_abawaca.18.fasta_S2_005_002_R1.fa	0115A1020_Bacteroides_vulgatus_43_74.fa	1	1	0/1000	0
S2_005_002_R1_abawaca.5.fasta_S2_005_002_R1.fa	0115A1020_Bacteroides_vulgatus_43_74.fa	1	1	0/1000	0
S2_005_002_R2_108_S2_005_002_R2.fa	0115A1020_Bacteroides_vulgatus_43_74.fa	1	1	0/1000	0
S2_005_002_R2_124_S2_005_002_R2.fa	0115A1020_Bacteroides_vulgatus_43_74.fa	1	1	0/1000	0
S2_005_002_R2_12_S2_005_002_R2.fa	0115A1020_Bacteroides_vulgatus_43_74.fa	1	1	0/1000	0
S2_005_002_R2_139_S2_005_002_R2.fa	0115A1020_Bacteroides_vulgatus_43_74.fa	1	1	0/1000	0
S2_005_002_R2_41_S2_005_002_R2.fa	0115A1020_Bacteroides_vulgatus_43_74.fa	1	1	0/1000	0
S2_005_002_R2_69_S2_005_002_R2.fa	0115A1020_Bacteroides_vulgatus_43_74.fa	1	1	0/1000	0
S2_005_002_R2_73_S2_005_002_R2.fa	0115A1020_Bacteroides_vulgatus_43_74.fa	1	1	0/1000	0
S2_005_002_R2_99_S2_005_002_R2.fa	0115A1020_Bacteroides_vulgatus_43_74.fa	1	1	0/1000	0
S2_005_002_R2_9_S2_005_002_R2.fa	0115A1020_Bacteroides_vulgatus_43_74.fa	1	1	0/1000	0
S2_005_002_R2_abawaca.121.fasta_S2_005_002_R2.fa	0115A1020_Bacteroides_vulgatus_43_74.fa	1	1	0/1000	0
S2_005_002_R2_abawaca.131.fasta_S2_005_002_R2.fa	0115A1020_Bacteroides_vulgatus_43_74.fa	1	1	0/1000	0
S2_005_002_R2_abawaca.183.fasta_S2_005_002_R2.fa	0115A1020_Bacteroides_vulgatus_43_74.fa	1	1	0/1000	0
S2_005_002_R2_abawaca.49.fasta_S2_005_002_R2.fa	0115A1020_Bacteroides_vulgatus_43_74.fa	1	1	0/1000	0
S2_005_002_R2_abawaca.78.fasta_S2_005_002_R2.fa	0115A1020_Bacteroides_vulgatus_43_74.fa	1	1	0/1000	0
S2_005_002_R2_maxbin2.maxbin.002.fasta_S2_005_002_R2.fa	0115A1020_Bacteroides_vulgatus_43_74.fa	1	1	0/1000	0
S2_005_002_R2_maxbin2.maxbin.007.fasta_S2_005_002_R2.fa	0115A1020_Bacteroides_vulgatus_43_74.fa	1	1	0/1000	0
S2_005_002_R2_maxbin2.maxbin.017.fasta_S2_005_002_R2.fa	0115A1020_Bacteroides_vulgatus_43_74.fa	1	1	0/1000	0
S2_005_002_R3_21_S2_005_002_R3.fa	0115A1020_Bacteroides_vulgatus_43_74.fa	1	1	0/1000	0
S2_005_002_R3_32_S2_005_002_R3.fa	0115A1020_Bacteroides_vulgatus_43_74.fa	1	1	0/1000	0
S2_005_003_R1_31_S2_005_003_R1.fa	0115A1020_Bacteroides_vulgatus_43_74.fa	1	1	0/1000	0
S2_005_003_R1_35_S2_005_003_R1.fa	0115A1020_Bacteroides_vulgatus_43_74.fa	1	1	0/1000	0
S2_005_003_R1_62_S2_005_003_R1.fa	0115A1020_Bacteroides_vulgatus_43_74.fa	1	1	0/1000	0
S2_005_003_R1_abawaca.14.fasta_S2_005_003_R1.fa	0115A1020_Bacteroides_vulgatus_43_74.fa	1	1	0/1000	0
S2_005_003_R1_abawaca.39.fasta_S2_005_003_R1.fa	0115A1020_Bacteroides_vulgatus_43_74.fa	1	1	0/1000	0
S2_005_003_R1_maxbin2.maxbin.013.fasta_S2_005_003_R1.fa	0115A1020_Bacteroides_vulgatus_43_74.fa	1	1	0/1000	0
S2_005_003_R1_maxbin2.maxbin.021.fasta_S2_005_003_R1.fa	0115A1020_Bacteroides_vulgatus_43_74.fa	1	1	0/1000	0
S2_005_003_R2_102_S2_005_003_R2.fa	0115A1020_Bacteroides_vulgatus_43_74.fa	1	1	0/1000	0
S2_005_003_R2_104_S2_005_003_R2.fa	0115A1020_Bacteroides_vulgatus_43_74.fa	1	1	0/1000	0
S2_005_003_R2_128_S2_005_003_R2.fa	0115A1020_Bacteroides_vulgatus_43_74.fa	1	1	0/1000	0
S2_005_003_R2_143_S2_005_003_R2.fa	0115A1020_Bacteroides_vulgatus_43_74.fa	1	1	0/1000	0
S2_005_003_R2_16_S2_005_003_R2.fa	0115A1020_Bacteroides_vulgatus_43_74.fa	1	1	0/1000	0
S2_005_003_R2_17_S2_005_003_R2.fa	0115A1020_Bacteroides_vulgatus_43_74.fa	1	1	0/1000	0
S2_005_003_R2_20_S2_005_003_R2.fa	0115A1020_Bacteroides_vulgatus_43_74.fa	1	1	0/1000	0
S2_005_003_R2_26_S2_005_003_R2.fa	0115A1020_Bacteroides_vulgatus_43_74.fa	1	1	0/1000	0
S2_005_003_R2_59_S2_005_003_R2.fa	0115A1020_Bacteroides_vulgatus_43_74.fa	1	1	0/1000	0
S2_005_003_R2_abawaca.103.fasta_S2_005_003_R2.fa	0115A1020_Bacteroides_vulgatus_43_74.fa	1	1	0/1000	0
S2_005_003_R2_abawaca.107.fasta_S2_005_003_R2.fa	0115A1020_Bacteroides_vulgatus_43_74.fa	1	1	0/1000	0
S2_005_003_R2_abawaca.189.fasta_S2_005_003_R2.fa	0115A1020_Bacteroides_vulgatus_43_74.fa	1	1	0/1000	0
S2_005_003_R2_abawaca.227.fasta_S2_005_003_R2.fa	0115A1020_Bacteroides_vulgatus_43_74.fa	1	1	0/1000	0
S2_005_003_R2_abawaca.239.fasta_S2_005_003_R2.fa	0115A1020_Bacteroides_vulgatus_43_74.fa	1	1	0/1000	0
S2_005_003_R2_abawaca.291.fasta_S2_005_003_R2.fa	0115A1020_Bacteroides_vulgatus_43_74.fa	1	1	0/1000	0
S2_005_003_R2_abawaca.71.fasta_S2_005_003_R2.fa	0115A1020_Bacteroides_vulgatus_43_74.fa	1	1	0/1000	0
S2_005_003_R2_maxbin2.maxbin.017.fasta_S2_005_003_R2.fa	0115A1020_Bacteroides_vulgatus_43_74.fa	1	1	0/1000	0
S2_005_003_R2_maxbin2.maxbin.033.fasta_S2_005_003_R2.fa	0115A1020_Bacteroides_vulgatus_43_74.fa	1	1	0/1000	0
S2_005_003_R2_maxbin2.maxbin.047.fasta_S2_005_003_R2.fa	0115A1020_Bacteroides_vulgatus_43_74.fa	1	1	0/1000	0
S2_005_003_R2_maxbin2.maxbin.055.fasta_S2_005_003_R2.fa	0115A1020_Bacteroides_vulgatus_43_74.fa	1	1	0/1000	0
S2_005_003_R2_maxbin2.maxbin.057.fasta_S2_005_003_R2.fa	0115A1020_Bacteroides_vulgatus_43_74.fa	1	1	0/1000	0
S2_005_003_R3_41_S2_005_003_R3.fa	0115A1020_Bacteroides_vulgatus_43_74.fa	1	1	0/1000	0
S2_005_003_R3_56_S2_005_003_R3.fa	0115A1020_Bacteroides_vulgatus_43_74.fa	1	1	0/1000	0
S2_005_003_R3_72_S2_005_003_R3.fa	0115A1020_Bacteroides_vulgatus_43_74.fa	1	1	0/1000	0
S2_005_003_R3_82_S2_005_003_R3.fa	0115A1020_Bacteroides_vulgatus_43_74.fa	1	1	0/1000	0
S2_005_003_R3_maxbin2.maxbin.012.fasta_S2_005_003_R3.fa	0115A1020_Bacteroides_vulgatus_43_74.fa	1	1	0/1000	0
S2_006_000_R1_52_S2_006_000_R1.fa	0115A1020_Bacteroides_vulgatus_43_74.fa	1	1	0/1000	0
S2_006_000_R1_62_S2_006_000_R1.fa	0115A1020_Bacteroides_vulgatus_43_74.fa	1	1	0/1000	0
S2_006_000_R1_78_S2_006_000_R1.fa	0115A1020_Bacteroides_vulgatus_43_74.fa	1	1	0/1000	0
S2_006_000_R1_94_S2_006_000_R1.fa	0115A1020_Bacteroides_vulgatus_43_74.fa	1	1	0/1000	0
S2_006_000_R1_abawaca.5.fasta_S2_006_000_R1.fa	0115A1020_Bacteroides_vulgatus_43_74.fa	1	1	0/1000	0
S2_006_000_R1_maxbin2.maxbin.012.fasta_S2_006_000_R1.fa	0115A1020_Bacteroides_vulgatus_43_74.fa	1	1	0/1000	0
S2_006_000_R1_maxbin2.maxbin.040.fasta_S2_006_000_R1.fa	0115A1020_Bacteroides_vulgatus_43_74.fa	1	1	0/1000	0
S2_006_000_R2_115_S2_006_000_R2.fa	0115A1020_Bacteroides_vulgatus_43_74.fa	1	1	0/1000	0
S2_006_000_R2_11_S2_006_000_R2.fa	0115A1020_Bacteroides_vulgatus_43_74.fa	1	1	0/1000	0
S2_006_000_R2_143_S2_006_000_R2.fa	0115A1020_Bacteroides_vulgatus_43_74.fa	1	1	0/1000	0
S2_006_000_R2_14_S2_006_000_R2.fa	0115A1020_Bacteroides_vulgatus_43_74.fa	1	1	0/1000	0
S2_006_000_R2_56_S2_006_000_R2.fa	0115A1020_Bacteroides_vulgatus_43_74.fa	1	1	0/1000	0
S2_006_000_R2_60_S2_006_000_R2.fa	0115A1020_Bacteroides_vulgatus_43_74.fa	1	1	0/1000	0
S2_006_000_R2_73_S2_006_000_R2.fa	0115A1020_Bacteroides_vulgatus_43_74.fa	1	1	0/1000	0
S2_006_000_R2_88_S2_006_000_R2.fa	0115A1020_Bacteroides_vulgatus_43_74.fa	1	1	0/1000	0
S2_006_000_R2_91_S2_006_000_R2.fa	0115A1020_Bacteroides_vulgatus_43_74.fa	1	1	0/1000	0
S2_006_000_R2_abawaca.124.fasta_S2_006_000_R2.fa	0115A1020_Bacteroides_vulgatus_43_74.fa	1	1	0/1000	0
S2_006_000_R2_abawaca.171.fasta_S2_006_000_R2.fa	0115A1020_Bacteroides_vulgatus_43_74.fa	1	1	0/1000	0
S2_006_000_R2_abawaca.226.fasta_S2_006_000_R2.fa	0115A1020_Bacteroides_vulgatus_43_74.fa	1	1	0/1000	0
S2_006_000_R2_abawaca.227.fasta_S2_006_000_R2.fa	0115A1020_Bacteroides_vulgatus_43_74.fa	1	1	0/1000	0
S2_006_000_R2_abawaca.331.fasta_S2_006_000_R2.fa	0115A1020_Bacteroides_vulgatus_43_74.fa	1	1	0/1000	0
S2_006_000_R2_abawaca.339.fasta_S2_006_000_R2.fa	0115A1020_Bacteroides_vulgatus_43_74.fa	1	1	0/1000	0
S2_006_000_R2_abawaca.357.fasta_S2_006_000_R2.fa	0115A1020_Bacteroides_vulgatus_43_74.fa	1	1	0/1000	0
S2_006_000_R2_abawaca.37.fasta_S2_006_000_R2.fa	0115A1020_Bacteroides_vulgatus_43_74.fa	1	1	0/1000	0
S2_006_000_R2_maxbin2.maxbin.001.fasta_S2_006_000_R2.fa	0115A1020_Bacteroides_vulgatus_43_74.fa	1	1	0/1000	0
S2_006_000_R2_maxbin2.maxbin.017.fasta_S2_006_000_R2.fa	0115A1020_Bacteroides_vulgatus_43_74.fa	1	1	0/1000	0
S2_006_000_R2_maxbin2.maxbin.024.fasta_S2_006_000_R2.fa	0115A1020_Bacteroides_vulgatus_43_74.fa	1	1	0/1000	0
S2_006_000_R3_95_S2_006_000_R3.fa	0115A1020_Bacteroides_vulgatus_43_74.fa	1	1	0/1000	0
S2_009_000_R1_56_S2_009_000_R1.fa	0115A1020_Bacteroides_vulgatus_43_74.fa	1	1	0/1000	0
S2_009_000_R1_89_S2_009_000_R1.fa	0115A1020_Bacteroides_vulgatus_43_74.fa	1	1	0/1000	0
S2_009_000_R1_maxbin2.maxbin.001.fasta_S2_009_000_R1.fa	0115A1020_Bacteroides_vulgatus_43_74.fa	1	1	0/1000	0
S2_009_000_R2_106_S2_009_000_R2.fa	0115A1020_Bacteroides_vulgatus_43_74.fa	1	1	0/1000	0
S2_009_000_R2_122_S2_009_000_R2.fa	0115A1020_Bacteroides_vulgatus_43_74.fa	1	1	0/1000	0
S2_009_000_R2_18_S2_009_000_R2.fa	0115A1020_Bacteroides_vulgatus_43_74.fa	1	1	0/1000	0
S2_009_000_R2_35_S2_009_000_R2.fa	0115A1020_Bacteroides_vulgatus_43_74.fa	1	1	0/1000	0
S2_009_000_R2_3_S2_009_000_R2.fa	0115A1020_Bacteroides_vulgatus_43_74.fa	1	1	0/1000	0
S2_009_000_R2_44_S2_009_000_R2.fa	0115A1020_Bacteroides_vulgatus_43_74.fa	1	1	0/1000	0
S2_009_000_R2_47_S2_009_000_R2.fa	0115A1020_Bacteroides_vulgatus_43_74.fa	1	1	0/1000	0
S2_009_000_R2_50_S2_009_000_R2.fa	0115A1020_Bacteroides_vulgatus_43_74.fa	1	1	0/1000	0
S2_009_000_R2_56_S2_009_000_R2.fa	0115A1020_Bacteroides_vulgatus_43_74.fa	1	1	0/1000	0
S2_009_000_R2_63_S2_009_000_R2.fa	0115A1020_Bacteroides_vulgatus_43_74.fa	1	1	0/1000	0
S2_009_000_R2_abawaca.61.fasta_S2_009_000_R2.fa	0115A1020_Bacteroides_vulgatus_43_74.fa	1	1	0/1000	0
S2_009_000_R2_abawaca.73.fasta_S2_009_000_R2.fa	0115A1020_Bacteroides_vulgatus_43_74.fa	1	1	0/1000	0
S2_009_000_R2_abawaca.77.fasta_S2_009_000_R2.fa	0115A1020_Bacteroides_vulgatus_43_74.fa	1	1	0/1000	0
S2_009_000_R2_abawaca.79.fasta_S2_009_000_R2.fa	0115A1020_Bacteroides_vulgatus_43_74.fa	1	1	0/1000	0
S2_009_000_R2_maxbin2.maxbin.003.fasta_S2_009_000_R2.fa	0115A1020_Bacteroides_vulgatus_43_74.fa	1	1	0/1000	0
S2_009_000_R2_maxbin2.maxbin.018.fasta_S2_009_000_R2.fa	0115A1020_Bacteroides_vulgatus_43_74.fa	1	1	0/1000	0
S2_009_000_R2_maxbin2.maxbin.025.fasta_S2_009_000_R2.fa	0115A1020_Bacteroides_vulgatus_43_74.fa	1	1	0/1000	0
S2_009_000_R3_abawaca.59.fasta_S2_009_000_R3.fa	0115A1020_Bacteroides_vulgatus_43_74.fa	1	1	0/1000	0
S2_009_000_R3_abawaca.72.fasta_S2_009_000_R3.fa	0115A1020_Bacteroides_vulgatus_43_74.fa	1	1	0/1000	0
S2_009_000_R3_maxbin2.maxbin.006.fasta_S2_009_000_R3.fa	0115A1020_Bacteroides_vulgatus_43_74.fa	1	1	0/1000	0
S2_009_000_R3_maxbin2.maxbin.013.fasta_S2_009_000_R3.fa	0115A1020_Bacteroides_vulgatus_43_74.fa	1	1	0/1000	0
S2_009_000_R3_maxbin2.maxbin.026.fasta_S2_009_000_R3.fa	0115A1020_Bacteroides_vulgatus_43_74.fa	1	1	0/1000	0
S2_012_000_R1_abawaca.10.fasta_S2_012_000_R1.fa	0115A1020_Bacteroides_vulgatus_43_74.fa	1	1	0/1000	0
S2_012_000_R1_abawaca.30.fasta_S2_012_000_R1.fa	0115A1020_Bacteroides_vulgatus_43_74.fa	1	1	0/1000	0
S2_012_000_R1_maxbin2.maxbin.007.fasta_S2_012_000_R1.fa	0115A1020_Bacteroides_vulgatus_43_74.fa	1	1	0/1000	0
S2_012_000_R2_102_S2_012_000_R2.fa	0115A1020_Bacteroides_vulgatus_43_74.fa	1	1	0/1000	0
S2_012_000_R2_40_S2_012_000_R2.fa	0115A1020_Bacteroides_vulgatus_43_74.fa	1	1	0/1000	0
S2_012_000_R2_abawaca.132.fasta_S2_012_000_R2.fa	0115A1020_Bacteroides_vulgatus_43_74.fa	1	1	0/1000	0
S2_012_000_R2_abawaca.140.fasta_S2_012_000_R2.fa	0115A1020_Bacteroides_vulgatus_43_74.fa	1	1	0/1000	0
S2_012_000_R2_abawaca.229.fasta_S2_012_000_R2.fa	0115A1020_Bacteroides_vulgatus_43_74.fa	1	1	0/1000	0
S2_012_000_R2_abawaca.239.fasta_S2_012_000_R2.fa	0115A1020_Bacteroides_vulgatus_43_74.fa	1	1	0/1000	0
S2_012_000_R2_abawaca.245.fasta_S2_012_000_R2.fa	0115A1020_Bacteroides_vulgatus_43_74.fa	1	1	0/1000	0
S2_012_000_R2_abawaca.257.fasta_S2_012_000_R2.fa	0115A1020_Bacteroides_vulgatus_43_74.fa	1	1	0/1000	0
S2_012_000_R2_abawaca.53.fasta_S2_012_000_R2.fa	0115A1020_Bacteroides_vulgatus_43_74.fa	1	1	0/1000	0
S2_012_000_R2_abawaca.67.fasta_S2_012_000_R2.fa	0115A1020_Bacteroides_vulgatus_43_74.fa	1	1	0/1000	0
S2_012_000_R2_abawaca.73.fasta_S2_012_000_R2.fa	0115A1020_Bacteroides_vulgatus_43_74.fa	1	1	0/1000	0
S2_012_000_R2_abawaca.99.fasta_S2_012_000_R2.fa	0115A1020_Bacteroides_vulgatus_43_74.fa	1	1	0/1000	0
S2_012_000_R2_maxbin2.maxbin.003.fasta_S2_012_000_R2.fa	0115A1020_Bacteroides_vulgatus_43_74.fa	1	1	0/1000	0
S2_012_000_R2_maxbin2.maxbin.005.fasta_S2_012_000_R2.fa	0115A1020_Bacteroides_vulgatus_43_74.fa	1	1	0/1000	0
S2_012_000_R2_maxbin2.maxbin.039.fasta_S2_012_000_R2.fa	0115A1020_Bacteroides_vulgatus_43_74.fa	1	1	0/1000	0
S2_012_000_R3_1_S2_012_000_R3.fa	0115A1020_Bacteroides_vulgatus_43_74.fa	1	1	0/1000	0
S2_012_000_R3_28_S2_012_000_R3.fa	0115A1020_Bacteroides_vulgatus_43_74.fa	1	1	0/1000	0
S2_012_000_R3_33_S2_012_000_R3.fa	0115A1020_Bacteroides_vulgatus_43_74.fa	1	1	0/1000	0
S2_012_000_R3_7_S2_012_000_R3.fa	0115A1020_Bacteroides_vulgatus_43_74.fa	1	1	0/1000	0
S2_012_000_R3_abawaca.106.fasta_S2_012_000_R3.fa	0115A1020_Bacteroides_vulgatus_43_74.fa	1	1	0/1000	0
S2_012_000_R3_abawaca.27.fasta_S2_012_000_R3.fa	0115A1020_Bacteroides_vulgatus_43_74.fa	1	1	0/1000	0
S2_012_000_R3_abawaca.63.fasta_S2_012_000_R3.fa	0115A1020_Bacteroides_vulgatus_43_74.fa	1	1	0/1000	0
S2_012_000_R3_maxbin2.maxbin.031.fasta_S2_012_000_R3.fa	0115A1020_Bacteroides_vulgatus_43_74.fa	1	1	0/1000	0
S2_012_000_R3_maxbin2.maxbin.049.fasta_S2_012_000_R3.fa	0115A1020_Bacteroides_vulgatus_43_74.fa	1	1	0/1000	0
S2_012_000_R3_maxbin2.maxbin.054.fasta_S2_012_000_R3.fa	0115A1020_Bacteroides_vulgatus_43_74.fa	1	1	0/1000	0
S2_012_000_R3_maxbin2.maxbin.065.fasta_S2_012_000_R3.fa	0115A1020_Bacteroides_vulgatus_43_74.fa	1	1	0/1000	0
S2_012_000_R3_maxbin2.maxbin.071.fasta_S2_012_000_R3.fa	0115A1020_Bacteroides_vulgatus_43_74.fa	1	1	0/1000	0
S2_018_000_R1_68_S2_018_000_R1.fa	0115A1020_Bacteroides_vulgatus_43_74.fa	1	1	0/1000	0
S2_018_000_R1_abawaca.75.fasta_S2_018_000_R1.fa	0115A1020_Bacteroides_vulgatus_43_74.fa	1	1	0/1000	0
S2_018_000_R1_maxbin2.maxbin.008.fasta_S2_018_000_R1.fa	0115A1020_Bacteroides_vulgatus_43_74.fa	1	1	0/1000	0
S2_018_000_R1_maxbin2.maxbin.012.fasta_S2_018_000_R1.fa	0115A1020_Bacteroides_vulgatus_43_74.fa	1	1	0/1000	0
S2_018_000_R1_maxbin2.maxbin.035.fasta_S2_018_000_R1.fa	0115A1020_Bacteroides_vulgatus_43_74.fa	1	1	0/1000	0
S2_018_000_R2_42_S2_018_000_R2.fa	0115A1020_Bacteroides_vulgatus_43_74.fa	1	1	0/1000	0
S2_018_000_R2_44_S2_018_000_R2.fa	0115A1020_Bacteroides_vulgatus_43_74.fa	0.295981	0.000555414	1/1000	0.704019
S2_018_000_R2_52_S2_018_000_R2.fa	0115A1020_Bacteroides_vulgatus_43_74.fa	1	1	0/1000	0
S2_018_000_R2_60_S2_018_000_R2.fa	0115A1020_Bacteroides_vulgatus_43_74.fa	1	1	0/1000	0
S2_018_000_R2_65_S2_018_000_R2.fa	0115A1020_Bacteroides_vulgatus_43_74.fa	1	1	0/1000	0
S2_018_000_R2_94_S2_018_000_R2.fa	0115A1020_Bacteroides_vulgatus_43_74.fa	1	1	0/1000	0
S2_018_000_R2_abawaca.12.fasta_S2_018_000_R2.fa	0115A1020_Bacteroides_vulgatus_43_74.fa	1	1	0/1000	0
S2_018_000_R2_abawaca.157.fasta_S2_018_000_R2.fa	0115A1020_Bacteroides_vulgatus_43_74.fa	1	1	0/1000	0
S2_018_000_R2_abawaca.25.fasta_S2_018_000_R2.fa	0115A1020_Bacteroides_vulgatus_43_74.fa	1	1	0/1000	0
S2_018_000_R2_abawaca.70.fasta_S2_018_000_R2.fa	0115A1020_Bacteroides_vulgatus_43_74.fa	1	1	0/1000	0
S2_018_000_R2_abawaca.99.fasta_S2_018_000_R2.fa	0115A1020_Bacteroides_vulgatus_43_74.fa	1	1	0/1000	0
S2_018_000_R3_50_S2_018_000_R3.fa	0115A1020_Bacteroides_vulgatus_43_74.fa	1	1	0/1000	0
S2_018_000_R3_59_S2_018_000_R3.fa	0115A1020_Bacteroides_vulgatus_43_74.fa	1	1	0/1000	0
S2_018_000_R3_68_S2_018_000_R3.fa	0115A1020_Bacteroides_vulgatus_43_74.fa	1	1	0/1000	0
S2_018_000_R3_77_S2_018_000_R3.fa	0115A1020_Bacteroides_vulgatus_43_74.fa	1	1	0/1000	0
S2_018_000_R3_98_S2_018_000_R3.fa	0115A1020_Bacteroides_vulgatus_43_74.fa	1	1	0/1000	0
S2_018_000_R3_abawaca.136.fasta_S2_018_000_R3.fa	0115A1020_Bacteroides_vulgatus_43_74.fa	1	1	0/1000	0
S2_018_000_R3_abawaca.142.fasta_S2_018_000_R3.fa	0115A1020_Bacteroides_vulgatus_43_74.fa	1	1	0/1000	0
S2_018_000_R3_abawaca.59.fasta_S2_018_000_R3.fa	0115A1020_Bacteroides_vulgatus_43_74.fa	1	1	0/1000	0
S2_018_000_R3_abawaca.76.fasta_S2_018_000_R3.fa	0115A1020_Bacteroides_vulgatus_43_74.fa	1	1	0/1000	0
S2_018_000_R3_abawaca.93.fasta_S2_018_000_R3.fa	0115A1020_Bacteroides_vulgatus_43_74.fa	1	1	0/1000	0
S2_018_000_R3_abawaca.96.fasta_S2_018_000_R3.fa	0115A1020_Bacteroides_vulgatus_43_74.fa	1	1	0/1000	0
S2_018_000_R3_maxbin2.maxbin.022.fasta_S2_018_000_R3.fa	0115A1020_Bacteroides_vulgatus_43_74.fa	1	1	0/1000	0
S2_018_000_R3_maxbin2.maxbin.034.fasta_S2_018_000_R3.fa	0115A1020_Bacteroides_vulgatus_43_74.fa	1	1	0/1000	0
S2_018_000_R3_maxbin2.maxbin.066.fasta_S2_018_000_R3.fa	0115A1020_Bacteroides_vulgatus_43_74.fa	1	1	0/1000	0
S2_018_000_R3_maxbin2.maxbin.070.fasta_S2_018_000_R3.fa	0115A1020_Bacteroides_vulgatus_43_74.fa	1	1	0/1000	0
0113A1018_Clostridium_difficile_31_16.fa	0118A1023_Citrobacter_koseri_53_430.fa	1	1	0/1000	0
0115A1020_Bacteroides_vulgatus_43_74.fa	0118A1023_Citrobacter_koseri_53_430.fa	1	1	0/1000	0
0118A1023_Citrobacter_koseri_53_430.fa	0118A1023_Citrobacter_koseri_53_430.fa	0	0	1000/1000	1
0124A1029_Enterococcus_faecalis_36_130.fa	0118A1023_Citrobacter_koseri_53_430.fa	1	1	0/1000	0
0205A1024_Veillonella_spp__43.fa	0118A1023_Citrobacter_koseri_53_430.fa	1	1	0/1000	0
0211A1030_Staphylococcus_lugdunensis__6_partial.fa	0118A1023_Citrobacter_koseri_53_430.fa	1	1	0/1000	0
0211A1030_Veillonella_spp__1437.fa	0118A1023_Citrobacter_koseri_53_430.fa	1	1	0/1000	0
0212A1031_Clostridium_sordellii__48.fa	0118A1023_Citrobacter_koseri_53_430.fa	1	1	0/1000	0
0218A1106_Corynebacterium_spp__59_partial.fa	0118A1023_Citrobacter_koseri_53_430.fa	1	1	0/1000	0
0220A1108_Klebsiella_pneumoniae__24.fa	0118A1023_Citrobacter_koseri_53_430.fa	0.203604	3.62E-27	7/1000	0.796396
0224A1112_Enterobacter_spp__16_partial.fa	0118A1023_Citrobacter_koseri_53_430.fa	0.191731	1.09E-35	9/1000	0.808269
0224A1112_Staphylococcus_aureus__21.fa	0118A1023_Citrobacter_koseri_53_430.fa	1	1	0/1000	0
0226A1114_Streptococcus_spp__23.fa	0118A1023_Citrobacter_koseri_53_430.fa	1	1	0/1000	0
0227A1115_Clostridium_perfringens__436.fa	0118A1023_Citrobacter_koseri_53_430.fa	1	1	0/1000	0
0227A1115_Haemophilus_spp__21.fa	0118A1023_Citrobacter_koseri_53_430.fa	1	1	0/1000	0
0227A1115_Staphylococcus_epidermidis__78.fa	0118A1023_Citrobacter_koseri_53_430.fa	1	1	0/1000	0
0228A1116_Clostridium_difficile__361.fa	0118A1023_Citrobacter_koseri_53_430.fa	1	1	0/1000	0
0228A1116_Clostridium_spp__17.fa	0118A1023_Citrobacter_koseri_53_430.fa	1	1	0/1000	0
0228A1116_Haemophilus_spp__39.fa	0118A1023_Citrobacter_koseri_53_430.fa	1	1	0/1000	0
0305A1203_Streptococcus_mitis__17_partial.fa	0118A1023_Citrobacter_koseri_53_430.fa	1	1	0/1000	0
0307A1205_Clostridium_difficile__504.fa	0118A1023_Citrobacter_koseri_53_430.fa	1	1	0/1000	0
0307A1205_Clostridium_perfringens__342.fa	0118A1023_Citrobacter_koseri_53_430.fa	1	1	0/1000	0
0307A1205_Streptococcus_agalactiae__156.fa	0118A1023_Citrobacter_koseri_53_430.fa	1	1	0/1000	0
0308A1206_Staphylococcus_aureus__843.fa	0118A1023_Citrobacter_koseri_53_430.fa	1	1	0/1000	0
0308A1206_Staphylococcus_warneri__297_partial.fa	0118A1023_Citrobacter_koseri_53_430.fa	1	1	0/1000	0
0315A1213_Haemophilus_spp__23.fa	0118A1023_Citrobacter_koseri_53_430.fa	1	1	0/1000	0
0317A1215_Veillonella_spp__673.fa	0118A1023_Citrobacter_koseri_53_430.fa	1	1	0/1000	0
0320A1218_Staphylococcus_epidermidis__37.fa	0118A1023_Citrobacter_koseri_53_430.fa	1	1	0/1000	0
0321A1219_Enterococcus_faecalis__9.fa	0118A1023_Citrobacter_koseri_53_430.fa	1	1	0/1000	0
0406A0109_Streptococcus_spp__66.fa	0118A1023_Citrobacter_koseri_53_430.fa	1	1	0/1000	0
0407A0110_Clostridium_perfringens__351.fa	0118A1023_Citrobacter_koseri_53_430.fa	1	1	0/1000	0
0407A0110_Streptococcus_spp__8.fa	0118A1023_Citrobacter_koseri_53_430.fa	1	1	0/1000	0
0410A0113_Haemophilus_spp__10.fa	0118A1023_Citrobacter_koseri_53_430.fa	1	1	0/1000	0
0412A0115_Clostridium_spp__6.fa	0118A1023_Citrobacter_koseri_53_430.fa	1	1	0/1000	0
0412A0115_Propionibacterium_spp__6.fa	0118A1023_Citrobacter_koseri_53_430.fa	1	1	0/1000	0
0412A0115_Staphylococcus_epidermidis__117.fa	0118A1023_Citrobacter_koseri_53_430.fa	1	1	0/1000	0
0414A0117_Klebsiella_megabin_56_92.fa	0118A1023_Citrobacter_koseri_53_430.fa	0.263022	1.64E-07	2/1000	0.736978
0415A0118_Enterococcus_faecalis_38_29.fa	0118A1023_Citrobacter_koseri_53_430.fa	1	1	0/1000	0
0417A0120_Clostridium_sordellii_28_17.fa	0118A1023_Citrobacter_koseri_53_430.fa	1	1	0/1000	0
0417A0120_Clostridium_sp_30_158.fa	0118A1023_Citrobacter_koseri_53_430.fa	1	1	0/1000	0
0417A0120_Pseudomonas_aeruginosa_66_64.fa	0118A1023_Citrobacter_koseri_53_430.fa	1	1	0/1000	0
0417A0120_Veillonella_sp_39_44.fa	0118A1023_Citrobacter_koseri_53_430.fa	1	1	0/1000	0
0419A0122_Veillonella_sp_39_98.fa	0118A1023_Citrobacter_koseri_53_430.fa	1	1	0/1000	0
0420A0123_Clostridium_perfringens_28_38.fa	0118A1023_Citrobacter_koseri_53_430.fa	1	1	0/1000	0
0420A0123_Escherichia_coli_51_124.fa	0118A1023_Citrobacter_koseri_53_430.fa	0.182269	1.69E-44	11/1000	0.817731
0423A0126_Eggerthella_sp_65_6.fa	0118A1023_Citrobacter_koseri_53_430.fa	1	1	0/1000	0
0425A0128_Peptoclostridium_difficile_29_28.fa	0118A1023_Citrobacter_koseri_53_430.fa	1	1	0/1000	0
0426A0129_Clostridium_sp_30_658.fa	0118A1023_Citrobacter_koseri_53_430.fa	1	1	0/1000	0
0426A0129_Streptococcus_sp_37_9.fa	0118A1023_Citrobacter_koseri_53_430.fa	1	1	0/1000	0
0427A0130_Clostridium_perfringens_28_10.fa	0118A1023_Citrobacter_koseri_53_430.fa	1	1	0/1000	0
0427A0130_Klebsiella_oxytoca_56_74.fa	0118A1023_Citrobacter_koseri_53_430.fa	0.243761	3.26E-11	3/1000	0.756239
0505A0127_Enterococcus_faecalis_38_40.fa	0118A1023_Citrobacter_koseri_53_430.fa	1	1	0/1000	0
0505A0127_Streptococcus_agalactiae_35_1.2k.fa	0118A1023_Citrobacter_koseri_53_430.fa	1	1	0/1000	0
0505A0127_Ureaplasma_parvum_25_44.fa	0118A1023_Citrobacter_koseri_53_430.fa	1	1	0/1000	0
0506A0128_Streptococcus_agalactiae_35_940.fa	0118A1023_Citrobacter_koseri_53_430.fa	1	1	0/1000	0
0507A0129_Klebsiella_pneumoniae_55_72_partial.fa	0118A1023_Citrobacter_koseri_53_430.fa	0.178173	1.99E-48	12/1000	0.821827
0511A0202_Enterococcus_faecalis_37_56.fa	0118A1023_Citrobacter_koseri_53_430.fa	1	1	0/1000	0
0511A0202_Pseudomonas_aeruginosa_65_16.fa	0118A1023_Citrobacter_koseri_53_430.fa	1	1	0/1000	0
0514A0205_Enterococcus_faecalis_38_23.fa	0118A1023_Citrobacter_koseri_53_430.fa	1	1	0/1000	0
0514A0205_Escherichia_coli_51_630_partial.fa	0118A1023_Citrobacter_koseri_53_430.fa	0.149777	1.06E-93	22/1000	0.850223
0514A0205_Pseudomonas_aeruginosa_65_48.fa	0118A1023_Citrobacter_koseri_53_430.fa	1	1	0/1000	0
0514Y_Staphylococcus_sp__M0480_31_3.fna	0118A1023_Citrobacter_koseri_53_430.fa	1	1	0/1000	0
0515A0206_Enterococcus_faecalis_37_20.fa	0118A1023_Citrobacter_koseri_53_430.fa	1	1	0/1000	0
0516A0207_Enterococcus_faecalis_37_84.fa	0118A1023_Citrobacter_koseri_53_430.fa	1	1	0/1000	0
0516A0207_Escherichia_coli_50_377.fa	0118A1023_Citrobacter_koseri_53_430.fa	0.149777	1.04E-93	22/1000	0.850223
0516A0207_Propionibacterium_63_27.fa	0118A1023_Citrobacter_koseri_53_430.fa	1	1	0/1000	0
0517A0208_Enterococcus_faecalis_37_253.fa	0118A1023_Citrobacter_koseri_53_430.fa	1	1	0/1000	0
0518A0209_Clostridium_perfringens_28_13.fa	0118A1023_Citrobacter_koseri_53_430.fa	1	1	0/1000	0
0518A0209_Enterococcus_faecalis_37_223.fa	0118A1023_Citrobacter_koseri_53_430.fa	1	1	0/1000	0
0518A0209_Propionibacterium_spp_63_19.fa	0118A1023_Citrobacter_koseri_53_430.fa	1	1	0/1000	0
0519A0210_Clostridium_perfringens_28_5.fa	0118A1023_Citrobacter_koseri_53_430.fa	1	1	0/1000	0
0519A0210_Enterococcus_faecalis_37_393.fa	0118A1023_Citrobacter_koseri_53_430.fa	1	1	0/1000	0
0519A0210_Escherichia_coli_51_343.fa	0118A1023_Citrobacter_koseri_53_430.fa	0.149777	1.05E-93	22/1000	0.850223
0519A0210_Propionibacterium_63_25.fa	0118A1023_Citrobacter_koseri_53_430.fa	1	1	0/1000	0
0520A0211_Clostridium_perfringens_28_5.fa	0118A1023_Citrobacter_koseri_53_430.fa	1	1	0/1000	0
0520A0211_Enterococcus_faecalis_37_195.fa	0118A1023_Citrobacter_koseri_53_430.fa	1	1	0/1000	0
0520A0211_Propionibacterium_63_13.fa	0118A1023_Citrobacter_koseri_53_430.fa	1	1	0/1000	0
0521A0212_Clostridium_perfringens_28_11.fa	0118A1023_Citrobacter_koseri_53_430.fa	1	1	0/1000	0
0521A0212_Enterococcus_faecalis_37_88.fa	0118A1023_Citrobacter_koseri_53_430.fa	1	1	0/1000	0
0521A0212_Propionibacterium_63_25.fa	0118A1023_Citrobacter_koseri_53_430.fa	1	1	0/1000	0
0522A0213_Clostridium_perfringens_28_249.fa	0118A1023_Citrobacter_koseri_53_430.fa	1	1	0/1000	0
0522A0213_Enterococcus_faecalis_37_181.fa	0118A1023_Citrobacter_koseri_53_430.fa	1	1	0/1000	0
0522A0213_Propionibacterium_63_23.fa	0118A1023_Citrobacter_koseri_53_430.fa	1	1	0/1000	0
0522W_Corynebacterium_59_9.fna	0118A1023_Citrobacter_koseri_53_430.fa	1	1	0/1000	0
0523A0214_Clostridium_perfringens_28_241.fa	0118A1023_Citrobacter_koseri_53_430.fa	1	1	0/1000	0
0523A0214_Enterococcus_faecalis_37_732.fa	0118A1023_Citrobacter_koseri_53_430.fa	1	1	0/1000	0
0524A0215_Clostridium_perfringens_28_84.fa	0118A1023_Citrobacter_koseri_53_430.fa	1	1	0/1000	0
0524A0215_Enterococcus_faecalis_37_280.fa	0118A1023_Citrobacter_koseri_53_430.fa	1	1	0/1000	0
0524A0215_Propionibacterium_63_126.fa	0118A1023_Citrobacter_koseri_53_430.fa	1	1	0/1000	0
0525A0216_Clostridium_perfringens_28_27.fa	0118A1023_Citrobacter_koseri_53_430.fa	1	1	0/1000	0
0525A0216_Enterococcus_faecalis_37_334.fa	0118A1023_Citrobacter_koseri_53_430.fa	1	1	0/1000	0
0525A0216_Propionibacterium_63_91.fa	0118A1023_Citrobacter_koseri_53_430.fa	1	1	0/1000	0
0526A0217_Clostridium_perfringens_28_13.fa	0118A1023_Citrobacter_koseri_53_430.fa	1	1	0/1000	0
0526A0217_Enterococcus_faecalis_37_500.fa	0118A1023_Citrobacter_koseri_53_430.fa	1	1	0/1000	0
0526A0217_Propionibacterium_63_381.fa	0118A1023_Citrobacter_koseri_53_430.fa	1	1	0/1000	0
0527A0218_Clostridium_perfringens_28_51.fa	0118A1023_Citrobacter_koseri_53_430.fa	1	1	0/1000	0
0527A0218_Enterococcus_faecalis_37_119.fa	0118A1023_Citrobacter_koseri_53_430.fa	1	1	0/1000	0
0527A0218_Escherichia_coli_51_258.fa	0118A1023_Citrobacter_koseri_53_430.fa	0.149777	1.05E-93	22/1000	0.850223
0527A0218_Klebsiella_pneumoniae_57_55.fa	0118A1023_Citrobacter_koseri_53_430.fa	0.178173	1.95E-48	12/1000	0.821827
0527A0218_Propionibacterium_63_28.fa	0118A1023_Citrobacter_koseri_53_430.fa	1	1	0/1000	0
0527A0218_Serratia_marcescens_60_106.fa	0118A1023_Citrobacter_koseri_53_430.fa	1	1	0/1000	0
0528A0219_Clostridium_perfringens_28_18.fa	0118A1023_Citrobacter_koseri_53_430.fa	1	1	0/1000	0
0528A0219_Enterococcus_faecalis_37_57.fa	0118A1023_Citrobacter_koseri_53_430.fa	1	1	0/1000	0
0528A0219_Propionibacterium_63_24.fa	0118A1023_Citrobacter_koseri_53_430.fa	1	1	0/1000	0
0528Y_Escherichia_coli_51_14.fna	0118A1023_Citrobacter_koseri_53_430.fa	0.149777	1.01E-93	22/1000	0.850223
0528Y_Rothia_mucilaginosa_59_11.fna	0118A1023_Citrobacter_koseri_53_430.fa	1	1	0/1000	0
0609A0303_Pantoea_sp_59_26.fa	0118A1023_Citrobacter_koseri_53_430.fa	0.263022	1.29E-07	2/1000	0.736978
0612A0306_Enterococcus_faecalis_37_60.fa	0118A1023_Citrobacter_koseri_53_430.fa	1	1	0/1000	0
0612A0306_Klebsiella_pneumoniae_58_291.fa	0118A1023_Citrobacter_koseri_53_430.fa	0.186761	1.58E-40	10/1000	0.813239
0612A0306_Streptococcus_sp_37_19.fa	0118A1023_Citrobacter_koseri_53_430.fa	1	1	0/1000	0
0613A0307_Klebsiella_sp_56_92.fa	0118A1023_Citrobacter_koseri_53_430.fa	0.243761	2.81E-11	3/1000	0.756239
0614A0308_Staphylococcus_sp_32_10.fa	0118A1023_Citrobacter_koseri_53_430.fa	1	1	0/1000	0
0618A0312_Escherichia_coli_51_781.fa	0118A1023_Citrobacter_koseri_53_430.fa	0.170926	1.53E-57	14/1000	0.829074
0620A0314_Clostridium_perfringens_28_22.fa	0118A1023_Citrobacter_koseri_53_430.fa	1	1	0/1000	0
0626A0320_Blautia_CAG37_48_18.fa	0118A1023_Citrobacter_koseri_53_430.fa	0.295981	0.000445657	1/1000	0.704019
0626A0320_Veillonella_sp_39_248.fa	0118A1023_Citrobacter_koseri_53_430.fa	1	1	0/1000	0
0807A0406_Veillonella_sp_39_6.fa	0118A1023_Citrobacter_koseri_53_430.fa	1	1	0/1000	0
0810A0409_Staphylococcus_epidermidis__570.fa	0118A1023_Citrobacter_koseri_53_430.fa	1	1	0/1000	0
0814A0413_Aeromonas_hydrophila__145.fa	0118A1023_Citrobacter_koseri_53_430.fa	0.295981	0.000513436	1/1000	0.704019
0814A0413_Enterococcus_faecalis__268.fa	0118A1023_Citrobacter_koseri_53_430.fa	1	1	0/1000	0
0814A0413_Pseudomonas_aeruginosa__244.fa	0118A1023_Citrobacter_koseri_53_430.fa	1	1	0/1000	0
0815A0414_Clostridium_difficile__190.fa	0118A1023_Citrobacter_koseri_53_430.fa	1	1	0/1000	0
0815A0414_Propionibacterium_sp.KPL1844__40.fa	0118A1023_Citrobacter_koseri_53_430.fa	1	1	0/1000	0
0817A0416_Enterobacter_cloacae__6.fa	0118A1023_Citrobacter_koseri_53_430.fa	0.186761	4.83E-40	10/1000	0.813239
0820A0419_Streptococcus_spp__32.fa	0118A1023_Citrobacter_koseri_53_430.fa	1	1	0/1000	0
0821A0420_Clostridium_spp__9.fa	0118A1023_Citrobacter_koseri_53_430.fa	1	1	0/1000	0
0823A0422_Citrobacter_freundii__316_partial.fa	0118A1023_Citrobacter_koseri_53_430.fa	0.130979	1.11E-145	33/1000	0.869021
0823A0422_Citrobacter_spp__81_partial.fa	0118A1023_Citrobacter_koseri_53_430.fa	0.147707	1.51E-98	23/1000	0.852293
0824A0423_Actinomyces_spp__381.fa	0118A1023_Citrobacter_koseri_53_430.fa	1	1	0/1000	0
0826A0425_Clostridium_butyricum__71.fa	0118A1023_Citrobacter_koseri_53_430.fa	1	1	0/1000	0
0826A0425_Propionibacterium_spp__27.fa	0118A1023_Citrobacter_koseri_53_430.fa	1	1	0/1000	0
0826A0425_Veillonella_spp__8.fa	0118A1023_Citrobacter_koseri_53_430.fa	1	1	0/1000	0
0827A0426_Clostridium_perfringens__151.fa	0118A1023_Citrobacter_koseri_53_430.fa	1	1	0/1000	0
0905A0425_Helicobacter_spp_38_14.fa	0118A1023_Citrobacter_koseri_53_430.fa	1	1	0/1000	0
0908A0428_Clostridium_perfringens_28_18.fa	0118A1023_Citrobacter_koseri_53_430.fa	1	1	0/1000	0
0908A0428_Corynebacterium_spp_59_468.fa	0118A1023_Citrobacter_koseri_53_430.fa	1	1	0/1000	0
0909A0429_Klebsiella_pneumoniae_58_33.fa	0118A1023_Citrobacter_koseri_53_430.fa	0.197292	2.39E-31	8/1000	0.802708
0910A0430_Enterococcus_faecalis_37_1487.fa	0118A1023_Citrobacter_koseri_53_430.fa	1	1	0/1000	0
0910A0430_Staphylococcus_spp_31_21.fa	0118A1023_Citrobacter_koseri_53_430.fa	1	1	0/1000	0
0914A0504_Citrobacter_spp_52_208.fa	0118A1023_Citrobacter_koseri_53_430.fa	0.12827	1.18E-155	35/1000	0.87173
0918A0508_Citrobacter_spp_52_371.fa	0118A1023_Citrobacter_koseri_53_430.fa	0.12827	1.12E-155	35/1000	0.87173
1008A0609_Klebsiella_oxytoca_56_986.fa	0118A1023_Citrobacter_koseri_53_430.fa	0.243761	3.33E-11	3/1000	0.756239
1017A0618_Escherichia_coli_51_326.fa	0118A1023_Citrobacter_koseri_53_430.fa	0.174408	3.38E-53	13/1000	0.825592
1018A0619_Anaerococcus_vaginalis_29_53.fa	0118A1023_Citrobacter_koseri_53_430.fa	1	1	0/1000	0
1018A0619_Veillonella_39_109.fa	0118A1023_Citrobacter_koseri_53_430.fa	1	1	0/1000	0
1021A0622_Enterococcus_faecalis_38_47.fa	0118A1023_Citrobacter_koseri_53_430.fa	1	1	0/1000	0
1022A0623_Clostridium_sp_28_643.fa	0118A1023_Citrobacter_koseri_53_430.fa	1	1	0/1000	0
1022A0623_Haemophilus_sp_39_48.fa	0118A1023_Citrobacter_koseri_53_430.fa	1	1	0/1000	0
1023A0624_Clostridiales_sp_40_79.fa	0118A1023_Citrobacter_koseri_53_430.fa	1	1	0/1000	0
1023A0624_Clostridium_sp_30_29.fa	0118A1023_Citrobacter_koseri_53_430.fa	1	1	0/1000	0
1024A0625_Akkermansia_sp_57_239.fa	0118A1023_Citrobacter_koseri_53_430.fa	1	1	0/1000	0
1030A0701_Clostridiales_sp_48_49.fa	0118A1023_Citrobacter_koseri_53_430.fa	1	1	0/1000	0
1030A0701_Clostridium_perfringens_28_13.fa	0118A1023_Citrobacter_koseri_53_430.fa	1	1	0/1000	0
1030A0701_Enterococcus_faecalis_37_7.fa	0118A1023_Citrobacter_koseri_53_430.fa	1	1	0/1000	0
1030A0701_Escherichia_coli_50_91.fa	0118A1023_Citrobacter_koseri_53_430.fa	0.161822	1.07E-72	17/1000	0.838178
1030A0701_Streptococcus_sp_40_10.fa	0118A1023_Citrobacter_koseri_53_430.fa	1	1	0/1000	0
1107A0614_Bacteroides_spp__14.fa	0118A1023_Citrobacter_koseri_53_430.fa	1	1	0/1000	0
1107A0614_Escherichia_coli__97.fa	0118A1023_Citrobacter_koseri_53_430.fa	0.156619	5.67E-80	19/1000	0.843381
1107A0614_Parabacteroides_spp__69.fa	0118A1023_Citrobacter_koseri_53_430.fa	1	1	0/1000	0
1111A0618_Bacteroides_spp__301.fa	0118A1023_Citrobacter_koseri_53_430.fa	1	1	0/1000	0
1112A0619_Bacteroides_spp.__166_partial.fa	0118A1023_Citrobacter_koseri_53_430.fa	1	1	0/1000	0
1113A0620_Bacteroides_spp__480_partial.fa	0118A1023_Citrobacter_koseri_53_430.fa	0.295981	0.000604654	1/1000	0.704019
1121A0628_Clostridium_perfringens__14.fa	0118A1023_Citrobacter_koseri_53_430.fa	1	1	0/1000	0
1121A0628_Escherichia_coli__54.fa	0118A1023_Citrobacter_koseri_53_430.fa	0.142009	2.41E-118	26/1000	0.857991
1122A0629_Bacteroides_fragilis_44_353.fa	0118A1023_Citrobacter_koseri_53_430.fa	1	1	0/1000	0
1122A0629_Streptococcus_anginosus_39_26.fa	0118A1023_Citrobacter_koseri_53_430.fa	1	1	0/1000	0
1124A0701_Bifidobacterium_bifidum__21.fa	0118A1023_Citrobacter_koseri_53_430.fa	1	1	0/1000	0
1126A0703_Bacteroides_caccae_42_35.fa	0118A1023_Citrobacter_koseri_53_430.fa	1	1	0/1000	0
1126A0703_Bacteroides_sp_46_20.fa	0118A1023_Citrobacter_koseri_53_430.fa	1	1	0/1000	0
1210A0713_Pseudomonas_sp_62_6.fa	0118A1023_Citrobacter_koseri_53_430.fa	1	1	0/1000	0
1211A0714_Staphylococcus_lugdunensis_34_7.fa	0118A1023_Citrobacter_koseri_53_430.fa	1	1	0/1000	0
1212A0715_Streptococcus_parasanguinis_42_201.fa	0118A1023_Citrobacter_koseri_53_430.fa	1	1	0/1000	0
1213A0716_Enterococcus_faecalis_38_183.fa	0118A1023_Citrobacter_koseri_53_430.fa	1	1	0/1000	0
1215A0718_Staphylococcus_aureus_33_308.fa	0118A1023_Citrobacter_koseri_53_430.fa	1	1	0/1000	0
1216A0719_Staphylococcus_epidermidis_32_16.fa	0118A1023_Citrobacter_koseri_53_430.fa	1	1	0/1000	0
1217A0720_Enterobacter_sp_56_182.fa	0118A1023_Citrobacter_koseri_53_430.fa	0.191731	7.78E-36	9/1000	0.808269
1222A0725_Peptoclostridium_difficile_28_116.fa	0118A1023_Citrobacter_koseri_53_430.fa	1	1	0/1000	0
1224A0727_Clostridium_perfringens_28_201.fa	0118A1023_Citrobacter_koseri_53_430.fa	1	1	0/1000	0
1224A0727_Veillonella_sp_39_236.fa	0118A1023_Citrobacter_koseri_53_430.fa	1	1	0/1000	0
1225A0728_Aeromonas_sp_61_23.fa	0118A1023_Citrobacter_koseri_53_430.fa	0.295981	0.000522971	1/1000	0.704019
1226A0729_Acinetobacter_baumannii_39_11.fa	0118A1023_Citrobacter_koseri_53_430.fa	1	1	0/1000	0
1227A0730_Clostridium_sp_28_345.fa	0118A1023_Citrobacter_koseri_53_430.fa	1	1	0/1000	0
1227A0730_Escherichia_coli_51_8.fa	0118A1023_Citrobacter_koseri_53_430.fa	0.191731	9.17E-36	9/1000	0.808269
1407A0802_Pseudomonas_spp_63_14.fa	0118A1023_Citrobacter_koseri_53_430.fa	1	1	0/1000	0
1410A0805_Staphylococcus_epidermidis_32_27.fa	0118A1023_Citrobacter_koseri_53_430.fa	1	1	0/1000	0
1413A0808_Propionibacterium_sp_63_8.fa	0118A1023_Citrobacter_koseri_53_430.fa	1	1	0/1000	0
1415A0810_Enterobacteriales_spp_49_566.fa	0118A1023_Citrobacter_koseri_53_430.fa	0.295981	0.000523344	1/1000	0.704019
1417A0812_Actinomyces_urogenitalis_69_55.fa	0118A1023_Citrobacter_koseri_53_430.fa	1	1	0/1000	0
1417A0812_Enterococcus_faecalis_37_10.fa	0118A1023_Citrobacter_koseri_53_430.fa	1	1	0/1000	0
1417A0812_Finegoldia_magna_32_15.fa	0118A1023_Citrobacter_koseri_53_430.fa	1	1	0/1000	0
1417A0812_Peptoniphilus_harei_35_12.fa	0118A1023_Citrobacter_koseri_53_430.fa	1	1	0/1000	0
1417A0812_Propionibacterium_sp_63_10.fa	0118A1023_Citrobacter_koseri_53_430.fa	1	1	0/1000	0
1417A0812_Veillonella_sp_39_894.fa	0118A1023_Citrobacter_koseri_53_430.fa	1	1	0/1000	0
1418A0813_Staphylococcus_aureus_33_122.fa	0118A1023_Citrobacter_koseri_53_430.fa	1	1	0/1000	0
1419A0814_Clostridium_perfringens_28_50.fa	0118A1023_Citrobacter_koseri_53_430.fa	1	1	0/1000	0
1419A0814_Enterobacter_sp_55_241.fa	0118A1023_Citrobacter_koseri_53_430.fa	0.191731	1.02E-35	9/1000	0.808269
1419A0814_Pseudomonas_aeruginosa_67_24.fa	0118A1023_Citrobacter_koseri_53_430.fa	1	1	0/1000	0
1420A0815_Peptoclostridium_difficile_28_202.fa	0118A1023_Citrobacter_koseri_53_430.fa	1	1	0/1000	0
1421A0816_Haemophilus_haemolyticus_38_21.fa	0118A1023_Citrobacter_koseri_53_430.fa	1	1	0/1000	0
1421A0816_Klebsiella_oxytoca_55_20.fa	0118A1023_Citrobacter_koseri_53_430.fa	0.263022	1.80E-07	2/1000	0.736978
1423A0818_Anaerococcus_vaginalis_29_24.fa	0118A1023_Citrobacter_koseri_53_430.fa	1	1	0/1000	0
1426A0821_Clostridium_spp__110.fa	0118A1023_Citrobacter_koseri_53_430.fa	1	1	0/1000	0
1428A0823_Klebsiella_pneumoniae__476_partial.fa	0118A1023_Citrobacter_koseri_53_430.fa	0.203604	3.75E-27	7/1000	0.796396
1505A0814_Sneathia_sp_27_442.fa	0118A1023_Citrobacter_koseri_53_430.fa	1	1	0/1000	0
1509A0818_Mycoplasma_hominis_27_34.fa	0118A1023_Citrobacter_koseri_53_430.fa	1	1	0/1000	0
1509A0818_Staphylococcus_sp_32_185.fa	0118A1023_Citrobacter_koseri_53_430.fa	1	1	0/1000	0
1512A0821_Klebsiella_pneumoniae_58_550.fa	0118A1023_Citrobacter_koseri_53_430.fa	0.197292	1.96E-31	8/1000	0.802708
1607A0825_Staphylococcus_sp_32_28.fa	0118A1023_Citrobacter_koseri_53_430.fa	1	1	0/1000	0
1615A0902_Klebsiella_pneumoniae_58_198.fa	0118A1023_Citrobacter_koseri_53_430.fa	0.191731	9.51E-36	9/1000	0.808269
1616A0903_Enterococcus_faecalis_37_15.fa	0118A1023_Citrobacter_koseri_53_430.fa	1	1	0/1000	0
1617A0904_Clostridium_7243FAA_28_9.fa	0118A1023_Citrobacter_koseri_53_430.fa	1	1	0/1000	0
1618A0905_Klebsiella_oxytoca_55_46.fa	0118A1023_Citrobacter_koseri_53_430.fa	0.295981	0.000568256	1/1000	0.704019
1618A0905_Providencia_sp_40_19.fa	0118A1023_Citrobacter_koseri_53_430.fa	1	1	0/1000	0
1619A0906_Finegoldia_magna_32_24.fa	0118A1023_Citrobacter_koseri_53_430.fa	1	1	0/1000	0
1625A0912_Actinomyces_turicensis_57_14.fa	0118A1023_Citrobacter_koseri_53_430.fa	1	1	0/1000	0
1625A0912_Propionibacterium_sp_64_5.fa	0118A1023_Citrobacter_koseri_53_430.fa	1	1	0/1000	0
1627A0914_Varibaculum_cambriense_53_10.fa	0118A1023_Citrobacter_koseri_53_430.fa	1	1	0/1000	0
1628A0915_Citrobacter_freundii_52_189.fa	0118A1023_Citrobacter_koseri_53_430.fa	0.130979	4.82E-146	33/1000	0.869021
1628A0915_Clostridium_MSTE9_45_52.fa	0118A1023_Citrobacter_koseri_53_430.fa	1	1	0/1000	0
1628A0915_Enterobacter_sp_56_95.fa	0118A1023_Citrobacter_koseri_53_430.fa	0.191731	8.82E-36	9/1000	0.808269
1707A0924_Escherichia_coli_51_446.fa	0118A1023_Citrobacter_koseri_53_430.fa	0.156619	5.59E-80	19/1000	0.843381
1708A0925_Staphylococcus_sp_32_5.fa	0118A1023_Citrobacter_koseri_53_430.fa	1	1	0/1000	0
1711A0928_Enterobacteriales_sp_52_220.fa	0118A1023_Citrobacter_koseri_53_430.fa	0.13538	1.43E-131	30/1000	0.86462
1714A1001_Finegoldia_magna_32_10.fa	0118A1023_Citrobacter_koseri_53_430.fa	1	1	0/1000	0
1722A1009_Klebsiella_oxytoca_56_256.fa	0118A1023_Citrobacter_koseri_53_430.fa	0.263022	1.63E-07	2/1000	0.736978
1723A1010_Enterococcus_faecalis_38_8.fa	0118A1023_Citrobacter_koseri_53_430.fa	1	1	0/1000	0
1727A1014_Varibaculum_cambriense_53_18.fa	0118A1023_Citrobacter_koseri_53_430.fa	1	1	0/1000	0
1806A1011_Lactococcus_lactis_36_56.fa	0118A1023_Citrobacter_koseri_53_430.fa	1	1	0/1000	0
1806A1011_Streptococcus_agalactiae_35_88.fa	0118A1023_Citrobacter_koseri_53_430.fa	1	1	0/1000	0
1809A1014_Aeromonas_sp_62_12.fa	0118A1023_Citrobacter_koseri_53_430.fa	0.295981	0.000502061	1/1000	0.704019
1810A1015_Staphylococcus_sp_32_14.fa	0118A1023_Citrobacter_koseri_53_430.fa	1	1	0/1000	0
1811A1016_Escherichia_coli_51_728.fa	0118A1023_Citrobacter_koseri_53_430.fa	0.151946	4.10E-89	21/1000	0.848054
1813A1018_Enterococcus_faecalis_38_7.fa	0118A1023_Citrobacter_koseri_53_430.fa	1	1	0/1000	0
1820A1025_Klebsiella_oxytoca_56_18.fa	0118A1023_Citrobacter_koseri_53_430.fa	0.263022	1.66E-07	2/1000	0.736978
1821A1026_Prevotella_bivia_40_11.fa	0118A1023_Citrobacter_koseri_53_430.fa	1	1	0/1000	0
1822A1027_Peptoclostridium_difficile_28_381.fa	0118A1023_Citrobacter_koseri_53_430.fa	1	1	0/1000	0
1823A1028_Veillonella_sp_39_9.fa	0118A1023_Citrobacter_koseri_53_430.fa	1	1	0/1000	0
31_007_Staphylococcus_epidermidis_32_7.fa	0118A1023_Citrobacter_koseri_53_430.fa	1	1	0/1000	0
31_011_Veillonella_39_88.fa	0118A1023_Citrobacter_koseri_53_430.fa	1	1	0/1000	0
31_013_Anaerococcus_30_18.fa	0118A1023_Citrobacter_koseri_53_430.fa	1	1	0/1000	0
31_016_Klebsiella_pneumoniae_58_447.fa	0118A1023_Citrobacter_koseri_53_430.fa	0.197292	2.17E-31	8/1000	0.802708
31_018_Eggerthella_64_20.fa	0118A1023_Citrobacter_koseri_53_430.fa	1	1	0/1000	0
31_018_Streptococcus_agalactiae_35_28.fa	0118A1023_Citrobacter_koseri_53_430.fa	1	1	0/1000	0
31_020_Enterococcus_faecalis_37_49.fa	0118A1023_Citrobacter_koseri_53_430.fa	1	1	0/1000	0
35_002_Enterococcus_faecalis_37_29.fa	0118A1023_Citrobacter_koseri_53_430.fa	1	1	0/1000	0
35_006_Serratia_marcescens-related_60_25.fa	0118A1023_Citrobacter_koseri_53_430.fa	1	1	0/1000	0
35_006_Staphylococcus_epidermidis_32_23.fa	0118A1023_Citrobacter_koseri_53_430.fa	1	1	0/1000	0
35_010_Streptococcus_agalactiae_35_37.fa	0118A1023_Citrobacter_koseri_53_430.fa	1	1	0/1000	0
35_014_Escherichia_coli_51_67.fa	0118A1023_Citrobacter_koseri_53_430.fa	0.170926	1.42E-57	14/1000	0.829074
35_014_Klebsiella_pneumoniae_57_699.fa	0118A1023_Citrobacter_koseri_53_430.fa	0.203604	3.64E-27	7/1000	0.796396
35_016_Atopobium_minutum_49_6.fa	0118A1023_Citrobacter_koseri_53_430.fa	1	1	0/1000	0
35_016_Bifidobacterium_sp._MSTE12-related_58_8.fa	0118A1023_Citrobacter_koseri_53_430.fa	1	1	0/1000	0
35_016_Clostridiales_35_18.fa	0118A1023_Citrobacter_koseri_53_430.fa	1	1	0/1000	0
35_016_Veillonella_39_38.fa	0118A1023_Citrobacter_koseri_53_430.fa	1	1	0/1000	0
35_018_Bifidobacterium_bifidum_63_424.fa	0118A1023_Citrobacter_koseri_53_430.fa	1	1	0/1000	0
35_020_Actinomyces_urogenitalis_69_15.fa	0118A1023_Citrobacter_koseri_53_430.fa	1	1	0/1000	0
35_020_Eggerthella_64_6.fa	0118A1023_Citrobacter_koseri_53_430.fa	1	1	0/1000	0
35_020_Propionibacterium_63_20.fa	0118A1023_Citrobacter_koseri_53_430.fa	1	1	0/1000	0
35_023_Intestinibacter_bartlettii-related_29_15.fa	0118A1023_Citrobacter_koseri_53_430.fa	1	1	0/1000	0
35_023_Veillonella_39_51.fa	0118A1023_Citrobacter_koseri_53_430.fa	1	1	0/1000	0
35_024_Clostridium_perfringens_28_29.fa	0118A1023_Citrobacter_koseri_53_430.fa	1	1	0/1000	0
35_024_Escherichia_coli_51_435.fa	0118A1023_Citrobacter_koseri_53_430.fa	0.174408	6.25E-53	13/1000	0.825592
38_002_Anaerococcus_vaginalis_29_15.fa	0118A1023_Citrobacter_koseri_53_430.fa	1	1	0/1000	0
38_002_Clostridium_30_60.fa	0118A1023_Citrobacter_koseri_53_430.fa	1	1	0/1000	0
38_002_Clostridium_perfringens_28_54.fa	0118A1023_Citrobacter_koseri_53_430.fa	1	1	0/1000	0
38_002_Peptoclostridium_difficile_28_46.fa	0118A1023_Citrobacter_koseri_53_430.fa	1	1	0/1000	0
38_002_Peptoniphilus_harei_34_30.fa	0118A1023_Citrobacter_koseri_53_430.fa	1	1	0/1000	0
38_002_Peptostreptococcus_36_37.fa	0118A1023_Citrobacter_koseri_53_430.fa	1	1	0/1000	0
38_004_Veillonella_39_32.fa	0118A1023_Citrobacter_koseri_53_430.fa	1	1	0/1000	0
38_005_Citrobacter_freundii-related_52_281.fa	0118A1023_Citrobacter_koseri_53_430.fa	0.130979	2.21E-145	33/1000	0.869021
38_005_Enterococcus_casseliflavus_43_46.fa	0118A1023_Citrobacter_koseri_53_430.fa	1	1	0/1000	0
38_005_Enterococcus_faecium_38_15.fa	0118A1023_Citrobacter_koseri_53_430.fa	1	1	0/1000	0
38_006_Haemophilus_parainfluenzae_39_14.fa	0118A1023_Citrobacter_koseri_53_430.fa	1	1	0/1000	0
38_006_Staphylococcus_epidermidis_32_27.fa	0118A1023_Citrobacter_koseri_53_430.fa	1	1	0/1000	0
38_010_Enterobacter_cloacae_56_16.fa	0118A1023_Citrobacter_koseri_53_430.fa	0.219531	3.24E-19	5/1000	0.780469
38_010_Finegoldia_magna_32_24.fa	0118A1023_Citrobacter_koseri_53_430.fa	1	1	0/1000	0
38_010_Fusobacterium_periodonticum_28_58.fa	0118A1023_Citrobacter_koseri_53_430.fa	1	1	0/1000	0
38_010_Haemophilus_parainfluenzae_39_630.fa	0118A1023_Citrobacter_koseri_53_430.fa	1	1	0/1000	0
38_012_Enterococcus_faecalis_37_118.fa	0118A1023_Citrobacter_koseri_53_430.fa	1	1	0/1000	0
38_012_Veillonella_39_429.fa	0118A1023_Citrobacter_koseri_53_430.fa	1	1	0/1000	0
38_014_Streptococcus_parasanguinis_42_67.fa	0118A1023_Citrobacter_koseri_53_430.fa	1	1	0/1000	0
38_015_Clostridium_30_9.fa	0118A1023_Citrobacter_koseri_53_430.fa	1	1	0/1000	0
38_015_Pantoea_sp._PSNIH2_58_10.fa	0118A1023_Citrobacter_koseri_53_430.fa	0.243761	1.78E-11	3/1000	0.756239
38_015_Propionibacterium_63_53.fa	0118A1023_Citrobacter_koseri_53_430.fa	1	1	0/1000	0
39_001_Actinobacteria_63_42.fa	0118A1023_Citrobacter_koseri_53_430.fa	1	1	0/1000	0
39_001_Finegoldia_magna_32_21.fa	0118A1023_Citrobacter_koseri_53_430.fa	1	1	0/1000	0
39_001_Pantoea_59_18.fa	0118A1023_Citrobacter_koseri_53_430.fa	0.243761	2.43E-11	3/1000	0.756239
39_002_Pantoea_57_18.fa	0118A1023_Citrobacter_koseri_53_430.fa	0.295981	0.000519788	1/1000	0.704019
39_002_Streptococcus_salivarius-related_39_42.fa	0118A1023_Citrobacter_koseri_53_430.fa	1	1	0/1000	0
39_003_Citrobacter_52_104.fa	0118A1023_Citrobacter_koseri_53_430.fa	0.13538	4.70E-132	30/1000	0.86462
39_003_Clostridium_butyricum-related_29_11.fa	0118A1023_Citrobacter_koseri_53_430.fa	1	1	0/1000	0
39_003_Enterococcus_faecalis_37_54.fa	0118A1023_Citrobacter_koseri_53_430.fa	1	1	0/1000	0
39_003_Enterococcus_faecium_38_92.fa	0118A1023_Citrobacter_koseri_53_430.fa	1	1	0/1000	0
39_003_Lactobacillus_fermentum_52_15.fa	0118A1023_Citrobacter_koseri_53_430.fa	1	1	0/1000	0
39_003_Streptococcus_40_6.fa	0118A1023_Citrobacter_koseri_53_430.fa	1	1	0/1000	0
39_004_Staphylococcus_epidermidis_32_69.fa	0118A1023_Citrobacter_koseri_53_430.fa	1	1	0/1000	0
39_006_Clostridium_paraputrificum_30_69.fa	0118A1023_Citrobacter_koseri_53_430.fa	1	1	0/1000	0
39_006_Enterobacter_cloacae_56_86.fa	0118A1023_Citrobacter_koseri_53_430.fa	0.210897	3.22E-23	6/1000	0.789103
39_006_Negativicoccus_succinicivorans_51_34.fa	0118A1023_Citrobacter_koseri_53_430.fa	1	1	0/1000	0
39_006_Peptostreptococcus_36_23.fa	0118A1023_Citrobacter_koseri_53_430.fa	1	1	0/1000	0
39_007_Streptococcus_parasanguinis_42_66.fa	0118A1023_Citrobacter_koseri_53_430.fa	1	1	0/1000	0
39_009_Acinetobacter_baumannii_39_15.fa	0118A1023_Citrobacter_koseri_53_430.fa	1	1	0/1000	0
39_009_Lactobacillus_rhamnosus_47_369.fa	0118A1023_Citrobacter_koseri_53_430.fa	1	1	0/1000	0
60_002_Pseudomonas_aeruginosa_66_7.fa	0118A1023_Citrobacter_koseri_53_430.fa	1	1	0/1000	0
60_002_Staphylococcus_epidermidis_32_10.fa	0118A1023_Citrobacter_koseri_53_430.fa	1	1	0/1000	0
60_004_Enterococcus_faecalis_38_16.fa	0118A1023_Citrobacter_koseri_53_430.fa	1	1	0/1000	0
60_007_Bifidobacterium_breve_59_91.fa	0118A1023_Citrobacter_koseri_53_430.fa	1	1	0/1000	0
60_007_Enterococcus_faecium_38_19.fa	0118A1023_Citrobacter_koseri_53_430.fa	1	1	0/1000	0
60_007_Veillonella_39_42.fa	0118A1023_Citrobacter_koseri_53_430.fa	1	1	0/1000	0
60_008_Escherichia_coli_51_282.fa	0118A1023_Citrobacter_koseri_53_430.fa	0.145727	6.63E-103	24/1000	0.854273
60_010_Clostridium_paraputrificum_30_37.fa	0118A1023_Citrobacter_koseri_53_430.fa	1	1	0/1000	0
60_010_Clostridium_perfringens_28_9.fa	0118A1023_Citrobacter_koseri_53_430.fa	1	1	0/1000	0
60_010_Peptoclostridium_difficile_28_20.fa	0118A1023_Citrobacter_koseri_53_430.fa	1	1	0/1000	0
60_011_Streptococcus_vestibularis-related_41_7.fa	0118A1023_Citrobacter_koseri_53_430.fa	1	1	0/1000	0
61_003_Enterobacter_cloacae_55_37.fa	0118A1023_Citrobacter_koseri_53_430.fa	0.210897	3.19E-23	6/1000	0.789103
61_007_Enterococcus_faecalis_37_1422.fa	0118A1023_Citrobacter_koseri_53_430.fa	1	1	0/1000	0
61_007_Klebsiella_pneumoniae_57_47.fa	0118A1023_Citrobacter_koseri_53_430.fa	0.191731	1.57E-35	9/1000	0.808269
61_007_Staphylococcus_epidermidis_32_15.fa	0118A1023_Citrobacter_koseri_53_430.fa	1	1	0/1000	0
61_008_Pseudomonas_aeruginosa_66_38.fa	0118A1023_Citrobacter_koseri_53_430.fa	1	1	0/1000	0
61_010_Citrobacter_52_211.fa	0118A1023_Citrobacter_koseri_53_430.fa	0.13538	1.86E-131	30/1000	0.86462
61_013_Enterococcus_faecium_38_6.fa	0118A1023_Citrobacter_koseri_53_430.fa	1	1	0/1000	0
61_013_Haemophilus_parainfluenzae_related_39_7.fa	0118A1023_Citrobacter_koseri_53_430.fa	1	1	0/1000	0
64_003_Citrobacter_freundii-related_52_820.fa	0118A1023_Citrobacter_koseri_53_430.fa	0.124491	2.46E-169	38/1000	0.875509
64_003_Staphylococcus_epidermidis_32_33.fa	0118A1023_Citrobacter_koseri_53_430.fa	1	1	0/1000	0
64_009_Clostridium_paraputrificum_30_40.fa	0118A1023_Citrobacter_koseri_53_430.fa	1	1	0/1000	0
64_009_Lachnospiraceae_oral__082-related_38_23.fa	0118A1023_Citrobacter_koseri_53_430.fa	1	1	0/1000	0
64_009_Streptococcus_vestibularis-related_40_9.fa	0118A1023_Citrobacter_koseri_53_430.fa	1	1	0/1000	0
64_009_Varibaculum_cambriense_53_16.fa	0118A1023_Citrobacter_koseri_53_430.fa	1	1	0/1000	0
64_010_Actinomyces_65_8.fa	0118A1023_Citrobacter_koseri_53_430.fa	1	1	0/1000	0
64_010_Anaerococcus_vaginalis_29_38.fa	0118A1023_Citrobacter_koseri_53_430.fa	1	1	0/1000	0
64_010_Atopobium_48_11.fa	0118A1023_Citrobacter_koseri_53_430.fa	1	1	0/1000	0
64_010_Bifidobacterium_scardovii_65_66.fa	0118A1023_Citrobacter_koseri_53_430.fa	1	1	0/1000	0
64_010_Enterococcus_faecalis_37_18.fa	0118A1023_Citrobacter_koseri_53_430.fa	1	1	0/1000	0
64_013_Peptoclostridium_difficile_28_21.fa	0118A1023_Citrobacter_koseri_53_430.fa	1	1	0/1000	0
64_013_Veillonella_parvula_related_39_214.fa	0118A1023_Citrobacter_koseri_53_430.fa	1	1	0/1000	0
64_018_Propionibacterium_63_42.fa	0118A1023_Citrobacter_koseri_53_430.fa	1	1	0/1000	0
64_021_Clostridium_perfringens_29_11.fa	0118A1023_Citrobacter_koseri_53_430.fa	1	1	0/1000	0
64_021_Klebsiella_pneumoniae_57_267.fa	0118A1023_Citrobacter_koseri_53_430.fa	0.203604	3.63E-27	7/1000	0.796396
64_021_Negativicoccus_succinicivorans_51_17.fa	0118A1023_Citrobacter_koseri_53_430.fa	1	1	0/1000	0
64_021_Peptoniphilus_harei_related_32_72.fa	0118A1023_Citrobacter_koseri_53_430.fa	1	1	0/1000	0
64_021_Subdoligranulum_sp._4_3_54A2FAA-related_57_180.fa	0118A1023_Citrobacter_koseri_53_430.fa	1	1	0/1000	0
65_003_Actinomyces_sp._S4-C9_56_26.fa	0118A1023_Citrobacter_koseri_53_430.fa	1	1	0/1000	0
65_003_Anaerococcus_vaginalis-related_29_127.fa	0118A1023_Citrobacter_koseri_53_430.fa	1	1	0/1000	0
65_003_Peptostreptococcus_anaerobius_36_11.fa	0118A1023_Citrobacter_koseri_53_430.fa	1	1	0/1000	0
65_003_Varibaculum_cambriense_53_25.fa	0118A1023_Citrobacter_koseri_53_430.fa	1	1	0/1000	0
65_003_Veillonella_oral_taxon_158_39_45.fa	0118A1023_Citrobacter_koseri_53_430.fa	1	1	0/1000	0
65_005_Klebsiella_pneumoniae_57_2245.fa	0118A1023_Citrobacter_koseri_53_430.fa	0.156619	1.64E-79	19/1000	0.843381
65_007_Enterococcus_faecalis_37_10.fa	0118A1023_Citrobacter_koseri_53_430.fa	1	1	0/1000	0
65_007_Pseudomonas_aeruginosa_66_63.fa	0118A1023_Citrobacter_koseri_53_430.fa	1	1	0/1000	0
65_010_Bifidobacterium_breve_59_65.fa	0118A1023_Citrobacter_koseri_53_430.fa	1	1	0/1000	0
65_019_Escherichia_coli_51_346.fa	0118A1023_Citrobacter_koseri_53_430.fa	0.191731	1.07E-35	9/1000	0.808269
65_019_Peptoniphilus_harei_related_31_18.fa	0118A1023_Citrobacter_koseri_53_430.fa	1	1	0/1000	0
65_029_Finegoldia_magna_32_13.fa	0118A1023_Citrobacter_koseri_53_430.fa	1	1	0/1000	0
65_029_Peptoniphilus_harei_related_34_12.fa	0118A1023_Citrobacter_koseri_53_430.fa	1	1	0/1000	0
65_029_Propionibacterium_63_23.fa	0118A1023_Citrobacter_koseri_53_430.fa	1	1	0/1000	0
66_004_Clostridium_perfringens_28_55.fa	0118A1023_Citrobacter_koseri_53_430.fa	1	1	0/1000	0
66_004_Escherichia_coli_56_39.fa	0118A1023_Citrobacter_koseri_53_430.fa	0.243761	2.20E-11	3/1000	0.756239
66_004_Serratia_liquefaciens_56_62.fa	0118A1023_Citrobacter_koseri_53_430.fa	1	1	0/1000	0
66_006_Clostridium__paraputrificum_30_389.fa	0118A1023_Citrobacter_koseri_53_430.fa	1	1	0/1000	0
66_006_Veillonella_39_54.fa	0118A1023_Citrobacter_koseri_53_430.fa	1	1	0/1000	0
66_008_Clostridium_perfringens_28_174.fa	0118A1023_Citrobacter_koseri_53_430.fa	1	1	0/1000	0
66_008_Enterobacter_56_149.fa	0118A1023_Citrobacter_koseri_53_430.fa	0.186761	5.04E-40	10/1000	0.813239
66_008_Enterococcus_faecalis_37_368.fa	0118A1023_Citrobacter_koseri_53_430.fa	1	1	0/1000	0
66_014_Propionibacterium_63_40.fa	0118A1023_Citrobacter_koseri_53_430.fa	1	1	0/1000	0
66_015_Staphylococcus_epidermidis_32_26.fa	0118A1023_Citrobacter_koseri_53_430.fa	1	1	0/1000	0
66_017_Veillonella_39_13.fa	0118A1023_Citrobacter_koseri_53_430.fa	1	1	0/1000	0
66_019_Finegoldia_magna-related_32_18.fa	0118A1023_Citrobacter_koseri_53_430.fa	1	1	0/1000	0
66_020_Actinomyces_urogenitalis_69_28.fa	0118A1023_Citrobacter_koseri_53_430.fa	1	1	0/1000	0
66_020_Clostridium_perfringens_28_8.fa	0118A1023_Citrobacter_koseri_53_430.fa	1	1	0/1000	0
66_020_Negativicoccus_succinicivorans_51_16.fa	0118A1023_Citrobacter_koseri_53_430.fa	1	1	0/1000	0
66_020_Ruminococcus_41_244.fa	0118A1023_Citrobacter_koseri_53_430.fa	1	1	0/1000	0
69_002_Staphylococcus_epidermidis_32_11.fa	0118A1023_Citrobacter_koseri_53_430.fa	1	1	0/1000	0
69_008_Escherichia_coli_51_138.fa	0118A1023_Citrobacter_koseri_53_430.fa	0.164662	3.10E-66	16/1000	0.835338
69_008_Finegoldia_magna-related_32_18.fa	0118A1023_Citrobacter_koseri_53_430.fa	1	1	0/1000	0
69_008_Negativicoccus_succinicivorans_52_18.fa	0118A1023_Citrobacter_koseri_53_430.fa	1	1	0/1000	0
69_008_Propionibacterium_63_41.fa	0118A1023_Citrobacter_koseri_53_430.fa	1	1	0/1000	0
69_010_Enterobacter_sp._35699-related_55_343.fa	0118A1023_Citrobacter_koseri_53_430.fa	0.219531	3.61E-19	5/1000	0.780469
69_018_Peptoniphilus_30_15.fa	0118A1023_Citrobacter_koseri_53_430.fa	1	1	0/1000	0
70_001_Staphylococcus_haemolyticus-related_33_44.fa	0118A1023_Citrobacter_koseri_53_430.fa	1	1	0/1000	0
70_002_Corynebacterium_sp._KPL1821_59_116.fa	0118A1023_Citrobacter_koseri_53_430.fa	1	1	0/1000	0
70_002_Enterobacter_sp._35699-related_55_138.fa	0118A1023_Citrobacter_koseri_53_430.fa	0.219531	3.41E-19	5/1000	0.780469
70_002_Staphylococcus_warneri-related_33_143.fa	0118A1023_Citrobacter_koseri_53_430.fa	1	1	0/1000	0
70_007_Propionibacterium_63_44.fa	0118A1023_Citrobacter_koseri_53_430.fa	1	1	0/1000	0
70_007_Staphylococcus_epidermidis_32_52.fa	0118A1023_Citrobacter_koseri_53_430.fa	1	1	0/1000	0
70_010_Klebsiella_pneumoniae_57_248.fa	0118A1023_Citrobacter_koseri_53_430.fa	0.191731	1.92E-35	9/1000	0.808269
70_011_Actinomyces_59_136.fa	0118A1023_Citrobacter_koseri_53_430.fa	1	1	0/1000	0
70_011_Anaerococcus_vaginalis_29_60.fa	0118A1023_Citrobacter_koseri_53_430.fa	1	1	0/1000	0
70_011_Campylobacter_ureolyticus-related_29_8.fa	0118A1023_Citrobacter_koseri_53_430.fa	1	1	0/1000	0
70_011_Eggerthella_64_60.fa	0118A1023_Citrobacter_koseri_53_430.fa	1	1	0/1000	0
70_011_Finegoldia_magna_32_22.fa	0118A1023_Citrobacter_koseri_53_430.fa	1	1	0/1000	0
70_011_Negativicoccus_succinicivorans_51_49.fa	0118A1023_Citrobacter_koseri_53_430.fa	1	1	0/1000	0
70_011_Peptoniphilus_harei_30_11.fa	0118A1023_Citrobacter_koseri_53_430.fa	1	1	0/1000	0
70_011_Propionibacterium_64_26.fa	0118A1023_Citrobacter_koseri_53_430.fa	1	1	0/1000	0
70_015_Anaerococcus_vaginalis_29_15.fa	0118A1023_Citrobacter_koseri_53_430.fa	1	1	0/1000	0
70_016_Clostridiales_46_21.fa	0118A1023_Citrobacter_koseri_53_430.fa	1	1	0/1000	0
70_016_Clostridiales_53_10.fa	0118A1023_Citrobacter_koseri_53_430.fa	1	1	0/1000	0
71_003_Enterococcus_faecium_38_26.fa	0118A1023_Citrobacter_koseri_53_430.fa	1	1	0/1000	0
71_003_Staphylococcus_epidermidis_32_25.fa	0118A1023_Citrobacter_koseri_53_430.fa	1	1	0/1000	0
71_005_Klebsiella_pneumoniae_57_224.fa	0118A1023_Citrobacter_koseri_53_430.fa	0.210897	5.78E-23	6/1000	0.789103
71_006_Negativicoccus_succinicivorans_51_19.fa	0118A1023_Citrobacter_koseri_53_430.fa	1	1	0/1000	0
71_006_Propionibacterium_63_31.fa	0118A1023_Citrobacter_koseri_53_430.fa	1	1	0/1000	0
71_007_Dialister_43_7.fa	0118A1023_Citrobacter_koseri_53_430.fa	1	1	0/1000	0
71_007_Finegoldia_magna_32_11.fa	0118A1023_Citrobacter_koseri_53_430.fa	1	1	0/1000	0
71_008_Peptoniphilus_harei_30_24.fa	0118A1023_Citrobacter_koseri_53_430.fa	1	1	0/1000	0
71_012_Atopobium_minutum_49_6.fa	0118A1023_Citrobacter_koseri_53_430.fa	1	1	0/1000	0
71_012_Clostridia_36_18.fa	0118A1023_Citrobacter_koseri_53_430.fa	1	1	0/1000	0
71_012_Dialister_42_11.fa	0118A1023_Citrobacter_koseri_53_430.fa	1	1	0/1000	0
71_012_Escherichia_coli_51_665.fa	0118A1023_Citrobacter_koseri_53_430.fa	0.174408	2.78E-53	13/1000	0.825592
71_012_Veillonella_39_38.fa	0118A1023_Citrobacter_koseri_53_430.fa	1	1	0/1000	0
71_013_Peptoniphilus_harei_34_8.fa	0118A1023_Citrobacter_koseri_53_430.fa	1	1	0/1000	0
71_014_Bifidobacterium_bifidum_63_594.fa	0118A1023_Citrobacter_koseri_53_430.fa	1	1	0/1000	0
71_014_Bifidobacterium_sp._MSTE12_58_20.fa	0118A1023_Citrobacter_koseri_53_430.fa	1	1	0/1000	0
71_014_Enterococcus_faecalis_37_16.fa	0118A1023_Citrobacter_koseri_53_430.fa	1	1	0/1000	0
71_014_Prevotella_40_8.fa	0118A1023_Citrobacter_koseri_53_430.fa	1	1	0/1000	0
71_016_Bifidobacterium_scardovii_65_30.fa	0118A1023_Citrobacter_koseri_53_430.fa	1	1	0/1000	0
71_016_Staphylococcus_epidermidis_33_7.fa	0118A1023_Citrobacter_koseri_53_430.fa	1	1	0/1000	0
71_021_Bifidobacterium_longum_60_36.fa	0118A1023_Citrobacter_koseri_53_430.fa	1	1	0/1000	0
88_003_Klebsiella_pneumoniae_58_404.fa	0118A1023_Citrobacter_koseri_53_430.fa	0.191731	1.36E-35	9/1000	0.808269
88_003_Veillonella_39_127.fa	0118A1023_Citrobacter_koseri_53_430.fa	1	1	0/1000	0
88_007_Finegoldia_magna_32_19.fa	0118A1023_Citrobacter_koseri_53_430.fa	1	1	0/1000	0
88_009_Enterococcus_faecalis_38_113.fa	0118A1023_Citrobacter_koseri_53_430.fa	1	1	0/1000	0
88_014_Actinomyces_sp._S4-C9_56_10.fa	0118A1023_Citrobacter_koseri_53_430.fa	1	1	0/1000	0
88_014_Anaerococcus_vaginalis_29_41.fa	0118A1023_Citrobacter_koseri_53_430.fa	1	1	0/1000	0
88_014_Clostridium_paraputrificum_30_60.fa	0118A1023_Citrobacter_koseri_53_430.fa	1	1	0/1000	0
88_014_Clostridium_sp._KLE_1755_48_124.fa	0118A1023_Citrobacter_koseri_53_430.fa	1	1	0/1000	0
88_014_Streptococcus_agalactiae_35_5.fa	0118A1023_Citrobacter_koseri_53_430.fa	1	1	0/1000	0
88_015_Finegoldia_magna_32_8.fa	0118A1023_Citrobacter_koseri_53_430.fa	1	1	0/1000	0
88_015_Veillonella_39_370.fa	0118A1023_Citrobacter_koseri_53_430.fa	1	1	0/1000	0
88_016_Atopobium_48_21.fa	0118A1023_Citrobacter_koseri_53_430.fa	1	1	0/1000	0
88_017_Finegoldia_magna_32_11.fa	0118A1023_Citrobacter_koseri_53_430.fa	1	1	0/1000	0
88_017_Firmicutes_bacterium_46_38.fa	0118A1023_Citrobacter_koseri_53_430.fa	1	1	0/1000	0
88_017_Negativicoccus_succinicivorans_52_13.fa	0118A1023_Citrobacter_koseri_53_430.fa	1	1	0/1000	0
88_017_Peptoclostridium_difficile_28_30.fa	0118A1023_Citrobacter_koseri_53_430.fa	1	1	0/1000	0
93_004_Enterococcus_faecalis_38_79.fa	0118A1023_Citrobacter_koseri_53_430.fa	1	1	0/1000	0
93_004_Haemophilus_parainfluenzae_39_44.fa	0118A1023_Citrobacter_koseri_53_430.fa	1	1	0/1000	0
93_009_Staphylococcus_epidermidis_32_326.fa	0118A1023_Citrobacter_koseri_53_430.fa	1	1	0/1000	0
93_010_Clostridium_perfringens_28_86.fa	0118A1023_Citrobacter_koseri_53_430.fa	1	1	0/1000	0
93_010_Klebsiella_pneumoniae_57_401.fa	0118A1023_Citrobacter_koseri_53_430.fa	0.203604	3.38E-27	7/1000	0.796396
NECEvent2014_10_1_Escherichia_coli_52_196.fa	0118A1023_Citrobacter_koseri_53_430.fa	0.164662	2.72E-66	16/1000	0.835338
NECEvent2014_10_1_Lactobacillus_crispatus_36_608.fa	0118A1023_Citrobacter_koseri_53_430.fa	1	1	0/1000	0
NECEvent2014_10_1_Lactobacillus_salivarius-rel_35_856.fa	0118A1023_Citrobacter_koseri_53_430.fa	1	1	0/1000	0
NECEvent2014_1_2_Klebsiella_oxytoc-rel_55_317.fa	0118A1023_Citrobacter_koseri_53_430.fa	0.243761	3.50E-11	3/1000	0.756239
NECEvent2014_1_5_Veillonella_dispar-rel_39_197.fa	0118A1023_Citrobacter_koseri_53_430.fa	1	1	0/1000	0
NECEvent2014_2_1_Enterococcus_faecalis_38_25.fa	0118A1023_Citrobacter_koseri_53_430.fa	1	1	0/1000	0
NECEvent2014_2_1_Finegoldia_magna_32_19.fa	0118A1023_Citrobacter_koseri_53_430.fa	1	1	0/1000	0
NECEvent2014_2_2_Actinomyces_HPA0247-rel_65_243_partial.fa	0118A1023_Citrobacter_koseri_53_430.fa	1	1	0/1000	0
NECEvent2014_2_2_Peptoniphilus_harei-rel_34_8.fa	0118A1023_Citrobacter_koseri_53_430.fa	1	1	0/1000	0
NECEvent2014_2_2_Streptococcus_salivarius-rel_39_8.fa	0118A1023_Citrobacter_koseri_53_430.fa	1	1	0/1000	0
NECEvent2014_2_3_Anaerococcus_prevotii_33_80.fa	0118A1023_Citrobacter_koseri_53_430.fa	1	1	0/1000	0
NECEvent2014_2_3_Peptoclostridium_difficile_28_21.fa	0118A1023_Citrobacter_koseri_53_430.fa	1	1	0/1000	0
NECEvent2014_2_3_Veillonella_DORA_A_3_16_22-rel_38_199.fa	0118A1023_Citrobacter_koseri_53_430.fa	1	1	0/1000	0
NECEvent2014_2_4_Enterobacter_cloacae_55_663.fa	0118A1023_Citrobacter_koseri_53_430.fa	0.178173	1.17E-48	12/1000	0.821827
NECEvent2014_2_8_Clostridium_paraputrificum_30_21.fa	0118A1023_Citrobacter_koseri_53_430.fa	1	1	0/1000	0
NECEvent2014_2_8_Enterococcus_faecium_38_11.fa	0118A1023_Citrobacter_koseri_53_430.fa	1	1	0/1000	0
NECEvent2014_2_9_Veillonella_parvula-rel_38_132.fa	0118A1023_Citrobacter_koseri_53_430.fa	1	1	0/1000	0
NECEvent2014_3_1_Clostridium_butyricum_28_8.fa	0118A1023_Citrobacter_koseri_53_430.fa	1	1	0/1000	0
NECEvent2014_3_1_Clostridium_ultunense-rel_31_19.fa	0118A1023_Citrobacter_koseri_53_430.fa	1	1	0/1000	0
NECEvent2014_3_3_Paenibacillus_dendritiformis-rel_55_70.fa	0118A1023_Citrobacter_koseri_53_430.fa	1	1	0/1000	0
NECEvent2014_3_3_Streptococcus_anginosus-rel_39_7.fa	0118A1023_Citrobacter_koseri_53_430.fa	1	1	0/1000	0
NECEvent2014_3_3_Veillonella_parvula-rel_38_390.fa	0118A1023_Citrobacter_koseri_53_430.fa	1	1	0/1000	0
NECEvent2014_3_4_Bifidobacterium_MSTE12-rel_58_13.fa	0118A1023_Citrobacter_koseri_53_430.fa	1	1	0/1000	0
NECEvent2014_3_4_Clostridium_sporogenes-rel_29_5.fa	0118A1023_Citrobacter_koseri_53_430.fa	1	1	0/1000	0
NECEvent2014_3_4_Enterococcus_faecalis_37_352.fa	0118A1023_Citrobacter_koseri_53_430.fa	1	1	0/1000	0
NECEvent2014_3_5_Atopobium_minutum-rel_49_9.fa	0118A1023_Citrobacter_koseri_53_430.fa	1	1	0/1000	0
NECEvent2014_3_6_Citrobacter_KTE32-rel_52_220.fa	0118A1023_Citrobacter_koseri_53_430.fa	0.130979	1.20E-145	33/1000	0.869021
NECEvent2014_3_6_Pseudomonas_aeruginosa_65_49.fa	0118A1023_Citrobacter_koseri_53_430.fa	1	1	0/1000	0
NECEvent2014_3_6_Staphylococcus_epidermidis_32_14.fa	0118A1023_Citrobacter_koseri_53_430.fa	1	1	0/1000	0
NECEvent2014_4_1_Clostridium_perfringens_28_318.fa	0118A1023_Citrobacter_koseri_53_430.fa	1	1	0/1000	0
NECEvent2014_4_1_Propionibacterium_63_26.fa	0118A1023_Citrobacter_koseri_53_430.fa	1	1	0/1000	0
NECEvent2014_4_1_Staphylococcus_epidermidis_32_27.fa	0118A1023_Citrobacter_koseri_53_430.fa	1	1	0/1000	0
NECEvent2014_4_1_Streptococcus_oralis-rel_41_41.fa	0118A1023_Citrobacter_koseri_53_430.fa	1	1	0/1000	0
NECEvent2014_4_2_Clostridium_butyricum_28_558.fa	0118A1023_Citrobacter_koseri_53_430.fa	1	1	0/1000	0
NECEvent2014_4_2_Peptostreptococcus_anaerobius_CAG621-rel_36_16.fa	0118A1023_Citrobacter_koseri_53_430.fa	1	1	0/1000	0
NECEvent2014_4_3_Actinomyces_59_538.fa	0118A1023_Citrobacter_koseri_53_430.fa	1	1	0/1000	0
NECEvent2014_4_3_Anaerococcus_vaginalis_rel_29_20.fa	0118A1023_Citrobacter_koseri_53_430.fa	1	1	0/1000	0
NECEvent2014_4_4_Eggerthella_1_3_56FAA-rel_64_6_partial.fa	0118A1023_Citrobacter_koseri_53_430.fa	1	1	0/1000	0
NECEvent2014_4_4_Veillonella_38_569.fa	0118A1023_Citrobacter_koseri_53_430.fa	1	1	0/1000	0
NECEvent2014_4_5_Klebsiella_pneumoniae-rel_55_15.fa	0118A1023_Citrobacter_koseri_53_430.fa	0.203604	5.01E-27	7/1000	0.796396
NECEvent2014_4_5_Peptoniphilus_harei-rel_33_13.fa	0118A1023_Citrobacter_koseri_53_430.fa	1	1	0/1000	0
NECEvent2014_4_5_Veillonella_parvula-rel_38_741_partial.fa	0118A1023_Citrobacter_koseri_53_430.fa	1	1	0/1000	0
NECEvent2014_4_7_Sutterella_wadsworthensis-rel_50_9.fa	0118A1023_Citrobacter_koseri_53_430.fa	1	1	0/1000	0
NECEvent2014_5_1_Clostridium_paraputrificum_30_65.fa	0118A1023_Citrobacter_koseri_53_430.fa	1	1	0/1000	0
NECEvent2014_5_2_Enterococcus_faecalis_37_15.fa	0118A1023_Citrobacter_koseri_53_430.fa	1	1	0/1000	0
NECEvent2014_5_6_Finegoldia_magna_31_11.fa	0118A1023_Citrobacter_koseri_53_430.fa	1	1	0/1000	0
NECEvent2014_5_6_Klebsiella_pneumoniae_57_39_partial.fa	0118A1023_Citrobacter_koseri_53_430.fa	0.203604	4.18E-27	7/1000	0.796396
NECEvent2014_5_6_Propionibacterium_HGH0353-rel_64_7.fa	0118A1023_Citrobacter_koseri_53_430.fa	1	1	0/1000	0
NECEvent2014_5_7_Clostridium_perfringens_28_149.fa	0118A1023_Citrobacter_koseri_53_430.fa	1	1	0/1000	0
NECEvent2014_5_7_Enterobacter_cloacae_rel_MGH25_55_278_partial.fa	0118A1023_Citrobacter_koseri_53_430.fa	0.182269	2.65E-44	11/1000	0.817731
NECEvent2014_5_7_Haemophilus_parainfluenzae-rel_39_109.fa	0118A1023_Citrobacter_koseri_53_430.fa	1	1	0/1000	0
NECEvent2014_5_7_Peptoclostridium_sordelli-rel_28_6.fa	0118A1023_Citrobacter_koseri_53_430.fa	1	1	0/1000	0
NECEvent2014_5_7_Pseudomonas_aeruginosa_66_6.fa	0118A1023_Citrobacter_koseri_53_430.fa	1	1	0/1000	0
NECEvent2014_5_7_Streptococcus_parasanguinis-rel_42_7.fa	0118A1023_Citrobacter_koseri_53_430.fa	1	1	0/1000	0
NECEvent2014_5_8_Clostridium_butyricum_28_22.fa	0118A1023_Citrobacter_koseri_53_430.fa	1	1	0/1000	0
NECEvent2014_5_8_Clostridium_sporogenes-rel_28_12.fa	0118A1023_Citrobacter_koseri_53_430.fa	1	1	0/1000	0
NECEvent2014_5_8_Eggerthella_1_3_5FAA-rel_64_6.fa	0118A1023_Citrobacter_koseri_53_430.fa	1	1	0/1000	0
NECEvent2014_5_8_Negativicoccus_succinicivorans_52_30.fa	0118A1023_Citrobacter_koseri_53_430.fa	1	1	0/1000	0
NECEvent2014_5_8_Veillonella_oral_taxon_158-rel_39_297.fa	0118A1023_Citrobacter_koseri_53_430.fa	1	1	0/1000	0
NECEvent2014_6_3_Clostridium_paraputrificum_29_53.fa	0118A1023_Citrobacter_koseri_53_430.fa	1	1	0/1000	0
NECEvent2014_6_4_Enterococcus_faecalis_38_65.fa	0118A1023_Citrobacter_koseri_53_430.fa	1	1	0/1000	0
NECEvent2014_6_4_Staphylococcus_epidermidis_31_30.fa	0118A1023_Citrobacter_koseri_53_430.fa	1	1	0/1000	0
NECEvent2014_6_5_Enterobacter_cloacae_rel_55_56_partial.fa	0118A1023_Citrobacter_koseri_53_430.fa	0.182269	1.87E-44	11/1000	0.817731
NECEvent2014_6_6_Actinomyces_europaeus-rel_56_19.fa	0118A1023_Citrobacter_koseri_53_430.fa	1	1	0/1000	0
NECEvent2014_6_6_Clostridiales_50_23.fa	0118A1023_Citrobacter_koseri_53_430.fa	1	1	0/1000	0
NECEvent2014_6_6_Clostridium_7_2_43FAA_28_19.fa	0118A1023_Citrobacter_koseri_53_430.fa	1	1	0/1000	0
NECEvent2014_6_6_Clostridium_sporogenes-rel_28_10.fa	0118A1023_Citrobacter_koseri_53_430.fa	1	1	0/1000	0
NECEvent2014_6_6_Veillonella_atypica-rel_39_925.fa	0118A1023_Citrobacter_koseri_53_430.fa	1	1	0/1000	0
NECEvent2014_6_7_Citrobacter_freundii-rel_52_48_partial.fa	0118A1023_Citrobacter_koseri_53_430.fa	0.133864	2.67E-136	31/1000	0.866136
NECEvent2014_6_7_Clostridium_butyricum_28_125.fa	0118A1023_Citrobacter_koseri_53_430.fa	1	1	0/1000	0
NECEvent2014_6_7_Clostridium_perfringens_28_32.fa	0118A1023_Citrobacter_koseri_53_430.fa	1	1	0/1000	0
NECEvent2014_7_3_Bifidobacterium_breve_59_208.fa	0118A1023_Citrobacter_koseri_53_430.fa	1	1	0/1000	0
NECEvent2014_7_3_Veillonella_atypica-rel_39_158.fa	0118A1023_Citrobacter_koseri_53_430.fa	1	1	0/1000	0
NECEvent2014_8_1_Enterobacter_rel_to_cloacae_54_482_partial.fa	0118A1023_Citrobacter_koseri_53_430.fa	0.186761	7.27E-40	10/1000	0.813239
NECEvent2014_8_2_Enterococcus_faecalis_37_32.fa	0118A1023_Citrobacter_koseri_53_430.fa	1	1	0/1000	0
NECEvent2014_8_3_Clostridium_butyricum_28_57.fa	0118A1023_Citrobacter_koseri_53_430.fa	1	1	0/1000	0
NECEvent2014_8_3_Clostridium_perfringens_28_18.fa	0118A1023_Citrobacter_koseri_53_430.fa	1	1	0/1000	0
NECEvent2014_8_4_Streptococcus_HSISS3-rel_41_5.fa	0118A1023_Citrobacter_koseri_53_430.fa	1	1	0/1000	0
NECEvent2014_8_5_Anaerococcus_vaginalis-rel_30_8.fa	0118A1023_Citrobacter_koseri_53_430.fa	1	1	0/1000	0
NECEvent2014_8_5_Campylobacter_ureolyticus-rel_29_16.fa	0118A1023_Citrobacter_koseri_53_430.fa	1	1	0/1000	0
NECEvent2014_8_5_Clostridium_paraputrificum_29_42.fa	0118A1023_Citrobacter_koseri_53_430.fa	1	1	0/1000	0
NECEvent2014_8_5_Dialister_invisus-rel_43_22.fa	0118A1023_Citrobacter_koseri_53_430.fa	1	1	0/1000	0
NECEvent2014_8_5_Finegoldia_magna_32_9.fa	0118A1023_Citrobacter_koseri_53_430.fa	1	1	0/1000	0
NECEvent2014_8_6_Klebsiella_pneumoniae-rel_57_348_partial.fa	0118A1023_Citrobacter_koseri_53_430.fa	0.210897	5.43E-23	6/1000	0.789103
NECEvent2014_8_7_Enterococcus_hirae_rel_37_6.fa	0118A1023_Citrobacter_koseri_53_430.fa	1	1	0/1000	0
NECEvent2014_9_1_Enterococcus_faecalis_37_534.fa	0118A1023_Citrobacter_koseri_53_430.fa	1	1	0/1000	0
NECEvent2014_9_2_Staphylococcus_epidermidis_32_131.fa	0118A1023_Citrobacter_koseri_53_430.fa	1	1	0/1000	0
NIHY1_03_38__Varibaculum_cambriense.contigs.fa	0118A1023_Citrobacter_koseri_53_430.fa	1	1	0/1000	0
NIHY1_03_40__Enterococcus.contigs.fa	0118A1023_Citrobacter_koseri_53_430.fa	1	1	0/1000	0
NIHY1_03_41__Actinomyces.contigs.fa	0118A1023_Citrobacter_koseri_53_430.fa	1	1	0/1000	0
NIHY1_03_46__Enterococcus_faecalis.contigs.fa	0118A1023_Citrobacter_koseri_53_430.fa	1	1	0/1000	0
NIHY1_03_47__Dermabacter_sp_HFH0086.contigs.fa	0118A1023_Citrobacter_koseri_53_430.fa	1	1	0/1000	0
NIHY1_03_48__Veillonella_parvula_rel.contigs.fa	0118A1023_Citrobacter_koseri_53_430.fa	1	1	0/1000	0
NIHY1_03_52__Streptococcus_lutetiensis.contigs.fa	0118A1023_Citrobacter_koseri_53_430.fa	1	1	0/1000	0
NIHY1_03_57__Escherichia_coli.contigs.fa	0118A1023_Citrobacter_koseri_53_430.fa	0.182269	2.36E-44	11/1000	0.817731
NIHY1_03_63__Enterobacteriales.contigs.fa	0118A1023_Citrobacter_koseri_53_430.fa	0.295981	0.000506592	1/1000	0.704019
NIHY1_04_37__Actinomyces_europaeus.contigs.fa	0118A1023_Citrobacter_koseri_53_430.fa	1	1	0/1000	0
NIHY1_04_38__Veillonella.contigs.fa	0118A1023_Citrobacter_koseri_53_430.fa	1	1	0/1000	0
NIHY1_04_42__Staphylococcus_sp_M0480.contigs.fa	0118A1023_Citrobacter_koseri_53_430.fa	1	1	0/1000	0
NIHY1_04_44__Enterococcus_hirae.contigs.fa	0118A1023_Citrobacter_koseri_53_430.fa	1	1	0/1000	0
NIHY1_04_45__Clostridium_difficile.contigs.fa	0118A1023_Citrobacter_koseri_53_430.fa	1	1	0/1000	0
NIHY1_04_47__Enterobacter.contigs.fa	0118A1023_Citrobacter_koseri_53_430.fa	0.203604	2.42E-27	7/1000	0.796396
NIHY1_04_48__Pseudomonas_aeruginosa.contigs.fa	0118A1023_Citrobacter_koseri_53_430.fa	1	1	0/1000	0
NIHY1_04_50__Clostridiales.contigs.fa	0118A1023_Citrobacter_koseri_53_430.fa	1	1	0/1000	0
NIHY1_08_32__Bacteroides.contigs.fa	0118A1023_Citrobacter_koseri_53_430.fa	1	1	0/1000	0
NIHY1_08_33__Klebsiella_pneumoniae.contigs.fa	0118A1023_Citrobacter_koseri_53_430.fa	0.191731	1.61E-35	9/1000	0.808269
NIHY1_08_38__Staphylococcus_epidermidis.contigs.fa	0118A1023_Citrobacter_koseri_53_430.fa	1	1	0/1000	0
NIHY1_08_40__Escherichia_coli.contigs.fa	0118A1023_Citrobacter_koseri_53_430.fa	0.167688	7.17E-62	15/1000	0.832312
NIHY1_08_41__Pseudomonas_aeruginosa.contigs.fa	0118A1023_Citrobacter_koseri_53_430.fa	1	1	0/1000	0
NIHY1_09_195__Haemophilus_parainfluenzae.contigs.fa	0118A1023_Citrobacter_koseri_53_430.fa	1	1	0/1000	0
NIHY1_09_196__Clostridiales.contigs.fa	0118A1023_Citrobacter_koseri_53_430.fa	1	1	0/1000	0
NIHY1_09_293__Erysipelotrichales.contigs.fa	0118A1023_Citrobacter_koseri_53_430.fa	1	1	0/1000	0
NIHY1_09_59__Enterococcus_faecalis.contigs.fa	0118A1023_Citrobacter_koseri_53_430.fa	1	1	0/1000	0
NIHY1_09_61__Klebsiella_oxytoca.contigs.fa	0118A1023_Citrobacter_koseri_53_430.fa	0.243761	4.03E-11	3/1000	0.756239
NIHY1_09_63__Streptococcus_agalactiae.contigs.fa	0118A1023_Citrobacter_koseri_53_430.fa	1	1	0/1000	0
NIHY1_09_64__Clostridium.contigs.fa	0118A1023_Citrobacter_koseri_53_430.fa	1	1	0/1000	0
NIHY1_09_75__Staphylococcus_epidermidis.contigs.fa	0118A1023_Citrobacter_koseri_53_430.fa	1	1	0/1000	0
NIHY1_11_24__Veillonella.contigs.fa	0118A1023_Citrobacter_koseri_53_430.fa	1	1	0/1000	0
NIHY1_11_25__Staphylococcus_epidermidis.contigs.fa	0118A1023_Citrobacter_koseri_53_430.fa	1	1	0/1000	0
NIHY1_11_27__Pantoea.contigs.fa	0118A1023_Citrobacter_koseri_53_430.fa	1	1	0/1000	0
NIHY1_11_28__Enterococcus_faecalis.contigs.fa	0118A1023_Citrobacter_koseri_53_430.fa	1	1	0/1000	0
NIHY1_11_30__Propionibacterium.contigs.fa	0118A1023_Citrobacter_koseri_53_430.fa	1	1	0/1000	0
NIHY1_11_31__Enterobacter_aerogenes.contigs.fa	0118A1023_Citrobacter_koseri_53_430.fa	0.151946	8.30E-89	21/1000	0.848054
NIHY1_14_298__Pseudomonas_aeruginosa.contigs.fa	0118A1023_Citrobacter_koseri_53_430.fa	1	1	0/1000	0
NIHY1_14_59__Dermabacter_sp_HFH0086.contigs.fa	0118A1023_Citrobacter_koseri_53_430.fa	1	1	0/1000	0
NIHY1_14_60__Gemella_haemolysans_rel.contigs.fa	0118A1023_Citrobacter_koseri_53_430.fa	1	1	0/1000	0
NIHY1_14_65__Enterococcus_faecalis.contigs.fa	0118A1023_Citrobacter_koseri_53_430.fa	1	1	0/1000	0
NIHY1_14_66__Serratia_marcescens.contigs.fa	0118A1023_Citrobacter_koseri_53_430.fa	1	1	0/1000	0
NIHY1_14_70__Corynebacterium.contigs.fa	0118A1023_Citrobacter_koseri_53_430.fa	1	1	0/1000	0
NIHY1_14_71__Clostridium.contigs.fa	0118A1023_Citrobacter_koseri_53_430.fa	1	1	0/1000	0
NIHY1_14_79__Escherichia_coli.contigs.fa	0118A1023_Citrobacter_koseri_53_430.fa	0.147707	2.60E-98	23/1000	0.852293
NIHY1_14_80__Finegoldia_magna.contigs.fa	0118A1023_Citrobacter_koseri_53_430.fa	1	1	0/1000	0
NIHY1_14_98__Paenibacillus.contigs.fa	0118A1023_Citrobacter_koseri_53_430.fa	1	1	0/1000	0
NIHY1_14_99__Staphylococcus_epidermidis.contigs.fa	0118A1023_Citrobacter_koseri_53_430.fa	1	1	0/1000	0
NIHY1_17_34__Negativicoccus_succinicivorans.contigs.fa	0118A1023_Citrobacter_koseri_53_430.fa	1	1	0/1000	0
NIHY1_17_38__Enterobacter.contigs.fa	0118A1023_Citrobacter_koseri_53_430.fa	0.191731	8.21E-36	9/1000	0.808269
NIHY1_18_39__Finegoldia_magna.contigs.fa	0118A1023_Citrobacter_koseri_53_430.fa	1	1	0/1000	0
NIHY1_18_41__Enterobacter_aerogenes.contigs.fa	0118A1023_Citrobacter_koseri_53_430.fa	0.149777	1.93E-93	22/1000	0.850223
NIHY1_18_42__Klebsiella_oxytoca.contigs.fa	0118A1023_Citrobacter_koseri_53_430.fa	0.263022	1.73E-07	2/1000	0.736978
NIHY1_18_43__Enterococcus_faecalis.contigs.fa	0118A1023_Citrobacter_koseri_53_430.fa	1	1	0/1000	0
NIHY1_18_44__Clostridium_perfringens.contigs.fa	0118A1023_Citrobacter_koseri_53_430.fa	1	1	0/1000	0
NIHY1_18_86__Propionibacterium.contigs.fa	0118A1023_Citrobacter_koseri_53_430.fa	1	1	0/1000	0
NIHY1_18_91__Staphylococcus_epidermidis.contigs.fa	0118A1023_Citrobacter_koseri_53_430.fa	1	1	0/1000	0
NIHY1_19_130__Bacteroides.contigs.fa	0118A1023_Citrobacter_koseri_53_430.fa	1	1	0/1000	0
NIHY1_19_132__Escherichia_coli.contigs.fa	0118A1023_Citrobacter_koseri_53_430.fa	0.167688	7.48E-62	15/1000	0.832312
NIHY1_19_47__Propionibacterium.contigs.fa	0118A1023_Citrobacter_koseri_53_430.fa	1	1	0/1000	0
NIHY1_19_49__Staphylococcus_aureus.contigs.fa	0118A1023_Citrobacter_koseri_53_430.fa	1	1	0/1000	0
NIHY1_19_50__Haemophilus_parainfluenzae.contigs.fa	0118A1023_Citrobacter_koseri_53_430.fa	1	1	0/1000	0
NIHY1_19_51__Enterococcus_faecium.contigs.fa	0118A1023_Citrobacter_koseri_53_430.fa	1	1	0/1000	0
NIHY1_19_52__Negativicoccus_succinicivorans.contigs.fa	0118A1023_Citrobacter_koseri_53_430.fa	1	1	0/1000	0
NIHY1_19_59__Veillonella_sp_oral_taxon_158_rel.contigs.fa	0118A1023_Citrobacter_koseri_53_430.fa	1	1	0/1000	0
NIHY1_19_60__Clostridium_II.contigs.fa	0118A1023_Citrobacter_koseri_53_430.fa	1	1	0/1000	0
NIHY1_19_63__Klebsiella_oxytoca_II.contigs.fa	0118A1023_Citrobacter_koseri_53_430.fa	0.263022	1.76E-07	2/1000	0.736978
NIHY1_21_42__Propionibacterium_acnes.contigs.fa	0118A1023_Citrobacter_koseri_53_430.fa	1	1	0/1000	0
NIHY1_21_43__Haemophilus_parainfluenzae.contigs.fa	0118A1023_Citrobacter_koseri_53_430.fa	1	1	0/1000	0
NIHY1_21_44__Enterococcus_faecalis.contigs.fa	0118A1023_Citrobacter_koseri_53_430.fa	1	1	0/1000	0
NIHY1_21_45__Staphylococcus_aureus.contigs.fa	0118A1023_Citrobacter_koseri_53_430.fa	1	1	0/1000	0
NIHY1_21_51__Clostridium_sporogenes.contigs.fa	0118A1023_Citrobacter_koseri_53_430.fa	1	1	0/1000	0
NIHY1_23_101__Klebsiella_oxytoca.contigs.fa	0118A1023_Citrobacter_koseri_53_430.fa	0.263022	1.71E-07	2/1000	0.736978
NIHY1_23_103__Clostridium_perfringens.contigs.fa	0118A1023_Citrobacter_koseri_53_430.fa	1	1	0/1000	0
NIHY1_23_108__Klebsiella_pneumoniae.contigs.fa	0118A1023_Citrobacter_koseri_53_430.fa	0.191731	1.80E-35	9/1000	0.808269
NIHY1_23_111__Escherichia_coli.contigs.fa	0118A1023_Citrobacter_koseri_53_430.fa	0.154223	2.22E-84	20/1000	0.845777
NIHY1_23_113__Bacteroides.contigs.fa	0118A1023_Citrobacter_koseri_53_430.fa	1	1	0/1000	0
NIHY1_23_115__Proteus_mirabilis.contigs.fa	0118A1023_Citrobacter_koseri_53_430.fa	1	1	0/1000	0
NIHY1_23_120__Eggerthella.contigs.fa	0118A1023_Citrobacter_koseri_53_430.fa	1	1	0/1000	0
NIHY1_23_125__Coriobacteriaceae.contigs.fa	0118A1023_Citrobacter_koseri_53_430.fa	1	1	0/1000	0
NIHY1_23_126__Haemophilus_parainfluenzae.contigs.fa	0118A1023_Citrobacter_koseri_53_430.fa	1	1	0/1000	0
NIHY1_23_130__Peptostreptococcus_rel.contigs.fa	0118A1023_Citrobacter_koseri_53_430.fa	1	1	0/1000	0
NIHY1_23_133__Enterococcus_faecium.contigs.fa	0118A1023_Citrobacter_koseri_53_430.fa	1	1	0/1000	0
NIHY1_23_134__Staphylococcus_aureus.contigs.fa	0118A1023_Citrobacter_koseri_53_430.fa	1	1	0/1000	0
NIHY1_23_135__Veillonella.contigs.fa	0118A1023_Citrobacter_koseri_53_430.fa	1	1	0/1000	0
NIHY1_23_137__Staphylococcus_epidermidis.contigs.fa	0118A1023_Citrobacter_koseri_53_430.fa	1	1	0/1000	0
S2_003_000_R1_55_S2_003_000_R1.fa	0118A1023_Citrobacter_koseri_53_430.fa	1	1	0/1000	0
S2_003_000_R1_80_S2_003_000_R1.fa	0118A1023_Citrobacter_koseri_53_430.fa	1	1	0/1000	0
S2_003_000_R1_96_S2_003_000_R1.fa	0118A1023_Citrobacter_koseri_53_430.fa	1	1	0/1000	0
S2_003_000_R1_maxbin2.maxbin.004.fasta_S2_003_000_R1.fa	0118A1023_Citrobacter_koseri_53_430.fa	1	1	0/1000	0
S2_003_000_R1_maxbin2.maxbin.012.fasta_S2_003_000_R1.fa	0118A1023_Citrobacter_koseri_53_430.fa	1	1	0/1000	0
S2_003_000_R2_107_S2_003_000_R2.fa	0118A1023_Citrobacter_koseri_53_430.fa	1	1	0/1000	0
S2_003_000_R2_36_S2_003_000_R2.fa	0118A1023_Citrobacter_koseri_53_430.fa	1	1	0/1000	0
S2_003_000_R2_38_S2_003_000_R2.fa	0118A1023_Citrobacter_koseri_53_430.fa	1	1	0/1000	0
S2_003_000_R2_70_S2_003_000_R2.fa	0118A1023_Citrobacter_koseri_53_430.fa	1	1	0/1000	0
S2_003_000_R2_72_S2_003_000_R2.fa	0118A1023_Citrobacter_koseri_53_430.fa	1	1	0/1000	0
S2_003_000_R2_87_S2_003_000_R2.fa	0118A1023_Citrobacter_koseri_53_430.fa	1	1	0/1000	0
S2_003_000_R2_abawaca.156.fasta_S2_003_000_R2.fa	0118A1023_Citrobacter_koseri_53_430.fa	1	1	0/1000	0
S2_003_000_R2_abawaca.65.fasta_S2_003_000_R2.fa	0118A1023_Citrobacter_koseri_53_430.fa	1	1	0/1000	0
S2_003_000_R2_abawaca.99.fasta_S2_003_000_R2.fa	0118A1023_Citrobacter_koseri_53_430.fa	1	1	0/1000	0
S2_003_000_R2_maxbin2.maxbin.007.fasta_S2_003_000_R2.fa	0118A1023_Citrobacter_koseri_53_430.fa	0.295981	0.000524885	1/1000	0.704019
S2_003_000_R2_maxbin2.maxbin.026.fasta_S2_003_000_R2.fa	0118A1023_Citrobacter_koseri_53_430.fa	1	1	0/1000	0
S2_003_000_R2_maxbin2.maxbin.027.fasta_S2_003_000_R2.fa	0118A1023_Citrobacter_koseri_53_430.fa	1	1	0/1000	0
S2_003_000_R2_maxbin2.maxbin.031.fasta_S2_003_000_R2.fa	0118A1023_Citrobacter_koseri_53_430.fa	1	1	0/1000	0
S2_003_000_R2_maxbin2.maxbin.037.fasta_S2_003_000_R2.fa	0118A1023_Citrobacter_koseri_53_430.fa	1	1	0/1000	0
S2_003_000_R2_maxbin2.maxbin.043.fasta_S2_003_000_R2.fa	0118A1023_Citrobacter_koseri_53_430.fa	1	1	0/1000	0
S2_003_000_R2_maxbin2.maxbin.048.fasta_S2_003_000_R2.fa	0118A1023_Citrobacter_koseri_53_430.fa	1	1	0/1000	0
S2_003_000_R2_maxbin2.maxbin.049.fasta_S2_003_000_R2.fa	0118A1023_Citrobacter_koseri_53_430.fa	1	1	0/1000	0
S2_003_000_R3_31_S2_003_000_R3.fa	0118A1023_Citrobacter_koseri_53_430.fa	1	1	0/1000	0
S2_003_000_R3_44_S2_003_000_R3.fa	0118A1023_Citrobacter_koseri_53_430.fa	1	1	0/1000	0
S2_003_000_R3_4_S2_003_000_R3.fa	0118A1023_Citrobacter_koseri_53_430.fa	1	1	0/1000	0
S2_003_000_R3_79_S2_003_000_R3.fa	0118A1023_Citrobacter_koseri_53_430.fa	0.295981	0.000507842	1/1000	0.704019
S2_003_000_R3_abawaca.25.fasta_S2_003_000_R3.fa	0118A1023_Citrobacter_koseri_53_430.fa	1	1	0/1000	0
S2_003_000_R3_maxbin2.maxbin.039.fasta_S2_003_000_R3.fa	0118A1023_Citrobacter_koseri_53_430.fa	1	1	0/1000	0
S2_005_001_R1_102_S2_005_001_R1.fa	0118A1023_Citrobacter_koseri_53_430.fa	1	1	0/1000	0
S2_005_001_R1_55_S2_005_001_R1.fa	0118A1023_Citrobacter_koseri_53_430.fa	1	1	0/1000	0
S2_005_001_R1_67_S2_005_001_R1.fa	0118A1023_Citrobacter_koseri_53_430.fa	1	1	0/1000	0
S2_005_001_R1_abawaca.56.fasta_S2_005_001_R1.fa	0118A1023_Citrobacter_koseri_53_430.fa	1	1	0/1000	0
S2_005_001_R1_abawaca.67.fasta_S2_005_001_R1.fa	0118A1023_Citrobacter_koseri_53_430.fa	1	1	0/1000	0
S2_005_001_R1_abawaca.77.fasta_S2_005_001_R1.fa	0118A1023_Citrobacter_koseri_53_430.fa	1	1	0/1000	0
S2_005_001_R1_maxbin2.maxbin.009.fasta_S2_005_001_R1.fa	0118A1023_Citrobacter_koseri_53_430.fa	0.295981	0.000517262	1/1000	0.704019
S2_005_001_R1_maxbin2.maxbin.015.fasta_S2_005_001_R1.fa	0118A1023_Citrobacter_koseri_53_430.fa	1	1	0/1000	0
S2_005_001_R1_maxbin2.maxbin.023.fasta_S2_005_001_R1.fa	0118A1023_Citrobacter_koseri_53_430.fa	1	1	0/1000	0
S2_005_001_R2_118_S2_005_001_R2.fa	0118A1023_Citrobacter_koseri_53_430.fa	1	1	0/1000	0
S2_005_001_R2_21_S2_005_001_R2.fa	0118A1023_Citrobacter_koseri_53_430.fa	1	1	0/1000	0
S2_005_001_R2_25_S2_005_001_R2.fa	0118A1023_Citrobacter_koseri_53_430.fa	1	1	0/1000	0
S2_005_001_R2_2_S2_005_001_R2.fa	0118A1023_Citrobacter_koseri_53_430.fa	1	1	0/1000	0
S2_005_001_R2_30_S2_005_001_R2.fa	0118A1023_Citrobacter_koseri_53_430.fa	1	1	0/1000	0
S2_005_001_R2_43_S2_005_001_R2.fa	0118A1023_Citrobacter_koseri_53_430.fa	1	1	0/1000	0
S2_005_001_R2_70_S2_005_001_R2.fa	0118A1023_Citrobacter_koseri_53_430.fa	1	1	0/1000	0
S2_005_001_R2_75_S2_005_001_R2.fa	0118A1023_Citrobacter_koseri_53_430.fa	1	1	0/1000	0
S2_005_001_R2_83_S2_005_001_R2.fa	0118A1023_Citrobacter_koseri_53_430.fa	1	1	0/1000	0
S2_005_001_R2_95_S2_005_001_R2.fa	0118A1023_Citrobacter_koseri_53_430.fa	1	1	0/1000	0
S2_005_001_R2_abawaca.115.fasta_S2_005_001_R2.fa	0118A1023_Citrobacter_koseri_53_430.fa	1	1	0/1000	0
S2_005_001_R2_abawaca.17.fasta_S2_005_001_R2.fa	0118A1023_Citrobacter_koseri_53_430.fa	0.295981	0.000523994	1/1000	0.704019
S2_005_001_R2_abawaca.187.fasta_S2_005_001_R2.fa	0118A1023_Citrobacter_koseri_53_430.fa	1	1	0/1000	0
S2_005_001_R2_abawaca.71.fasta_S2_005_001_R2.fa	0118A1023_Citrobacter_koseri_53_430.fa	1	1	0/1000	0
S2_005_001_R2_maxbin2.maxbin.010.fasta_S2_005_001_R2.fa	0118A1023_Citrobacter_koseri_53_430.fa	1	1	0/1000	0
S2_005_001_R3_maxbin2.maxbin.006.fasta_S2_005_001_R3.fa	0118A1023_Citrobacter_koseri_53_430.fa	0.178173	9.05E-49	12/1000	0.821827
S2_005_002_R1_49_S2_005_002_R1.fa	0118A1023_Citrobacter_koseri_53_430.fa	1	1	0/1000	0
S2_005_002_R1_77_S2_005_002_R1.fa	0118A1023_Citrobacter_koseri_53_430.fa	1	1	0/1000	0
S2_005_002_R1_abawaca.18.fasta_S2_005_002_R1.fa	0118A1023_Citrobacter_koseri_53_430.fa	1	1	0/1000	0
S2_005_002_R1_abawaca.5.fasta_S2_005_002_R1.fa	0118A1023_Citrobacter_koseri_53_430.fa	0.295981	0.000521047	1/1000	0.704019
S2_005_002_R2_108_S2_005_002_R2.fa	0118A1023_Citrobacter_koseri_53_430.fa	1	1	0/1000	0
S2_005_002_R2_124_S2_005_002_R2.fa	0118A1023_Citrobacter_koseri_53_430.fa	1	1	0/1000	0
S2_005_002_R2_12_S2_005_002_R2.fa	0118A1023_Citrobacter_koseri_53_430.fa	1	1	0/1000	0
S2_005_002_R2_139_S2_005_002_R2.fa	0118A1023_Citrobacter_koseri_53_430.fa	1	1	0/1000	0
S2_005_002_R2_41_S2_005_002_R2.fa	0118A1023_Citrobacter_koseri_53_430.fa	1	1	0/1000	0
S2_005_002_R2_69_S2_005_002_R2.fa	0118A1023_Citrobacter_koseri_53_430.fa	1	1	0/1000	0
S2_005_002_R2_73_S2_005_002_R2.fa	0118A1023_Citrobacter_koseri_53_430.fa	1	1	0/1000	0
S2_005_002_R2_99_S2_005_002_R2.fa	0118A1023_Citrobacter_koseri_53_430.fa	1	1	0/1000	0
S2_005_002_R2_9_S2_005_002_R2.fa	0118A1023_Citrobacter_koseri_53_430.fa	1	1	0/1000	0
S2_005_002_R2_abawaca.121.fasta_S2_005_002_R2.fa	0118A1023_Citrobacter_koseri_53_430.fa	1	1	0/1000	0
S2_005_002_R2_abawaca.131.fasta_S2_005_002_R2.fa	0118A1023_Citrobacter_koseri_53_430.fa	1	1	0/1000	0
S2_005_002_R2_abawaca.183.fasta_S2_005_002_R2.fa	0118A1023_Citrobacter_koseri_53_430.fa	1	1	0/1000	0
S2_005_002_R2_abawaca.49.fasta_S2_005_002_R2.fa	0118A1023_Citrobacter_koseri_53_430.fa	1	1	0/1000	0
S2_005_002_R2_abawaca.78.fasta_S2_005_002_R2.fa	0118A1023_Citrobacter_koseri_53_430.fa	1	1	0/1000	0
S2_005_002_R2_maxbin2.maxbin.002.fasta_S2_005_002_R2.fa	0118A1023_Citrobacter_koseri_53_430.fa	1	1	0/1000	0
S2_005_002_R2_maxbin2.maxbin.007.fasta_S2_005_002_R2.fa	0118A1023_Citrobacter_koseri_53_430.fa	0.295981	0.000527746	1/1000	0.704019
S2_005_002_R2_maxbin2.maxbin.017.fasta_S2_005_002_R2.fa	0118A1023_Citrobacter_koseri_53_430.fa	1	1	0/1000	0
S2_005_002_R3_21_S2_005_002_R3.fa	0118A1023_Citrobacter_koseri_53_430.fa	1	1	0/1000	0
S2_005_002_R3_32_S2_005_002_R3.fa	0118A1023_Citrobacter_koseri_53_430.fa	1	1	0/1000	0
S2_005_003_R1_31_S2_005_003_R1.fa	0118A1023_Citrobacter_koseri_53_430.fa	1	1	0/1000	0
S2_005_003_R1_35_S2_005_003_R1.fa	0118A1023_Citrobacter_koseri_53_430.fa	1	1	0/1000	0
S2_005_003_R1_62_S2_005_003_R1.fa	0118A1023_Citrobacter_koseri_53_430.fa	1	1	0/1000	0
S2_005_003_R1_abawaca.14.fasta_S2_005_003_R1.fa	0118A1023_Citrobacter_koseri_53_430.fa	1	1	0/1000	0
S2_005_003_R1_abawaca.39.fasta_S2_005_003_R1.fa	0118A1023_Citrobacter_koseri_53_430.fa	1	1	0/1000	0
S2_005_003_R1_maxbin2.maxbin.013.fasta_S2_005_003_R1.fa	0118A1023_Citrobacter_koseri_53_430.fa	1	1	0/1000	0
S2_005_003_R1_maxbin2.maxbin.021.fasta_S2_005_003_R1.fa	0118A1023_Citrobacter_koseri_53_430.fa	0.151946	3.66E-89	21/1000	0.848054
S2_005_003_R2_102_S2_005_003_R2.fa	0118A1023_Citrobacter_koseri_53_430.fa	1	1	0/1000	0
S2_005_003_R2_104_S2_005_003_R2.fa	0118A1023_Citrobacter_koseri_53_430.fa	1	1	0/1000	0
S2_005_003_R2_128_S2_005_003_R2.fa	0118A1023_Citrobacter_koseri_53_430.fa	1	1	0/1000	0
S2_005_003_R2_143_S2_005_003_R2.fa	0118A1023_Citrobacter_koseri_53_430.fa	1	1	0/1000	0
S2_005_003_R2_16_S2_005_003_R2.fa	0118A1023_Citrobacter_koseri_53_430.fa	1	1	0/1000	0
S2_005_003_R2_17_S2_005_003_R2.fa	0118A1023_Citrobacter_koseri_53_430.fa	1	1	0/1000	0
S2_005_003_R2_20_S2_005_003_R2.fa	0118A1023_Citrobacter_koseri_53_430.fa	1	1	0/1000	0
S2_005_003_R2_26_S2_005_003_R2.fa	0118A1023_Citrobacter_koseri_53_430.fa	1	1	0/1000	0
S2_005_003_R2_59_S2_005_003_R2.fa	0118A1023_Citrobacter_koseri_53_430.fa	1	1	0/1000	0
S2_005_003_R2_abawaca.103.fasta_S2_005_003_R2.fa	0118A1023_Citrobacter_koseri_53_430.fa	1	1	0/1000	0
S2_005_003_R2_abawaca.107.fasta_S2_005_003_R2.fa	0118A1023_Citrobacter_koseri_53_430.fa	1	1	0/1000	0
S2_005_003_R2_abawaca.189.fasta_S2_005_003_R2.fa	0118A1023_Citrobacter_koseri_53_430.fa	1	1	0/1000	0
S2_005_003_R2_abawaca.227.fasta_S2_005_003_R2.fa	0118A1023_Citrobacter_koseri_53_430.fa	1	1	0/1000	0
S2_005_003_R2_abawaca.239.fasta_S2_005_003_R2.fa	0118A1023_Citrobacter_koseri_53_430.fa	1	1	0/1000	0
S2_005_003_R2_abawaca.291.fasta_S2_005_003_R2.fa	0118A1023_Citrobacter_koseri_53_430.fa	1	1	0/1000	0
S2_005_003_R2_abawaca.71.fasta_S2_005_003_R2.fa	0118A1023_Citrobacter_koseri_53_430.fa	1	1	0/1000	0
S2_005_003_R2_maxbin2.maxbin.017.fasta_S2_005_003_R2.fa	0118A1023_Citrobacter_koseri_53_430.fa	1	1	0/1000	0
S2_005_003_R2_maxbin2.maxbin.033.fasta_S2_005_003_R2.fa	0118A1023_Citrobacter_koseri_53_430.fa	1	1	0/1000	0
S2_005_003_R2_maxbin2.maxbin.047.fasta_S2_005_003_R2.fa	0118A1023_Citrobacter_koseri_53_430.fa	1	1	0/1000	0
S2_005_003_R2_maxbin2.maxbin.055.fasta_S2_005_003_R2.fa	0118A1023_Citrobacter_koseri_53_430.fa	1	1	0/1000	0
S2_005_003_R2_maxbin2.maxbin.057.fasta_S2_005_003_R2.fa	0118A1023_Citrobacter_koseri_53_430.fa	1	1	0/1000	0
S2_005_003_R3_41_S2_005_003_R3.fa	0118A1023_Citrobacter_koseri_53_430.fa	1	1	0/1000	0
S2_005_003_R3_56_S2_005_003_R3.fa	0118A1023_Citrobacter_koseri_53_430.fa	1	1	0/1000	0
S2_005_003_R3_72_S2_005_003_R3.fa	0118A1023_Citrobacter_koseri_53_430.fa	1	1	0/1000	0
S2_005_003_R3_82_S2_005_003_R3.fa	0118A1023_Citrobacter_koseri_53_430.fa	1	1	0/1000	0
S2_005_003_R3_maxbin2.maxbin.012.fasta_S2_005_003_R3.fa	0118A1023_Citrobacter_koseri_53_430.fa	1	1	0/1000	0
S2_006_000_R1_52_S2_006_000_R1.fa	0118A1023_Citrobacter_koseri_53_430.fa	1	1	0/1000	0
S2_006_000_R1_62_S2_006_000_R1.fa	0118A1023_Citrobacter_koseri_53_430.fa	1	1	0/1000	0
S2_006_000_R1_78_S2_006_000_R1.fa	0118A1023_Citrobacter_koseri_53_430.fa	1	1	0/1000	0
S2_006_000_R1_94_S2_006_000_R1.fa	0118A1023_Citrobacter_koseri_53_430.fa	1	1	0/1000	0
S2_006_000_R1_abawaca.5.fasta_S2_006_000_R1.fa	0118A1023_Citrobacter_koseri_53_430.fa	1	1	0/1000	0
S2_006_000_R1_maxbin2.maxbin.012.fasta_S2_006_000_R1.fa	0118A1023_Citrobacter_koseri_53_430.fa	1	1	0/1000	0
S2_006_000_R1_maxbin2.maxbin.040.fasta_S2_006_000_R1.fa	0118A1023_Citrobacter_koseri_53_430.fa	1	1	0/1000	0
S2_006_000_R2_115_S2_006_000_R2.fa	0118A1023_Citrobacter_koseri_53_430.fa	1	1	0/1000	0
S2_006_000_R2_11_S2_006_000_R2.fa	0118A1023_Citrobacter_koseri_53_430.fa	1	1	0/1000	0
S2_006_000_R2_143_S2_006_000_R2.fa	0118A1023_Citrobacter_koseri_53_430.fa	1	1	0/1000	0
S2_006_000_R2_14_S2_006_000_R2.fa	0118A1023_Citrobacter_koseri_53_430.fa	1	1	0/1000	0
S2_006_000_R2_56_S2_006_000_R2.fa	0118A1023_Citrobacter_koseri_53_430.fa	1	1	0/1000	0
S2_006_000_R2_60_S2_006_000_R2.fa	0118A1023_Citrobacter_koseri_53_430.fa	1	1	0/1000	0
S2_006_000_R2_73_S2_006_000_R2.fa	0118A1023_Citrobacter_koseri_53_430.fa	1	1	0/1000	0
S2_006_000_R2_88_S2_006_000_R2.fa	0118A1023_Citrobacter_koseri_53_430.fa	1	1	0/1000	0
S2_006_000_R2_91_S2_006_000_R2.fa	0118A1023_Citrobacter_koseri_53_430.fa	1	1	0/1000	0
S2_006_000_R2_abawaca.124.fasta_S2_006_000_R2.fa	0118A1023_Citrobacter_koseri_53_430.fa	1	1	0/1000	0
S2_006_000_R2_abawaca.171.fasta_S2_006_000_R2.fa	0118A1023_Citrobacter_koseri_53_430.fa	1	1	0/1000	0
S2_006_000_R2_abawaca.226.fasta_S2_006_000_R2.fa	0118A1023_Citrobacter_koseri_53_430.fa	1	1	0/1000	0
S2_006_000_R2_abawaca.227.fasta_S2_006_000_R2.fa	0118A1023_Citrobacter_koseri_53_430.fa	1	1	0/1000	0
S2_006_000_R2_abawaca.331.fasta_S2_006_000_R2.fa	0118A1023_Citrobacter_koseri_53_430.fa	1	1	0/1000	0
S2_006_000_R2_abawaca.339.fasta_S2_006_000_R2.fa	0118A1023_Citrobacter_koseri_53_430.fa	1	1	0/1000	0
S2_006_000_R2_abawaca.357.fasta_S2_006_000_R2.fa	0118A1023_Citrobacter_koseri_53_430.fa	1	1	0/1000	0
S2_006_000_R2_abawaca.37.fasta_S2_006_000_R2.fa	0118A1023_Citrobacter_koseri_53_430.fa	1	1	0/1000	0
S2_006_000_R2_maxbin2.maxbin.001.fasta_S2_006_000_R2.fa	0118A1023_Citrobacter_koseri_53_430.fa	1	1	0/1000	0
S2_006_000_R2_maxbin2.maxbin.017.fasta_S2_006_000_R2.fa	0118A1023_Citrobacter_koseri_53_430.fa	1	1	0/1000	0
S2_006_000_R2_maxbin2.maxbin.024.fasta_S2_006_000_R2.fa	0118A1023_Citrobacter_koseri_53_430.fa	0.138572	3.66E-120	28/1000	0.861428
S2_006_000_R3_95_S2_006_000_R3.fa	0118A1023_Citrobacter_koseri_53_430.fa	1	1	0/1000	0
S2_009_000_R1_56_S2_009_000_R1.fa	0118A1023_Citrobacter_koseri_53_430.fa	1	1	0/1000	0
S2_009_000_R1_89_S2_009_000_R1.fa	0118A1023_Citrobacter_koseri_53_430.fa	1	1	0/1000	0
S2_009_000_R1_maxbin2.maxbin.001.fasta_S2_009_000_R1.fa	0118A1023_Citrobacter_koseri_53_430.fa	1	1	0/1000	0
S2_009_000_R2_106_S2_009_000_R2.fa	0118A1023_Citrobacter_koseri_53_430.fa	1	1	0/1000	0
S2_009_000_R2_122_S2_009_000_R2.fa	0118A1023_Citrobacter_koseri_53_430.fa	1	1	0/1000	0
S2_009_000_R2_18_S2_009_000_R2.fa	0118A1023_Citrobacter_koseri_53_430.fa	1	1	0/1000	0
S2_009_000_R2_35_S2_009_000_R2.fa	0118A1023_Citrobacter_koseri_53_430.fa	1	1	0/1000	0
S2_009_000_R2_3_S2_009_000_R2.fa	0118A1023_Citrobacter_koseri_53_430.fa	1	1	0/1000	0
S2_009_000_R2_44_S2_009_000_R2.fa	0118A1023_Citrobacter_koseri_53_430.fa	1	1	0/1000	0
S2_009_000_R2_47_S2_009_000_R2.fa	0118A1023_Citrobacter_koseri_53_430.fa	1	1	0/1000	0
S2_009_000_R2_50_S2_009_000_R2.fa	0118A1023_Citrobacter_koseri_53_430.fa	1	1	0/1000	0
S2_009_000_R2_56_S2_009_000_R2.fa	0118A1023_Citrobacter_koseri_53_430.fa	1	1	0/1000	0
S2_009_000_R2_63_S2_009_000_R2.fa	0118A1023_Citrobacter_koseri_53_430.fa	1	1	0/1000	0
S2_009_000_R2_abawaca.61.fasta_S2_009_000_R2.fa	0118A1023_Citrobacter_koseri_53_430.fa	1	1	0/1000	0
S2_009_000_R2_abawaca.73.fasta_S2_009_000_R2.fa	0118A1023_Citrobacter_koseri_53_430.fa	1	1	0/1000	0
S2_009_000_R2_abawaca.77.fasta_S2_009_000_R2.fa	0118A1023_Citrobacter_koseri_53_430.fa	1	1	0/1000	0
S2_009_000_R2_abawaca.79.fasta_S2_009_000_R2.fa	0118A1023_Citrobacter_koseri_53_430.fa	0.295981	0.000517181	1/1000	0.704019
S2_009_000_R2_maxbin2.maxbin.003.fasta_S2_009_000_R2.fa	0118A1023_Citrobacter_koseri_53_430.fa	1	1	0/1000	0
S2_009_000_R2_maxbin2.maxbin.018.fasta_S2_009_000_R2.fa	0118A1023_Citrobacter_koseri_53_430.fa	0.203604	3.25E-27	7/1000	0.796396
S2_009_000_R2_maxbin2.maxbin.025.fasta_S2_009_000_R2.fa	0118A1023_Citrobacter_koseri_53_430.fa	1	1	0/1000	0
S2_009_000_R3_abawaca.59.fasta_S2_009_000_R3.fa	0118A1023_Citrobacter_koseri_53_430.fa	1	1	0/1000	0
S2_009_000_R3_abawaca.72.fasta_S2_009_000_R3.fa	0118A1023_Citrobacter_koseri_53_430.fa	1	1	0/1000	0
S2_009_000_R3_maxbin2.maxbin.006.fasta_S2_009_000_R3.fa	0118A1023_Citrobacter_koseri_53_430.fa	0.263022	1.74E-07	2/1000	0.736978
S2_009_000_R3_maxbin2.maxbin.013.fasta_S2_009_000_R3.fa	0118A1023_Citrobacter_koseri_53_430.fa	1	1	0/1000	0
S2_009_000_R3_maxbin2.maxbin.026.fasta_S2_009_000_R3.fa	0118A1023_Citrobacter_koseri_53_430.fa	1	1	0/1000	0
S2_012_000_R1_abawaca.10.fasta_S2_012_000_R1.fa	0118A1023_Citrobacter_koseri_53_430.fa	1	1	0/1000	0
S2_012_000_R1_abawaca.30.fasta_S2_012_000_R1.fa	0118A1023_Citrobacter_koseri_53_430.fa	1	1	0/1000	0
S2_012_000_R1_maxbin2.maxbin.007.fasta_S2_012_000_R1.fa	0118A1023_Citrobacter_koseri_53_430.fa	0.243761	3.28E-11	3/1000	0.756239
S2_012_000_R2_102_S2_012_000_R2.fa	0118A1023_Citrobacter_koseri_53_430.fa	1	1	0/1000	0
S2_012_000_R2_40_S2_012_000_R2.fa	0118A1023_Citrobacter_koseri_53_430.fa	1	1	0/1000	0
S2_012_000_R2_abawaca.132.fasta_S2_012_000_R2.fa	0118A1023_Citrobacter_koseri_53_430.fa	0.203604	3.04E-27	7/1000	0.796396
S2_012_000_R2_abawaca.140.fasta_S2_012_000_R2.fa	0118A1023_Citrobacter_koseri_53_430.fa	1	1	0/1000	0
S2_012_000_R2_abawaca.229.fasta_S2_012_000_R2.fa	0118A1023_Citrobacter_koseri_53_430.fa	1	1	0/1000	0
S2_012_000_R2_abawaca.239.fasta_S2_012_000_R2.fa	0118A1023_Citrobacter_koseri_53_430.fa	1	1	0/1000	0
S2_012_000_R2_abawaca.245.fasta_S2_012_000_R2.fa	0118A1023_Citrobacter_koseri_53_430.fa	0.295981	0.0004394	1/1000	0.704019
S2_012_000_R2_abawaca.257.fasta_S2_012_000_R2.fa	0118A1023_Citrobacter_koseri_53_430.fa	0.295981	0.000646437	1/1000	0.704019
S2_012_000_R2_abawaca.53.fasta_S2_012_000_R2.fa	0118A1023_Citrobacter_koseri_53_430.fa	1	1	0/1000	0
S2_012_000_R2_abawaca.67.fasta_S2_012_000_R2.fa	0118A1023_Citrobacter_koseri_53_430.fa	1	1	0/1000	0
S2_012_000_R2_abawaca.73.fasta_S2_012_000_R2.fa	0118A1023_Citrobacter_koseri_53_430.fa	1	1	0/1000	0
S2_012_000_R2_abawaca.99.fasta_S2_012_000_R2.fa	0118A1023_Citrobacter_koseri_53_430.fa	1	1	0/1000	0
S2_012_000_R2_maxbin2.maxbin.003.fasta_S2_012_000_R2.fa	0118A1023_Citrobacter_koseri_53_430.fa	1	1	0/1000	0
S2_012_000_R2_maxbin2.maxbin.005.fasta_S2_012_000_R2.fa	0118A1023_Citrobacter_koseri_53_430.fa	0.295981	0.000523132	1/1000	0.704019
S2_012_000_R2_maxbin2.maxbin.039.fasta_S2_012_000_R2.fa	0118A1023_Citrobacter_koseri_53_430.fa	0.295981	0.00036068	1/1000	0.704019
S2_012_000_R3_1_S2_012_000_R3.fa	0118A1023_Citrobacter_koseri_53_430.fa	1	1	0/1000	0
S2_012_000_R3_28_S2_012_000_R3.fa	0118A1023_Citrobacter_koseri_53_430.fa	1	1	0/1000	0
S2_012_000_R3_33_S2_012_000_R3.fa	0118A1023_Citrobacter_koseri_53_430.fa	1	1	0/1000	0
S2_012_000_R3_7_S2_012_000_R3.fa	0118A1023_Citrobacter_koseri_53_430.fa	1	1	0/1000	0
S2_012_000_R3_abawaca.106.fasta_S2_012_000_R3.fa	0118A1023_Citrobacter_koseri_53_430.fa	1	1	0/1000	0
S2_012_000_R3_abawaca.27.fasta_S2_012_000_R3.fa	0118A1023_Citrobacter_koseri_53_430.fa	1	1	0/1000	0
S2_012_000_R3_abawaca.63.fasta_S2_012_000_R3.fa	0118A1023_Citrobacter_koseri_53_430.fa	1	1	0/1000	0
S2_012_000_R3_maxbin2.maxbin.031.fasta_S2_012_000_R3.fa	0118A1023_Citrobacter_koseri_53_430.fa	1	1	0/1000	0
S2_012_000_R3_maxbin2.maxbin.049.fasta_S2_012_000_R3.fa	0118A1023_Citrobacter_koseri_53_430.fa	1	1	0/1000	0
S2_012_000_R3_maxbin2.maxbin.054.fasta_S2_012_000_R3.fa	0118A1023_Citrobacter_koseri_53_430.fa	1	1	0/1000	0
S2_012_000_R3_maxbin2.maxbin.065.fasta_S2_012_000_R3.fa	0118A1023_Citrobacter_koseri_53_430.fa	1	1	0/1000	0
S2_012_000_R3_maxbin2.maxbin.071.fasta_S2_012_000_R3.fa	0118A1023_Citrobacter_koseri_53_430.fa	1	1	0/1000	0
S2_018_000_R1_68_S2_018_000_R1.fa	0118A1023_Citrobacter_koseri_53_430.fa	1	1	0/1000	0
S2_018_000_R1_abawaca.75.fasta_S2_018_000_R1.fa	0118A1023_Citrobacter_koseri_53_430.fa	1	1	0/1000	0
S2_018_000_R1_maxbin2.maxbin.008.fasta_S2_018_000_R1.fa	0118A1023_Citrobacter_koseri_53_430.fa	1	1	0/1000	0
S2_018_000_R1_maxbin2.maxbin.012.fasta_S2_018_000_R1.fa	0118A1023_Citrobacter_koseri_53_430.fa	1	1	0/1000	0
S2_018_000_R1_maxbin2.maxbin.035.fasta_S2_018_000_R1.fa	0118A1023_Citrobacter_koseri_53_430.fa	1	1	0/1000	0
S2_018_000_R2_42_S2_018_000_R2.fa	0118A1023_Citrobacter_koseri_53_430.fa	1	1	0/1000	0
S2_018_000_R2_44_S2_018_000_R2.fa	0118A1023_Citrobacter_koseri_53_430.fa	1	1	0/1000	0
S2_018_000_R2_52_S2_018_000_R2.fa	0118A1023_Citrobacter_koseri_53_430.fa	1	1	0/1000	0
S2_018_000_R2_60_S2_018_000_R2.fa	0118A1023_Citrobacter_koseri_53_430.fa	1	1	0/1000	0
S2_018_000_R2_65_S2_018_000_R2.fa	0118A1023_Citrobacter_koseri_53_430.fa	1	1	0/1000	0
S2_018_000_R2_94_S2_018_000_R2.fa	0118A1023_Citrobacter_koseri_53_430.fa	1	1	0/1000	0
S2_018_000_R2_abawaca.12.fasta_S2_018_000_R2.fa	0118A1023_Citrobacter_koseri_53_430.fa	1	1	0/1000	0
S2_018_000_R2_abawaca.157.fasta_S2_018_000_R2.fa	0118A1023_Citrobacter_koseri_53_430.fa	1	1	0/1000	0
S2_018_000_R2_abawaca.25.fasta_S2_018_000_R2.fa	0118A1023_Citrobacter_koseri_53_430.fa	1	1	0/1000	0
S2_018_000_R2_abawaca.70.fasta_S2_018_000_R2.fa	0118A1023_Citrobacter_koseri_53_430.fa	1	1	0/1000	0
S2_018_000_R2_abawaca.99.fasta_S2_018_000_R2.fa	0118A1023_Citrobacter_koseri_53_430.fa	1	1	0/1000	0
S2_018_000_R3_50_S2_018_000_R3.fa	0118A1023_Citrobacter_koseri_53_430.fa	1	1	0/1000	0
S2_018_000_R3_59_S2_018_000_R3.fa	0118A1023_Citrobacter_koseri_53_430.fa	1	1	0/1000	0
S2_018_000_R3_68_S2_018_000_R3.fa	0118A1023_Citrobacter_koseri_53_430.fa	1	1	0/1000	0
S2_018_000_R3_77_S2_018_000_R3.fa	0118A1023_Citrobacter_koseri_53_430.fa	1	1	0/1000	0
S2_018_000_R3_98_S2_018_000_R3.fa	0118A1023_Citrobacter_koseri_53_430.fa	1	1	0/1000	0
S2_018_000_R3_abawaca.136.fasta_S2_018_000_R3.fa	0118A1023_Citrobacter_koseri_53_430.fa	1	1	0/1000	0
S2_018_000_R3_abawaca.142.fasta_S2_018_000_R3.fa	0118A1023_Citrobacter_koseri_53_430.fa	1	1	0/1000	0
S2_018_000_R3_abawaca.59.fasta_S2_018_000_R3.fa	0118A1023_Citrobacter_koseri_53_430.fa	1	1	0/1000	0
S2_018_000_R3_abawaca.76.fasta_S2_018_000_R3.fa	0118A1023_Citrobacter_koseri_53_430.fa	1	1	0/1000	0
S2_018_000_R3_abawaca.93.fasta_S2_018_000_R3.fa	0118A1023_Citrobacter_koseri_53_430.fa	1	1	0/1000	0
S2_018_000_R3_abawaca.96.fasta_S2_018_000_R3.fa	0118A1023_Citrobacter_koseri_53_430.fa	1	1	0/1000	0
S2_018_000_R3_maxbin2.maxbin.022.fasta_S2_018_000_R3.fa	0118A1023_Citrobacter_koseri_53_430.fa	1	1	0/1000	0
S2_018_000_R3_maxbin2.maxbin.034.fasta_S2_018_000_R3.fa	0118A1023_Citrobacter_koseri_53_430.fa	1	1	0/1000	0
S2_018_000_R3_maxbin2.maxbin.066.fasta_S2_018_000_R3.fa	0118A1023_Citrobacter_koseri_53_430.fa	1	1	0/1000	0
S2_018_000_R3_maxbin2.maxbin.070.fasta_S2_018_000_R3.fa	0118A1023_Citrobacter_koseri_53_430.fa	1	1	0/1000	0
0113A1018_Clostridium_difficile_31_16.fa	0124A1029_Enterococcus_faecalis_36_130.fa	1	1	0/1000	0
0115A1020_Bacteroides_vulgatus_43_74.fa	0124A1029_Enterococcus_faecalis_36_130.fa	1	1	0/1000	0
0118A1023_Citrobacter_koseri_53_430.fa	0124A1029_Enterococcus_faecalis_36_130.fa	1	1	0/1000	0
0124A1029_Enterococcus_faecalis_36_130.fa	0124A1029_Enterococcus_faecalis_36_130.fa	0	0	1000/1000	1
0205A1024_Veillonella_spp__43.fa	0124A1029_Enterococcus_faecalis_36_130.fa	1	1	0/1000	0
0211A1030_Staphylococcus_lugdunensis__6_partial.fa	0124A1029_Enterococcus_faecalis_36_130.fa	1	1	0/1000	0
0211A1030_Veillonella_spp__1437.fa	0124A1029_Enterococcus_faecalis_36_130.fa	1	1	0/1000	0
0212A1031_Clostridium_sordellii__48.fa	0124A1029_Enterococcus_faecalis_36_130.fa	1	1	0/1000	0
0218A1106_Corynebacterium_spp__59_partial.fa	0124A1029_Enterococcus_faecalis_36_130.fa	1	1	0/1000	0
0220A1108_Klebsiella_pneumoniae__24.fa	0124A1029_Enterococcus_faecalis_36_130.fa	1	1	0/1000	0
0224A1112_Enterobacter_spp__16_partial.fa	0124A1029_Enterococcus_faecalis_36_130.fa	1	1	0/1000	0
0224A1112_Staphylococcus_aureus__21.fa	0124A1029_Enterococcus_faecalis_36_130.fa	1	1	0/1000	0
0226A1114_Streptococcus_spp__23.fa	0124A1029_Enterococcus_faecalis_36_130.fa	1	1	0/1000	0
0227A1115_Clostridium_perfringens__436.fa	0124A1029_Enterococcus_faecalis_36_130.fa	1	1	0/1000	0
0227A1115_Haemophilus_spp__21.fa	0124A1029_Enterococcus_faecalis_36_130.fa	1	1	0/1000	0
0227A1115_Staphylococcus_epidermidis__78.fa	0124A1029_Enterococcus_faecalis_36_130.fa	1	1	0/1000	0
0228A1116_Clostridium_difficile__361.fa	0124A1029_Enterococcus_faecalis_36_130.fa	1	1	0/1000	0
0228A1116_Clostridium_spp__17.fa	0124A1029_Enterococcus_faecalis_36_130.fa	1	1	0/1000	0
0228A1116_Haemophilus_spp__39.fa	0124A1029_Enterococcus_faecalis_36_130.fa	1	1	0/1000	0
0305A1203_Streptococcus_mitis__17_partial.fa	0124A1029_Enterococcus_faecalis_36_130.fa	1	1	0/1000	0
0307A1205_Clostridium_difficile__504.fa	0124A1029_Enterococcus_faecalis_36_130.fa	1	1	0/1000	0
0307A1205_Clostridium_perfringens__342.fa	0124A1029_Enterococcus_faecalis_36_130.fa	1	1	0/1000	0
0307A1205_Streptococcus_agalactiae__156.fa	0124A1029_Enterococcus_faecalis_36_130.fa	1	1	0/1000	0
0308A1206_Staphylococcus_aureus__843.fa	0124A1029_Enterococcus_faecalis_36_130.fa	1	1	0/1000	0
0308A1206_Staphylococcus_warneri__297_partial.fa	0124A1029_Enterococcus_faecalis_36_130.fa	1	1	0/1000	0
0315A1213_Haemophilus_spp__23.fa	0124A1029_Enterococcus_faecalis_36_130.fa	1	1	0/1000	0
0317A1215_Veillonella_spp__673.fa	0124A1029_Enterococcus_faecalis_36_130.fa	1	1	0/1000	0
0320A1218_Staphylococcus_epidermidis__37.fa	0124A1029_Enterococcus_faecalis_36_130.fa	1	1	0/1000	0
0321A1219_Enterococcus_faecalis__9.fa	0124A1029_Enterococcus_faecalis_36_130.fa	0.0174761	0	530/1000	0.9825239
0406A0109_Streptococcus_spp__66.fa	0124A1029_Enterococcus_faecalis_36_130.fa	1	1	0/1000	0
0407A0110_Clostridium_perfringens__351.fa	0124A1029_Enterococcus_faecalis_36_130.fa	1	1	0/1000	0
0407A0110_Streptococcus_spp__8.fa	0124A1029_Enterococcus_faecalis_36_130.fa	1	1	0/1000	0
0410A0113_Haemophilus_spp__10.fa	0124A1029_Enterococcus_faecalis_36_130.fa	1	1	0/1000	0
0412A0115_Clostridium_spp__6.fa	0124A1029_Enterococcus_faecalis_36_130.fa	1	1	0/1000	0
0412A0115_Propionibacterium_spp__6.fa	0124A1029_Enterococcus_faecalis_36_130.fa	1	1	0/1000	0
0412A0115_Staphylococcus_epidermidis__117.fa	0124A1029_Enterococcus_faecalis_36_130.fa	1	1	0/1000	0
0414A0117_Klebsiella_megabin_56_92.fa	0124A1029_Enterococcus_faecalis_36_130.fa	1	1	0/1000	0
0415A0118_Enterococcus_faecalis_38_29.fa	0124A1029_Enterococcus_faecalis_36_130.fa	0.017653	0	527/1000	0.982347
0417A0120_Clostridium_sordellii_28_17.fa	0124A1029_Enterococcus_faecalis_36_130.fa	1	1	0/1000	0
0417A0120_Clostridium_sp_30_158.fa	0124A1029_Enterococcus_faecalis_36_130.fa	1	1	0/1000	0
0417A0120_Pseudomonas_aeruginosa_66_64.fa	0124A1029_Enterococcus_faecalis_36_130.fa	1	1	0/1000	0
0417A0120_Veillonella_sp_39_44.fa	0124A1029_Enterococcus_faecalis_36_130.fa	1	1	0/1000	0
0419A0122_Veillonella_sp_39_98.fa	0124A1029_Enterococcus_faecalis_36_130.fa	1	1	0/1000	0
0420A0123_Clostridium_perfringens_28_38.fa	0124A1029_Enterococcus_faecalis_36_130.fa	1	1	0/1000	0
0420A0123_Escherichia_coli_51_124.fa	0124A1029_Enterococcus_faecalis_36_130.fa	1	1	0/1000	0
0423A0126_Eggerthella_sp_65_6.fa	0124A1029_Enterococcus_faecalis_36_130.fa	1	1	0/1000	0
0425A0128_Peptoclostridium_difficile_29_28.fa	0124A1029_Enterococcus_faecalis_36_130.fa	1	1	0/1000	0
0426A0129_Clostridium_sp_30_658.fa	0124A1029_Enterococcus_faecalis_36_130.fa	1	1	0/1000	0
0426A0129_Streptococcus_sp_37_9.fa	0124A1029_Enterococcus_faecalis_36_130.fa	1	1	0/1000	0
0427A0130_Clostridium_perfringens_28_10.fa	0124A1029_Enterococcus_faecalis_36_130.fa	1	1	0/1000	0
0427A0130_Klebsiella_oxytoca_56_74.fa	0124A1029_Enterococcus_faecalis_36_130.fa	1	1	0/1000	0
0505A0127_Enterococcus_faecalis_38_40.fa	0124A1029_Enterococcus_faecalis_36_130.fa	0.0162749	0	551/1000	0.9837251
0505A0127_Streptococcus_agalactiae_35_1.2k.fa	0124A1029_Enterococcus_faecalis_36_130.fa	0.295981	0.000277162	1/1000	0.704019
0505A0127_Ureaplasma_parvum_25_44.fa	0124A1029_Enterococcus_faecalis_36_130.fa	1	1	0/1000	0
0506A0128_Streptococcus_agalactiae_35_940.fa	0124A1029_Enterococcus_faecalis_36_130.fa	0.263022	3.88E-08	2/1000	0.736978
0507A0129_Klebsiella_pneumoniae_55_72_partial.fa	0124A1029_Enterococcus_faecalis_36_130.fa	1	1	0/1000	0
0511A0202_Enterococcus_faecalis_37_56.fa	0124A1029_Enterococcus_faecalis_36_130.fa	0.0162193	0	552/1000	0.9837807
0511A0202_Pseudomonas_aeruginosa_65_16.fa	0124A1029_Enterococcus_faecalis_36_130.fa	1	1	0/1000	0
0514A0205_Enterococcus_faecalis_38_23.fa	0124A1029_Enterococcus_faecalis_36_130.fa	0.0158882	0	558/1000	0.9841118
0514A0205_Escherichia_coli_51_630_partial.fa	0124A1029_Enterococcus_faecalis_36_130.fa	1	1	0/1000	0
0514A0205_Pseudomonas_aeruginosa_65_48.fa	0124A1029_Enterococcus_faecalis_36_130.fa	1	1	0/1000	0
0514Y_Staphylococcus_sp__M0480_31_3.fna	0124A1029_Enterococcus_faecalis_36_130.fa	1	1	0/1000	0
0515A0206_Enterococcus_faecalis_37_20.fa	0124A1029_Enterococcus_faecalis_36_130.fa	0.0163307	0	550/1000	0.9836693
0516A0207_Enterococcus_faecalis_37_84.fa	0124A1029_Enterococcus_faecalis_36_130.fa	0.0161637	0	553/1000	0.9838363
0516A0207_Escherichia_coli_50_377.fa	0124A1029_Enterococcus_faecalis_36_130.fa	1	1	0/1000	0
0516A0207_Propionibacterium_63_27.fa	0124A1029_Enterococcus_faecalis_36_130.fa	1	1	0/1000	0
0517A0208_Enterococcus_faecalis_37_253.fa	0124A1029_Enterococcus_faecalis_36_130.fa	0.0163307	0	550/1000	0.9836693
0518A0209_Clostridium_perfringens_28_13.fa	0124A1029_Enterococcus_faecalis_36_130.fa	1	1	0/1000	0
0518A0209_Enterococcus_faecalis_37_223.fa	0124A1029_Enterococcus_faecalis_36_130.fa	0.0162749	0	551/1000	0.9837251
0518A0209_Propionibacterium_spp_63_19.fa	0124A1029_Enterococcus_faecalis_36_130.fa	1	1	0/1000	0
0519A0210_Clostridium_perfringens_28_5.fa	0124A1029_Enterococcus_faecalis_36_130.fa	1	1	0/1000	0
0519A0210_Enterococcus_faecalis_37_393.fa	0124A1029_Enterococcus_faecalis_36_130.fa	0.0157245	0	561/1000	0.9842755
0519A0210_Escherichia_coli_51_343.fa	0124A1029_Enterococcus_faecalis_36_130.fa	1	1	0/1000	0
0519A0210_Propionibacterium_63_25.fa	0124A1029_Enterococcus_faecalis_36_130.fa	1	1	0/1000	0
0520A0211_Clostridium_perfringens_28_5.fa	0124A1029_Enterococcus_faecalis_36_130.fa	0.295981	0.000306243	1/1000	0.704019
0520A0211_Enterococcus_faecalis_37_195.fa	0124A1029_Enterococcus_faecalis_36_130.fa	0.0158882	0	558/1000	0.9841118
0520A0211_Propionibacterium_63_13.fa	0124A1029_Enterococcus_faecalis_36_130.fa	1	1	0/1000	0
0521A0212_Clostridium_perfringens_28_11.fa	0124A1029_Enterococcus_faecalis_36_130.fa	1	1	0/1000	0
0521A0212_Enterococcus_faecalis_37_88.fa	0124A1029_Enterococcus_faecalis_36_130.fa	0.0161084	0	554/1000	0.9838916
0521A0212_Propionibacterium_63_25.fa	0124A1029_Enterococcus_faecalis_36_130.fa	1	1	0/1000	0
0522A0213_Clostridium_perfringens_28_249.fa	0124A1029_Enterococcus_faecalis_36_130.fa	1	1	0/1000	0
0522A0213_Enterococcus_faecalis_37_181.fa	0124A1029_Enterococcus_faecalis_36_130.fa	0.0162193	0	552/1000	0.9837807
0522A0213_Propionibacterium_63_23.fa	0124A1029_Enterococcus_faecalis_36_130.fa	1	1	0/1000	0
0522W_Corynebacterium_59_9.fna	0124A1029_Enterococcus_faecalis_36_130.fa	1	1	0/1000	0
0523A0214_Clostridium_perfringens_28_241.fa	0124A1029_Enterococcus_faecalis_36_130.fa	1	1	0/1000	0
0523A0214_Enterococcus_faecalis_37_732.fa	0124A1029_Enterococcus_faecalis_36_130.fa	0.0165552	0	546/1000	0.9834448
0524A0215_Clostridium_perfringens_28_84.fa	0124A1029_Enterococcus_faecalis_36_130.fa	1	1	0/1000	0
0524A0215_Enterococcus_faecalis_37_280.fa	0124A1029_Enterococcus_faecalis_36_130.fa	0.015943	0	557/1000	0.984057
0524A0215_Propionibacterium_63_126.fa	0124A1029_Enterococcus_faecalis_36_130.fa	1	1	0/1000	0
0525A0216_Clostridium_perfringens_28_27.fa	0124A1029_Enterococcus_faecalis_36_130.fa	1	1	0/1000	0
0525A0216_Enterococcus_faecalis_37_334.fa	0124A1029_Enterococcus_faecalis_36_130.fa	0.0162749	0	551/1000	0.9837251
0525A0216_Propionibacterium_63_91.fa	0124A1029_Enterococcus_faecalis_36_130.fa	1	1	0/1000	0
0526A0217_Clostridium_perfringens_28_13.fa	0124A1029_Enterococcus_faecalis_36_130.fa	1	1	0/1000	0
0526A0217_Enterococcus_faecalis_37_500.fa	0124A1029_Enterococcus_faecalis_36_130.fa	0.0162193	0	552/1000	0.9837807
0526A0217_Propionibacterium_63_381.fa	0124A1029_Enterococcus_faecalis_36_130.fa	1	1	0/1000	0
0527A0218_Clostridium_perfringens_28_51.fa	0124A1029_Enterococcus_faecalis_36_130.fa	1	1	0/1000	0
0527A0218_Enterococcus_faecalis_37_119.fa	0124A1029_Enterococcus_faecalis_36_130.fa	0.0157245	0	561/1000	0.9842755
0527A0218_Escherichia_coli_51_258.fa	0124A1029_Enterococcus_faecalis_36_130.fa	1	1	0/1000	0
0527A0218_Klebsiella_pneumoniae_57_55.fa	0124A1029_Enterococcus_faecalis_36_130.fa	1	1	0/1000	0
0527A0218_Propionibacterium_63_28.fa	0124A1029_Enterococcus_faecalis_36_130.fa	1	1	0/1000	0
0527A0218_Serratia_marcescens_60_106.fa	0124A1029_Enterococcus_faecalis_36_130.fa	1	1	0/1000	0
0528A0219_Clostridium_perfringens_28_18.fa	0124A1029_Enterococcus_faecalis_36_130.fa	1	1	0/1000	0
0528A0219_Enterococcus_faecalis_37_57.fa	0124A1029_Enterococcus_faecalis_36_130.fa	0.0158882	0	558/1000	0.9841118
0528A0219_Propionibacterium_63_24.fa	0124A1029_Enterococcus_faecalis_36_130.fa	1	1	0/1000	0
0528Y_Escherichia_coli_51_14.fna	0124A1029_Enterococcus_faecalis_36_130.fa	1	1	0/1000	0
0528Y_Rothia_mucilaginosa_59_11.fna	0124A1029_Enterococcus_faecalis_36_130.fa	1	1	0/1000	0
0609A0303_Pantoea_sp_59_26.fa	0124A1029_Enterococcus_faecalis_36_130.fa	1	1	0/1000	0
0612A0306_Enterococcus_faecalis_37_60.fa	0124A1029_Enterococcus_faecalis_36_130.fa	0.0031121	0	881/1000	0.9968879
0612A0306_Klebsiella_pneumoniae_58_291.fa	0124A1029_Enterococcus_faecalis_36_130.fa	1	1	0/1000	0
0612A0306_Streptococcus_sp_37_19.fa	0124A1029_Enterococcus_faecalis_36_130.fa	1	1	0/1000	0
0613A0307_Klebsiella_sp_56_92.fa	0124A1029_Enterococcus_faecalis_36_130.fa	1	1	0/1000	0
0614A0308_Staphylococcus_sp_32_10.fa	0124A1029_Enterococcus_faecalis_36_130.fa	1	1	0/1000	0
0618A0312_Escherichia_coli_51_781.fa	0124A1029_Enterococcus_faecalis_36_130.fa	1	1	0/1000	0
0620A0314_Clostridium_perfringens_28_22.fa	0124A1029_Enterococcus_faecalis_36_130.fa	1	1	0/1000	0
0626A0320_Blautia_CAG37_48_18.fa	0124A1029_Enterococcus_faecalis_36_130.fa	1	1	0/1000	0
0626A0320_Veillonella_sp_39_248.fa	0124A1029_Enterococcus_faecalis_36_130.fa	0.295981	0.000283835	1/1000	0.704019
0807A0406_Veillonella_sp_39_6.fa	0124A1029_Enterococcus_faecalis_36_130.fa	1	1	0/1000	0
0810A0409_Staphylococcus_epidermidis__570.fa	0124A1029_Enterococcus_faecalis_36_130.fa	1	1	0/1000	0
0814A0413_Aeromonas_hydrophila__145.fa	0124A1029_Enterococcus_faecalis_36_130.fa	1	1	0/1000	0
0814A0413_Enterococcus_faecalis__268.fa	0124A1029_Enterococcus_faecalis_36_130.fa	0.017653	0	527/1000	0.982347
0814A0413_Pseudomonas_aeruginosa__244.fa	0124A1029_Enterococcus_faecalis_36_130.fa	1	1	0/1000	0
0815A0414_Clostridium_difficile__190.fa	0124A1029_Enterococcus_faecalis_36_130.fa	1	1	0/1000	0
0815A0414_Propionibacterium_sp.KPL1844__40.fa	0124A1029_Enterococcus_faecalis_36_130.fa	1	1	0/1000	0
0817A0416_Enterobacter_cloacae__6.fa	0124A1029_Enterococcus_faecalis_36_130.fa	1	1	0/1000	0
0820A0419_Streptococcus_spp__32.fa	0124A1029_Enterococcus_faecalis_36_130.fa	1	1	0/1000	0
0821A0420_Clostridium_spp__9.fa	0124A1029_Enterococcus_faecalis_36_130.fa	1	1	0/1000	0
0823A0422_Citrobacter_freundii__316_partial.fa	0124A1029_Enterococcus_faecalis_36_130.fa	1	1	0/1000	0
0823A0422_Citrobacter_spp__81_partial.fa	0124A1029_Enterococcus_faecalis_36_130.fa	1	1	0/1000	0
0824A0423_Actinomyces_spp__381.fa	0124A1029_Enterococcus_faecalis_36_130.fa	1	1	0/1000	0
0826A0425_Clostridium_butyricum__71.fa	0124A1029_Enterococcus_faecalis_36_130.fa	1	1	0/1000	0
0826A0425_Propionibacterium_spp__27.fa	0124A1029_Enterococcus_faecalis_36_130.fa	1	1	0/1000	0
0826A0425_Veillonella_spp__8.fa	0124A1029_Enterococcus_faecalis_36_130.fa	1	1	0/1000	0
0827A0426_Clostridium_perfringens__151.fa	0124A1029_Enterococcus_faecalis_36_130.fa	1	1	0/1000	0
0905A0425_Helicobacter_spp_38_14.fa	0124A1029_Enterococcus_faecalis_36_130.fa	1	1	0/1000	0
0908A0428_Clostridium_perfringens_28_18.fa	0124A1029_Enterococcus_faecalis_36_130.fa	1	1	0/1000	0
0908A0428_Corynebacterium_spp_59_468.fa	0124A1029_Enterococcus_faecalis_36_130.fa	1	1	0/1000	0
0909A0429_Klebsiella_pneumoniae_58_33.fa	0124A1029_Enterococcus_faecalis_36_130.fa	1	1	0/1000	0
0910A0430_Enterococcus_faecalis_37_1487.fa	0124A1029_Enterococcus_faecalis_36_130.fa	0.0150813	0	573/1000	0.9849187
0910A0430_Staphylococcus_spp_31_21.fa	0124A1029_Enterococcus_faecalis_36_130.fa	1	1	0/1000	0
0914A0504_Citrobacter_spp_52_208.fa	0124A1029_Enterococcus_faecalis_36_130.fa	1	1	0/1000	0
0918A0508_Citrobacter_spp_52_371.fa	0124A1029_Enterococcus_faecalis_36_130.fa	1	1	0/1000	0
1008A0609_Klebsiella_oxytoca_56_986.fa	0124A1029_Enterococcus_faecalis_36_130.fa	1	1	0/1000	0
1017A0618_Escherichia_coli_51_326.fa	0124A1029_Enterococcus_faecalis_36_130.fa	1	1	0/1000	0
1018A0619_Anaerococcus_vaginalis_29_53.fa	0124A1029_Enterococcus_faecalis_36_130.fa	1	1	0/1000	0
1018A0619_Veillonella_39_109.fa	0124A1029_Enterococcus_faecalis_36_130.fa	1	1	0/1000	0
1021A0622_Enterococcus_faecalis_38_47.fa	0124A1029_Enterococcus_faecalis_36_130.fa	0.0184352	0	514/1000	0.9815648
1022A0623_Clostridium_sp_28_643.fa	0124A1029_Enterococcus_faecalis_36_130.fa	1	1	0/1000	0
1022A0623_Haemophilus_sp_39_48.fa	0124A1029_Enterococcus_faecalis_36_130.fa	1	1	0/1000	0
1023A0624_Clostridiales_sp_40_79.fa	0124A1029_Enterococcus_faecalis_36_130.fa	1	1	0/1000	0
1023A0624_Clostridium_sp_30_29.fa	0124A1029_Enterococcus_faecalis_36_130.fa	1	1	0/1000	0
1024A0625_Akkermansia_sp_57_239.fa	0124A1029_Enterococcus_faecalis_36_130.fa	1	1	0/1000	0
1030A0701_Clostridiales_sp_48_49.fa	0124A1029_Enterococcus_faecalis_36_130.fa	1	1	0/1000	0
1030A0701_Clostridium_perfringens_28_13.fa	0124A1029_Enterococcus_faecalis_36_130.fa	1	1	0/1000	0
1030A0701_Enterococcus_faecalis_37_7.fa	0124A1029_Enterococcus_faecalis_36_130.fa	0.0204123	0	483/1000	0.9795877
1030A0701_Escherichia_coli_50_91.fa	0124A1029_Enterococcus_faecalis_36_130.fa	1	1	0/1000	0
1030A0701_Streptococcus_sp_40_10.fa	0124A1029_Enterococcus_faecalis_36_130.fa	1	1	0/1000	0
1107A0614_Bacteroides_spp__14.fa	0124A1029_Enterococcus_faecalis_36_130.fa	1	1	0/1000	0
1107A0614_Escherichia_coli__97.fa	0124A1029_Enterococcus_faecalis_36_130.fa	1	1	0/1000	0
1107A0614_Parabacteroides_spp__69.fa	0124A1029_Enterococcus_faecalis_36_130.fa	1	1	0/1000	0
1111A0618_Bacteroides_spp__301.fa	0124A1029_Enterococcus_faecalis_36_130.fa	1	1	0/1000	0
1112A0619_Bacteroides_spp.__166_partial.fa	0124A1029_Enterococcus_faecalis_36_130.fa	1	1	0/1000	0
1113A0620_Bacteroides_spp__480_partial.fa	0124A1029_Enterococcus_faecalis_36_130.fa	1	1	0/1000	0
1121A0628_Clostridium_perfringens__14.fa	0124A1029_Enterococcus_faecalis_36_130.fa	1	1	0/1000	0
1121A0628_Escherichia_coli__54.fa	0124A1029_Enterococcus_faecalis_36_130.fa	1	1	0/1000	0
1122A0629_Bacteroides_fragilis_44_353.fa	0124A1029_Enterococcus_faecalis_36_130.fa	1	1	0/1000	0
1122A0629_Streptococcus_anginosus_39_26.fa	0124A1029_Enterococcus_faecalis_36_130.fa	1	1	0/1000	0
1124A0701_Bifidobacterium_bifidum__21.fa	0124A1029_Enterococcus_faecalis_36_130.fa	1	1	0/1000	0
1126A0703_Bacteroides_caccae_42_35.fa	0124A1029_Enterococcus_faecalis_36_130.fa	1	1	0/1000	0
1126A0703_Bacteroides_sp_46_20.fa	0124A1029_Enterococcus_faecalis_36_130.fa	1	1	0/1000	0
1210A0713_Pseudomonas_sp_62_6.fa	0124A1029_Enterococcus_faecalis_36_130.fa	1	1	0/1000	0
1211A0714_Staphylococcus_lugdunensis_34_7.fa	0124A1029_Enterococcus_faecalis_36_130.fa	1	1	0/1000	0
1212A0715_Streptococcus_parasanguinis_42_201.fa	0124A1029_Enterococcus_faecalis_36_130.fa	1	1	0/1000	0
1213A0716_Enterococcus_faecalis_38_183.fa	0124A1029_Enterococcus_faecalis_36_130.fa	0.0174175	0	531/1000	0.9825825
1215A0718_Staphylococcus_aureus_33_308.fa	0124A1029_Enterococcus_faecalis_36_130.fa	1	1	0/1000	0
1216A0719_Staphylococcus_epidermidis_32_16.fa	0124A1029_Enterococcus_faecalis_36_130.fa	1	1	0/1000	0
1217A0720_Enterobacter_sp_56_182.fa	0124A1029_Enterococcus_faecalis_36_130.fa	1	1	0/1000	0
1222A0725_Peptoclostridium_difficile_28_116.fa	0124A1029_Enterococcus_faecalis_36_130.fa	1	1	0/1000	0
1224A0727_Clostridium_perfringens_28_201.fa	0124A1029_Enterococcus_faecalis_36_130.fa	1	1	0/1000	0
1224A0727_Veillonella_sp_39_236.fa	0124A1029_Enterococcus_faecalis_36_130.fa	1	1	0/1000	0
1225A0728_Aeromonas_sp_61_23.fa	0124A1029_Enterococcus_faecalis_36_130.fa	1	1	0/1000	0
1226A0729_Acinetobacter_baumannii_39_11.fa	0124A1029_Enterococcus_faecalis_36_130.fa	1	1	0/1000	0
1227A0730_Clostridium_sp_28_345.fa	0124A1029_Enterococcus_faecalis_36_130.fa	1	1	0/1000	0
1227A0730_Escherichia_coli_51_8.fa	0124A1029_Enterococcus_faecalis_36_130.fa	1	1	0/1000	0
1407A0802_Pseudomonas_spp_63_14.fa	0124A1029_Enterococcus_faecalis_36_130.fa	1	1	0/1000	0
1410A0805_Staphylococcus_epidermidis_32_27.fa	0124A1029_Enterococcus_faecalis_36_130.fa	1	1	0/1000	0
1413A0808_Propionibacterium_sp_63_8.fa	0124A1029_Enterococcus_faecalis_36_130.fa	1	1	0/1000	0
1415A0810_Enterobacteriales_spp_49_566.fa	0124A1029_Enterococcus_faecalis_36_130.fa	1	1	0/1000	0
1417A0812_Actinomyces_urogenitalis_69_55.fa	0124A1029_Enterococcus_faecalis_36_130.fa	1	1	0/1000	0
1417A0812_Enterococcus_faecalis_37_10.fa	0124A1029_Enterococcus_faecalis_36_130.fa	0.0149234	0	576/1000	0.9850766
1417A0812_Finegoldia_magna_32_15.fa	0124A1029_Enterococcus_faecalis_36_130.fa	1	1	0/1000	0
1417A0812_Peptoniphilus_harei_35_12.fa	0124A1029_Enterococcus_faecalis_36_130.fa	1	1	0/1000	0
1417A0812_Propionibacterium_sp_63_10.fa	0124A1029_Enterococcus_faecalis_36_130.fa	1	1	0/1000	0
1417A0812_Veillonella_sp_39_894.fa	0124A1029_Enterococcus_faecalis_36_130.fa	1	1	0/1000	0
1418A0813_Staphylococcus_aureus_33_122.fa	0124A1029_Enterococcus_faecalis_36_130.fa	1	1	0/1000	0
1419A0814_Clostridium_perfringens_28_50.fa	0124A1029_Enterococcus_faecalis_36_130.fa	1	1	0/1000	0
1419A0814_Enterobacter_sp_55_241.fa	0124A1029_Enterococcus_faecalis_36_130.fa	1	1	0/1000	0
1419A0814_Pseudomonas_aeruginosa_67_24.fa	0124A1029_Enterococcus_faecalis_36_130.fa	1	1	0/1000	0
1420A0815_Peptoclostridium_difficile_28_202.fa	0124A1029_Enterococcus_faecalis_36_130.fa	1	1	0/1000	0
1421A0816_Haemophilus_haemolyticus_38_21.fa	0124A1029_Enterococcus_faecalis_36_130.fa	1	1	0/1000	0
1421A0816_Klebsiella_oxytoca_55_20.fa	0124A1029_Enterococcus_faecalis_36_130.fa	1	1	0/1000	0
1423A0818_Anaerococcus_vaginalis_29_24.fa	0124A1029_Enterococcus_faecalis_36_130.fa	1	1	0/1000	0
1426A0821_Clostridium_spp__110.fa	0124A1029_Enterococcus_faecalis_36_130.fa	1	1	0/1000	0
1428A0823_Klebsiella_pneumoniae__476_partial.fa	0124A1029_Enterococcus_faecalis_36_130.fa	1	1	0/1000	0
1505A0814_Sneathia_sp_27_442.fa	0124A1029_Enterococcus_faecalis_36_130.fa	1	1	0/1000	0
1509A0818_Mycoplasma_hominis_27_34.fa	0124A1029_Enterococcus_faecalis_36_130.fa	1	1	0/1000	0
1509A0818_Staphylococcus_sp_32_185.fa	0124A1029_Enterococcus_faecalis_36_130.fa	1	1	0/1000	0
1512A0821_Klebsiella_pneumoniae_58_550.fa	0124A1029_Enterococcus_faecalis_36_130.fa	1	1	0/1000	0
1607A0825_Staphylococcus_sp_32_28.fa	0124A1029_Enterococcus_faecalis_36_130.fa	0.295981	0.000303402	1/1000	0.704019
1615A0902_Klebsiella_pneumoniae_58_198.fa	0124A1029_Enterococcus_faecalis_36_130.fa	1	1	0/1000	0
1616A0903_Enterococcus_faecalis_37_15.fa	0124A1029_Enterococcus_faecalis_36_130.fa	0.0147145	0	580/1000	0.9852855
1617A0904_Clostridium_7243FAA_28_9.fa	0124A1029_Enterococcus_faecalis_36_130.fa	1	1	0/1000	0
1618A0905_Klebsiella_oxytoca_55_46.fa	0124A1029_Enterococcus_faecalis_36_130.fa	1	1	0/1000	0
1618A0905_Providencia_sp_40_19.fa	0124A1029_Enterococcus_faecalis_36_130.fa	1	1	0/1000	0
1619A0906_Finegoldia_magna_32_24.fa	0124A1029_Enterococcus_faecalis_36_130.fa	1	1	0/1000	0
1625A0912_Actinomyces_turicensis_57_14.fa	0124A1029_Enterococcus_faecalis_36_130.fa	1	1	0/1000	0
1625A0912_Propionibacterium_sp_64_5.fa	0124A1029_Enterococcus_faecalis_36_130.fa	1	1	0/1000	0
1627A0914_Varibaculum_cambriense_53_10.fa	0124A1029_Enterococcus_faecalis_36_130.fa	1	1	0/1000	0
1628A0915_Citrobacter_freundii_52_189.fa	0124A1029_Enterococcus_faecalis_36_130.fa	1	1	0/1000	0
1628A0915_Clostridium_MSTE9_45_52.fa	0124A1029_Enterococcus_faecalis_36_130.fa	0.295981	0.000322108	1/1000	0.704019
1628A0915_Enterobacter_sp_56_95.fa	0124A1029_Enterococcus_faecalis_36_130.fa	1	1	0/1000	0
1707A0924_Escherichia_coli_51_446.fa	0124A1029_Enterococcus_faecalis_36_130.fa	1	1	0/1000	0
1708A0925_Staphylococcus_sp_32_5.fa	0124A1029_Enterococcus_faecalis_36_130.fa	1	1	0/1000	0
1711A0928_Enterobacteriales_sp_52_220.fa	0124A1029_Enterococcus_faecalis_36_130.fa	1	1	0/1000	0
1714A1001_Finegoldia_magna_32_10.fa	0124A1029_Enterococcus_faecalis_36_130.fa	1	1	0/1000	0
1722A1009_Klebsiella_oxytoca_56_256.fa	0124A1029_Enterococcus_faecalis_36_130.fa	1	1	0/1000	0
1723A1010_Enterococcus_faecalis_38_8.fa	0124A1029_Enterococcus_faecalis_36_130.fa	0.0146626	0	581/1000	0.9853374
1727A1014_Varibaculum_cambriense_53_18.fa	0124A1029_Enterococcus_faecalis_36_130.fa	1	1	0/1000	0
1806A1011_Lactococcus_lactis_36_56.fa	0124A1029_Enterococcus_faecalis_36_130.fa	1	1	0/1000	0
1806A1011_Streptococcus_agalactiae_35_88.fa	0124A1029_Enterococcus_faecalis_36_130.fa	1	1	0/1000	0
1809A1014_Aeromonas_sp_62_12.fa	0124A1029_Enterococcus_faecalis_36_130.fa	1	1	0/1000	0
1810A1015_Staphylococcus_sp_32_14.fa	0124A1029_Enterococcus_faecalis_36_130.fa	1	1	0/1000	0
1811A1016_Escherichia_coli_51_728.fa	0124A1029_Enterococcus_faecalis_36_130.fa	1	1	0/1000	0
1813A1018_Enterococcus_faecalis_38_7.fa	0124A1029_Enterococcus_faecalis_36_130.fa	0.0194991	0	497/1000	0.9805009
1820A1025_Klebsiella_oxytoca_56_18.fa	0124A1029_Enterococcus_faecalis_36_130.fa	1	1	0/1000	0
1821A1026_Prevotella_bivia_40_11.fa	0124A1029_Enterococcus_faecalis_36_130.fa	1	1	0/1000	0
1822A1027_Peptoclostridium_difficile_28_381.fa	0124A1029_Enterococcus_faecalis_36_130.fa	1	1	0/1000	0
1823A1028_Veillonella_sp_39_9.fa	0124A1029_Enterococcus_faecalis_36_130.fa	1	1	0/1000	0
31_007_Staphylococcus_epidermidis_32_7.fa	0124A1029_Enterococcus_faecalis_36_130.fa	1	1	0/1000	0
31_011_Veillonella_39_88.fa	0124A1029_Enterococcus_faecalis_36_130.fa	1	1	0/1000	0
31_013_Anaerococcus_30_18.fa	0124A1029_Enterococcus_faecalis_36_130.fa	1	1	0/1000	0
31_016_Klebsiella_pneumoniae_58_447.fa	0124A1029_Enterococcus_faecalis_36_130.fa	1	1	0/1000	0
31_018_Eggerthella_64_20.fa	0124A1029_Enterococcus_faecalis_36_130.fa	1	1	0/1000	0
31_018_Streptococcus_agalactiae_35_28.fa	0124A1029_Enterococcus_faecalis_36_130.fa	1	1	0/1000	0
31_020_Enterococcus_faecalis_37_49.fa	0124A1029_Enterococcus_faecalis_36_130.fa	0.0157245	0	561/1000	0.9842755
35_002_Enterococcus_faecalis_37_29.fa	0124A1029_Enterococcus_faecalis_36_130.fa	0.00191916	0	924/1000	0.99808084
35_006_Serratia_marcescens-related_60_25.fa	0124A1029_Enterococcus_faecalis_36_130.fa	1	1	0/1000	0
35_006_Staphylococcus_epidermidis_32_23.fa	0124A1029_Enterococcus_faecalis_36_130.fa	1	1	0/1000	0
35_010_Streptococcus_agalactiae_35_37.fa	0124A1029_Enterococcus_faecalis_36_130.fa	0.263022	3.90E-08	2/1000	0.736978
35_014_Escherichia_coli_51_67.fa	0124A1029_Enterococcus_faecalis_36_130.fa	1	1	0/1000	0
35_014_Klebsiella_pneumoniae_57_699.fa	0124A1029_Enterococcus_faecalis_36_130.fa	1	1	0/1000	0
35_016_Atopobium_minutum_49_6.fa	0124A1029_Enterococcus_faecalis_36_130.fa	1	1	0/1000	0
35_016_Bifidobacterium_sp._MSTE12-related_58_8.fa	0124A1029_Enterococcus_faecalis_36_130.fa	1	1	0/1000	0
35_016_Clostridiales_35_18.fa	0124A1029_Enterococcus_faecalis_36_130.fa	1	1	0/1000	0
35_016_Veillonella_39_38.fa	0124A1029_Enterococcus_faecalis_36_130.fa	1	1	0/1000	0
35_018_Bifidobacterium_bifidum_63_424.fa	0124A1029_Enterococcus_faecalis_36_130.fa	1	1	0/1000	0
35_020_Actinomyces_urogenitalis_69_15.fa	0124A1029_Enterococcus_faecalis_36_130.fa	1	1	0/1000	0
35_020_Eggerthella_64_6.fa	0124A1029_Enterococcus_faecalis_36_130.fa	1	1	0/1000	0
35_020_Propionibacterium_63_20.fa	0124A1029_Enterococcus_faecalis_36_130.fa	1	1	0/1000	0
35_023_Intestinibacter_bartlettii-related_29_15.fa	0124A1029_Enterococcus_faecalis_36_130.fa	1	1	0/1000	0
35_023_Veillonella_39_51.fa	0124A1029_Enterococcus_faecalis_36_130.fa	1	1	0/1000	0
35_024_Clostridium_perfringens_28_29.fa	0124A1029_Enterococcus_faecalis_36_130.fa	1	1	0/1000	0
35_024_Escherichia_coli_51_435.fa	0124A1029_Enterococcus_faecalis_36_130.fa	1	1	0/1000	0
38_002_Anaerococcus_vaginalis_29_15.fa	0124A1029_Enterococcus_faecalis_36_130.fa	0.295981	0.000256134	1/1000	0.704019
38_002_Clostridium_30_60.fa	0124A1029_Enterococcus_faecalis_36_130.fa	1	1	0/1000	0
38_002_Clostridium_perfringens_28_54.fa	0124A1029_Enterococcus_faecalis_36_130.fa	1	1	0/1000	0
38_002_Peptoclostridium_difficile_28_46.fa	0124A1029_Enterococcus_faecalis_36_130.fa	1	1	0/1000	0
38_002_Peptoniphilus_harei_34_30.fa	0124A1029_Enterococcus_faecalis_36_130.fa	1	1	0/1000	0
38_002_Peptostreptococcus_36_37.fa	0124A1029_Enterococcus_faecalis_36_130.fa	1	1	0/1000	0
38_004_Veillonella_39_32.fa	0124A1029_Enterococcus_faecalis_36_130.fa	1	1	0/1000	0
38_005_Citrobacter_freundii-related_52_281.fa	0124A1029_Enterococcus_faecalis_36_130.fa	1	1	0/1000	0
38_005_Enterococcus_casseliflavus_43_46.fa	0124A1029_Enterococcus_faecalis_36_130.fa	0.263022	6.58E-08	2/1000	0.736978
38_005_Enterococcus_faecium_38_15.fa	0124A1029_Enterococcus_faecalis_36_130.fa	0.295981	0.000322518	1/1000	0.704019
38_006_Haemophilus_parainfluenzae_39_14.fa	0124A1029_Enterococcus_faecalis_36_130.fa	1	1	0/1000	0
38_006_Staphylococcus_epidermidis_32_27.fa	0124A1029_Enterococcus_faecalis_36_130.fa	1	1	0/1000	0
38_010_Enterobacter_cloacae_56_16.fa	0124A1029_Enterococcus_faecalis_36_130.fa	1	1	0/1000	0
38_010_Finegoldia_magna_32_24.fa	0124A1029_Enterococcus_faecalis_36_130.fa	1	1	0/1000	0
38_010_Fusobacterium_periodonticum_28_58.fa	0124A1029_Enterococcus_faecalis_36_130.fa	0.295981	0.000308251	1/1000	0.704019
38_010_Haemophilus_parainfluenzae_39_630.fa	0124A1029_Enterococcus_faecalis_36_130.fa	1	1	0/1000	0
38_012_Enterococcus_faecalis_37_118.fa	0124A1029_Enterococcus_faecalis_36_130.fa	0.0018924	0	925/1000	0.9981076
38_012_Veillonella_39_429.fa	0124A1029_Enterococcus_faecalis_36_130.fa	1	1	0/1000	0
38_014_Streptococcus_parasanguinis_42_67.fa	0124A1029_Enterococcus_faecalis_36_130.fa	1	1	0/1000	0
38_015_Clostridium_30_9.fa	0124A1029_Enterococcus_faecalis_36_130.fa	1	1	0/1000	0
38_015_Pantoea_sp._PSNIH2_58_10.fa	0124A1029_Enterococcus_faecalis_36_130.fa	1	1	0/1000	0
38_015_Propionibacterium_63_53.fa	0124A1029_Enterococcus_faecalis_36_130.fa	1	1	0/1000	0
39_001_Actinobacteria_63_42.fa	0124A1029_Enterococcus_faecalis_36_130.fa	1	1	0/1000	0
39_001_Finegoldia_magna_32_21.fa	0124A1029_Enterococcus_faecalis_36_130.fa	1	1	0/1000	0
39_001_Pantoea_59_18.fa	0124A1029_Enterococcus_faecalis_36_130.fa	1	1	0/1000	0
39_002_Pantoea_57_18.fa	0124A1029_Enterococcus_faecalis_36_130.fa	1	1	0/1000	0
39_002_Streptococcus_salivarius-related_39_42.fa	0124A1029_Enterococcus_faecalis_36_130.fa	1	1	0/1000	0
39_003_Citrobacter_52_104.fa	0124A1029_Enterococcus_faecalis_36_130.fa	1	1	0/1000	0
39_003_Clostridium_butyricum-related_29_11.fa	0124A1029_Enterococcus_faecalis_36_130.fa	1	1	0/1000	0
39_003_Enterococcus_faecalis_37_54.fa	0124A1029_Enterococcus_faecalis_36_130.fa	0.00268639	0	896/1000	0.99731361
39_003_Enterococcus_faecium_38_92.fa	0124A1029_Enterococcus_faecalis_36_130.fa	0.174408	9.66E-56	13/1000	0.825592
39_003_Lactobacillus_fermentum_52_15.fa	0124A1029_Enterococcus_faecalis_36_130.fa	1	1	0/1000	0
39_003_Streptococcus_40_6.fa	0124A1029_Enterococcus_faecalis_36_130.fa	1	1	0/1000	0
39_004_Staphylococcus_epidermidis_32_69.fa	0124A1029_Enterococcus_faecalis_36_130.fa	1	1	0/1000	0
39_006_Clostridium_paraputrificum_30_69.fa	0124A1029_Enterococcus_faecalis_36_130.fa	1	1	0/1000	0
39_006_Enterobacter_cloacae_56_86.fa	0124A1029_Enterococcus_faecalis_36_130.fa	1	1	0/1000	0
39_006_Negativicoccus_succinicivorans_51_34.fa	0124A1029_Enterococcus_faecalis_36_130.fa	1	1	0/1000	0
39_006_Peptostreptococcus_36_23.fa	0124A1029_Enterococcus_faecalis_36_130.fa	0.295981	0.00028185	1/1000	0.704019
39_007_Streptococcus_parasanguinis_42_66.fa	0124A1029_Enterococcus_faecalis_36_130.fa	1	1	0/1000	0
39_009_Acinetobacter_baumannii_39_15.fa	0124A1029_Enterococcus_faecalis_36_130.fa	1	1	0/1000	0
39_009_Lactobacillus_rhamnosus_47_369.fa	0124A1029_Enterococcus_faecalis_36_130.fa	1	1	0/1000	0
60_002_Pseudomonas_aeruginosa_66_7.fa	0124A1029_Enterococcus_faecalis_36_130.fa	1	1	0/1000	0
60_002_Staphylococcus_epidermidis_32_10.fa	0124A1029_Enterococcus_faecalis_36_130.fa	1	1	0/1000	0
60_004_Enterococcus_faecalis_38_16.fa	0124A1029_Enterococcus_faecalis_36_130.fa	0.0149759	0	575/1000	0.9850241
60_007_Bifidobacterium_breve_59_91.fa	0124A1029_Enterococcus_faecalis_36_130.fa	1	1	0/1000	0
60_007_Enterococcus_faecium_38_19.fa	0124A1029_Enterococcus_faecalis_36_130.fa	0.210897	1.81E-24	6/1000	0.789103
60_007_Veillonella_39_42.fa	0124A1029_Enterococcus_faecalis_36_130.fa	1	1	0/1000	0
60_008_Escherichia_coli_51_282.fa	0124A1029_Enterococcus_faecalis_36_130.fa	1	1	0/1000	0
60_010_Clostridium_paraputrificum_30_37.fa	0124A1029_Enterococcus_faecalis_36_130.fa	1	1	0/1000	0
60_010_Clostridium_perfringens_28_9.fa	0124A1029_Enterococcus_faecalis_36_130.fa	1	1	0/1000	0
60_010_Peptoclostridium_difficile_28_20.fa	0124A1029_Enterococcus_faecalis_36_130.fa	1	1	0/1000	0
60_011_Streptococcus_vestibularis-related_41_7.fa	0124A1029_Enterococcus_faecalis_36_130.fa	1	1	0/1000	0
61_003_Enterobacter_cloacae_55_37.fa	0124A1029_Enterococcus_faecalis_36_130.fa	1	1	0/1000	0
61_007_Enterococcus_faecalis_37_1422.fa	0124A1029_Enterococcus_faecalis_36_130.fa	0.00194597	0	923/1000	0.99805403
61_007_Klebsiella_pneumoniae_57_47.fa	0124A1029_Enterococcus_faecalis_36_130.fa	1	1	0/1000	0
61_007_Staphylococcus_epidermidis_32_15.fa	0124A1029_Enterococcus_faecalis_36_130.fa	1	1	0/1000	0
61_008_Pseudomonas_aeruginosa_66_38.fa	0124A1029_Enterococcus_faecalis_36_130.fa	1	1	0/1000	0
61_010_Citrobacter_52_211.fa	0124A1029_Enterococcus_faecalis_36_130.fa	1	1	0/1000	0
61_013_Enterococcus_faecium_38_6.fa	0124A1029_Enterococcus_faecalis_36_130.fa	0.197292	3.61E-33	8/1000	0.802708
61_013_Haemophilus_parainfluenzae_related_39_7.fa	0124A1029_Enterococcus_faecalis_36_130.fa	1	1	0/1000	0
64_003_Citrobacter_freundii-related_52_820.fa	0124A1029_Enterococcus_faecalis_36_130.fa	1	1	0/1000	0
64_003_Staphylococcus_epidermidis_32_33.fa	0124A1029_Enterococcus_faecalis_36_130.fa	1	1	0/1000	0
64_009_Clostridium_paraputrificum_30_40.fa	0124A1029_Enterococcus_faecalis_36_130.fa	1	1	0/1000	0
64_009_Lachnospiraceae_oral__082-related_38_23.fa	0124A1029_Enterococcus_faecalis_36_130.fa	0.295981	0.00034467	1/1000	0.704019
64_009_Streptococcus_vestibularis-related_40_9.fa	0124A1029_Enterococcus_faecalis_36_130.fa	1	1	0/1000	0
64_009_Varibaculum_cambriense_53_16.fa	0124A1029_Enterococcus_faecalis_36_130.fa	1	1	0/1000	0
64_010_Actinomyces_65_8.fa	0124A1029_Enterococcus_faecalis_36_130.fa	1	1	0/1000	0
64_010_Anaerococcus_vaginalis_29_38.fa	0124A1029_Enterococcus_faecalis_36_130.fa	1	1	0/1000	0
64_010_Atopobium_48_11.fa	0124A1029_Enterococcus_faecalis_36_130.fa	1	1	0/1000	0
64_010_Bifidobacterium_scardovii_65_66.fa	0124A1029_Enterococcus_faecalis_36_130.fa	1	1	0/1000	0
64_010_Enterococcus_faecalis_37_18.fa	0124A1029_Enterococcus_faecalis_36_130.fa	0.0149234	0	576/1000	0.9850766
64_013_Peptoclostridium_difficile_28_21.fa	0124A1029_Enterococcus_faecalis_36_130.fa	1	1	0/1000	0
64_013_Veillonella_parvula_related_39_214.fa	0124A1029_Enterococcus_faecalis_36_130.fa	1	1	0/1000	0
64_018_Propionibacterium_63_42.fa	0124A1029_Enterococcus_faecalis_36_130.fa	1	1	0/1000	0
64_021_Clostridium_perfringens_29_11.fa	0124A1029_Enterococcus_faecalis_36_130.fa	1	1	0/1000	0
64_021_Klebsiella_pneumoniae_57_267.fa	0124A1029_Enterococcus_faecalis_36_130.fa	1	1	0/1000	0
64_021_Negativicoccus_succinicivorans_51_17.fa	0124A1029_Enterococcus_faecalis_36_130.fa	0.295981	0.00021725	1/1000	0.704019
64_021_Peptoniphilus_harei_related_32_72.fa	0124A1029_Enterococcus_faecalis_36_130.fa	1	1	0/1000	0
64_021_Subdoligranulum_sp._4_3_54A2FAA-related_57_180.fa	0124A1029_Enterococcus_faecalis_36_130.fa	0.295981	0.000394689	1/1000	0.704019
65_003_Actinomyces_sp._S4-C9_56_26.fa	0124A1029_Enterococcus_faecalis_36_130.fa	1	1	0/1000	0
65_003_Anaerococcus_vaginalis-related_29_127.fa	0124A1029_Enterococcus_faecalis_36_130.fa	1	1	0/1000	0
65_003_Peptostreptococcus_anaerobius_36_11.fa	0124A1029_Enterococcus_faecalis_36_130.fa	1	1	0/1000	0
65_003_Varibaculum_cambriense_53_25.fa	0124A1029_Enterococcus_faecalis_36_130.fa	1	1	0/1000	0
65_003_Veillonella_oral_taxon_158_39_45.fa	0124A1029_Enterococcus_faecalis_36_130.fa	0.295981	0.000287414	1/1000	0.704019
65_005_Klebsiella_pneumoniae_57_2245.fa	0124A1029_Enterococcus_faecalis_36_130.fa	1	1	0/1000	0
65_007_Enterococcus_faecalis_37_10.fa	0124A1029_Enterococcus_faecalis_36_130.fa	0.0152404	0	570/1000	0.9847596
65_007_Pseudomonas_aeruginosa_66_63.fa	0124A1029_Enterococcus_faecalis_36_130.fa	1	1	0/1000	0
65_010_Bifidobacterium_breve_59_65.fa	0124A1029_Enterococcus_faecalis_36_130.fa	1	1	0/1000	0
65_019_Escherichia_coli_51_346.fa	0124A1029_Enterococcus_faecalis_36_130.fa	1	1	0/1000	0
65_019_Peptoniphilus_harei_related_31_18.fa	0124A1029_Enterococcus_faecalis_36_130.fa	0.295981	0.00025976	1/1000	0.704019
65_029_Finegoldia_magna_32_13.fa	0124A1029_Enterococcus_faecalis_36_130.fa	1	1	0/1000	0
65_029_Peptoniphilus_harei_related_34_12.fa	0124A1029_Enterococcus_faecalis_36_130.fa	1	1	0/1000	0
65_029_Propionibacterium_63_23.fa	0124A1029_Enterococcus_faecalis_36_130.fa	1	1	0/1000	0
66_004_Clostridium_perfringens_28_55.fa	0124A1029_Enterococcus_faecalis_36_130.fa	1	1	0/1000	0
66_004_Escherichia_coli_56_39.fa	0124A1029_Enterococcus_faecalis_36_130.fa	1	1	0/1000	0
66_004_Serratia_liquefaciens_56_62.fa	0124A1029_Enterococcus_faecalis_36_130.fa	1	1	0/1000	0
66_006_Clostridium__paraputrificum_30_389.fa	0124A1029_Enterococcus_faecalis_36_130.fa	1	1	0/1000	0
66_006_Veillonella_39_54.fa	0124A1029_Enterococcus_faecalis_36_130.fa	1	1	0/1000	0
66_008_Clostridium_perfringens_28_174.fa	0124A1029_Enterococcus_faecalis_36_130.fa	1	1	0/1000	0
66_008_Enterobacter_56_149.fa	0124A1029_Enterococcus_faecalis_36_130.fa	1	1	0/1000	0
66_008_Enterococcus_faecalis_37_368.fa	0124A1029_Enterococcus_faecalis_36_130.fa	0.0193079	0	500/1000	0.9806921
66_014_Propionibacterium_63_40.fa	0124A1029_Enterococcus_faecalis_36_130.fa	1	1	0/1000	0
66_015_Staphylococcus_epidermidis_32_26.fa	0124A1029_Enterococcus_faecalis_36_130.fa	1	1	0/1000	0
66_017_Veillonella_39_13.fa	0124A1029_Enterococcus_faecalis_36_130.fa	1	1	0/1000	0
66_019_Finegoldia_magna-related_32_18.fa	0124A1029_Enterococcus_faecalis_36_130.fa	1	1	0/1000	0
66_020_Actinomyces_urogenitalis_69_28.fa	0124A1029_Enterococcus_faecalis_36_130.fa	1	1	0/1000	0
66_020_Clostridium_perfringens_28_8.fa	0124A1029_Enterococcus_faecalis_36_130.fa	1	1	0/1000	0
66_020_Negativicoccus_succinicivorans_51_16.fa	0124A1029_Enterococcus_faecalis_36_130.fa	1	1	0/1000	0
66_020_Ruminococcus_41_244.fa	0124A1029_Enterococcus_faecalis_36_130.fa	1	1	0/1000	0
69_002_Staphylococcus_epidermidis_32_11.fa	0124A1029_Enterococcus_faecalis_36_130.fa	1	1	0/1000	0
69_008_Escherichia_coli_51_138.fa	0124A1029_Enterococcus_faecalis_36_130.fa	1	1	0/1000	0
69_008_Finegoldia_magna-related_32_18.fa	0124A1029_Enterococcus_faecalis_36_130.fa	1	1	0/1000	0
69_008_Negativicoccus_succinicivorans_52_18.fa	0124A1029_Enterococcus_faecalis_36_130.fa	1	1	0/1000	0
69_008_Propionibacterium_63_41.fa	0124A1029_Enterococcus_faecalis_36_130.fa	1	1	0/1000	0
69_010_Enterobacter_sp._35699-related_55_343.fa	0124A1029_Enterococcus_faecalis_36_130.fa	1	1	0/1000	0
69_018_Peptoniphilus_30_15.fa	0124A1029_Enterococcus_faecalis_36_130.fa	0.295981	0.000258102	1/1000	0.704019
70_001_Staphylococcus_haemolyticus-related_33_44.fa	0124A1029_Enterococcus_faecalis_36_130.fa	1	1	0/1000	0
70_002_Corynebacterium_sp._KPL1821_59_116.fa	0124A1029_Enterococcus_faecalis_36_130.fa	1	1	0/1000	0
70_002_Enterobacter_sp._35699-related_55_138.fa	0124A1029_Enterococcus_faecalis_36_130.fa	1	1	0/1000	0
70_002_Staphylococcus_warneri-related_33_143.fa	0124A1029_Enterococcus_faecalis_36_130.fa	1	1	0/1000	0
70_007_Propionibacterium_63_44.fa	0124A1029_Enterococcus_faecalis_36_130.fa	1	1	0/1000	0
70_007_Staphylococcus_epidermidis_32_52.fa	0124A1029_Enterococcus_faecalis_36_130.fa	1	1	0/1000	0
70_010_Klebsiella_pneumoniae_57_248.fa	0124A1029_Enterococcus_faecalis_36_130.fa	1	1	0/1000	0
70_011_Actinomyces_59_136.fa	0124A1029_Enterococcus_faecalis_36_130.fa	1	1	0/1000	0
70_011_Anaerococcus_vaginalis_29_60.fa	0124A1029_Enterococcus_faecalis_36_130.fa	1	1	0/1000	0
70_011_Campylobacter_ureolyticus-related_29_8.fa	0124A1029_Enterococcus_faecalis_36_130.fa	1	1	0/1000	0
70_011_Eggerthella_64_60.fa	0124A1029_Enterococcus_faecalis_36_130.fa	1	1	0/1000	0
70_011_Finegoldia_magna_32_22.fa	0124A1029_Enterococcus_faecalis_36_130.fa	1	1	0/1000	0
70_011_Negativicoccus_succinicivorans_51_49.fa	0124A1029_Enterococcus_faecalis_36_130.fa	1	1	0/1000	0
70_011_Peptoniphilus_harei_30_11.fa	0124A1029_Enterococcus_faecalis_36_130.fa	1	1	0/1000	0
70_011_Propionibacterium_64_26.fa	0124A1029_Enterococcus_faecalis_36_130.fa	1	1	0/1000	0
70_015_Anaerococcus_vaginalis_29_15.fa	0124A1029_Enterococcus_faecalis_36_130.fa	1	1	0/1000	0
70_016_Clostridiales_46_21.fa	0124A1029_Enterococcus_faecalis_36_130.fa	0.295981	0.000451843	1/1000	0.704019
70_016_Clostridiales_53_10.fa	0124A1029_Enterococcus_faecalis_36_130.fa	1	1	0/1000	0
71_003_Enterococcus_faecium_38_26.fa	0124A1029_Enterococcus_faecalis_36_130.fa	0.197292	4.71E-33	8/1000	0.802708
71_003_Staphylococcus_epidermidis_32_25.fa	0124A1029_Enterococcus_faecalis_36_130.fa	1	1	0/1000	0
71_005_Klebsiella_pneumoniae_57_224.fa	0124A1029_Enterococcus_faecalis_36_130.fa	1	1	0/1000	0
71_006_Negativicoccus_succinicivorans_51_19.fa	0124A1029_Enterococcus_faecalis_36_130.fa	1	1	0/1000	0
71_006_Propionibacterium_63_31.fa	0124A1029_Enterococcus_faecalis_36_130.fa	1	1	0/1000	0
71_007_Dialister_43_7.fa	0124A1029_Enterococcus_faecalis_36_130.fa	1	1	0/1000	0
71_007_Finegoldia_magna_32_11.fa	0124A1029_Enterococcus_faecalis_36_130.fa	0.295981	0.000287768	1/1000	0.704019
71_008_Peptoniphilus_harei_30_24.fa	0124A1029_Enterococcus_faecalis_36_130.fa	0.295981	0.000236723	1/1000	0.704019
71_012_Atopobium_minutum_49_6.fa	0124A1029_Enterococcus_faecalis_36_130.fa	1	1	0/1000	0
71_012_Clostridia_36_18.fa	0124A1029_Enterococcus_faecalis_36_130.fa	0.295981	0.000290856	1/1000	0.704019
71_012_Dialister_42_11.fa	0124A1029_Enterococcus_faecalis_36_130.fa	1	1	0/1000	0
71_012_Escherichia_coli_51_665.fa	0124A1029_Enterococcus_faecalis_36_130.fa	1	1	0/1000	0
71_012_Veillonella_39_38.fa	0124A1029_Enterococcus_faecalis_36_130.fa	1	1	0/1000	0
71_013_Peptoniphilus_harei_34_8.fa	0124A1029_Enterococcus_faecalis_36_130.fa	1	1	0/1000	0
71_014_Bifidobacterium_bifidum_63_594.fa	0124A1029_Enterococcus_faecalis_36_130.fa	1	1	0/1000	0
71_014_Bifidobacterium_sp._MSTE12_58_20.fa	0124A1029_Enterococcus_faecalis_36_130.fa	1	1	0/1000	0
71_014_Enterococcus_faecalis_37_16.fa	0124A1029_Enterococcus_faecalis_36_130.fa	0.0157789	0	560/1000	0.9842211
71_014_Prevotella_40_8.fa	0124A1029_Enterococcus_faecalis_36_130.fa	1	1	0/1000	0
71_016_Bifidobacterium_scardovii_65_30.fa	0124A1029_Enterococcus_faecalis_36_130.fa	1	1	0/1000	0
71_016_Staphylococcus_epidermidis_33_7.fa	0124A1029_Enterococcus_faecalis_36_130.fa	1	1	0/1000	0
71_021_Bifidobacterium_longum_60_36.fa	0124A1029_Enterococcus_faecalis_36_130.fa	1	1	0/1000	0
88_003_Klebsiella_pneumoniae_58_404.fa	0124A1029_Enterococcus_faecalis_36_130.fa	1	1	0/1000	0
88_003_Veillonella_39_127.fa	0124A1029_Enterococcus_faecalis_36_130.fa	1	1	0/1000	0
88_007_Finegoldia_magna_32_19.fa	0124A1029_Enterococcus_faecalis_36_130.fa	1	1	0/1000	0
88_009_Enterococcus_faecalis_38_113.fa	0124A1029_Enterococcus_faecalis_36_130.fa	0.0183741	0	515/1000	0.9816259
88_014_Actinomyces_sp._S4-C9_56_10.fa	0124A1029_Enterococcus_faecalis_36_130.fa	1	1	0/1000	0
88_014_Anaerococcus_vaginalis_29_41.fa	0124A1029_Enterococcus_faecalis_36_130.fa	1	1	0/1000	0
88_014_Clostridium_paraputrificum_30_60.fa	0124A1029_Enterococcus_faecalis_36_130.fa	1	1	0/1000	0
88_014_Clostridium_sp._KLE_1755_48_124.fa	0124A1029_Enterococcus_faecalis_36_130.fa	0.295981	0.000481451	1/1000	0.704019
88_014_Streptococcus_agalactiae_35_5.fa	0124A1029_Enterococcus_faecalis_36_130.fa	1	1	0/1000	0
88_015_Finegoldia_magna_32_8.fa	0124A1029_Enterococcus_faecalis_36_130.fa	1	1	0/1000	0
88_015_Veillonella_39_370.fa	0124A1029_Enterococcus_faecalis_36_130.fa	1	1	0/1000	0
88_016_Atopobium_48_21.fa	0124A1029_Enterococcus_faecalis_36_130.fa	1	1	0/1000	0
88_017_Finegoldia_magna_32_11.fa	0124A1029_Enterococcus_faecalis_36_130.fa	1	1	0/1000	0
88_017_Firmicutes_bacterium_46_38.fa	0124A1029_Enterococcus_faecalis_36_130.fa	1	1	0/1000	0
88_017_Negativicoccus_succinicivorans_52_13.fa	0124A1029_Enterococcus_faecalis_36_130.fa	1	1	0/1000	0
88_017_Peptoclostridium_difficile_28_30.fa	0124A1029_Enterococcus_faecalis_36_130.fa	1	1	0/1000	0
93_004_Enterococcus_faecalis_38_79.fa	0124A1029_Enterococcus_faecalis_36_130.fa	0.0172424	0	534/1000	0.9827576
93_004_Haemophilus_parainfluenzae_39_44.fa	0124A1029_Enterococcus_faecalis_36_130.fa	1	1	0/1000	0
93_009_Staphylococcus_epidermidis_32_326.fa	0124A1029_Enterococcus_faecalis_36_130.fa	1	1	0/1000	0
93_010_Clostridium_perfringens_28_86.fa	0124A1029_Enterococcus_faecalis_36_130.fa	1	1	0/1000	0
93_010_Klebsiella_pneumoniae_57_401.fa	0124A1029_Enterococcus_faecalis_36_130.fa	0.295981	0.000446546	1/1000	0.704019
NECEvent2014_10_1_Escherichia_coli_52_196.fa	0124A1029_Enterococcus_faecalis_36_130.fa	1	1	0/1000	0
NECEvent2014_10_1_Lactobacillus_crispatus_36_608.fa	0124A1029_Enterococcus_faecalis_36_130.fa	1	1	0/1000	0
NECEvent2014_10_1_Lactobacillus_salivarius-rel_35_856.fa	0124A1029_Enterococcus_faecalis_36_130.fa	1	1	0/1000	0
NECEvent2014_1_2_Klebsiella_oxytoc-rel_55_317.fa	0124A1029_Enterococcus_faecalis_36_130.fa	1	1	0/1000	0
NECEvent2014_1_5_Veillonella_dispar-rel_39_197.fa	0124A1029_Enterococcus_faecalis_36_130.fa	0.295981	0.000283629	1/1000	0.704019
NECEvent2014_2_1_Enterococcus_faecalis_38_25.fa	0124A1029_Enterococcus_faecalis_36_130.fa	0.0147665	0	579/1000	0.9852335
NECEvent2014_2_1_Finegoldia_magna_32_19.fa	0124A1029_Enterococcus_faecalis_36_130.fa	0.295981	0.000253048	1/1000	0.704019
NECEvent2014_2_2_Actinomyces_HPA0247-rel_65_243_partial.fa	0124A1029_Enterococcus_faecalis_36_130.fa	1	1	0/1000	0
NECEvent2014_2_2_Peptoniphilus_harei-rel_34_8.fa	0124A1029_Enterococcus_faecalis_36_130.fa	1	1	0/1000	0
NECEvent2014_2_2_Streptococcus_salivarius-rel_39_8.fa	0124A1029_Enterococcus_faecalis_36_130.fa	0.295981	0.000304675	1/1000	0.704019
NECEvent2014_2_3_Anaerococcus_prevotii_33_80.fa	0124A1029_Enterococcus_faecalis_36_130.fa	1	1	0/1000	0
NECEvent2014_2_3_Peptoclostridium_difficile_28_21.fa	0124A1029_Enterococcus_faecalis_36_130.fa	0.295981	0.000401046	1/1000	0.704019
NECEvent2014_2_3_Veillonella_DORA_A_3_16_22-rel_38_199.fa	0124A1029_Enterococcus_faecalis_36_130.fa	0.295981	0.000281345	1/1000	0.704019
NECEvent2014_2_4_Enterobacter_cloacae_55_663.fa	0124A1029_Enterococcus_faecalis_36_130.fa	1	1	0/1000	0
NECEvent2014_2_8_Clostridium_paraputrificum_30_21.fa	0124A1029_Enterococcus_faecalis_36_130.fa	1	1	0/1000	0
NECEvent2014_2_8_Enterococcus_faecium_38_11.fa	0124A1029_Enterococcus_faecalis_36_130.fa	0.23011	4.82E-16	4/1000	0.76989
NECEvent2014_2_9_Veillonella_parvula-rel_38_132.fa	0124A1029_Enterococcus_faecalis_36_130.fa	0.263022	4.12E-08	2/1000	0.736978
NECEvent2014_3_1_Clostridium_butyricum_28_8.fa	0124A1029_Enterococcus_faecalis_36_130.fa	1	1	0/1000	0
NECEvent2014_3_1_Clostridium_ultunense-rel_31_19.fa	0124A1029_Enterococcus_faecalis_36_130.fa	0.295981	0.000401066	1/1000	0.704019
NECEvent2014_3_3_Paenibacillus_dendritiformis-rel_55_70.fa	0124A1029_Enterococcus_faecalis_36_130.fa	0.295981	0.000478037	1/1000	0.704019
NECEvent2014_3_3_Streptococcus_anginosus-rel_39_7.fa	0124A1029_Enterococcus_faecalis_36_130.fa	1	1	0/1000	0
NECEvent2014_3_3_Veillonella_parvula-rel_38_390.fa	0124A1029_Enterococcus_faecalis_36_130.fa	1	1	0/1000	0
NECEvent2014_3_4_Bifidobacterium_MSTE12-rel_58_13.fa	0124A1029_Enterococcus_faecalis_36_130.fa	1	1	0/1000	0
NECEvent2014_3_4_Clostridium_sporogenes-rel_29_5.fa	0124A1029_Enterococcus_faecalis_36_130.fa	1	1	0/1000	0
NECEvent2014_3_4_Enterococcus_faecalis_37_352.fa	0124A1029_Enterococcus_faecalis_36_130.fa	0.0170687	0	537/1000	0.9829313
NECEvent2014_3_5_Atopobium_minutum-rel_49_9.fa	0124A1029_Enterococcus_faecalis_36_130.fa	1	1	0/1000	0
NECEvent2014_3_6_Citrobacter_KTE32-rel_52_220.fa	0124A1029_Enterococcus_faecalis_36_130.fa	1	1	0/1000	0
NECEvent2014_3_6_Pseudomonas_aeruginosa_65_49.fa	0124A1029_Enterococcus_faecalis_36_130.fa	1	1	0/1000	0
NECEvent2014_3_6_Staphylococcus_epidermidis_32_14.fa	0124A1029_Enterococcus_faecalis_36_130.fa	0.295981	0.00030154	1/1000	0.704019
NECEvent2014_4_1_Clostridium_perfringens_28_318.fa	0124A1029_Enterococcus_faecalis_36_130.fa	1	1	0/1000	0
NECEvent2014_4_1_Propionibacterium_63_26.fa	0124A1029_Enterococcus_faecalis_36_130.fa	1	1	0/1000	0
NECEvent2014_4_1_Staphylococcus_epidermidis_32_27.fa	0124A1029_Enterococcus_faecalis_36_130.fa	0.295981	0.000323037	1/1000	0.704019
NECEvent2014_4_1_Streptococcus_oralis-rel_41_41.fa	0124A1029_Enterococcus_faecalis_36_130.fa	1	1	0/1000	0
NECEvent2014_4_2_Clostridium_butyricum_28_558.fa	0124A1029_Enterococcus_faecalis_36_130.fa	1	1	0/1000	0
NECEvent2014_4_2_Peptostreptococcus_anaerobius_CAG621-rel_36_16.fa	0124A1029_Enterococcus_faecalis_36_130.fa	0.295981	0.000273533	1/1000	0.704019
NECEvent2014_4_3_Actinomyces_59_538.fa	0124A1029_Enterococcus_faecalis_36_130.fa	1	1	0/1000	0
NECEvent2014_4_3_Anaerococcus_vaginalis_rel_29_20.fa	0124A1029_Enterococcus_faecalis_36_130.fa	1	1	0/1000	0
NECEvent2014_4_4_Eggerthella_1_3_56FAA-rel_64_6_partial.fa	0124A1029_Enterococcus_faecalis_36_130.fa	1	1	0/1000	0
NECEvent2014_4_4_Veillonella_38_569.fa	0124A1029_Enterococcus_faecalis_36_130.fa	0.295981	0.000281057	1/1000	0.704019
NECEvent2014_4_5_Klebsiella_pneumoniae-rel_55_15.fa	0124A1029_Enterococcus_faecalis_36_130.fa	1	1	0/1000	0
NECEvent2014_4_5_Peptoniphilus_harei-rel_33_13.fa	0124A1029_Enterococcus_faecalis_36_130.fa	1	1	0/1000	0
NECEvent2014_4_5_Veillonella_parvula-rel_38_741_partial.fa	0124A1029_Enterococcus_faecalis_36_130.fa	1	1	0/1000	0
NECEvent2014_4_7_Sutterella_wadsworthensis-rel_50_9.fa	0124A1029_Enterococcus_faecalis_36_130.fa	1	1	0/1000	0
NECEvent2014_5_1_Clostridium_paraputrificum_30_65.fa	0124A1029_Enterococcus_faecalis_36_130.fa	1	1	0/1000	0
NECEvent2014_5_2_Enterococcus_faecalis_37_15.fa	0124A1029_Enterococcus_faecalis_36_130.fa	0.017359	0	532/1000	0.982641
NECEvent2014_5_6_Finegoldia_magna_31_11.fa	0124A1029_Enterococcus_faecalis_36_130.fa	1	1	0/1000	0
NECEvent2014_5_6_Klebsiella_pneumoniae_57_39_partial.fa	0124A1029_Enterococcus_faecalis_36_130.fa	1	1	0/1000	0
NECEvent2014_5_6_Propionibacterium_HGH0353-rel_64_7.fa	0124A1029_Enterococcus_faecalis_36_130.fa	1	1	0/1000	0
NECEvent2014_5_7_Clostridium_perfringens_28_149.fa	0124A1029_Enterococcus_faecalis_36_130.fa	1	1	0/1000	0
NECEvent2014_5_7_Enterobacter_cloacae_rel_MGH25_55_278_partial.fa	0124A1029_Enterococcus_faecalis_36_130.fa	1	1	0/1000	0
NECEvent2014_5_7_Haemophilus_parainfluenzae-rel_39_109.fa	0124A1029_Enterococcus_faecalis_36_130.fa	1	1	0/1000	0
NECEvent2014_5_7_Peptoclostridium_sordelli-rel_28_6.fa	0124A1029_Enterococcus_faecalis_36_130.fa	1	1	0/1000	0
NECEvent2014_5_7_Pseudomonas_aeruginosa_66_6.fa	0124A1029_Enterococcus_faecalis_36_130.fa	1	1	0/1000	0
NECEvent2014_5_7_Streptococcus_parasanguinis-rel_42_7.fa	0124A1029_Enterococcus_faecalis_36_130.fa	0.243761	3.35E-12	3/1000	0.756239
NECEvent2014_5_8_Clostridium_butyricum_28_22.fa	0124A1029_Enterococcus_faecalis_36_130.fa	1	1	0/1000	0
NECEvent2014_5_8_Clostridium_sporogenes-rel_28_12.fa	0124A1029_Enterococcus_faecalis_36_130.fa	1	1	0/1000	0
NECEvent2014_5_8_Eggerthella_1_3_5FAA-rel_64_6.fa	0124A1029_Enterococcus_faecalis_36_130.fa	1	1	0/1000	0
NECEvent2014_5_8_Negativicoccus_succinicivorans_52_30.fa	0124A1029_Enterococcus_faecalis_36_130.fa	1	1	0/1000	0
NECEvent2014_5_8_Veillonella_oral_taxon_158-rel_39_297.fa	0124A1029_Enterococcus_faecalis_36_130.fa	0.295981	0.00029568	1/1000	0.704019
NECEvent2014_6_3_Clostridium_paraputrificum_29_53.fa	0124A1029_Enterococcus_faecalis_36_130.fa	1	1	0/1000	0
NECEvent2014_6_4_Enterococcus_faecalis_38_65.fa	0124A1029_Enterococcus_faecalis_36_130.fa	0.0180108	0	521/1000	0.9819892
NECEvent2014_6_4_Staphylococcus_epidermidis_31_30.fa	0124A1029_Enterococcus_faecalis_36_130.fa	1	1	0/1000	0
NECEvent2014_6_5_Enterobacter_cloacae_rel_55_56_partial.fa	0124A1029_Enterococcus_faecalis_36_130.fa	1	1	0/1000	0
NECEvent2014_6_6_Actinomyces_europaeus-rel_56_19.fa	0124A1029_Enterococcus_faecalis_36_130.fa	1	1	0/1000	0
NECEvent2014_6_6_Clostridiales_50_23.fa	0124A1029_Enterococcus_faecalis_36_130.fa	0.263022	2.90E-08	2/1000	0.736978
NECEvent2014_6_6_Clostridium_7_2_43FAA_28_19.fa	0124A1029_Enterococcus_faecalis_36_130.fa	1	1	0/1000	0
NECEvent2014_6_6_Clostridium_sporogenes-rel_28_10.fa	0124A1029_Enterococcus_faecalis_36_130.fa	0.295981	0.000346667	1/1000	0.704019
NECEvent2014_6_6_Veillonella_atypica-rel_39_925.fa	0124A1029_Enterococcus_faecalis_36_130.fa	1	1	0/1000	0
NECEvent2014_6_7_Citrobacter_freundii-rel_52_48_partial.fa	0124A1029_Enterococcus_faecalis_36_130.fa	1	1	0/1000	0
NECEvent2014_6_7_Clostridium_butyricum_28_125.fa	0124A1029_Enterococcus_faecalis_36_130.fa	1	1	0/1000	0
NECEvent2014_6_7_Clostridium_perfringens_28_32.fa	0124A1029_Enterococcus_faecalis_36_130.fa	1	1	0/1000	0
NECEvent2014_7_3_Bifidobacterium_breve_59_208.fa	0124A1029_Enterococcus_faecalis_36_130.fa	1	1	0/1000	0
NECEvent2014_7_3_Veillonella_atypica-rel_39_158.fa	0124A1029_Enterococcus_faecalis_36_130.fa	0.295981	0.000283901	1/1000	0.704019
NECEvent2014_8_1_Enterobacter_rel_to_cloacae_54_482_partial.fa	0124A1029_Enterococcus_faecalis_36_130.fa	1	1	0/1000	0
NECEvent2014_8_2_Enterococcus_faecalis_37_32.fa	0124A1029_Enterococcus_faecalis_36_130.fa	0.0186813	0	510/1000	0.9813187
NECEvent2014_8_3_Clostridium_butyricum_28_57.fa	0124A1029_Enterococcus_faecalis_36_130.fa	1	1	0/1000	0
NECEvent2014_8_3_Clostridium_perfringens_28_18.fa	0124A1029_Enterococcus_faecalis_36_130.fa	1	1	0/1000	0
NECEvent2014_8_4_Streptococcus_HSISS3-rel_41_5.fa	0124A1029_Enterococcus_faecalis_36_130.fa	1	1	0/1000	0
NECEvent2014_8_5_Anaerococcus_vaginalis-rel_30_8.fa	0124A1029_Enterococcus_faecalis_36_130.fa	1	1	0/1000	0
NECEvent2014_8_5_Campylobacter_ureolyticus-rel_29_16.fa	0124A1029_Enterococcus_faecalis_36_130.fa	1	1	0/1000	0
NECEvent2014_8_5_Clostridium_paraputrificum_29_42.fa	0124A1029_Enterococcus_faecalis_36_130.fa	1	1	0/1000	0
NECEvent2014_8_5_Dialister_invisus-rel_43_22.fa	0124A1029_Enterococcus_faecalis_36_130.fa	1	1	0/1000	0
NECEvent2014_8_5_Finegoldia_magna_32_9.fa	0124A1029_Enterococcus_faecalis_36_130.fa	1	1	0/1000	0
NECEvent2014_8_6_Klebsiella_pneumoniae-rel_57_348_partial.fa	0124A1029_Enterococcus_faecalis_36_130.fa	1	1	0/1000	0
NECEvent2014_8_7_Enterococcus_hirae_rel_37_6.fa	0124A1029_Enterococcus_faecalis_36_130.fa	0.23011	3.39E-16	4/1000	0.76989
NECEvent2014_9_1_Enterococcus_faecalis_37_534.fa	0124A1029_Enterococcus_faecalis_36_130.fa	0.0151342	0	572/1000	0.9848658
NECEvent2014_9_2_Staphylococcus_epidermidis_32_131.fa	0124A1029_Enterococcus_faecalis_36_130.fa	0.295981	0.0003186	1/1000	0.704019
NIHY1_03_38__Varibaculum_cambriense.contigs.fa	0124A1029_Enterococcus_faecalis_36_130.fa	1	1	0/1000	0
NIHY1_03_40__Enterococcus.contigs.fa	0124A1029_Enterococcus_faecalis_36_130.fa	0.295981	0.000362667	1/1000	0.704019
NIHY1_03_41__Actinomyces.contigs.fa	0124A1029_Enterococcus_faecalis_36_130.fa	1	1	0/1000	0
NIHY1_03_46__Enterococcus_faecalis.contigs.fa	0124A1029_Enterococcus_faecalis_36_130.fa	0.0186813	0	510/1000	0.9813187
NIHY1_03_47__Dermabacter_sp_HFH0086.contigs.fa	0124A1029_Enterococcus_faecalis_36_130.fa	1	1	0/1000	0
NIHY1_03_48__Veillonella_parvula_rel.contigs.fa	0124A1029_Enterococcus_faecalis_36_130.fa	1	1	0/1000	0
NIHY1_03_52__Streptococcus_lutetiensis.contigs.fa	0124A1029_Enterococcus_faecalis_36_130.fa	0.243761	2.90E-12	3/1000	0.756239
NIHY1_03_57__Escherichia_coli.contigs.fa	0124A1029_Enterococcus_faecalis_36_130.fa	1	1	0/1000	0
NIHY1_03_63__Enterobacteriales.contigs.fa	0124A1029_Enterococcus_faecalis_36_130.fa	1	1	0/1000	0
NIHY1_04_37__Actinomyces_europaeus.contigs.fa	0124A1029_Enterococcus_faecalis_36_130.fa	0.295981	0.000270671	1/1000	0.704019
NIHY1_04_38__Veillonella.contigs.fa	0124A1029_Enterococcus_faecalis_36_130.fa	1	1	0/1000	0
NIHY1_04_42__Staphylococcus_sp_M0480.contigs.fa	0124A1029_Enterococcus_faecalis_36_130.fa	0.295981	0.000295664	1/1000	0.704019
NIHY1_04_44__Enterococcus_hirae.contigs.fa	0124A1029_Enterococcus_faecalis_36_130.fa	0.23011	5.22E-16	4/1000	0.76989
NIHY1_04_45__Clostridium_difficile.contigs.fa	0124A1029_Enterococcus_faecalis_36_130.fa	1	1	0/1000	0
NIHY1_04_47__Enterobacter.contigs.fa	0124A1029_Enterococcus_faecalis_36_130.fa	1	1	0/1000	0
NIHY1_04_48__Pseudomonas_aeruginosa.contigs.fa	0124A1029_Enterococcus_faecalis_36_130.fa	1	1	0/1000	0
NIHY1_04_50__Clostridiales.contigs.fa	0124A1029_Enterococcus_faecalis_36_130.fa	1	1	0/1000	0
NIHY1_08_32__Bacteroides.contigs.fa	0124A1029_Enterococcus_faecalis_36_130.fa	1	1	0/1000	0
NIHY1_08_33__Klebsiella_pneumoniae.contigs.fa	0124A1029_Enterococcus_faecalis_36_130.fa	1	1	0/1000	0
NIHY1_08_38__Staphylococcus_epidermidis.contigs.fa	0124A1029_Enterococcus_faecalis_36_130.fa	1	1	0/1000	0
NIHY1_08_40__Escherichia_coli.contigs.fa	0124A1029_Enterococcus_faecalis_36_130.fa	1	1	0/1000	0
NIHY1_08_41__Pseudomonas_aeruginosa.contigs.fa	0124A1029_Enterococcus_faecalis_36_130.fa	1	1	0/1000	0
NIHY1_09_195__Haemophilus_parainfluenzae.contigs.fa	0124A1029_Enterococcus_faecalis_36_130.fa	1	1	0/1000	0
NIHY1_09_196__Clostridiales.contigs.fa	0124A1029_Enterococcus_faecalis_36_130.fa	0.295981	0.000378927	1/1000	0.704019
NIHY1_09_293__Erysipelotrichales.contigs.fa	0124A1029_Enterococcus_faecalis_36_130.fa	0.243761	1.07E-11	3/1000	0.756239
NIHY1_09_59__Enterococcus_faecalis.contigs.fa	0124A1029_Enterococcus_faecalis_36_130.fa	0.0160531	0	555/1000	0.9839469
NIHY1_09_61__Klebsiella_oxytoca.contigs.fa	0124A1029_Enterococcus_faecalis_36_130.fa	1	1	0/1000	0
NIHY1_09_63__Streptococcus_agalactiae.contigs.fa	0124A1029_Enterococcus_faecalis_36_130.fa	0.295981	0.000286031	1/1000	0.704019
NIHY1_09_64__Clostridium.contigs.fa	0124A1029_Enterococcus_faecalis_36_130.fa	1	1	0/1000	0
NIHY1_09_75__Staphylococcus_epidermidis.contigs.fa	0124A1029_Enterococcus_faecalis_36_130.fa	0.295981	0.000345254	1/1000	0.704019
NIHY1_11_24__Veillonella.contigs.fa	0124A1029_Enterococcus_faecalis_36_130.fa	1	1	0/1000	0
NIHY1_11_25__Staphylococcus_epidermidis.contigs.fa	0124A1029_Enterococcus_faecalis_36_130.fa	0.295981	0.000287	1/1000	0.704019
NIHY1_11_27__Pantoea.contigs.fa	0124A1029_Enterococcus_faecalis_36_130.fa	1	1	0/1000	0
NIHY1_11_28__Enterococcus_faecalis.contigs.fa	0124A1029_Enterococcus_faecalis_36_130.fa	0.00243596	0	905/1000	0.99756404
NIHY1_11_30__Propionibacterium.contigs.fa	0124A1029_Enterococcus_faecalis_36_130.fa	1	1	0/1000	0
NIHY1_11_31__Enterobacter_aerogenes.contigs.fa	0124A1029_Enterococcus_faecalis_36_130.fa	1	1	0/1000	0
NIHY1_14_298__Pseudomonas_aeruginosa.contigs.fa	0124A1029_Enterococcus_faecalis_36_130.fa	1	1	0/1000	0
NIHY1_14_59__Dermabacter_sp_HFH0086.contigs.fa	0124A1029_Enterococcus_faecalis_36_130.fa	1	1	0/1000	0
NIHY1_14_60__Gemella_haemolysans_rel.contigs.fa	0124A1029_Enterococcus_faecalis_36_130.fa	1	1	0/1000	0
NIHY1_14_65__Enterococcus_faecalis.contigs.fa	0124A1029_Enterococcus_faecalis_36_130.fa	0.016782	0	542/1000	0.983218
NIHY1_14_66__Serratia_marcescens.contigs.fa	0124A1029_Enterococcus_faecalis_36_130.fa	1	1	0/1000	0
NIHY1_14_70__Corynebacterium.contigs.fa	0124A1029_Enterococcus_faecalis_36_130.fa	1	1	0/1000	0
NIHY1_14_71__Clostridium.contigs.fa	0124A1029_Enterococcus_faecalis_36_130.fa	1	1	0/1000	0
NIHY1_14_79__Escherichia_coli.contigs.fa	0124A1029_Enterococcus_faecalis_36_130.fa	1	1	0/1000	0
NIHY1_14_80__Finegoldia_magna.contigs.fa	0124A1029_Enterococcus_faecalis_36_130.fa	0.154223	6.87E-90	20/1000	0.845777
NIHY1_14_98__Paenibacillus.contigs.fa	0124A1029_Enterococcus_faecalis_36_130.fa	1	1	0/1000	0
NIHY1_14_99__Staphylococcus_epidermidis.contigs.fa	0124A1029_Enterococcus_faecalis_36_130.fa	0.295981	0.000322517	1/1000	0.704019
NIHY1_17_34__Negativicoccus_succinicivorans.contigs.fa	0124A1029_Enterococcus_faecalis_36_130.fa	1	1	0/1000	0
NIHY1_17_38__Enterobacter.contigs.fa	0124A1029_Enterococcus_faecalis_36_130.fa	1	1	0/1000	0
NIHY1_18_39__Finegoldia_magna.contigs.fa	0124A1029_Enterococcus_faecalis_36_130.fa	1	1	0/1000	0
NIHY1_18_41__Enterobacter_aerogenes.contigs.fa	0124A1029_Enterococcus_faecalis_36_130.fa	1	1	0/1000	0
NIHY1_18_42__Klebsiella_oxytoca.contigs.fa	0124A1029_Enterococcus_faecalis_36_130.fa	1	1	0/1000	0
NIHY1_18_43__Enterococcus_faecalis.contigs.fa	0124A1029_Enterococcus_faecalis_36_130.fa	0.0180108	0	521/1000	0.9819892
NIHY1_18_44__Clostridium_perfringens.contigs.fa	0124A1029_Enterococcus_faecalis_36_130.fa	1	1	0/1000	0
NIHY1_18_86__Propionibacterium.contigs.fa	0124A1029_Enterococcus_faecalis_36_130.fa	1	1	0/1000	0
NIHY1_18_91__Staphylococcus_epidermidis.contigs.fa	0124A1029_Enterococcus_faecalis_36_130.fa	1	1	0/1000	0
NIHY1_19_130__Bacteroides.contigs.fa	0124A1029_Enterococcus_faecalis_36_130.fa	1	1	0/1000	0
NIHY1_19_132__Escherichia_coli.contigs.fa	0124A1029_Enterococcus_faecalis_36_130.fa	1	1	0/1000	0
NIHY1_19_47__Propionibacterium.contigs.fa	0124A1029_Enterococcus_faecalis_36_130.fa	1	1	0/1000	0
NIHY1_19_49__Staphylococcus_aureus.contigs.fa	0124A1029_Enterococcus_faecalis_36_130.fa	1	1	0/1000	0
NIHY1_19_50__Haemophilus_parainfluenzae.contigs.fa	0124A1029_Enterococcus_faecalis_36_130.fa	1	1	0/1000	0
NIHY1_19_51__Enterococcus_faecium.contigs.fa	0124A1029_Enterococcus_faecalis_36_130.fa	0.263022	5.36E-08	2/1000	0.736978
NIHY1_19_52__Negativicoccus_succinicivorans.contigs.fa	0124A1029_Enterococcus_faecalis_36_130.fa	1	1	0/1000	0
NIHY1_19_59__Veillonella_sp_oral_taxon_158_rel.contigs.fa	0124A1029_Enterococcus_faecalis_36_130.fa	1	1	0/1000	0
NIHY1_19_60__Clostridium_II.contigs.fa	0124A1029_Enterococcus_faecalis_36_130.fa	1	1	0/1000	0
NIHY1_19_63__Klebsiella_oxytoca_II.contigs.fa	0124A1029_Enterococcus_faecalis_36_130.fa	1	1	0/1000	0
NIHY1_21_42__Propionibacterium_acnes.contigs.fa	0124A1029_Enterococcus_faecalis_36_130.fa	1	1	0/1000	0
NIHY1_21_43__Haemophilus_parainfluenzae.contigs.fa	0124A1029_Enterococcus_faecalis_36_130.fa	0.295981	0.000293116	1/1000	0.704019
NIHY1_21_44__Enterococcus_faecalis.contigs.fa	0124A1029_Enterococcus_faecalis_36_130.fa	0.0171844	0	535/1000	0.9828156
NIHY1_21_45__Staphylococcus_aureus.contigs.fa	0124A1029_Enterococcus_faecalis_36_130.fa	0.295981	0.000329716	1/1000	0.704019
NIHY1_21_51__Clostridium_sporogenes.contigs.fa	0124A1029_Enterococcus_faecalis_36_130.fa	1	1	0/1000	0
NIHY1_23_101__Klebsiella_oxytoca.contigs.fa	0124A1029_Enterococcus_faecalis_36_130.fa	1	1	0/1000	0
NIHY1_23_103__Clostridium_perfringens.contigs.fa	0124A1029_Enterococcus_faecalis_36_130.fa	1	1	0/1000	0
NIHY1_23_108__Klebsiella_pneumoniae.contigs.fa	0124A1029_Enterococcus_faecalis_36_130.fa	1	1	0/1000	0
NIHY1_23_111__Escherichia_coli.contigs.fa	0124A1029_Enterococcus_faecalis_36_130.fa	1	1	0/1000	0
NIHY1_23_113__Bacteroides.contigs.fa	0124A1029_Enterococcus_faecalis_36_130.fa	1	1	0/1000	0
NIHY1_23_115__Proteus_mirabilis.contigs.fa	0124A1029_Enterococcus_faecalis_36_130.fa	1	1	0/1000	0
NIHY1_23_120__Eggerthella.contigs.fa	0124A1029_Enterococcus_faecalis_36_130.fa	0.295981	0.000378596	1/1000	0.704019
NIHY1_23_125__Coriobacteriaceae.contigs.fa	0124A1029_Enterococcus_faecalis_36_130.fa	1	1	0/1000	0
NIHY1_23_126__Haemophilus_parainfluenzae.contigs.fa	0124A1029_Enterococcus_faecalis_36_130.fa	0.295981	0.00029632	1/1000	0.704019
NIHY1_23_130__Peptostreptococcus_rel.contigs.fa	0124A1029_Enterococcus_faecalis_36_130.fa	1	1	0/1000	0
NIHY1_23_133__Enterococcus_faecium.contigs.fa	0124A1029_Enterococcus_faecalis_36_130.fa	0.210897	2.06E-24	6/1000	0.789103
NIHY1_23_134__Staphylococcus_aureus.contigs.fa	0124A1029_Enterococcus_faecalis_36_130.fa	1	1	0/1000	0
NIHY1_23_135__Veillonella.contigs.fa	0124A1029_Enterococcus_faecalis_36_130.fa	1	1	0/1000	0
NIHY1_23_137__Staphylococcus_epidermidis.contigs.fa	0124A1029_Enterococcus_faecalis_36_130.fa	1	1	0/1000	0
S2_003_000_R1_55_S2_003_000_R1.fa	0124A1029_Enterococcus_faecalis_36_130.fa	1	1	0/1000	0
S2_003_000_R1_80_S2_003_000_R1.fa	0124A1029_Enterococcus_faecalis_36_130.fa	1	1	0/1000	0
S2_003_000_R1_96_S2_003_000_R1.fa	0124A1029_Enterococcus_faecalis_36_130.fa	1	1	0/1000	0
S2_003_000_R1_maxbin2.maxbin.004.fasta_S2_003_000_R1.fa	0124A1029_Enterococcus_faecalis_36_130.fa	1	1	0/1000	0
S2_003_000_R1_maxbin2.maxbin.012.fasta_S2_003_000_R1.fa	0124A1029_Enterococcus_faecalis_36_130.fa	0.295981	0.000316223	1/1000	0.704019
S2_003_000_R2_107_S2_003_000_R2.fa	0124A1029_Enterococcus_faecalis_36_130.fa	1	1	0/1000	0
S2_003_000_R2_36_S2_003_000_R2.fa	0124A1029_Enterococcus_faecalis_36_130.fa	1	1	0/1000	0
S2_003_000_R2_38_S2_003_000_R2.fa	0124A1029_Enterococcus_faecalis_36_130.fa	1	1	0/1000	0
S2_003_000_R2_70_S2_003_000_R2.fa	0124A1029_Enterococcus_faecalis_36_130.fa	1	1	0/1000	0
S2_003_000_R2_72_S2_003_000_R2.fa	0124A1029_Enterococcus_faecalis_36_130.fa	1	1	0/1000	0
S2_003_000_R2_87_S2_003_000_R2.fa	0124A1029_Enterococcus_faecalis_36_130.fa	1	1	0/1000	0
S2_003_000_R2_abawaca.156.fasta_S2_003_000_R2.fa	0124A1029_Enterococcus_faecalis_36_130.fa	1	1	0/1000	0
S2_003_000_R2_abawaca.65.fasta_S2_003_000_R2.fa	0124A1029_Enterococcus_faecalis_36_130.fa	1	1	0/1000	0
S2_003_000_R2_abawaca.99.fasta_S2_003_000_R2.fa	0124A1029_Enterococcus_faecalis_36_130.fa	1	1	0/1000	0
S2_003_000_R2_maxbin2.maxbin.007.fasta_S2_003_000_R2.fa	0124A1029_Enterococcus_faecalis_36_130.fa	1	1	0/1000	0
S2_003_000_R2_maxbin2.maxbin.026.fasta_S2_003_000_R2.fa	0124A1029_Enterococcus_faecalis_36_130.fa	1	1	0/1000	0
S2_003_000_R2_maxbin2.maxbin.027.fasta_S2_003_000_R2.fa	0124A1029_Enterococcus_faecalis_36_130.fa	1	1	0/1000	0
S2_003_000_R2_maxbin2.maxbin.031.fasta_S2_003_000_R2.fa	0124A1029_Enterococcus_faecalis_36_130.fa	1	1	0/1000	0
S2_003_000_R2_maxbin2.maxbin.037.fasta_S2_003_000_R2.fa	0124A1029_Enterococcus_faecalis_36_130.fa	1	1	0/1000	0
S2_003_000_R2_maxbin2.maxbin.043.fasta_S2_003_000_R2.fa	0124A1029_Enterococcus_faecalis_36_130.fa	1	1	0/1000	0
S2_003_000_R2_maxbin2.maxbin.048.fasta_S2_003_000_R2.fa	0124A1029_Enterococcus_faecalis_36_130.fa	1	1	0/1000	0
S2_003_000_R2_maxbin2.maxbin.049.fasta_S2_003_000_R2.fa	0124A1029_Enterococcus_faecalis_36_130.fa	1	1	0/1000	0
S2_003_000_R3_31_S2_003_000_R3.fa	0124A1029_Enterococcus_faecalis_36_130.fa	1	1	0/1000	0
S2_003_000_R3_44_S2_003_000_R3.fa	0124A1029_Enterococcus_faecalis_36_130.fa	1	1	0/1000	0
S2_003_000_R3_4_S2_003_000_R3.fa	0124A1029_Enterococcus_faecalis_36_130.fa	1	1	0/1000	0
S2_003_000_R3_79_S2_003_000_R3.fa	0124A1029_Enterococcus_faecalis_36_130.fa	1	1	0/1000	0
S2_003_000_R3_abawaca.25.fasta_S2_003_000_R3.fa	0124A1029_Enterococcus_faecalis_36_130.fa	1	1	0/1000	0
S2_003_000_R3_maxbin2.maxbin.039.fasta_S2_003_000_R3.fa	0124A1029_Enterococcus_faecalis_36_130.fa	1	1	0/1000	0
S2_005_001_R1_102_S2_005_001_R1.fa	0124A1029_Enterococcus_faecalis_36_130.fa	1	1	0/1000	0
S2_005_001_R1_55_S2_005_001_R1.fa	0124A1029_Enterococcus_faecalis_36_130.fa	1	1	0/1000	0
S2_005_001_R1_67_S2_005_001_R1.fa	0124A1029_Enterococcus_faecalis_36_130.fa	1	1	0/1000	0
S2_005_001_R1_abawaca.56.fasta_S2_005_001_R1.fa	0124A1029_Enterococcus_faecalis_36_130.fa	1	1	0/1000	0
S2_005_001_R1_abawaca.67.fasta_S2_005_001_R1.fa	0124A1029_Enterococcus_faecalis_36_130.fa	1	1	0/1000	0
S2_005_001_R1_abawaca.77.fasta_S2_005_001_R1.fa	0124A1029_Enterococcus_faecalis_36_130.fa	1	1	0/1000	0
S2_005_001_R1_maxbin2.maxbin.009.fasta_S2_005_001_R1.fa	0124A1029_Enterococcus_faecalis_36_130.fa	1	1	0/1000	0
S2_005_001_R1_maxbin2.maxbin.015.fasta_S2_005_001_R1.fa	0124A1029_Enterococcus_faecalis_36_130.fa	1	1	0/1000	0
S2_005_001_R1_maxbin2.maxbin.023.fasta_S2_005_001_R1.fa	0124A1029_Enterococcus_faecalis_36_130.fa	1	1	0/1000	0
S2_005_001_R2_118_S2_005_001_R2.fa	0124A1029_Enterococcus_faecalis_36_130.fa	1	1	0/1000	0
S2_005_001_R2_21_S2_005_001_R2.fa	0124A1029_Enterococcus_faecalis_36_130.fa	1	1	0/1000	0
S2_005_001_R2_25_S2_005_001_R2.fa	0124A1029_Enterococcus_faecalis_36_130.fa	1	1	0/1000	0
S2_005_001_R2_2_S2_005_001_R2.fa	0124A1029_Enterococcus_faecalis_36_130.fa	1	1	0/1000	0
S2_005_001_R2_30_S2_005_001_R2.fa	0124A1029_Enterococcus_faecalis_36_130.fa	1	1	0/1000	0
S2_005_001_R2_43_S2_005_001_R2.fa	0124A1029_Enterococcus_faecalis_36_130.fa	1	1	0/1000	0
S2_005_001_R2_70_S2_005_001_R2.fa	0124A1029_Enterococcus_faecalis_36_130.fa	1	1	0/1000	0
S2_005_001_R2_75_S2_005_001_R2.fa	0124A1029_Enterococcus_faecalis_36_130.fa	1	1	0/1000	0
S2_005_001_R2_83_S2_005_001_R2.fa	0124A1029_Enterococcus_faecalis_36_130.fa	1	1	0/1000	0
S2_005_001_R2_95_S2_005_001_R2.fa	0124A1029_Enterococcus_faecalis_36_130.fa	1	1	0/1000	0
S2_005_001_R2_abawaca.115.fasta_S2_005_001_R2.fa	0124A1029_Enterococcus_faecalis_36_130.fa	1	1	0/1000	0
S2_005_001_R2_abawaca.17.fasta_S2_005_001_R2.fa	0124A1029_Enterococcus_faecalis_36_130.fa	1	1	0/1000	0
S2_005_001_R2_abawaca.187.fasta_S2_005_001_R2.fa	0124A1029_Enterococcus_faecalis_36_130.fa	0.295981	0.000362027	1/1000	0.704019
S2_005_001_R2_abawaca.71.fasta_S2_005_001_R2.fa	0124A1029_Enterococcus_faecalis_36_130.fa	1	1	0/1000	0
S2_005_001_R2_maxbin2.maxbin.010.fasta_S2_005_001_R2.fa	0124A1029_Enterococcus_faecalis_36_130.fa	1	1	0/1000	0
S2_005_001_R3_maxbin2.maxbin.006.fasta_S2_005_001_R3.fa	0124A1029_Enterococcus_faecalis_36_130.fa	1	1	0/1000	0
S2_005_002_R1_49_S2_005_002_R1.fa	0124A1029_Enterococcus_faecalis_36_130.fa	0.295981	0.000295814	1/1000	0.704019
S2_005_002_R1_77_S2_005_002_R1.fa	0124A1029_Enterococcus_faecalis_36_130.fa	1	1	0/1000	0
S2_005_002_R1_abawaca.18.fasta_S2_005_002_R1.fa	0124A1029_Enterococcus_faecalis_36_130.fa	1	1	0/1000	0
S2_005_002_R1_abawaca.5.fasta_S2_005_002_R1.fa	0124A1029_Enterococcus_faecalis_36_130.fa	1	1	0/1000	0
S2_005_002_R2_108_S2_005_002_R2.fa	0124A1029_Enterococcus_faecalis_36_130.fa	1	1	0/1000	0
S2_005_002_R2_124_S2_005_002_R2.fa	0124A1029_Enterococcus_faecalis_36_130.fa	1	1	0/1000	0
S2_005_002_R2_12_S2_005_002_R2.fa	0124A1029_Enterococcus_faecalis_36_130.fa	1	1	0/1000	0
S2_005_002_R2_139_S2_005_002_R2.fa	0124A1029_Enterococcus_faecalis_36_130.fa	1	1	0/1000	0
S2_005_002_R2_41_S2_005_002_R2.fa	0124A1029_Enterococcus_faecalis_36_130.fa	1	1	0/1000	0
S2_005_002_R2_69_S2_005_002_R2.fa	0124A1029_Enterococcus_faecalis_36_130.fa	1	1	0/1000	0
S2_005_002_R2_73_S2_005_002_R2.fa	0124A1029_Enterococcus_faecalis_36_130.fa	1	1	0/1000	0
S2_005_002_R2_99_S2_005_002_R2.fa	0124A1029_Enterococcus_faecalis_36_130.fa	1	1	0/1000	0
S2_005_002_R2_9_S2_005_002_R2.fa	0124A1029_Enterococcus_faecalis_36_130.fa	1	1	0/1000	0
S2_005_002_R2_abawaca.121.fasta_S2_005_002_R2.fa	0124A1029_Enterococcus_faecalis_36_130.fa	1	1	0/1000	0
S2_005_002_R2_abawaca.131.fasta_S2_005_002_R2.fa	0124A1029_Enterococcus_faecalis_36_130.fa	1	1	0/1000	0
S2_005_002_R2_abawaca.183.fasta_S2_005_002_R2.fa	0124A1029_Enterococcus_faecalis_36_130.fa	1	1	0/1000	0
S2_005_002_R2_abawaca.49.fasta_S2_005_002_R2.fa	0124A1029_Enterococcus_faecalis_36_130.fa	1	1	0/1000	0
S2_005_002_R2_abawaca.78.fasta_S2_005_002_R2.fa	0124A1029_Enterococcus_faecalis_36_130.fa	1	1	0/1000	0
S2_005_002_R2_maxbin2.maxbin.002.fasta_S2_005_002_R2.fa	0124A1029_Enterococcus_faecalis_36_130.fa	1	1	0/1000	0
S2_005_002_R2_maxbin2.maxbin.007.fasta_S2_005_002_R2.fa	0124A1029_Enterococcus_faecalis_36_130.fa	1	1	0/1000	0
S2_005_002_R2_maxbin2.maxbin.017.fasta_S2_005_002_R2.fa	0124A1029_Enterococcus_faecalis_36_130.fa	1	1	0/1000	0
S2_005_002_R3_21_S2_005_002_R3.fa	0124A1029_Enterococcus_faecalis_36_130.fa	0.0218499	0	462/1000	0.9781501
S2_005_002_R3_32_S2_005_002_R3.fa	0124A1029_Enterococcus_faecalis_36_130.fa	1	1	0/1000	0
S2_005_003_R1_31_S2_005_003_R1.fa	0124A1029_Enterococcus_faecalis_36_130.fa	1	1	0/1000	0
S2_005_003_R1_35_S2_005_003_R1.fa	0124A1029_Enterococcus_faecalis_36_130.fa	0.0183741	0	515/1000	0.9816259
S2_005_003_R1_62_S2_005_003_R1.fa	0124A1029_Enterococcus_faecalis_36_130.fa	1	1	0/1000	0
S2_005_003_R1_abawaca.14.fasta_S2_005_003_R1.fa	0124A1029_Enterococcus_faecalis_36_130.fa	1	1	0/1000	0
S2_005_003_R1_abawaca.39.fasta_S2_005_003_R1.fa	0124A1029_Enterococcus_faecalis_36_130.fa	0.186761	4.60E-42	10/1000	0.813239
S2_005_003_R1_maxbin2.maxbin.013.fasta_S2_005_003_R1.fa	0124A1029_Enterococcus_faecalis_36_130.fa	1	1	0/1000	0
S2_005_003_R1_maxbin2.maxbin.021.fasta_S2_005_003_R1.fa	0124A1029_Enterococcus_faecalis_36_130.fa	1	1	0/1000	0
S2_005_003_R2_102_S2_005_003_R2.fa	0124A1029_Enterococcus_faecalis_36_130.fa	1	1	0/1000	0
S2_005_003_R2_104_S2_005_003_R2.fa	0124A1029_Enterococcus_faecalis_36_130.fa	1	1	0/1000	0
S2_005_003_R2_128_S2_005_003_R2.fa	0124A1029_Enterococcus_faecalis_36_130.fa	1	1	0/1000	0
S2_005_003_R2_143_S2_005_003_R2.fa	0124A1029_Enterococcus_faecalis_36_130.fa	1	1	0/1000	0
S2_005_003_R2_16_S2_005_003_R2.fa	0124A1029_Enterococcus_faecalis_36_130.fa	1	1	0/1000	0
S2_005_003_R2_17_S2_005_003_R2.fa	0124A1029_Enterococcus_faecalis_36_130.fa	1	1	0/1000	0
S2_005_003_R2_20_S2_005_003_R2.fa	0124A1029_Enterococcus_faecalis_36_130.fa	1	1	0/1000	0
S2_005_003_R2_26_S2_005_003_R2.fa	0124A1029_Enterococcus_faecalis_36_130.fa	1	1	0/1000	0
S2_005_003_R2_59_S2_005_003_R2.fa	0124A1029_Enterococcus_faecalis_36_130.fa	1	1	0/1000	0
S2_005_003_R2_abawaca.103.fasta_S2_005_003_R2.fa	0124A1029_Enterococcus_faecalis_36_130.fa	1	1	0/1000	0
S2_005_003_R2_abawaca.107.fasta_S2_005_003_R2.fa	0124A1029_Enterococcus_faecalis_36_130.fa	0.295981	0.000473203	1/1000	0.704019
S2_005_003_R2_abawaca.189.fasta_S2_005_003_R2.fa	0124A1029_Enterococcus_faecalis_36_130.fa	1	1	0/1000	0
S2_005_003_R2_abawaca.227.fasta_S2_005_003_R2.fa	0124A1029_Enterococcus_faecalis_36_130.fa	1	1	0/1000	0
S2_005_003_R2_abawaca.239.fasta_S2_005_003_R2.fa	0124A1029_Enterococcus_faecalis_36_130.fa	1	1	0/1000	0
S2_005_003_R2_abawaca.291.fasta_S2_005_003_R2.fa	0124A1029_Enterococcus_faecalis_36_130.fa	1	1	0/1000	0
S2_005_003_R2_abawaca.71.fasta_S2_005_003_R2.fa	0124A1029_Enterococcus_faecalis_36_130.fa	1	1	0/1000	0
S2_005_003_R2_maxbin2.maxbin.017.fasta_S2_005_003_R2.fa	0124A1029_Enterococcus_faecalis_36_130.fa	1	1	0/1000	0
S2_005_003_R2_maxbin2.maxbin.033.fasta_S2_005_003_R2.fa	0124A1029_Enterococcus_faecalis_36_130.fa	1	1	0/1000	0
S2_005_003_R2_maxbin2.maxbin.047.fasta_S2_005_003_R2.fa	0124A1029_Enterococcus_faecalis_36_130.fa	1	1	0/1000	0
S2_005_003_R2_maxbin2.maxbin.055.fasta_S2_005_003_R2.fa	0124A1029_Enterococcus_faecalis_36_130.fa	1	1	0/1000	0
S2_005_003_R2_maxbin2.maxbin.057.fasta_S2_005_003_R2.fa	0124A1029_Enterococcus_faecalis_36_130.fa	1	1	0/1000	0
S2_005_003_R3_41_S2_005_003_R3.fa	0124A1029_Enterococcus_faecalis_36_130.fa	1	1	0/1000	0
S2_005_003_R3_56_S2_005_003_R3.fa	0124A1029_Enterococcus_faecalis_36_130.fa	0.263022	4.31E-08	2/1000	0.736978
S2_005_003_R3_72_S2_005_003_R3.fa	0124A1029_Enterococcus_faecalis_36_130.fa	1	1	0/1000	0
S2_005_003_R3_82_S2_005_003_R3.fa	0124A1029_Enterococcus_faecalis_36_130.fa	1	1	0/1000	0
S2_005_003_R3_maxbin2.maxbin.012.fasta_S2_005_003_R3.fa	0124A1029_Enterococcus_faecalis_36_130.fa	1	1	0/1000	0
S2_006_000_R1_52_S2_006_000_R1.fa	0124A1029_Enterococcus_faecalis_36_130.fa	1	1	0/1000	0
S2_006_000_R1_62_S2_006_000_R1.fa	0124A1029_Enterococcus_faecalis_36_130.fa	1	1	0/1000	0
S2_006_000_R1_78_S2_006_000_R1.fa	0124A1029_Enterococcus_faecalis_36_130.fa	1	1	0/1000	0
S2_006_000_R1_94_S2_006_000_R1.fa	0124A1029_Enterococcus_faecalis_36_130.fa	1	1	0/1000	0
S2_006_000_R1_abawaca.5.fasta_S2_006_000_R1.fa	0124A1029_Enterococcus_faecalis_36_130.fa	1	1	0/1000	0
S2_006_000_R1_maxbin2.maxbin.012.fasta_S2_006_000_R1.fa	0124A1029_Enterococcus_faecalis_36_130.fa	1	1	0/1000	0
S2_006_000_R1_maxbin2.maxbin.040.fasta_S2_006_000_R1.fa	0124A1029_Enterococcus_faecalis_36_130.fa	0.295981	0.000312247	1/1000	0.704019
S2_006_000_R2_115_S2_006_000_R2.fa	0124A1029_Enterococcus_faecalis_36_130.fa	1	1	0/1000	0
S2_006_000_R2_11_S2_006_000_R2.fa	0124A1029_Enterococcus_faecalis_36_130.fa	0.295981	0.000290089	1/1000	0.704019
S2_006_000_R2_143_S2_006_000_R2.fa	0124A1029_Enterococcus_faecalis_36_130.fa	1	1	0/1000	0
S2_006_000_R2_14_S2_006_000_R2.fa	0124A1029_Enterococcus_faecalis_36_130.fa	1	1	0/1000	0
S2_006_000_R2_56_S2_006_000_R2.fa	0124A1029_Enterococcus_faecalis_36_130.fa	1	1	0/1000	0
S2_006_000_R2_60_S2_006_000_R2.fa	0124A1029_Enterococcus_faecalis_36_130.fa	1	1	0/1000	0
S2_006_000_R2_73_S2_006_000_R2.fa	0124A1029_Enterococcus_faecalis_36_130.fa	1	1	0/1000	0
S2_006_000_R2_88_S2_006_000_R2.fa	0124A1029_Enterococcus_faecalis_36_130.fa	1	1	0/1000	0
S2_006_000_R2_91_S2_006_000_R2.fa	0124A1029_Enterococcus_faecalis_36_130.fa	1	1	0/1000	0
S2_006_000_R2_abawaca.124.fasta_S2_006_000_R2.fa	0124A1029_Enterococcus_faecalis_36_130.fa	1	1	0/1000	0
S2_006_000_R2_abawaca.171.fasta_S2_006_000_R2.fa	0124A1029_Enterococcus_faecalis_36_130.fa	1	1	0/1000	0
S2_006_000_R2_abawaca.226.fasta_S2_006_000_R2.fa	0124A1029_Enterococcus_faecalis_36_130.fa	0.295981	0.000405522	1/1000	0.704019
S2_006_000_R2_abawaca.227.fasta_S2_006_000_R2.fa	0124A1029_Enterococcus_faecalis_36_130.fa	1	1	0/1000	0
S2_006_000_R2_abawaca.331.fasta_S2_006_000_R2.fa	0124A1029_Enterococcus_faecalis_36_130.fa	1	1	0/1000	0
S2_006_000_R2_abawaca.339.fasta_S2_006_000_R2.fa	0124A1029_Enterococcus_faecalis_36_130.fa	1	1	0/1000	0
S2_006_000_R2_abawaca.357.fasta_S2_006_000_R2.fa	0124A1029_Enterococcus_faecalis_36_130.fa	1	1	0/1000	0
S2_006_000_R2_abawaca.37.fasta_S2_006_000_R2.fa	0124A1029_Enterococcus_faecalis_36_130.fa	1	1	0/1000	0
S2_006_000_R2_maxbin2.maxbin.001.fasta_S2_006_000_R2.fa	0124A1029_Enterococcus_faecalis_36_130.fa	0.295981	0.000270076	1/1000	0.704019
S2_006_000_R2_maxbin2.maxbin.017.fasta_S2_006_000_R2.fa	0124A1029_Enterococcus_faecalis_36_130.fa	1	1	0/1000	0
S2_006_000_R2_maxbin2.maxbin.024.fasta_S2_006_000_R2.fa	0124A1029_Enterococcus_faecalis_36_130.fa	1	1	0/1000	0
S2_006_000_R3_95_S2_006_000_R3.fa	0124A1029_Enterococcus_faecalis_36_130.fa	1	1	0/1000	0
S2_009_000_R1_56_S2_009_000_R1.fa	0124A1029_Enterococcus_faecalis_36_130.fa	1	1	0/1000	0
S2_009_000_R1_89_S2_009_000_R1.fa	0124A1029_Enterococcus_faecalis_36_130.fa	1	1	0/1000	0
S2_009_000_R1_maxbin2.maxbin.001.fasta_S2_009_000_R1.fa	0124A1029_Enterococcus_faecalis_36_130.fa	1	1	0/1000	0
S2_009_000_R2_106_S2_009_000_R2.fa	0124A1029_Enterococcus_faecalis_36_130.fa	1	1	0/1000	0
S2_009_000_R2_122_S2_009_000_R2.fa	0124A1029_Enterococcus_faecalis_36_130.fa	1	1	0/1000	0
S2_009_000_R2_18_S2_009_000_R2.fa	0124A1029_Enterococcus_faecalis_36_130.fa	1	1	0/1000	0
S2_009_000_R2_35_S2_009_000_R2.fa	0124A1029_Enterococcus_faecalis_36_130.fa	0.295981	0.000331629	1/1000	0.704019
S2_009_000_R2_3_S2_009_000_R2.fa	0124A1029_Enterococcus_faecalis_36_130.fa	1	1	0/1000	0
S2_009_000_R2_44_S2_009_000_R2.fa	0124A1029_Enterococcus_faecalis_36_130.fa	0.295981	0.000425545	1/1000	0.704019
S2_009_000_R2_47_S2_009_000_R2.fa	0124A1029_Enterococcus_faecalis_36_130.fa	1	1	0/1000	0
S2_009_000_R2_50_S2_009_000_R2.fa	0124A1029_Enterococcus_faecalis_36_130.fa	1	1	0/1000	0
S2_009_000_R2_56_S2_009_000_R2.fa	0124A1029_Enterococcus_faecalis_36_130.fa	1	1	0/1000	0
S2_009_000_R2_63_S2_009_000_R2.fa	0124A1029_Enterococcus_faecalis_36_130.fa	1	1	0/1000	0
S2_009_000_R2_abawaca.61.fasta_S2_009_000_R2.fa	0124A1029_Enterococcus_faecalis_36_130.fa	1	1	0/1000	0
S2_009_000_R2_abawaca.73.fasta_S2_009_000_R2.fa	0124A1029_Enterococcus_faecalis_36_130.fa	1	1	0/1000	0
S2_009_000_R2_abawaca.77.fasta_S2_009_000_R2.fa	0124A1029_Enterococcus_faecalis_36_130.fa	1	1	0/1000	0
S2_009_000_R2_abawaca.79.fasta_S2_009_000_R2.fa	0124A1029_Enterococcus_faecalis_36_130.fa	1	1	0/1000	0
S2_009_000_R2_maxbin2.maxbin.003.fasta_S2_009_000_R2.fa	0124A1029_Enterococcus_faecalis_36_130.fa	1	1	0/1000	0
S2_009_000_R2_maxbin2.maxbin.018.fasta_S2_009_000_R2.fa	0124A1029_Enterococcus_faecalis_36_130.fa	1	1	0/1000	0
S2_009_000_R2_maxbin2.maxbin.025.fasta_S2_009_000_R2.fa	0124A1029_Enterococcus_faecalis_36_130.fa	0.295981	0.000377478	1/1000	0.704019
S2_009_000_R3_abawaca.59.fasta_S2_009_000_R3.fa	0124A1029_Enterococcus_faecalis_36_130.fa	1	1	0/1000	0
S2_009_000_R3_abawaca.72.fasta_S2_009_000_R3.fa	0124A1029_Enterococcus_faecalis_36_130.fa	0.295981	0.000325742	1/1000	0.704019
S2_009_000_R3_maxbin2.maxbin.006.fasta_S2_009_000_R3.fa	0124A1029_Enterococcus_faecalis_36_130.fa	1	1	0/1000	0
S2_009_000_R3_maxbin2.maxbin.013.fasta_S2_009_000_R3.fa	0124A1029_Enterococcus_faecalis_36_130.fa	0.210897	1.52E-24	6/1000	0.789103
S2_009_000_R3_maxbin2.maxbin.026.fasta_S2_009_000_R3.fa	0124A1029_Enterococcus_faecalis_36_130.fa	0.0154006	0	567/1000	0.9845994
S2_012_000_R1_abawaca.10.fasta_S2_012_000_R1.fa	0124A1029_Enterococcus_faecalis_36_130.fa	1	1	0/1000	0
S2_012_000_R1_abawaca.30.fasta_S2_012_000_R1.fa	0124A1029_Enterococcus_faecalis_36_130.fa	1	1	0/1000	0
S2_012_000_R1_maxbin2.maxbin.007.fasta_S2_012_000_R1.fa	0124A1029_Enterococcus_faecalis_36_130.fa	1	1	0/1000	0
S2_012_000_R2_102_S2_012_000_R2.fa	0124A1029_Enterococcus_faecalis_36_130.fa	1	1	0/1000	0
S2_012_000_R2_40_S2_012_000_R2.fa	0124A1029_Enterococcus_faecalis_36_130.fa	1	1	0/1000	0
S2_012_000_R2_abawaca.132.fasta_S2_012_000_R2.fa	0124A1029_Enterococcus_faecalis_36_130.fa	1	1	0/1000	0
S2_012_000_R2_abawaca.140.fasta_S2_012_000_R2.fa	0124A1029_Enterococcus_faecalis_36_130.fa	1	1	0/1000	0
S2_012_000_R2_abawaca.229.fasta_S2_012_000_R2.fa	0124A1029_Enterococcus_faecalis_36_130.fa	1	1	0/1000	0
S2_012_000_R2_abawaca.239.fasta_S2_012_000_R2.fa	0124A1029_Enterococcus_faecalis_36_130.fa	1	1	0/1000	0
S2_012_000_R2_abawaca.245.fasta_S2_012_000_R2.fa	0124A1029_Enterococcus_faecalis_36_130.fa	1	1	0/1000	0
S2_012_000_R2_abawaca.257.fasta_S2_012_000_R2.fa	0124A1029_Enterococcus_faecalis_36_130.fa	1	1	0/1000	0
S2_012_000_R2_abawaca.53.fasta_S2_012_000_R2.fa	0124A1029_Enterococcus_faecalis_36_130.fa	1	1	0/1000	0
S2_012_000_R2_abawaca.67.fasta_S2_012_000_R2.fa	0124A1029_Enterococcus_faecalis_36_130.fa	1	1	0/1000	0
S2_012_000_R2_abawaca.73.fasta_S2_012_000_R2.fa	0124A1029_Enterococcus_faecalis_36_130.fa	1	1	0/1000	0
S2_012_000_R2_abawaca.99.fasta_S2_012_000_R2.fa	0124A1029_Enterococcus_faecalis_36_130.fa	1	1	0/1000	0
S2_012_000_R2_maxbin2.maxbin.003.fasta_S2_012_000_R2.fa	0124A1029_Enterococcus_faecalis_36_130.fa	1	1	0/1000	0
S2_012_000_R2_maxbin2.maxbin.005.fasta_S2_012_000_R2.fa	0124A1029_Enterococcus_faecalis_36_130.fa	1	1	0/1000	0
S2_012_000_R2_maxbin2.maxbin.039.fasta_S2_012_000_R2.fa	0124A1029_Enterococcus_faecalis_36_130.fa	1	1	0/1000	0
S2_012_000_R3_1_S2_012_000_R3.fa	0124A1029_Enterococcus_faecalis_36_130.fa	1	1	0/1000	0
S2_012_000_R3_28_S2_012_000_R3.fa	0124A1029_Enterococcus_faecalis_36_130.fa	0.295981	0.000217037	1/1000	0.704019
S2_012_000_R3_33_S2_012_000_R3.fa	0124A1029_Enterococcus_faecalis_36_130.fa	1	1	0/1000	0
S2_012_000_R3_7_S2_012_000_R3.fa	0124A1029_Enterococcus_faecalis_36_130.fa	1	1	0/1000	0
S2_012_000_R3_abawaca.106.fasta_S2_012_000_R3.fa	0124A1029_Enterococcus_faecalis_36_130.fa	0.295981	0.000306943	1/1000	0.704019
S2_012_000_R3_abawaca.27.fasta_S2_012_000_R3.fa	0124A1029_Enterococcus_faecalis_36_130.fa	1	1	0/1000	0
S2_012_000_R3_abawaca.63.fasta_S2_012_000_R3.fa	0124A1029_Enterococcus_faecalis_36_130.fa	1	1	0/1000	0
S2_012_000_R3_maxbin2.maxbin.031.fasta_S2_012_000_R3.fa	0124A1029_Enterococcus_faecalis_36_130.fa	1	1	0/1000	0
S2_012_000_R3_maxbin2.maxbin.049.fasta_S2_012_000_R3.fa	0124A1029_Enterococcus_faecalis_36_130.fa	1	1	0/1000	0
S2_012_000_R3_maxbin2.maxbin.054.fasta_S2_012_000_R3.fa	0124A1029_Enterococcus_faecalis_36_130.fa	1	1	0/1000	0
S2_012_000_R3_maxbin2.maxbin.065.fasta_S2_012_000_R3.fa	0124A1029_Enterococcus_faecalis_36_130.fa	1	1	0/1000	0
S2_012_000_R3_maxbin2.maxbin.071.fasta_S2_012_000_R3.fa	0124A1029_Enterococcus_faecalis_36_130.fa	1	1	0/1000	0
S2_018_000_R1_68_S2_018_000_R1.fa	0124A1029_Enterococcus_faecalis_36_130.fa	1	1	0/1000	0
S2_018_000_R1_abawaca.75.fasta_S2_018_000_R1.fa	0124A1029_Enterococcus_faecalis_36_130.fa	1	1	0/1000	0
S2_018_000_R1_maxbin2.maxbin.008.fasta_S2_018_000_R1.fa	0124A1029_Enterococcus_faecalis_36_130.fa	0.295981	0.000246476	1/1000	0.704019
S2_018_000_R1_maxbin2.maxbin.012.fasta_S2_018_000_R1.fa	0124A1029_Enterococcus_faecalis_36_130.fa	0.243761	6.47E-12	3/1000	0.756239
S2_018_000_R1_maxbin2.maxbin.035.fasta_S2_018_000_R1.fa	0124A1029_Enterococcus_faecalis_36_130.fa	1	1	0/1000	0
S2_018_000_R2_42_S2_018_000_R2.fa	0124A1029_Enterococcus_faecalis_36_130.fa	1	1	0/1000	0
S2_018_000_R2_44_S2_018_000_R2.fa	0124A1029_Enterococcus_faecalis_36_130.fa	1	1	0/1000	0
S2_018_000_R2_52_S2_018_000_R2.fa	0124A1029_Enterococcus_faecalis_36_130.fa	1	1	0/1000	0
S2_018_000_R2_60_S2_018_000_R2.fa	0124A1029_Enterococcus_faecalis_36_130.fa	1	1	0/1000	0
S2_018_000_R2_65_S2_018_000_R2.fa	0124A1029_Enterococcus_faecalis_36_130.fa	1	1	0/1000	0
S2_018_000_R2_94_S2_018_000_R2.fa	0124A1029_Enterococcus_faecalis_36_130.fa	1	1	0/1000	0
S2_018_000_R2_abawaca.12.fasta_S2_018_000_R2.fa	0124A1029_Enterococcus_faecalis_36_130.fa	1	1	0/1000	0
S2_018_000_R2_abawaca.157.fasta_S2_018_000_R2.fa	0124A1029_Enterococcus_faecalis_36_130.fa	1	1	0/1000	0
S2_018_000_R2_abawaca.25.fasta_S2_018_000_R2.fa	0124A1029_Enterococcus_faecalis_36_130.fa	1	1	0/1000	0
S2_018_000_R2_abawaca.70.fasta_S2_018_000_R2.fa	0124A1029_Enterococcus_faecalis_36_130.fa	1	1	0/1000	0
S2_018_000_R2_abawaca.99.fasta_S2_018_000_R2.fa	0124A1029_Enterococcus_faecalis_36_130.fa	1	1	0/1000	0
S2_018_000_R3_50_S2_018_000_R3.fa	0124A1029_Enterococcus_faecalis_36_130.fa	1	1	0/1000	0
S2_018_000_R3_59_S2_018_000_R3.fa	0124A1029_Enterococcus_faecalis_36_130.fa	1	1	0/1000	0
S2_018_000_R3_68_S2_018_000_R3.fa	0124A1029_Enterococcus_faecalis_36_130.fa	1	1	0/1000	0
S2_018_000_R3_77_S2_018_000_R3.fa	0124A1029_Enterococcus_faecalis_36_130.fa	1	1	0/1000	0
S2_018_000_R3_98_S2_018_000_R3.fa	0124A1029_Enterococcus_faecalis_36_130.fa	1	1	0/1000	0
S2_018_000_R3_abawaca.136.fasta_S2_018_000_R3.fa	0124A1029_Enterococcus_faecalis_36_130.fa	1	1	0/1000	0
S2_018_000_R3_abawaca.142.fasta_S2_018_000_R3.fa	0124A1029_Enterococcus_faecalis_36_130.fa	1	1	0/1000	0
S2_018_000_R3_abawaca.59.fasta_S2_018_000_R3.fa	0124A1029_Enterococcus_faecalis_36_130.fa	1	1	0/1000	0
S2_018_000_R3_abawaca.76.fasta_S2_018_000_R3.fa	0124A1029_Enterococcus_faecalis_36_130.fa	1	1	0/1000	0
S2_018_000_R3_abawaca.93.fasta_S2_018_000_R3.fa	0124A1029_Enterococcus_faecalis_36_130.fa	1	1	0/1000	0
S2_018_000_R3_abawaca.96.fasta_S2_018_000_R3.fa	0124A1029_Enterococcus_faecalis_36_130.fa	1	1	0/1000	0
S2_018_000_R3_maxbin2.maxbin.022.fasta_S2_018_000_R3.fa	0124A1029_Enterococcus_faecalis_36_130.fa	0.243761	5.31E-12	3/1000	0.756239
S2_018_000_R3_maxbin2.maxbin.034.fasta_S2_018_000_R3.fa	0124A1029_Enterococcus_faecalis_36_130.fa	1	1	0/1000	0
S2_018_000_R3_maxbin2.maxbin.066.fasta_S2_018_000_R3.fa	0124A1029_Enterococcus_faecalis_36_130.fa	1	1	0/1000	0
S2_018_000_R3_maxbin2.maxbin.070.fasta_S2_018_000_R3.fa	0124A1029_Enterococcus_faecalis_36_130.fa	1	1	0/1000	0
0113A1018_Clostridium_difficile_31_16.fa	0205A1024_Veillonella_spp__43.fa	1	1	0/1000	0
0115A1020_Bacteroides_vulgatus_43_74.fa	0205A1024_Veillonella_spp__43.fa	1	1	0/1000	0
0118A1023_Citrobacter_koseri_53_430.fa	0205A1024_Veillonella_spp__43.fa	1	1	0/1000	0
0124A1029_Enterococcus_faecalis_36_130.fa	0205A1024_Veillonella_spp__43.fa	1	1	0/1000	0
0205A1024_Veillonella_spp__43.fa	0205A1024_Veillonella_spp__43.fa	0	0	1000/1000	1
0211A1030_Staphylococcus_lugdunensis__6_partial.fa	0205A1024_Veillonella_spp__43.fa	1	1	0/1000	0
0211A1030_Veillonella_spp__1437.fa	0205A1024_Veillonella_spp__43.fa	0.147707	1.18E-106	23/1000	0.852293
0212A1031_Clostridium_sordellii__48.fa	0205A1024_Veillonella_spp__43.fa	1	1	0/1000	0
0218A1106_Corynebacterium_spp__59_partial.fa	0205A1024_Veillonella_spp__43.fa	1	1	0/1000	0
0220A1108_Klebsiella_pneumoniae__24.fa	0205A1024_Veillonella_spp__43.fa	1	1	0/1000	0
0224A1112_Enterobacter_spp__16_partial.fa	0205A1024_Veillonella_spp__43.fa	1	1	0/1000	0
0224A1112_Staphylococcus_aureus__21.fa	0205A1024_Veillonella_spp__43.fa	0.295981	0.000278063	1/1000	0.704019
0226A1114_Streptococcus_spp__23.fa	0205A1024_Veillonella_spp__43.fa	1	1	0/1000	0
0227A1115_Clostridium_perfringens__436.fa	0205A1024_Veillonella_spp__43.fa	1	1	0/1000	0
0227A1115_Haemophilus_spp__21.fa	0205A1024_Veillonella_spp__43.fa	1	1	0/1000	0
0227A1115_Staphylococcus_epidermidis__78.fa	0205A1024_Veillonella_spp__43.fa	1	1	0/1000	0
0228A1116_Clostridium_difficile__361.fa	0205A1024_Veillonella_spp__43.fa	1	1	0/1000	0
0228A1116_Clostridium_spp__17.fa	0205A1024_Veillonella_spp__43.fa	1	1	0/1000	0
0228A1116_Haemophilus_spp__39.fa	0205A1024_Veillonella_spp__43.fa	1	1	0/1000	0
0305A1203_Streptococcus_mitis__17_partial.fa	0205A1024_Veillonella_spp__43.fa	1	1	0/1000	0
0307A1205_Clostridium_difficile__504.fa	0205A1024_Veillonella_spp__43.fa	1	1	0/1000	0
0307A1205_Clostridium_perfringens__342.fa	0205A1024_Veillonella_spp__43.fa	1	1	0/1000	0
0307A1205_Streptococcus_agalactiae__156.fa	0205A1024_Veillonella_spp__43.fa	0.295981	0.000246985	1/1000	0.704019
0308A1206_Staphylococcus_aureus__843.fa	0205A1024_Veillonella_spp__43.fa	0.295981	0.000270891	1/1000	0.704019
0308A1206_Staphylococcus_warneri__297_partial.fa	0205A1024_Veillonella_spp__43.fa	1	1	0/1000	0
0315A1213_Haemophilus_spp__23.fa	0205A1024_Veillonella_spp__43.fa	1	1	0/1000	0
0317A1215_Veillonella_spp__673.fa	0205A1024_Veillonella_spp__43.fa	0.151946	1.86E-96	21/1000	0.848054
0320A1218_Staphylococcus_epidermidis__37.fa	0205A1024_Veillonella_spp__43.fa	1	1	0/1000	0
0321A1219_Enterococcus_faecalis__9.fa	0205A1024_Veillonella_spp__43.fa	1	1	0/1000	0
0406A0109_Streptococcus_spp__66.fa	0205A1024_Veillonella_spp__43.fa	1	1	0/1000	0
0407A0110_Clostridium_perfringens__351.fa	0205A1024_Veillonella_spp__43.fa	1	1	0/1000	0
0407A0110_Streptococcus_spp__8.fa	0205A1024_Veillonella_spp__43.fa	1	1	0/1000	0
0410A0113_Haemophilus_spp__10.fa	0205A1024_Veillonella_spp__43.fa	0.295981	0.000241269	1/1000	0.704019
0412A0115_Clostridium_spp__6.fa	0205A1024_Veillonella_spp__43.fa	1	1	0/1000	0
0412A0115_Propionibacterium_spp__6.fa	0205A1024_Veillonella_spp__43.fa	1	1	0/1000	0
0412A0115_Staphylococcus_epidermidis__117.fa	0205A1024_Veillonella_spp__43.fa	1	1	0/1000	0
0414A0117_Klebsiella_megabin_56_92.fa	0205A1024_Veillonella_spp__43.fa	1	1	0/1000	0
0415A0118_Enterococcus_faecalis_38_29.fa	0205A1024_Veillonella_spp__43.fa	1	1	0/1000	0
0417A0120_Clostridium_sordellii_28_17.fa	0205A1024_Veillonella_spp__43.fa	0.295981	0.000238096	1/1000	0.704019
0417A0120_Clostridium_sp_30_158.fa	0205A1024_Veillonella_spp__43.fa	1	1	0/1000	0
0417A0120_Pseudomonas_aeruginosa_66_64.fa	0205A1024_Veillonella_spp__43.fa	1	1	0/1000	0
0417A0120_Veillonella_sp_39_44.fa	0205A1024_Veillonella_spp__43.fa	0.0326168	0	337/1000	0.9673832
0419A0122_Veillonella_sp_39_98.fa	0205A1024_Veillonella_spp__43.fa	0.119909	2.86E-205	42/1000	0.880091
0420A0123_Clostridium_perfringens_28_38.fa	0205A1024_Veillonella_spp__43.fa	1	1	0/1000	0
0420A0123_Escherichia_coli_51_124.fa	0205A1024_Veillonella_spp__43.fa	1	1	0/1000	0
0423A0126_Eggerthella_sp_65_6.fa	0205A1024_Veillonella_spp__43.fa	1	1	0/1000	0
0425A0128_Peptoclostridium_difficile_29_28.fa	0205A1024_Veillonella_spp__43.fa	1	1	0/1000	0
0426A0129_Clostridium_sp_30_658.fa	0205A1024_Veillonella_spp__43.fa	1	1	0/1000	0
0426A0129_Streptococcus_sp_37_9.fa	0205A1024_Veillonella_spp__43.fa	1	1	0/1000	0
0427A0130_Clostridium_perfringens_28_10.fa	0205A1024_Veillonella_spp__43.fa	1	1	0/1000	0
0427A0130_Klebsiella_oxytoca_56_74.fa	0205A1024_Veillonella_spp__43.fa	1	1	0/1000	0
0505A0127_Enterococcus_faecalis_38_40.fa	0205A1024_Veillonella_spp__43.fa	1	1	0/1000	0
0505A0127_Streptococcus_agalactiae_35_1.2k.fa	0205A1024_Veillonella_spp__43.fa	0.295981	0.000236788	1/1000	0.704019
0505A0127_Ureaplasma_parvum_25_44.fa	0205A1024_Veillonella_spp__43.fa	1	1	0/1000	0
0506A0128_Streptococcus_agalactiae_35_940.fa	0205A1024_Veillonella_spp__43.fa	0.295981	0.00023803	1/1000	0.704019
0507A0129_Klebsiella_pneumoniae_55_72_partial.fa	0205A1024_Veillonella_spp__43.fa	1	1	0/1000	0
0511A0202_Enterococcus_faecalis_37_56.fa	0205A1024_Veillonella_spp__43.fa	1	1	0/1000	0
0511A0202_Pseudomonas_aeruginosa_65_16.fa	0205A1024_Veillonella_spp__43.fa	1	1	0/1000	0
0514A0205_Enterococcus_faecalis_38_23.fa	0205A1024_Veillonella_spp__43.fa	1	1	0/1000	0
0514A0205_Escherichia_coli_51_630_partial.fa	0205A1024_Veillonella_spp__43.fa	1	1	0/1000	0
0514A0205_Pseudomonas_aeruginosa_65_48.fa	0205A1024_Veillonella_spp__43.fa	1	1	0/1000	0
0514Y_Staphylococcus_sp__M0480_31_3.fna	0205A1024_Veillonella_spp__43.fa	1	1	0/1000	0
0515A0206_Enterococcus_faecalis_37_20.fa	0205A1024_Veillonella_spp__43.fa	1	1	0/1000	0
0516A0207_Enterococcus_faecalis_37_84.fa	0205A1024_Veillonella_spp__43.fa	1	1	0/1000	0
0516A0207_Escherichia_coli_50_377.fa	0205A1024_Veillonella_spp__43.fa	1	1	0/1000	0
0516A0207_Propionibacterium_63_27.fa	0205A1024_Veillonella_spp__43.fa	1	1	0/1000	0
0517A0208_Enterococcus_faecalis_37_253.fa	0205A1024_Veillonella_spp__43.fa	1	1	0/1000	0
0518A0209_Clostridium_perfringens_28_13.fa	0205A1024_Veillonella_spp__43.fa	1	1	0/1000	0
0518A0209_Enterococcus_faecalis_37_223.fa	0205A1024_Veillonella_spp__43.fa	1	1	0/1000	0
0518A0209_Propionibacterium_spp_63_19.fa	0205A1024_Veillonella_spp__43.fa	1	1	0/1000	0
0519A0210_Clostridium_perfringens_28_5.fa	0205A1024_Veillonella_spp__43.fa	1	1	0/1000	0
0519A0210_Enterococcus_faecalis_37_393.fa	0205A1024_Veillonella_spp__43.fa	1	1	0/1000	0
0519A0210_Escherichia_coli_51_343.fa	0205A1024_Veillonella_spp__43.fa	1	1	0/1000	0
0519A0210_Propionibacterium_63_25.fa	0205A1024_Veillonella_spp__43.fa	1	1	0/1000	0
0520A0211_Clostridium_perfringens_28_5.fa	0205A1024_Veillonella_spp__43.fa	1	1	0/1000	0
0520A0211_Enterococcus_faecalis_37_195.fa	0205A1024_Veillonella_spp__43.fa	1	1	0/1000	0
0520A0211_Propionibacterium_63_13.fa	0205A1024_Veillonella_spp__43.fa	1	1	0/1000	0
0521A0212_Clostridium_perfringens_28_11.fa	0205A1024_Veillonella_spp__43.fa	1	1	0/1000	0
0521A0212_Enterococcus_faecalis_37_88.fa	0205A1024_Veillonella_spp__43.fa	1	1	0/1000	0
0521A0212_Propionibacterium_63_25.fa	0205A1024_Veillonella_spp__43.fa	1	1	0/1000	0
0522A0213_Clostridium_perfringens_28_249.fa	0205A1024_Veillonella_spp__43.fa	1	1	0/1000	0
0522A0213_Enterococcus_faecalis_37_181.fa	0205A1024_Veillonella_spp__43.fa	1	1	0/1000	0
0522A0213_Propionibacterium_63_23.fa	0205A1024_Veillonella_spp__43.fa	1	1	0/1000	0
0522W_Corynebacterium_59_9.fna	0205A1024_Veillonella_spp__43.fa	1	1	0/1000	0
0523A0214_Clostridium_perfringens_28_241.fa	0205A1024_Veillonella_spp__43.fa	1	1	0/1000	0
0523A0214_Enterococcus_faecalis_37_732.fa	0205A1024_Veillonella_spp__43.fa	1	1	0/1000	0
0524A0215_Clostridium_perfringens_28_84.fa	0205A1024_Veillonella_spp__43.fa	1	1	0/1000	0
0524A0215_Enterococcus_faecalis_37_280.fa	0205A1024_Veillonella_spp__43.fa	1	1	0/1000	0
0524A0215_Propionibacterium_63_126.fa	0205A1024_Veillonella_spp__43.fa	1	1	0/1000	0
0525A0216_Clostridium_perfringens_28_27.fa	0205A1024_Veillonella_spp__43.fa	1	1	0/1000	0
0525A0216_Enterococcus_faecalis_37_334.fa	0205A1024_Veillonella_spp__43.fa	1	1	0/1000	0
0525A0216_Propionibacterium_63_91.fa	0205A1024_Veillonella_spp__43.fa	1	1	0/1000	0
0526A0217_Clostridium_perfringens_28_13.fa	0205A1024_Veillonella_spp__43.fa	1	1	0/1000	0
0526A0217_Enterococcus_faecalis_37_500.fa	0205A1024_Veillonella_spp__43.fa	1	1	0/1000	0
0526A0217_Propionibacterium_63_381.fa	0205A1024_Veillonella_spp__43.fa	1	1	0/1000	0
0527A0218_Clostridium_perfringens_28_51.fa	0205A1024_Veillonella_spp__43.fa	1	1	0/1000	0
0527A0218_Enterococcus_faecalis_37_119.fa	0205A1024_Veillonella_spp__43.fa	1	1	0/1000	0
0527A0218_Escherichia_coli_51_258.fa	0205A1024_Veillonella_spp__43.fa	1	1	0/1000	0
0527A0218_Klebsiella_pneumoniae_57_55.fa	0205A1024_Veillonella_spp__43.fa	1	1	0/1000	0
0527A0218_Propionibacterium_63_28.fa	0205A1024_Veillonella_spp__43.fa	1	1	0/1000	0
0527A0218_Serratia_marcescens_60_106.fa	0205A1024_Veillonella_spp__43.fa	1	1	0/1000	0
0528A0219_Clostridium_perfringens_28_18.fa	0205A1024_Veillonella_spp__43.fa	1	1	0/1000	0
0528A0219_Enterococcus_faecalis_37_57.fa	0205A1024_Veillonella_spp__43.fa	1	1	0/1000	0
0528A0219_Propionibacterium_63_24.fa	0205A1024_Veillonella_spp__43.fa	1	1	0/1000	0
0528Y_Escherichia_coli_51_14.fna	0205A1024_Veillonella_spp__43.fa	1	1	0/1000	0
0528Y_Rothia_mucilaginosa_59_11.fna	0205A1024_Veillonella_spp__43.fa	1	1	0/1000	0
0609A0303_Pantoea_sp_59_26.fa	0205A1024_Veillonella_spp__43.fa	1	1	0/1000	0
0612A0306_Enterococcus_faecalis_37_60.fa	0205A1024_Veillonella_spp__43.fa	1	1	0/1000	0
0612A0306_Klebsiella_pneumoniae_58_291.fa	0205A1024_Veillonella_spp__43.fa	1	1	0/1000	0
0612A0306_Streptococcus_sp_37_19.fa	0205A1024_Veillonella_spp__43.fa	1	1	0/1000	0
0613A0307_Klebsiella_sp_56_92.fa	0205A1024_Veillonella_spp__43.fa	1	1	0/1000	0
0614A0308_Staphylococcus_sp_32_10.fa	0205A1024_Veillonella_spp__43.fa	0.295981	0.000238198	1/1000	0.704019
0618A0312_Escherichia_coli_51_781.fa	0205A1024_Veillonella_spp__43.fa	1	1	0/1000	0
0620A0314_Clostridium_perfringens_28_22.fa	0205A1024_Veillonella_spp__43.fa	1	1	0/1000	0
0626A0320_Blautia_CAG37_48_18.fa	0205A1024_Veillonella_spp__43.fa	1	1	0/1000	0
0626A0320_Veillonella_sp_39_248.fa	0205A1024_Veillonella_spp__43.fa	0.0288636	0	375/1000	0.9711364
0807A0406_Veillonella_sp_39_6.fa	0205A1024_Veillonella_spp__43.fa	0.0333664	0	330/1000	0.9666336
0810A0409_Staphylococcus_epidermidis__570.fa	0205A1024_Veillonella_spp__43.fa	1	1	0/1000	0
0814A0413_Aeromonas_hydrophila__145.fa	0205A1024_Veillonella_spp__43.fa	1	1	0/1000	0
0814A0413_Enterococcus_faecalis__268.fa	0205A1024_Veillonella_spp__43.fa	1	1	0/1000	0
0814A0413_Pseudomonas_aeruginosa__244.fa	0205A1024_Veillonella_spp__43.fa	1	1	0/1000	0
0815A0414_Clostridium_difficile__190.fa	0205A1024_Veillonella_spp__43.fa	1	1	0/1000	0
0815A0414_Propionibacterium_sp.KPL1844__40.fa	0205A1024_Veillonella_spp__43.fa	1	1	0/1000	0
0817A0416_Enterobacter_cloacae__6.fa	0205A1024_Veillonella_spp__43.fa	1	1	0/1000	0
0820A0419_Streptococcus_spp__32.fa	0205A1024_Veillonella_spp__43.fa	1	1	0/1000	0
0821A0420_Clostridium_spp__9.fa	0205A1024_Veillonella_spp__43.fa	1	1	0/1000	0
0823A0422_Citrobacter_freundii__316_partial.fa	0205A1024_Veillonella_spp__43.fa	1	1	0/1000	0
0823A0422_Citrobacter_spp__81_partial.fa	0205A1024_Veillonella_spp__43.fa	1	1	0/1000	0
0824A0423_Actinomyces_spp__381.fa	0205A1024_Veillonella_spp__43.fa	1	1	0/1000	0
0826A0425_Clostridium_butyricum__71.fa	0205A1024_Veillonella_spp__43.fa	1	1	0/1000	0
0826A0425_Propionibacterium_spp__27.fa	0205A1024_Veillonella_spp__43.fa	1	1	0/1000	0
0826A0425_Veillonella_spp__8.fa	0205A1024_Veillonella_spp__43.fa	0.154223	1.73E-91	20/1000	0.845777
0827A0426_Clostridium_perfringens__151.fa	0205A1024_Veillonella_spp__43.fa	1	1	0/1000	0
0905A0425_Helicobacter_spp_38_14.fa	0205A1024_Veillonella_spp__43.fa	1	1	0/1000	0
0908A0428_Clostridium_perfringens_28_18.fa	0205A1024_Veillonella_spp__43.fa	1	1	0/1000	0
0908A0428_Corynebacterium_spp_59_468.fa	0205A1024_Veillonella_spp__43.fa	1	1	0/1000	0
0909A0429_Klebsiella_pneumoniae_58_33.fa	0205A1024_Veillonella_spp__43.fa	1	1	0/1000	0
0910A0430_Enterococcus_faecalis_37_1487.fa	0205A1024_Veillonella_spp__43.fa	1	1	0/1000	0
0910A0430_Staphylococcus_spp_31_21.fa	0205A1024_Veillonella_spp__43.fa	0.295981	0.000255182	1/1000	0.704019
0914A0504_Citrobacter_spp_52_208.fa	0205A1024_Veillonella_spp__43.fa	1	1	0/1000	0
0918A0508_Citrobacter_spp_52_371.fa	0205A1024_Veillonella_spp__43.fa	1	1	0/1000	0
1008A0609_Klebsiella_oxytoca_56_986.fa	0205A1024_Veillonella_spp__43.fa	1	1	0/1000	0
1017A0618_Escherichia_coli_51_326.fa	0205A1024_Veillonella_spp__43.fa	1	1	0/1000	0
1018A0619_Anaerococcus_vaginalis_29_53.fa	0205A1024_Veillonella_spp__43.fa	1	1	0/1000	0
1018A0619_Veillonella_39_109.fa	0205A1024_Veillonella_spp__43.fa	0.10374	1.41E-300	60/1000	0.89626
1021A0622_Enterococcus_faecalis_38_47.fa	0205A1024_Veillonella_spp__43.fa	1	1	0/1000	0
1022A0623_Clostridium_sp_28_643.fa	0205A1024_Veillonella_spp__43.fa	1	1	0/1000	0
1022A0623_Haemophilus_sp_39_48.fa	0205A1024_Veillonella_spp__43.fa	0.295981	0.000233063	1/1000	0.704019
1023A0624_Clostridiales_sp_40_79.fa	0205A1024_Veillonella_spp__43.fa	1	1	0/1000	0
1023A0624_Clostridium_sp_30_29.fa	0205A1024_Veillonella_spp__43.fa	1	1	0/1000	0
1024A0625_Akkermansia_sp_57_239.fa	0205A1024_Veillonella_spp__43.fa	1	1	0/1000	0
1030A0701_Clostridiales_sp_48_49.fa	0205A1024_Veillonella_spp__43.fa	1	1	0/1000	0
1030A0701_Clostridium_perfringens_28_13.fa	0205A1024_Veillonella_spp__43.fa	1	1	0/1000	0
1030A0701_Enterococcus_faecalis_37_7.fa	0205A1024_Veillonella_spp__43.fa	1	1	0/1000	0
1030A0701_Escherichia_coli_50_91.fa	0205A1024_Veillonella_spp__43.fa	1	1	0/1000	0
1030A0701_Streptococcus_sp_40_10.fa	0205A1024_Veillonella_spp__43.fa	1	1	0/1000	0
1107A0614_Bacteroides_spp__14.fa	0205A1024_Veillonella_spp__43.fa	1	1	0/1000	0
1107A0614_Escherichia_coli__97.fa	0205A1024_Veillonella_spp__43.fa	1	1	0/1000	0
1107A0614_Parabacteroides_spp__69.fa	0205A1024_Veillonella_spp__43.fa	1	1	0/1000	0
1111A0618_Bacteroides_spp__301.fa	0205A1024_Veillonella_spp__43.fa	1	1	0/1000	0
1112A0619_Bacteroides_spp.__166_partial.fa	0205A1024_Veillonella_spp__43.fa	1	1	0/1000	0
1113A0620_Bacteroides_spp__480_partial.fa	0205A1024_Veillonella_spp__43.fa	1	1	0/1000	0
1121A0628_Clostridium_perfringens__14.fa	0205A1024_Veillonella_spp__43.fa	1	1	0/1000	0
1121A0628_Escherichia_coli__54.fa	0205A1024_Veillonella_spp__43.fa	1	1	0/1000	0
1122A0629_Bacteroides_fragilis_44_353.fa	0205A1024_Veillonella_spp__43.fa	1	1	0/1000	0
1122A0629_Streptococcus_anginosus_39_26.fa	0205A1024_Veillonella_spp__43.fa	0.295981	0.000230998	1/1000	0.704019
1124A0701_Bifidobacterium_bifidum__21.fa	0205A1024_Veillonella_spp__43.fa	1	1	0/1000	0
1126A0703_Bacteroides_caccae_42_35.fa	0205A1024_Veillonella_spp__43.fa	1	1	0/1000	0
1126A0703_Bacteroides_sp_46_20.fa	0205A1024_Veillonella_spp__43.fa	1	1	0/1000	0
1210A0713_Pseudomonas_sp_62_6.fa	0205A1024_Veillonella_spp__43.fa	1	1	0/1000	0
1211A0714_Staphylococcus_lugdunensis_34_7.fa	0205A1024_Veillonella_spp__43.fa	1	1	0/1000	0
1212A0715_Streptococcus_parasanguinis_42_201.fa	0205A1024_Veillonella_spp__43.fa	1	1	0/1000	0
1213A0716_Enterococcus_faecalis_38_183.fa	0205A1024_Veillonella_spp__43.fa	1	1	0/1000	0
1215A0718_Staphylococcus_aureus_33_308.fa	0205A1024_Veillonella_spp__43.fa	0.295981	0.000275382	1/1000	0.704019
1216A0719_Staphylococcus_epidermidis_32_16.fa	0205A1024_Veillonella_spp__43.fa	1	1	0/1000	0
1217A0720_Enterobacter_sp_56_182.fa	0205A1024_Veillonella_spp__43.fa	1	1	0/1000	0
1222A0725_Peptoclostridium_difficile_28_116.fa	0205A1024_Veillonella_spp__43.fa	1	1	0/1000	0
1224A0727_Clostridium_perfringens_28_201.fa	0205A1024_Veillonella_spp__43.fa	1	1	0/1000	0
1224A0727_Veillonella_sp_39_236.fa	0205A1024_Veillonella_spp__43.fa	0.161822	1.41E-76	17/1000	0.838178
1225A0728_Aeromonas_sp_61_23.fa	0205A1024_Veillonella_spp__43.fa	1	1	0/1000	0
1226A0729_Acinetobacter_baumannii_39_11.fa	0205A1024_Veillonella_spp__43.fa	0.295981	0.000317625	1/1000	0.704019
1227A0730_Clostridium_sp_28_345.fa	0205A1024_Veillonella_spp__43.fa	1	1	0/1000	0
1227A0730_Escherichia_coli_51_8.fa	0205A1024_Veillonella_spp__43.fa	1	1	0/1000	0
1407A0802_Pseudomonas_spp_63_14.fa	0205A1024_Veillonella_spp__43.fa	1	1	0/1000	0
1410A0805_Staphylococcus_epidermidis_32_27.fa	0205A1024_Veillonella_spp__43.fa	1	1	0/1000	0
1413A0808_Propionibacterium_sp_63_8.fa	0205A1024_Veillonella_spp__43.fa	1	1	0/1000	0
1415A0810_Enterobacteriales_spp_49_566.fa	0205A1024_Veillonella_spp__43.fa	1	1	0/1000	0
1417A0812_Actinomyces_urogenitalis_69_55.fa	0205A1024_Veillonella_spp__43.fa	1	1	0/1000	0
1417A0812_Enterococcus_faecalis_37_10.fa	0205A1024_Veillonella_spp__43.fa	1	1	0/1000	0
1417A0812_Finegoldia_magna_32_15.fa	0205A1024_Veillonella_spp__43.fa	1	1	0/1000	0
1417A0812_Peptoniphilus_harei_35_12.fa	0205A1024_Veillonella_spp__43.fa	1	1	0/1000	0
1417A0812_Propionibacterium_sp_63_10.fa	0205A1024_Veillonella_spp__43.fa	1	1	0/1000	0
1417A0812_Veillonella_sp_39_894.fa	0205A1024_Veillonella_spp__43.fa	0.000931334	0	962/1000	0.999068666
1418A0813_Staphylococcus_aureus_33_122.fa	0205A1024_Veillonella_spp__43.fa	0.295981	0.000273764	1/1000	0.704019
1419A0814_Clostridium_perfringens_28_50.fa	0205A1024_Veillonella_spp__43.fa	1	1	0/1000	0
1419A0814_Enterobacter_sp_55_241.fa	0205A1024_Veillonella_spp__43.fa	1	1	0/1000	0
1419A0814_Pseudomonas_aeruginosa_67_24.fa	0205A1024_Veillonella_spp__43.fa	1	1	0/1000	0
1420A0815_Peptoclostridium_difficile_28_202.fa	0205A1024_Veillonella_spp__43.fa	1	1	0/1000	0
1421A0816_Haemophilus_haemolyticus_38_21.fa	0205A1024_Veillonella_spp__43.fa	1	1	0/1000	0
1421A0816_Klebsiella_oxytoca_55_20.fa	0205A1024_Veillonella_spp__43.fa	1	1	0/1000	0
1423A0818_Anaerococcus_vaginalis_29_24.fa	0205A1024_Veillonella_spp__43.fa	1	1	0/1000	0
1426A0821_Clostridium_spp__110.fa	0205A1024_Veillonella_spp__43.fa	1	1	0/1000	0
1428A0823_Klebsiella_pneumoniae__476_partial.fa	0205A1024_Veillonella_spp__43.fa	1	1	0/1000	0
1505A0814_Sneathia_sp_27_442.fa	0205A1024_Veillonella_spp__43.fa	1	1	0/1000	0
1509A0818_Mycoplasma_hominis_27_34.fa	0205A1024_Veillonella_spp__43.fa	1	1	0/1000	0
1509A0818_Staphylococcus_sp_32_185.fa	0205A1024_Veillonella_spp__43.fa	1	1	0/1000	0
1512A0821_Klebsiella_pneumoniae_58_550.fa	0205A1024_Veillonella_spp__43.fa	1	1	0/1000	0
1607A0825_Staphylococcus_sp_32_28.fa	0205A1024_Veillonella_spp__43.fa	1	1	0/1000	0
1615A0902_Klebsiella_pneumoniae_58_198.fa	0205A1024_Veillonella_spp__43.fa	1	1	0/1000	0
1616A0903_Enterococcus_faecalis_37_15.fa	0205A1024_Veillonella_spp__43.fa	1	1	0/1000	0
1617A0904_Clostridium_7243FAA_28_9.fa	0205A1024_Veillonella_spp__43.fa	1	1	0/1000	0
1618A0905_Klebsiella_oxytoca_55_46.fa	0205A1024_Veillonella_spp__43.fa	1	1	0/1000	0
1618A0905_Providencia_sp_40_19.fa	0205A1024_Veillonella_spp__43.fa	1	1	0/1000	0
1619A0906_Finegoldia_magna_32_24.fa	0205A1024_Veillonella_spp__43.fa	1	1	0/1000	0
1625A0912_Actinomyces_turicensis_57_14.fa	0205A1024_Veillonella_spp__43.fa	1	1	0/1000	0
1625A0912_Propionibacterium_sp_64_5.fa	0205A1024_Veillonella_spp__43.fa	1	1	0/1000	0
1627A0914_Varibaculum_cambriense_53_10.fa	0205A1024_Veillonella_spp__43.fa	1	1	0/1000	0
1628A0915_Citrobacter_freundii_52_189.fa	0205A1024_Veillonella_spp__43.fa	1	1	0/1000	0
1628A0915_Clostridium_MSTE9_45_52.fa	0205A1024_Veillonella_spp__43.fa	1	1	0/1000	0
1628A0915_Enterobacter_sp_56_95.fa	0205A1024_Veillonella_spp__43.fa	1	1	0/1000	0
1707A0924_Escherichia_coli_51_446.fa	0205A1024_Veillonella_spp__43.fa	1	1	0/1000	0
1708A0925_Staphylococcus_sp_32_5.fa	0205A1024_Veillonella_spp__43.fa	1	1	0/1000	0
1711A0928_Enterobacteriales_sp_52_220.fa	0205A1024_Veillonella_spp__43.fa	1	1	0/1000	0
1714A1001_Finegoldia_magna_32_10.fa	0205A1024_Veillonella_spp__43.fa	1	1	0/1000	0
1722A1009_Klebsiella_oxytoca_56_256.fa	0205A1024_Veillonella_spp__43.fa	1	1	0/1000	0
1723A1010_Enterococcus_faecalis_38_8.fa	0205A1024_Veillonella_spp__43.fa	1	1	0/1000	0
1727A1014_Varibaculum_cambriense_53_18.fa	0205A1024_Veillonella_spp__43.fa	1	1	0/1000	0
1806A1011_Lactococcus_lactis_36_56.fa	0205A1024_Veillonella_spp__43.fa	1	1	0/1000	0
1806A1011_Streptococcus_agalactiae_35_88.fa	0205A1024_Veillonella_spp__43.fa	1	1	0/1000	0
1809A1014_Aeromonas_sp_62_12.fa	0205A1024_Veillonella_spp__43.fa	1	1	0/1000	0
1810A1015_Staphylococcus_sp_32_14.fa	0205A1024_Veillonella_spp__43.fa	1	1	0/1000	0
1811A1016_Escherichia_coli_51_728.fa	0205A1024_Veillonella_spp__43.fa	1	1	0/1000	0
1813A1018_Enterococcus_faecalis_38_7.fa	0205A1024_Veillonella_spp__43.fa	1	1	0/1000	0
1820A1025_Klebsiella_oxytoca_56_18.fa	0205A1024_Veillonella_spp__43.fa	1	1	0/1000	0
1821A1026_Prevotella_bivia_40_11.fa	0205A1024_Veillonella_spp__43.fa	1	1	0/1000	0
1822A1027_Peptoclostridium_difficile_28_381.fa	0205A1024_Veillonella_spp__43.fa	1	1	0/1000	0
1823A1028_Veillonella_sp_39_9.fa	0205A1024_Veillonella_spp__43.fa	0.0309745	0	353/1000	0.9690255
31_007_Staphylococcus_epidermidis_32_7.fa	0205A1024_Veillonella_spp__43.fa	1	1	0/1000	0
31_011_Veillonella_39_88.fa	0205A1024_Veillonella_spp__43.fa	0.113823	5.22E-236	48/1000	0.886177
31_013_Anaerococcus_30_18.fa	0205A1024_Veillonella_spp__43.fa	1	1	0/1000	0
31_016_Klebsiella_pneumoniae_58_447.fa	0205A1024_Veillonella_spp__43.fa	1	1	0/1000	0
31_018_Eggerthella_64_20.fa	0205A1024_Veillonella_spp__43.fa	1	1	0/1000	0
31_018_Streptococcus_agalactiae_35_28.fa	0205A1024_Veillonella_spp__43.fa	0.295981	0.000239667	1/1000	0.704019
31_020_Enterococcus_faecalis_37_49.fa	0205A1024_Veillonella_spp__43.fa	1	1	0/1000	0
35_002_Enterococcus_faecalis_37_29.fa	0205A1024_Veillonella_spp__43.fa	1	1	0/1000	0
35_006_Serratia_marcescens-related_60_25.fa	0205A1024_Veillonella_spp__43.fa	1	1	0/1000	0
35_006_Staphylococcus_epidermidis_32_23.fa	0205A1024_Veillonella_spp__43.fa	1	1	0/1000	0
35_010_Streptococcus_agalactiae_35_37.fa	0205A1024_Veillonella_spp__43.fa	0.295981	0.000238374	1/1000	0.704019
35_014_Escherichia_coli_51_67.fa	0205A1024_Veillonella_spp__43.fa	1	1	0/1000	0
35_014_Klebsiella_pneumoniae_57_699.fa	0205A1024_Veillonella_spp__43.fa	1	1	0/1000	0
35_016_Atopobium_minutum_49_6.fa	0205A1024_Veillonella_spp__43.fa	1	1	0/1000	0
35_016_Bifidobacterium_sp._MSTE12-related_58_8.fa	0205A1024_Veillonella_spp__43.fa	1	1	0/1000	0
35_016_Clostridiales_35_18.fa	0205A1024_Veillonella_spp__43.fa	1	1	0/1000	0
35_016_Veillonella_39_38.fa	0205A1024_Veillonella_spp__43.fa	0.0294234	0	369/1000	0.9705766
35_018_Bifidobacterium_bifidum_63_424.fa	0205A1024_Veillonella_spp__43.fa	1	1	0/1000	0
35_020_Actinomyces_urogenitalis_69_15.fa	0205A1024_Veillonella_spp__43.fa	1	1	0/1000	0
35_020_Eggerthella_64_6.fa	0205A1024_Veillonella_spp__43.fa	1	1	0/1000	0
35_020_Propionibacterium_63_20.fa	0205A1024_Veillonella_spp__43.fa	1	1	0/1000	0
35_023_Intestinibacter_bartlettii-related_29_15.fa	0205A1024_Veillonella_spp__43.fa	1	1	0/1000	0
35_023_Veillonella_39_51.fa	0205A1024_Veillonella_spp__43.fa	0.105264	1.74E-289	58/1000	0.894736
35_024_Clostridium_perfringens_28_29.fa	0205A1024_Veillonella_spp__43.fa	1	1	0/1000	0
35_024_Escherichia_coli_51_435.fa	0205A1024_Veillonella_spp__43.fa	1	1	0/1000	0
38_002_Anaerococcus_vaginalis_29_15.fa	0205A1024_Veillonella_spp__43.fa	1	1	0/1000	0
38_002_Clostridium_30_60.fa	0205A1024_Veillonella_spp__43.fa	1	1	0/1000	0
38_002_Clostridium_perfringens_28_54.fa	0205A1024_Veillonella_spp__43.fa	1	1	0/1000	0
38_002_Peptoclostridium_difficile_28_46.fa	0205A1024_Veillonella_spp__43.fa	1	1	0/1000	0
38_002_Peptoniphilus_harei_34_30.fa	0205A1024_Veillonella_spp__43.fa	1	1	0/1000	0
38_002_Peptostreptococcus_36_37.fa	0205A1024_Veillonella_spp__43.fa	1	1	0/1000	0
38_004_Veillonella_39_32.fa	0205A1024_Veillonella_spp__43.fa	0.149777	1.24E-101	22/1000	0.850223
38_005_Citrobacter_freundii-related_52_281.fa	0205A1024_Veillonella_spp__43.fa	1	1	0/1000	0
38_005_Enterococcus_casseliflavus_43_46.fa	0205A1024_Veillonella_spp__43.fa	0.295981	0.000296741	1/1000	0.704019
38_005_Enterococcus_faecium_38_15.fa	0205A1024_Veillonella_spp__43.fa	1	1	0/1000	0
38_006_Haemophilus_parainfluenzae_39_14.fa	0205A1024_Veillonella_spp__43.fa	1	1	0/1000	0
38_006_Staphylococcus_epidermidis_32_27.fa	0205A1024_Veillonella_spp__43.fa	1	1	0/1000	0
38_010_Enterobacter_cloacae_56_16.fa	0205A1024_Veillonella_spp__43.fa	1	1	0/1000	0
38_010_Finegoldia_magna_32_24.fa	0205A1024_Veillonella_spp__43.fa	0.295981	0.000224739	1/1000	0.704019
38_010_Fusobacterium_periodonticum_28_58.fa	0205A1024_Veillonella_spp__43.fa	1	1	0/1000	0
38_010_Haemophilus_parainfluenzae_39_630.fa	0205A1024_Veillonella_spp__43.fa	0.295981	0.000231356	1/1000	0.704019
38_012_Enterococcus_faecalis_37_118.fa	0205A1024_Veillonella_spp__43.fa	1	1	0/1000	0
38_012_Veillonella_39_429.fa	0205A1024_Veillonella_spp__43.fa	0.110193	1.79E-257	52/1000	0.889807
38_014_Streptococcus_parasanguinis_42_67.fa	0205A1024_Veillonella_spp__43.fa	1	1	0/1000	0
38_015_Clostridium_30_9.fa	0205A1024_Veillonella_spp__43.fa	1	1	0/1000	0
38_015_Pantoea_sp._PSNIH2_58_10.fa	0205A1024_Veillonella_spp__43.fa	1	1	0/1000	0
38_015_Propionibacterium_63_53.fa	0205A1024_Veillonella_spp__43.fa	1	1	0/1000	0
39_001_Actinobacteria_63_42.fa	0205A1024_Veillonella_spp__43.fa	1	1	0/1000	0
39_001_Finegoldia_magna_32_21.fa	0205A1024_Veillonella_spp__43.fa	1	1	0/1000	0
39_001_Pantoea_59_18.fa	0205A1024_Veillonella_spp__43.fa	1	1	0/1000	0
39_002_Pantoea_57_18.fa	0205A1024_Veillonella_spp__43.fa	1	1	0/1000	0
39_002_Streptococcus_salivarius-related_39_42.fa	0205A1024_Veillonella_spp__43.fa	1	1	0/1000	0
39_003_Citrobacter_52_104.fa	0205A1024_Veillonella_spp__43.fa	1	1	0/1000	0
39_003_Clostridium_butyricum-related_29_11.fa	0205A1024_Veillonella_spp__43.fa	1	1	0/1000	0
39_003_Enterococcus_faecalis_37_54.fa	0205A1024_Veillonella_spp__43.fa	1	1	0/1000	0
39_003_Enterococcus_faecium_38_92.fa	0205A1024_Veillonella_spp__43.fa	1	1	0/1000	0
39_003_Lactobacillus_fermentum_52_15.fa	0205A1024_Veillonella_spp__43.fa	1	1	0/1000	0
39_003_Streptococcus_40_6.fa	0205A1024_Veillonella_spp__43.fa	0.295981	0.000201599	1/1000	0.704019
39_004_Staphylococcus_epidermidis_32_69.fa	0205A1024_Veillonella_spp__43.fa	1	1	0/1000	0
39_006_Clostridium_paraputrificum_30_69.fa	0205A1024_Veillonella_spp__43.fa	1	1	0/1000	0
39_006_Enterobacter_cloacae_56_86.fa	0205A1024_Veillonella_spp__43.fa	1	1	0/1000	0
39_006_Negativicoccus_succinicivorans_51_34.fa	0205A1024_Veillonella_spp__43.fa	1	1	0/1000	0
39_006_Peptostreptococcus_36_23.fa	0205A1024_Veillonella_spp__43.fa	1	1	0/1000	0
39_007_Streptococcus_parasanguinis_42_66.fa	0205A1024_Veillonella_spp__43.fa	1	1	0/1000	0
39_009_Acinetobacter_baumannii_39_15.fa	0205A1024_Veillonella_spp__43.fa	0.295981	0.000312892	1/1000	0.704019
39_009_Lactobacillus_rhamnosus_47_369.fa	0205A1024_Veillonella_spp__43.fa	1	1	0/1000	0
60_002_Pseudomonas_aeruginosa_66_7.fa	0205A1024_Veillonella_spp__43.fa	1	1	0/1000	0
60_002_Staphylococcus_epidermidis_32_10.fa	0205A1024_Veillonella_spp__43.fa	1	1	0/1000	0
60_004_Enterococcus_faecalis_38_16.fa	0205A1024_Veillonella_spp__43.fa	1	1	0/1000	0
60_007_Bifidobacterium_breve_59_91.fa	0205A1024_Veillonella_spp__43.fa	1	1	0/1000	0
60_007_Enterococcus_faecium_38_19.fa	0205A1024_Veillonella_spp__43.fa	1	1	0/1000	0
60_007_Veillonella_39_42.fa	0205A1024_Veillonella_spp__43.fa	0.0300913	0	362/1000	0.9699087
60_008_Escherichia_coli_51_282.fa	0205A1024_Veillonella_spp__43.fa	1	1	0/1000	0
60_010_Clostridium_paraputrificum_30_37.fa	0205A1024_Veillonella_spp__43.fa	1	1	0/1000	0
60_010_Clostridium_perfringens_28_9.fa	0205A1024_Veillonella_spp__43.fa	0.295981	0.000292605	1/1000	0.704019
60_010_Peptoclostridium_difficile_28_20.fa	0205A1024_Veillonella_spp__43.fa	1	1	0/1000	0
60_011_Streptococcus_vestibularis-related_41_7.fa	0205A1024_Veillonella_spp__43.fa	1	1	0/1000	0
61_003_Enterobacter_cloacae_55_37.fa	0205A1024_Veillonella_spp__43.fa	1	1	0/1000	0
61_007_Enterococcus_faecalis_37_1422.fa	0205A1024_Veillonella_spp__43.fa	1	1	0/1000	0
61_007_Klebsiella_pneumoniae_57_47.fa	0205A1024_Veillonella_spp__43.fa	1	1	0/1000	0
61_007_Staphylococcus_epidermidis_32_15.fa	0205A1024_Veillonella_spp__43.fa	1	1	0/1000	0
61_008_Pseudomonas_aeruginosa_66_38.fa	0205A1024_Veillonella_spp__43.fa	1	1	0/1000	0
61_010_Citrobacter_52_211.fa	0205A1024_Veillonella_spp__43.fa	1	1	0/1000	0
61_013_Enterococcus_faecium_38_6.fa	0205A1024_Veillonella_spp__43.fa	1	1	0/1000	0
61_013_Haemophilus_parainfluenzae_related_39_7.fa	0205A1024_Veillonella_spp__43.fa	0.295981	0.000225558	1/1000	0.704019
64_003_Citrobacter_freundii-related_52_820.fa	0205A1024_Veillonella_spp__43.fa	1	1	0/1000	0
64_003_Staphylococcus_epidermidis_32_33.fa	0205A1024_Veillonella_spp__43.fa	1	1	0/1000	0
64_009_Clostridium_paraputrificum_30_40.fa	0205A1024_Veillonella_spp__43.fa	1	1	0/1000	0
64_009_Lachnospiraceae_oral__082-related_38_23.fa	0205A1024_Veillonella_spp__43.fa	1	1	0/1000	0
64_009_Streptococcus_vestibularis-related_40_9.fa	0205A1024_Veillonella_spp__43.fa	1	1	0/1000	0
64_009_Varibaculum_cambriense_53_16.fa	0205A1024_Veillonella_spp__43.fa	0.295981	0.000238347	1/1000	0.704019
64_010_Actinomyces_65_8.fa	0205A1024_Veillonella_spp__43.fa	1	1	0/1000	0
64_010_Anaerococcus_vaginalis_29_38.fa	0205A1024_Veillonella_spp__43.fa	1	1	0/1000	0
64_010_Atopobium_48_11.fa	0205A1024_Veillonella_spp__43.fa	1	1	0/1000	0
64_010_Bifidobacterium_scardovii_65_66.fa	0205A1024_Veillonella_spp__43.fa	1	1	0/1000	0
64_010_Enterococcus_faecalis_37_18.fa	0205A1024_Veillonella_spp__43.fa	1	1	0/1000	0
64_013_Peptoclostridium_difficile_28_21.fa	0205A1024_Veillonella_spp__43.fa	1	1	0/1000	0
64_013_Veillonella_parvula_related_39_214.fa	0205A1024_Veillonella_spp__43.fa	0.0318865	0	344/1000	0.9681135
64_018_Propionibacterium_63_42.fa	0205A1024_Veillonella_spp__43.fa	1	1	0/1000	0
64_021_Clostridium_perfringens_29_11.fa	0205A1024_Veillonella_spp__43.fa	1	1	0/1000	0
64_021_Klebsiella_pneumoniae_57_267.fa	0205A1024_Veillonella_spp__43.fa	1	1	0/1000	0
64_021_Negativicoccus_succinicivorans_51_17.fa	0205A1024_Veillonella_spp__43.fa	1	1	0/1000	0
64_021_Peptoniphilus_harei_related_32_72.fa	0205A1024_Veillonella_spp__43.fa	1	1	0/1000	0
64_021_Subdoligranulum_sp._4_3_54A2FAA-related_57_180.fa	0205A1024_Veillonella_spp__43.fa	1	1	0/1000	0
65_003_Actinomyces_sp._S4-C9_56_26.fa	0205A1024_Veillonella_spp__43.fa	1	1	0/1000	0
65_003_Anaerococcus_vaginalis-related_29_127.fa	0205A1024_Veillonella_spp__43.fa	1	1	0/1000	0
65_003_Peptostreptococcus_anaerobius_36_11.fa	0205A1024_Veillonella_spp__43.fa	1	1	0/1000	0
65_003_Varibaculum_cambriense_53_25.fa	0205A1024_Veillonella_spp__43.fa	1	1	0/1000	0
65_003_Veillonella_oral_taxon_158_39_45.fa	0205A1024_Veillonella_spp__43.fa	0.107658	3.73E-273	55/1000	0.892342
65_005_Klebsiella_pneumoniae_57_2245.fa	0205A1024_Veillonella_spp__43.fa	1	1	0/1000	0
65_007_Enterococcus_faecalis_37_10.fa	0205A1024_Veillonella_spp__43.fa	1	1	0/1000	0
65_007_Pseudomonas_aeruginosa_66_63.fa	0205A1024_Veillonella_spp__43.fa	1	1	0/1000	0
65_010_Bifidobacterium_breve_59_65.fa	0205A1024_Veillonella_spp__43.fa	1	1	0/1000	0
65_019_Escherichia_coli_51_346.fa	0205A1024_Veillonella_spp__43.fa	1	1	0/1000	0
65_019_Peptoniphilus_harei_related_31_18.fa	0205A1024_Veillonella_spp__43.fa	1	1	0/1000	0
65_029_Finegoldia_magna_32_13.fa	0205A1024_Veillonella_spp__43.fa	1	1	0/1000	0
65_029_Peptoniphilus_harei_related_34_12.fa	0205A1024_Veillonella_spp__43.fa	1	1	0/1000	0
65_029_Propionibacterium_63_23.fa	0205A1024_Veillonella_spp__43.fa	1	1	0/1000	0
66_004_Clostridium_perfringens_28_55.fa	0205A1024_Veillonella_spp__43.fa	1	1	0/1000	0
66_004_Escherichia_coli_56_39.fa	0205A1024_Veillonella_spp__43.fa	1	1	0/1000	0
66_004_Serratia_liquefaciens_56_62.fa	0205A1024_Veillonella_spp__43.fa	1	1	0/1000	0
66_006_Clostridium__paraputrificum_30_389.fa	0205A1024_Veillonella_spp__43.fa	1	1	0/1000	0
66_006_Veillonella_39_54.fa	0205A1024_Veillonella_spp__43.fa	0.0311746	0	351/1000	0.9688254
66_008_Clostridium_perfringens_28_174.fa	0205A1024_Veillonella_spp__43.fa	1	1	0/1000	0
66_008_Enterobacter_56_149.fa	0205A1024_Veillonella_spp__43.fa	1	1	0/1000	0
66_008_Enterococcus_faecalis_37_368.fa	0205A1024_Veillonella_spp__43.fa	1	1	0/1000	0
66_014_Propionibacterium_63_40.fa	0205A1024_Veillonella_spp__43.fa	1	1	0/1000	0
66_015_Staphylococcus_epidermidis_32_26.fa	0205A1024_Veillonella_spp__43.fa	1	1	0/1000	0
66_017_Veillonella_39_13.fa	0205A1024_Veillonella_spp__43.fa	0.0326168	0	337/1000	0.9673832
66_019_Finegoldia_magna-related_32_18.fa	0205A1024_Veillonella_spp__43.fa	0.295981	0.000240728	1/1000	0.704019
66_020_Actinomyces_urogenitalis_69_28.fa	0205A1024_Veillonella_spp__43.fa	1	1	0/1000	0
66_020_Clostridium_perfringens_28_8.fa	0205A1024_Veillonella_spp__43.fa	1	1	0/1000	0
66_020_Negativicoccus_succinicivorans_51_16.fa	0205A1024_Veillonella_spp__43.fa	1	1	0/1000	0
66_020_Ruminococcus_41_244.fa	0205A1024_Veillonella_spp__43.fa	1	1	0/1000	0
69_002_Staphylococcus_epidermidis_32_11.fa	0205A1024_Veillonella_spp__43.fa	1	1	0/1000	0
69_008_Escherichia_coli_51_138.fa	0205A1024_Veillonella_spp__43.fa	1	1	0/1000	0
69_008_Finegoldia_magna-related_32_18.fa	0205A1024_Veillonella_spp__43.fa	1	1	0/1000	0
69_008_Negativicoccus_succinicivorans_52_18.fa	0205A1024_Veillonella_spp__43.fa	1	1	0/1000	0
69_008_Propionibacterium_63_41.fa	0205A1024_Veillonella_spp__43.fa	1	1	0/1000	0
69_010_Enterobacter_sp._35699-related_55_343.fa	0205A1024_Veillonella_spp__43.fa	1	1	0/1000	0
69_018_Peptoniphilus_30_15.fa	0205A1024_Veillonella_spp__43.fa	1	1	0/1000	0
70_001_Staphylococcus_haemolyticus-related_33_44.fa	0205A1024_Veillonella_spp__43.fa	1	1	0/1000	0
70_002_Corynebacterium_sp._KPL1821_59_116.fa	0205A1024_Veillonella_spp__43.fa	1	1	0/1000	0
70_002_Enterobacter_sp._35699-related_55_138.fa	0205A1024_Veillonella_spp__43.fa	1	1	0/1000	0
70_002_Staphylococcus_warneri-related_33_143.fa	0205A1024_Veillonella_spp__43.fa	1	1	0/1000	0
70_007_Propionibacterium_63_44.fa	0205A1024_Veillonella_spp__43.fa	1	1	0/1000	0
70_007_Staphylococcus_epidermidis_32_52.fa	0205A1024_Veillonella_spp__43.fa	1	1	0/1000	0
70_010_Klebsiella_pneumoniae_57_248.fa	0205A1024_Veillonella_spp__43.fa	1	1	0/1000	0
70_011_Actinomyces_59_136.fa	0205A1024_Veillonella_spp__43.fa	0.295981	0.00026168	1/1000	0.704019
70_011_Anaerococcus_vaginalis_29_60.fa	0205A1024_Veillonella_spp__43.fa	1	1	0/1000	0
70_011_Campylobacter_ureolyticus-related_29_8.fa	0205A1024_Veillonella_spp__43.fa	1	1	0/1000	0
70_011_Eggerthella_64_60.fa	0205A1024_Veillonella_spp__43.fa	1	1	0/1000	0
70_011_Finegoldia_magna_32_22.fa	0205A1024_Veillonella_spp__43.fa	1	1	0/1000	0
70_011_Negativicoccus_succinicivorans_51_49.fa	0205A1024_Veillonella_spp__43.fa	1	1	0/1000	0
70_011_Peptoniphilus_harei_30_11.fa	0205A1024_Veillonella_spp__43.fa	1	1	0/1000	0
70_011_Propionibacterium_64_26.fa	0205A1024_Veillonella_spp__43.fa	1	1	0/1000	0
70_015_Anaerococcus_vaginalis_29_15.fa	0205A1024_Veillonella_spp__43.fa	1	1	0/1000	0
70_016_Clostridiales_46_21.fa	0205A1024_Veillonella_spp__43.fa	1	1	0/1000	0
70_016_Clostridiales_53_10.fa	0205A1024_Veillonella_spp__43.fa	1	1	0/1000	0
71_003_Enterococcus_faecium_38_26.fa	0205A1024_Veillonella_spp__43.fa	1	1	0/1000	0
71_003_Staphylococcus_epidermidis_32_25.fa	0205A1024_Veillonella_spp__43.fa	1	1	0/1000	0
71_005_Klebsiella_pneumoniae_57_224.fa	0205A1024_Veillonella_spp__43.fa	1	1	0/1000	0
71_006_Negativicoccus_succinicivorans_51_19.fa	0205A1024_Veillonella_spp__43.fa	1	1	0/1000	0
71_006_Propionibacterium_63_31.fa	0205A1024_Veillonella_spp__43.fa	1	1	0/1000	0
71_007_Dialister_43_7.fa	0205A1024_Veillonella_spp__43.fa	1	1	0/1000	0
71_007_Finegoldia_magna_32_11.fa	0205A1024_Veillonella_spp__43.fa	0.295981	0.000244486	1/1000	0.704019
71_008_Peptoniphilus_harei_30_24.fa	0205A1024_Veillonella_spp__43.fa	1	1	0/1000	0
71_012_Atopobium_minutum_49_6.fa	0205A1024_Veillonella_spp__43.fa	1	1	0/1000	0
71_012_Clostridia_36_18.fa	0205A1024_Veillonella_spp__43.fa	1	1	0/1000	0
71_012_Dialister_42_11.fa	0205A1024_Veillonella_spp__43.fa	0.295981	0.000205309	1/1000	0.704019
71_012_Escherichia_coli_51_665.fa	0205A1024_Veillonella_spp__43.fa	1	1	0/1000	0
71_012_Veillonella_39_38.fa	0205A1024_Veillonella_spp__43.fa	0.0295179	0	368/1000	0.9704821
71_013_Peptoniphilus_harei_34_8.fa	0205A1024_Veillonella_spp__43.fa	1	1	0/1000	0
71_014_Bifidobacterium_bifidum_63_594.fa	0205A1024_Veillonella_spp__43.fa	1	1	0/1000	0
71_014_Bifidobacterium_sp._MSTE12_58_20.fa	0205A1024_Veillonella_spp__43.fa	1	1	0/1000	0
71_014_Enterococcus_faecalis_37_16.fa	0205A1024_Veillonella_spp__43.fa	1	1	0/1000	0
71_014_Prevotella_40_8.fa	0205A1024_Veillonella_spp__43.fa	1	1	0/1000	0
71_016_Bifidobacterium_scardovii_65_30.fa	0205A1024_Veillonella_spp__43.fa	1	1	0/1000	0
71_016_Staphylococcus_epidermidis_33_7.fa	0205A1024_Veillonella_spp__43.fa	1	1	0/1000	0
71_021_Bifidobacterium_longum_60_36.fa	0205A1024_Veillonella_spp__43.fa	1	1	0/1000	0
88_003_Klebsiella_pneumoniae_58_404.fa	0205A1024_Veillonella_spp__43.fa	1	1	0/1000	0
88_003_Veillonella_39_127.fa	0205A1024_Veillonella_spp__43.fa	0.164662	3.58E-72	16/1000	0.835338
88_007_Finegoldia_magna_32_19.fa	0205A1024_Veillonella_spp__43.fa	1	1	0/1000	0
88_009_Enterococcus_faecalis_38_113.fa	0205A1024_Veillonella_spp__43.fa	1	1	0/1000	0
88_014_Actinomyces_sp._S4-C9_56_10.fa	0205A1024_Veillonella_spp__43.fa	1	1	0/1000	0
88_014_Anaerococcus_vaginalis_29_41.fa	0205A1024_Veillonella_spp__43.fa	1	1	0/1000	0
88_014_Clostridium_paraputrificum_30_60.fa	0205A1024_Veillonella_spp__43.fa	1	1	0/1000	0
88_014_Clostridium_sp._KLE_1755_48_124.fa	0205A1024_Veillonella_spp__43.fa	1	1	0/1000	0
88_014_Streptococcus_agalactiae_35_5.fa	0205A1024_Veillonella_spp__43.fa	1	1	0/1000	0
88_015_Finegoldia_magna_32_8.fa	0205A1024_Veillonella_spp__43.fa	1	1	0/1000	0
88_015_Veillonella_39_370.fa	0205A1024_Veillonella_spp__43.fa	0.0378117	0	292/1000	0.9621883
88_016_Atopobium_48_21.fa	0205A1024_Veillonella_spp__43.fa	1	1	0/1000	0
88_017_Finegoldia_magna_32_11.fa	0205A1024_Veillonella_spp__43.fa	1	1	0/1000	0
88_017_Firmicutes_bacterium_46_38.fa	0205A1024_Veillonella_spp__43.fa	1	1	0/1000	0
88_017_Negativicoccus_succinicivorans_52_13.fa	0205A1024_Veillonella_spp__43.fa	1	1	0/1000	0
88_017_Peptoclostridium_difficile_28_30.fa	0205A1024_Veillonella_spp__43.fa	1	1	0/1000	0
93_004_Enterococcus_faecalis_38_79.fa	0205A1024_Veillonella_spp__43.fa	1	1	0/1000	0
93_004_Haemophilus_parainfluenzae_39_44.fa	0205A1024_Veillonella_spp__43.fa	0.263022	2.84E-08	2/1000	0.736978
93_009_Staphylococcus_epidermidis_32_326.fa	0205A1024_Veillonella_spp__43.fa	1	1	0/1000	0
93_010_Clostridium_perfringens_28_86.fa	0205A1024_Veillonella_spp__43.fa	1	1	0/1000	0
93_010_Klebsiella_pneumoniae_57_401.fa	0205A1024_Veillonella_spp__43.fa	1	1	0/1000	0
NECEvent2014_10_1_Escherichia_coli_52_196.fa	0205A1024_Veillonella_spp__43.fa	1	1	0/1000	0
NECEvent2014_10_1_Lactobacillus_crispatus_36_608.fa	0205A1024_Veillonella_spp__43.fa	1	1	0/1000	0
NECEvent2014_10_1_Lactobacillus_salivarius-rel_35_856.fa	0205A1024_Veillonella_spp__43.fa	1	1	0/1000	0
NECEvent2014_1_2_Klebsiella_oxytoc-rel_55_317.fa	0205A1024_Veillonella_spp__43.fa	1	1	0/1000	0
NECEvent2014_1_5_Veillonella_dispar-rel_39_197.fa	0205A1024_Veillonella_spp__43.fa	0.102997	6.97E-306	61/1000	0.897003
NECEvent2014_2_1_Enterococcus_faecalis_38_25.fa	0205A1024_Veillonella_spp__43.fa	1	1	0/1000	0
NECEvent2014_2_1_Finegoldia_magna_32_19.fa	0205A1024_Veillonella_spp__43.fa	0.295981	0.000218961	1/1000	0.704019
NECEvent2014_2_2_Actinomyces_HPA0247-rel_65_243_partial.fa	0205A1024_Veillonella_spp__43.fa	1	1	0/1000	0
NECEvent2014_2_2_Peptoniphilus_harei-rel_34_8.fa	0205A1024_Veillonella_spp__43.fa	1	1	0/1000	0
NECEvent2014_2_2_Streptococcus_salivarius-rel_39_8.fa	0205A1024_Veillonella_spp__43.fa	1	1	0/1000	0
NECEvent2014_2_3_Anaerococcus_prevotii_33_80.fa	0205A1024_Veillonella_spp__43.fa	1	1	0/1000	0
NECEvent2014_2_3_Peptoclostridium_difficile_28_21.fa	0205A1024_Veillonella_spp__43.fa	1	1	0/1000	0
NECEvent2014_2_3_Veillonella_DORA_A_3_16_22-rel_38_199.fa	0205A1024_Veillonella_spp__43.fa	0.11478	9.30E-231	47/1000	0.88522
NECEvent2014_2_4_Enterobacter_cloacae_55_663.fa	0205A1024_Veillonella_spp__43.fa	1	1	0/1000	0
NECEvent2014_2_8_Clostridium_paraputrificum_30_21.fa	0205A1024_Veillonella_spp__43.fa	1	1	0/1000	0
NECEvent2014_2_8_Enterococcus_faecium_38_11.fa	0205A1024_Veillonella_spp__43.fa	1	1	0/1000	0
NECEvent2014_2_9_Veillonella_parvula-rel_38_132.fa	0205A1024_Veillonella_spp__43.fa	0.0315792	0	347/1000	0.9684208
NECEvent2014_3_1_Clostridium_butyricum_28_8.fa	0205A1024_Veillonella_spp__43.fa	1	1	0/1000	0
NECEvent2014_3_1_Clostridium_ultunense-rel_31_19.fa	0205A1024_Veillonella_spp__43.fa	1	1	0/1000	0
NECEvent2014_3_3_Paenibacillus_dendritiformis-rel_55_70.fa	0205A1024_Veillonella_spp__43.fa	1	1	0/1000	0
NECEvent2014_3_3_Streptococcus_anginosus-rel_39_7.fa	0205A1024_Veillonella_spp__43.fa	1	1	0/1000	0
NECEvent2014_3_3_Veillonella_parvula-rel_38_390.fa	0205A1024_Veillonella_spp__43.fa	0.0326168	0	337/1000	0.9673832
NECEvent2014_3_4_Bifidobacterium_MSTE12-rel_58_13.fa	0205A1024_Veillonella_spp__43.fa	1	1	0/1000	0
NECEvent2014_3_4_Clostridium_sporogenes-rel_29_5.fa	0205A1024_Veillonella_spp__43.fa	1	1	0/1000	0
NECEvent2014_3_4_Enterococcus_faecalis_37_352.fa	0205A1024_Veillonella_spp__43.fa	1	1	0/1000	0
NECEvent2014_3_5_Atopobium_minutum-rel_49_9.fa	0205A1024_Veillonella_spp__43.fa	1	1	0/1000	0
NECEvent2014_3_6_Citrobacter_KTE32-rel_52_220.fa	0205A1024_Veillonella_spp__43.fa	1	1	0/1000	0
NECEvent2014_3_6_Pseudomonas_aeruginosa_65_49.fa	0205A1024_Veillonella_spp__43.fa	1	1	0/1000	0
NECEvent2014_3_6_Staphylococcus_epidermidis_32_14.fa	0205A1024_Veillonella_spp__43.fa	1	1	0/1000	0
NECEvent2014_4_1_Clostridium_perfringens_28_318.fa	0205A1024_Veillonella_spp__43.fa	1	1	0/1000	0
NECEvent2014_4_1_Propionibacterium_63_26.fa	0205A1024_Veillonella_spp__43.fa	1	1	0/1000	0
NECEvent2014_4_1_Staphylococcus_epidermidis_32_27.fa	0205A1024_Veillonella_spp__43.fa	1	1	0/1000	0
NECEvent2014_4_1_Streptococcus_oralis-rel_41_41.fa	0205A1024_Veillonella_spp__43.fa	1	1	0/1000	0
NECEvent2014_4_2_Clostridium_butyricum_28_558.fa	0205A1024_Veillonella_spp__43.fa	1	1	0/1000	0
NECEvent2014_4_2_Peptostreptococcus_anaerobius_CAG621-rel_36_16.fa	0205A1024_Veillonella_spp__43.fa	1	1	0/1000	0
NECEvent2014_4_3_Actinomyces_59_538.fa	0205A1024_Veillonella_spp__43.fa	0.295981	0.000254689	1/1000	0.704019
NECEvent2014_4_3_Anaerococcus_vaginalis_rel_29_20.fa	0205A1024_Veillonella_spp__43.fa	1	1	0/1000	0
NECEvent2014_4_4_Eggerthella_1_3_56FAA-rel_64_6_partial.fa	0205A1024_Veillonella_spp__43.fa	1	1	0/1000	0
NECEvent2014_4_4_Veillonella_38_569.fa	0205A1024_Veillonella_spp__43.fa	0.147707	1.61E-106	23/1000	0.852293
NECEvent2014_4_5_Klebsiella_pneumoniae-rel_55_15.fa	0205A1024_Veillonella_spp__43.fa	1	1	0/1000	0
NECEvent2014_4_5_Peptoniphilus_harei-rel_33_13.fa	0205A1024_Veillonella_spp__43.fa	1	1	0/1000	0
NECEvent2014_4_5_Veillonella_parvula-rel_38_741_partial.fa	0205A1024_Veillonella_spp__43.fa	0.0339141	0	325/1000	0.9660859
NECEvent2014_4_7_Sutterella_wadsworthensis-rel_50_9.fa	0205A1024_Veillonella_spp__43.fa	1	1	0/1000	0
NECEvent2014_5_1_Clostridium_paraputrificum_30_65.fa	0205A1024_Veillonella_spp__43.fa	1	1	0/1000	0
NECEvent2014_5_2_Enterococcus_faecalis_37_15.fa	0205A1024_Veillonella_spp__43.fa	1	1	0/1000	0
NECEvent2014_5_6_Finegoldia_magna_31_11.fa	0205A1024_Veillonella_spp__43.fa	1	1	0/1000	0
NECEvent2014_5_6_Klebsiella_pneumoniae_57_39_partial.fa	0205A1024_Veillonella_spp__43.fa	1	1	0/1000	0
NECEvent2014_5_6_Propionibacterium_HGH0353-rel_64_7.fa	0205A1024_Veillonella_spp__43.fa	1	1	0/1000	0
NECEvent2014_5_7_Clostridium_perfringens_28_149.fa	0205A1024_Veillonella_spp__43.fa	1	1	0/1000	0
NECEvent2014_5_7_Enterobacter_cloacae_rel_MGH25_55_278_partial.fa	0205A1024_Veillonella_spp__43.fa	1	1	0/1000	0
NECEvent2014_5_7_Haemophilus_parainfluenzae-rel_39_109.fa	0205A1024_Veillonella_spp__43.fa	0.295981	0.000238225	1/1000	0.704019
NECEvent2014_5_7_Peptoclostridium_sordelli-rel_28_6.fa	0205A1024_Veillonella_spp__43.fa	0.295981	0.000267514	1/1000	0.704019
NECEvent2014_5_7_Pseudomonas_aeruginosa_66_6.fa	0205A1024_Veillonella_spp__43.fa	1	1	0/1000	0
NECEvent2014_5_7_Streptococcus_parasanguinis-rel_42_7.fa	0205A1024_Veillonella_spp__43.fa	0.295981	0.00023313	1/1000	0.704019
NECEvent2014_5_8_Clostridium_butyricum_28_22.fa	0205A1024_Veillonella_spp__43.fa	1	1	0/1000	0
NECEvent2014_5_8_Clostridium_sporogenes-rel_28_12.fa	0205A1024_Veillonella_spp__43.fa	1	1	0/1000	0
NECEvent2014_5_8_Eggerthella_1_3_5FAA-rel_64_6.fa	0205A1024_Veillonella_spp__43.fa	1	1	0/1000	0
NECEvent2014_5_8_Negativicoccus_succinicivorans_52_30.fa	0205A1024_Veillonella_spp__43.fa	1	1	0/1000	0
NECEvent2014_5_8_Veillonella_oral_taxon_158-rel_39_297.fa	0205A1024_Veillonella_spp__43.fa	0.100152	0	65/1000	0.899848
NECEvent2014_6_3_Clostridium_paraputrificum_29_53.fa	0205A1024_Veillonella_spp__43.fa	1	1	0/1000	0
NECEvent2014_6_4_Enterococcus_faecalis_38_65.fa	0205A1024_Veillonella_spp__43.fa	1	1	0/1000	0
NECEvent2014_6_4_Staphylococcus_epidermidis_31_30.fa	0205A1024_Veillonella_spp__43.fa	1	1	0/1000	0
NECEvent2014_6_5_Enterobacter_cloacae_rel_55_56_partial.fa	0205A1024_Veillonella_spp__43.fa	1	1	0/1000	0
NECEvent2014_6_6_Actinomyces_europaeus-rel_56_19.fa	0205A1024_Veillonella_spp__43.fa	1	1	0/1000	0
NECEvent2014_6_6_Clostridiales_50_23.fa	0205A1024_Veillonella_spp__43.fa	1	1	0/1000	0
NECEvent2014_6_6_Clostridium_7_2_43FAA_28_19.fa	0205A1024_Veillonella_spp__43.fa	1	1	0/1000	0
NECEvent2014_6_6_Clostridium_sporogenes-rel_28_10.fa	0205A1024_Veillonella_spp__43.fa	1	1	0/1000	0
NECEvent2014_6_6_Veillonella_atypica-rel_39_925.fa	0205A1024_Veillonella_spp__43.fa	0.159146	1.59E-81	18/1000	0.840854
NECEvent2014_6_7_Citrobacter_freundii-rel_52_48_partial.fa	0205A1024_Veillonella_spp__43.fa	1	1	0/1000	0
NECEvent2014_6_7_Clostridium_butyricum_28_125.fa	0205A1024_Veillonella_spp__43.fa	1	1	0/1000	0
NECEvent2014_6_7_Clostridium_perfringens_28_32.fa	0205A1024_Veillonella_spp__43.fa	1	1	0/1000	0
NECEvent2014_7_3_Bifidobacterium_breve_59_208.fa	0205A1024_Veillonella_spp__43.fa	1	1	0/1000	0
NECEvent2014_7_3_Veillonella_atypica-rel_39_158.fa	0205A1024_Veillonella_spp__43.fa	0.161822	8.05E-77	17/1000	0.838178
NECEvent2014_8_1_Enterobacter_rel_to_cloacae_54_482_partial.fa	0205A1024_Veillonella_spp__43.fa	1	1	0/1000	0
NECEvent2014_8_2_Enterococcus_faecalis_37_32.fa	0205A1024_Veillonella_spp__43.fa	1	1	0/1000	0
NECEvent2014_8_3_Clostridium_butyricum_28_57.fa	0205A1024_Veillonella_spp__43.fa	1	1	0/1000	0
NECEvent2014_8_3_Clostridium_perfringens_28_18.fa	0205A1024_Veillonella_spp__43.fa	1	1	0/1000	0
NECEvent2014_8_4_Streptococcus_HSISS3-rel_41_5.fa	0205A1024_Veillonella_spp__43.fa	1	1	0/1000	0
NECEvent2014_8_5_Anaerococcus_vaginalis-rel_30_8.fa	0205A1024_Veillonella_spp__43.fa	1	1	0/1000	0
NECEvent2014_8_5_Campylobacter_ureolyticus-rel_29_16.fa	0205A1024_Veillonella_spp__43.fa	1	1	0/1000	0
NECEvent2014_8_5_Clostridium_paraputrificum_29_42.fa	0205A1024_Veillonella_spp__43.fa	1	1	0/1000	0
NECEvent2014_8_5_Dialister_invisus-rel_43_22.fa	0205A1024_Veillonella_spp__43.fa	1	1	0/1000	0
NECEvent2014_8_5_Finegoldia_magna_32_9.fa	0205A1024_Veillonella_spp__43.fa	0.295981	0.00021561	1/1000	0.704019
NECEvent2014_8_6_Klebsiella_pneumoniae-rel_57_348_partial.fa	0205A1024_Veillonella_spp__43.fa	1	1	0/1000	0
NECEvent2014_8_7_Enterococcus_hirae_rel_37_6.fa	0205A1024_Veillonella_spp__43.fa	1	1	0/1000	0
NECEvent2014_9_1_Enterococcus_faecalis_37_534.fa	0205A1024_Veillonella_spp__43.fa	1	1	0/1000	0
NECEvent2014_9_2_Staphylococcus_epidermidis_32_131.fa	0205A1024_Veillonella_spp__43.fa	1	1	0/1000	0
NIHY1_03_38__Varibaculum_cambriense.contigs.fa	0205A1024_Veillonella_spp__43.fa	1	1	0/1000	0
NIHY1_03_40__Enterococcus.contigs.fa	0205A1024_Veillonella_spp__43.fa	1	1	0/1000	0
NIHY1_03_41__Actinomyces.contigs.fa	0205A1024_Veillonella_spp__43.fa	1	1	0/1000	0
NIHY1_03_46__Enterococcus_faecalis.contigs.fa	0205A1024_Veillonella_spp__43.fa	1	1	0/1000	0
NIHY1_03_47__Dermabacter_sp_HFH0086.contigs.fa	0205A1024_Veillonella_spp__43.fa	1	1	0/1000	0
NIHY1_03_48__Veillonella_parvula_rel.contigs.fa	0205A1024_Veillonella_spp__43.fa	0.0290489	0	373/1000	0.9709511
NIHY1_03_52__Streptococcus_lutetiensis.contigs.fa	0205A1024_Veillonella_spp__43.fa	1	1	0/1000	0
NIHY1_03_57__Escherichia_coli.contigs.fa	0205A1024_Veillonella_spp__43.fa	1	1	0/1000	0
NIHY1_03_63__Enterobacteriales.contigs.fa	0205A1024_Veillonella_spp__43.fa	1	1	0/1000	0
NIHY1_04_37__Actinomyces_europaeus.contigs.fa	0205A1024_Veillonella_spp__43.fa	1	1	0/1000	0
NIHY1_04_38__Veillonella.contigs.fa	0205A1024_Veillonella_spp__43.fa	0.106845	7.88E-279	56/1000	0.893155
NIHY1_04_42__Staphylococcus_sp_M0480.contigs.fa	0205A1024_Veillonella_spp__43.fa	0.295981	0.000250162	1/1000	0.704019
NIHY1_04_44__Enterococcus_hirae.contigs.fa	0205A1024_Veillonella_spp__43.fa	1	1	0/1000	0
NIHY1_04_45__Clostridium_difficile.contigs.fa	0205A1024_Veillonella_spp__43.fa	1	1	0/1000	0
NIHY1_04_47__Enterobacter.contigs.fa	0205A1024_Veillonella_spp__43.fa	1	1	0/1000	0
NIHY1_04_48__Pseudomonas_aeruginosa.contigs.fa	0205A1024_Veillonella_spp__43.fa	1	1	0/1000	0
NIHY1_04_50__Clostridiales.contigs.fa	0205A1024_Veillonella_spp__43.fa	1	1	0/1000	0
NIHY1_08_32__Bacteroides.contigs.fa	0205A1024_Veillonella_spp__43.fa	1	1	0/1000	0
NIHY1_08_33__Klebsiella_pneumoniae.contigs.fa	0205A1024_Veillonella_spp__43.fa	1	1	0/1000	0
NIHY1_08_38__Staphylococcus_epidermidis.contigs.fa	0205A1024_Veillonella_spp__43.fa	1	1	0/1000	0
NIHY1_08_40__Escherichia_coli.contigs.fa	0205A1024_Veillonella_spp__43.fa	1	1	0/1000	0
NIHY1_08_41__Pseudomonas_aeruginosa.contigs.fa	0205A1024_Veillonella_spp__43.fa	1	1	0/1000	0
NIHY1_09_195__Haemophilus_parainfluenzae.contigs.fa	0205A1024_Veillonella_spp__43.fa	0.295981	0.000231813	1/1000	0.704019
NIHY1_09_196__Clostridiales.contigs.fa	0205A1024_Veillonella_spp__43.fa	1	1	0/1000	0
NIHY1_09_293__Erysipelotrichales.contigs.fa	0205A1024_Veillonella_spp__43.fa	1	1	0/1000	0
NIHY1_09_59__Enterococcus_faecalis.contigs.fa	0205A1024_Veillonella_spp__43.fa	1	1	0/1000	0
NIHY1_09_61__Klebsiella_oxytoca.contigs.fa	0205A1024_Veillonella_spp__43.fa	1	1	0/1000	0
NIHY1_09_63__Streptococcus_agalactiae.contigs.fa	0205A1024_Veillonella_spp__43.fa	0.295981	0.000243231	1/1000	0.704019
NIHY1_09_64__Clostridium.contigs.fa	0205A1024_Veillonella_spp__43.fa	1	1	0/1000	0
NIHY1_09_75__Staphylococcus_epidermidis.contigs.fa	0205A1024_Veillonella_spp__43.fa	1	1	0/1000	0
NIHY1_11_24__Veillonella.contigs.fa	0205A1024_Veillonella_spp__43.fa	0.0318865	0	344/1000	0.9681135
NIHY1_11_25__Staphylococcus_epidermidis.contigs.fa	0205A1024_Veillonella_spp__43.fa	0.295981	0.000243932	1/1000	0.704019
NIHY1_11_27__Pantoea.contigs.fa	0205A1024_Veillonella_spp__43.fa	1	1	0/1000	0
NIHY1_11_28__Enterococcus_faecalis.contigs.fa	0205A1024_Veillonella_spp__43.fa	1	1	0/1000	0
NIHY1_11_30__Propionibacterium.contigs.fa	0205A1024_Veillonella_spp__43.fa	1	1	0/1000	0
NIHY1_11_31__Enterobacter_aerogenes.contigs.fa	0205A1024_Veillonella_spp__43.fa	1	1	0/1000	0
NIHY1_14_298__Pseudomonas_aeruginosa.contigs.fa	0205A1024_Veillonella_spp__43.fa	1	1	0/1000	0
NIHY1_14_59__Dermabacter_sp_HFH0086.contigs.fa	0205A1024_Veillonella_spp__43.fa	1	1	0/1000	0
NIHY1_14_60__Gemella_haemolysans_rel.contigs.fa	0205A1024_Veillonella_spp__43.fa	1	1	0/1000	0
NIHY1_14_65__Enterococcus_faecalis.contigs.fa	0205A1024_Veillonella_spp__43.fa	1	1	0/1000	0
NIHY1_14_66__Serratia_marcescens.contigs.fa	0205A1024_Veillonella_spp__43.fa	1	1	0/1000	0
NIHY1_14_70__Corynebacterium.contigs.fa	0205A1024_Veillonella_spp__43.fa	1	1	0/1000	0
NIHY1_14_71__Clostridium.contigs.fa	0205A1024_Veillonella_spp__43.fa	1	1	0/1000	0
NIHY1_14_79__Escherichia_coli.contigs.fa	0205A1024_Veillonella_spp__43.fa	1	1	0/1000	0
NIHY1_14_80__Finegoldia_magna.contigs.fa	0205A1024_Veillonella_spp__43.fa	0.295981	0.00024747	1/1000	0.704019
NIHY1_14_98__Paenibacillus.contigs.fa	0205A1024_Veillonella_spp__43.fa	1	1	0/1000	0
NIHY1_14_99__Staphylococcus_epidermidis.contigs.fa	0205A1024_Veillonella_spp__43.fa	1	1	0/1000	0
NIHY1_17_34__Negativicoccus_succinicivorans.contigs.fa	0205A1024_Veillonella_spp__43.fa	1	1	0/1000	0
NIHY1_17_38__Enterobacter.contigs.fa	0205A1024_Veillonella_spp__43.fa	1	1	0/1000	0
NIHY1_18_39__Finegoldia_magna.contigs.fa	0205A1024_Veillonella_spp__43.fa	1	1	0/1000	0
NIHY1_18_41__Enterobacter_aerogenes.contigs.fa	0205A1024_Veillonella_spp__43.fa	1	1	0/1000	0
NIHY1_18_42__Klebsiella_oxytoca.contigs.fa	0205A1024_Veillonella_spp__43.fa	1	1	0/1000	0
NIHY1_18_43__Enterococcus_faecalis.contigs.fa	0205A1024_Veillonella_spp__43.fa	1	1	0/1000	0
NIHY1_18_44__Clostridium_perfringens.contigs.fa	0205A1024_Veillonella_spp__43.fa	1	1	0/1000	0
NIHY1_18_86__Propionibacterium.contigs.fa	0205A1024_Veillonella_spp__43.fa	1	1	0/1000	0
NIHY1_18_91__Staphylococcus_epidermidis.contigs.fa	0205A1024_Veillonella_spp__43.fa	0.295981	0.00026171	1/1000	0.704019
NIHY1_19_130__Bacteroides.contigs.fa	0205A1024_Veillonella_spp__43.fa	1	1	0/1000	0
NIHY1_19_132__Escherichia_coli.contigs.fa	0205A1024_Veillonella_spp__43.fa	1	1	0/1000	0
NIHY1_19_47__Propionibacterium.contigs.fa	0205A1024_Veillonella_spp__43.fa	1	1	0/1000	0
NIHY1_19_49__Staphylococcus_aureus.contigs.fa	0205A1024_Veillonella_spp__43.fa	0.295981	0.000274015	1/1000	0.704019
NIHY1_19_50__Haemophilus_parainfluenzae.contigs.fa	0205A1024_Veillonella_spp__43.fa	0.295981	0.000242794	1/1000	0.704019
NIHY1_19_51__Enterococcus_faecium.contigs.fa	0205A1024_Veillonella_spp__43.fa	1	1	0/1000	0
NIHY1_19_52__Negativicoccus_succinicivorans.contigs.fa	0205A1024_Veillonella_spp__43.fa	1	1	0/1000	0
NIHY1_19_59__Veillonella_sp_oral_taxon_158_rel.contigs.fa	0205A1024_Veillonella_spp__43.fa	0.106047	1.18E-283	57/1000	0.893953
NIHY1_19_60__Clostridium_II.contigs.fa	0205A1024_Veillonella_spp__43.fa	1	1	0/1000	0
NIHY1_19_63__Klebsiella_oxytoca_II.contigs.fa	0205A1024_Veillonella_spp__43.fa	1	1	0/1000	0
NIHY1_21_42__Propionibacterium_acnes.contigs.fa	0205A1024_Veillonella_spp__43.fa	1	1	0/1000	0
NIHY1_21_43__Haemophilus_parainfluenzae.contigs.fa	0205A1024_Veillonella_spp__43.fa	0.295981	0.000248336	1/1000	0.704019
NIHY1_21_44__Enterococcus_faecalis.contigs.fa	0205A1024_Veillonella_spp__43.fa	1	1	0/1000	0
NIHY1_21_45__Staphylococcus_aureus.contigs.fa	0205A1024_Veillonella_spp__43.fa	0.295981	0.000274115	1/1000	0.704019
NIHY1_21_51__Clostridium_sporogenes.contigs.fa	0205A1024_Veillonella_spp__43.fa	1	1	0/1000	0
NIHY1_23_101__Klebsiella_oxytoca.contigs.fa	0205A1024_Veillonella_spp__43.fa	1	1	0/1000	0
NIHY1_23_103__Clostridium_perfringens.contigs.fa	0205A1024_Veillonella_spp__43.fa	1	1	0/1000	0
NIHY1_23_108__Klebsiella_pneumoniae.contigs.fa	0205A1024_Veillonella_spp__43.fa	1	1	0/1000	0
NIHY1_23_111__Escherichia_coli.contigs.fa	0205A1024_Veillonella_spp__43.fa	1	1	0/1000	0
NIHY1_23_113__Bacteroides.contigs.fa	0205A1024_Veillonella_spp__43.fa	1	1	0/1000	0
NIHY1_23_115__Proteus_mirabilis.contigs.fa	0205A1024_Veillonella_spp__43.fa	1	1	0/1000	0
NIHY1_23_120__Eggerthella.contigs.fa	0205A1024_Veillonella_spp__43.fa	1	1	0/1000	0
NIHY1_23_125__Coriobacteriaceae.contigs.fa	0205A1024_Veillonella_spp__43.fa	1	1	0/1000	0
NIHY1_23_126__Haemophilus_parainfluenzae.contigs.fa	0205A1024_Veillonella_spp__43.fa	0.295981	0.000250632	1/1000	0.704019
NIHY1_23_130__Peptostreptococcus_rel.contigs.fa	0205A1024_Veillonella_spp__43.fa	1	1	0/1000	0
NIHY1_23_133__Enterococcus_faecium.contigs.fa	0205A1024_Veillonella_spp__43.fa	1	1	0/1000	0
NIHY1_23_134__Staphylococcus_aureus.contigs.fa	0205A1024_Veillonella_spp__43.fa	0.295981	0.000282802	1/1000	0.704019
NIHY1_23_135__Veillonella.contigs.fa	0205A1024_Veillonella_spp__43.fa	0.151946	1.42E-96	21/1000	0.848054
NIHY1_23_137__Staphylococcus_epidermidis.contigs.fa	0205A1024_Veillonella_spp__43.fa	1	1	0/1000	0
S2_003_000_R1_55_S2_003_000_R1.fa	0205A1024_Veillonella_spp__43.fa	1	1	0/1000	0
S2_003_000_R1_80_S2_003_000_R1.fa	0205A1024_Veillonella_spp__43.fa	1	1	0/1000	0
S2_003_000_R1_96_S2_003_000_R1.fa	0205A1024_Veillonella_spp__43.fa	1	1	0/1000	0
S2_003_000_R1_maxbin2.maxbin.004.fasta_S2_003_000_R1.fa	0205A1024_Veillonella_spp__43.fa	1	1	0/1000	0
S2_003_000_R1_maxbin2.maxbin.012.fasta_S2_003_000_R1.fa	0205A1024_Veillonella_spp__43.fa	1	1	0/1000	0
S2_003_000_R2_107_S2_003_000_R2.fa	0205A1024_Veillonella_spp__43.fa	1	1	0/1000	0
S2_003_000_R2_36_S2_003_000_R2.fa	0205A1024_Veillonella_spp__43.fa	1	1	0/1000	0
S2_003_000_R2_38_S2_003_000_R2.fa	0205A1024_Veillonella_spp__43.fa	1	1	0/1000	0
S2_003_000_R2_70_S2_003_000_R2.fa	0205A1024_Veillonella_spp__43.fa	1	1	0/1000	0
S2_003_000_R2_72_S2_003_000_R2.fa	0205A1024_Veillonella_spp__43.fa	1	1	0/1000	0
S2_003_000_R2_87_S2_003_000_R2.fa	0205A1024_Veillonella_spp__43.fa	1	1	0/1000	0
S2_003_000_R2_abawaca.156.fasta_S2_003_000_R2.fa	0205A1024_Veillonella_spp__43.fa	1	1	0/1000	0
S2_003_000_R2_abawaca.65.fasta_S2_003_000_R2.fa	0205A1024_Veillonella_spp__43.fa	1	1	0/1000	0
S2_003_000_R2_abawaca.99.fasta_S2_003_000_R2.fa	0205A1024_Veillonella_spp__43.fa	1	1	0/1000	0
S2_003_000_R2_maxbin2.maxbin.007.fasta_S2_003_000_R2.fa	0205A1024_Veillonella_spp__43.fa	1	1	0/1000	0
S2_003_000_R2_maxbin2.maxbin.026.fasta_S2_003_000_R2.fa	0205A1024_Veillonella_spp__43.fa	1	1	0/1000	0
S2_003_000_R2_maxbin2.maxbin.027.fasta_S2_003_000_R2.fa	0205A1024_Veillonella_spp__43.fa	1	1	0/1000	0
S2_003_000_R2_maxbin2.maxbin.031.fasta_S2_003_000_R2.fa	0205A1024_Veillonella_spp__43.fa	1	1	0/1000	0
S2_003_000_R2_maxbin2.maxbin.037.fasta_S2_003_000_R2.fa	0205A1024_Veillonella_spp__43.fa	1	1	0/1000	0
S2_003_000_R2_maxbin2.maxbin.043.fasta_S2_003_000_R2.fa	0205A1024_Veillonella_spp__43.fa	1	1	0/1000	0
S2_003_000_R2_maxbin2.maxbin.048.fasta_S2_003_000_R2.fa	0205A1024_Veillonella_spp__43.fa	1	1	0/1000	0
S2_003_000_R2_maxbin2.maxbin.049.fasta_S2_003_000_R2.fa	0205A1024_Veillonella_spp__43.fa	1	1	0/1000	0
S2_003_000_R3_31_S2_003_000_R3.fa	0205A1024_Veillonella_spp__43.fa	1	1	0/1000	0
S2_003_000_R3_44_S2_003_000_R3.fa	0205A1024_Veillonella_spp__43.fa	0.295981	0.000201641	1/1000	0.704019
S2_003_000_R3_4_S2_003_000_R3.fa	0205A1024_Veillonella_spp__43.fa	0.295981	0.000270018	1/1000	0.704019
S2_003_000_R3_79_S2_003_000_R3.fa	0205A1024_Veillonella_spp__43.fa	1	1	0/1000	0
S2_003_000_R3_abawaca.25.fasta_S2_003_000_R3.fa	0205A1024_Veillonella_spp__43.fa	1	1	0/1000	0
S2_003_000_R3_maxbin2.maxbin.039.fasta_S2_003_000_R3.fa	0205A1024_Veillonella_spp__43.fa	1	1	0/1000	0
S2_005_001_R1_102_S2_005_001_R1.fa	0205A1024_Veillonella_spp__43.fa	1	1	0/1000	0
S2_005_001_R1_55_S2_005_001_R1.fa	0205A1024_Veillonella_spp__43.fa	1	1	0/1000	0
S2_005_001_R1_67_S2_005_001_R1.fa	0205A1024_Veillonella_spp__43.fa	1	1	0/1000	0
S2_005_001_R1_abawaca.56.fasta_S2_005_001_R1.fa	0205A1024_Veillonella_spp__43.fa	1	1	0/1000	0
S2_005_001_R1_abawaca.67.fasta_S2_005_001_R1.fa	0205A1024_Veillonella_spp__43.fa	1	1	0/1000	0
S2_005_001_R1_abawaca.77.fasta_S2_005_001_R1.fa	0205A1024_Veillonella_spp__43.fa	1	1	0/1000	0
S2_005_001_R1_maxbin2.maxbin.009.fasta_S2_005_001_R1.fa	0205A1024_Veillonella_spp__43.fa	1	1	0/1000	0
S2_005_001_R1_maxbin2.maxbin.015.fasta_S2_005_001_R1.fa	0205A1024_Veillonella_spp__43.fa	1	1	0/1000	0
S2_005_001_R1_maxbin2.maxbin.023.fasta_S2_005_001_R1.fa	0205A1024_Veillonella_spp__43.fa	1	1	0/1000	0
S2_005_001_R2_118_S2_005_001_R2.fa	0205A1024_Veillonella_spp__43.fa	1	1	0/1000	0
S2_005_001_R2_21_S2_005_001_R2.fa	0205A1024_Veillonella_spp__43.fa	1	1	0/1000	0
S2_005_001_R2_25_S2_005_001_R2.fa	0205A1024_Veillonella_spp__43.fa	1	1	0/1000	0
S2_005_001_R2_2_S2_005_001_R2.fa	0205A1024_Veillonella_spp__43.fa	1	1	0/1000	0
S2_005_001_R2_30_S2_005_001_R2.fa	0205A1024_Veillonella_spp__43.fa	1	1	0/1000	0
S2_005_001_R2_43_S2_005_001_R2.fa	0205A1024_Veillonella_spp__43.fa	1	1	0/1000	0
S2_005_001_R2_70_S2_005_001_R2.fa	0205A1024_Veillonella_spp__43.fa	1	1	0/1000	0
S2_005_001_R2_75_S2_005_001_R2.fa	0205A1024_Veillonella_spp__43.fa	1	1	0/1000	0
S2_005_001_R2_83_S2_005_001_R2.fa	0205A1024_Veillonella_spp__43.fa	1	1	0/1000	0
S2_005_001_R2_95_S2_005_001_R2.fa	0205A1024_Veillonella_spp__43.fa	1	1	0/1000	0
S2_005_001_R2_abawaca.115.fasta_S2_005_001_R2.fa	0205A1024_Veillonella_spp__43.fa	1	1	0/1000	0
S2_005_001_R2_abawaca.17.fasta_S2_005_001_R2.fa	0205A1024_Veillonella_spp__43.fa	1	1	0/1000	0
S2_005_001_R2_abawaca.187.fasta_S2_005_001_R2.fa	0205A1024_Veillonella_spp__43.fa	1	1	0/1000	0
S2_005_001_R2_abawaca.71.fasta_S2_005_001_R2.fa	0205A1024_Veillonella_spp__43.fa	1	1	0/1000	0
S2_005_001_R2_maxbin2.maxbin.010.fasta_S2_005_001_R2.fa	0205A1024_Veillonella_spp__43.fa	1	1	0/1000	0
S2_005_001_R3_maxbin2.maxbin.006.fasta_S2_005_001_R3.fa	0205A1024_Veillonella_spp__43.fa	1	1	0/1000	0
S2_005_002_R1_49_S2_005_002_R1.fa	0205A1024_Veillonella_spp__43.fa	0.295981	0.00025027	1/1000	0.704019
S2_005_002_R1_77_S2_005_002_R1.fa	0205A1024_Veillonella_spp__43.fa	1	1	0/1000	0
S2_005_002_R1_abawaca.18.fasta_S2_005_002_R1.fa	0205A1024_Veillonella_spp__43.fa	1	1	0/1000	0
S2_005_002_R1_abawaca.5.fasta_S2_005_002_R1.fa	0205A1024_Veillonella_spp__43.fa	1	1	0/1000	0
S2_005_002_R2_108_S2_005_002_R2.fa	0205A1024_Veillonella_spp__43.fa	1	1	0/1000	0
S2_005_002_R2_124_S2_005_002_R2.fa	0205A1024_Veillonella_spp__43.fa	1	1	0/1000	0
S2_005_002_R2_12_S2_005_002_R2.fa	0205A1024_Veillonella_spp__43.fa	1	1	0/1000	0
S2_005_002_R2_139_S2_005_002_R2.fa	0205A1024_Veillonella_spp__43.fa	1	1	0/1000	0
S2_005_002_R2_41_S2_005_002_R2.fa	0205A1024_Veillonella_spp__43.fa	1	1	0/1000	0
S2_005_002_R2_69_S2_005_002_R2.fa	0205A1024_Veillonella_spp__43.fa	1	1	0/1000	0
S2_005_002_R2_73_S2_005_002_R2.fa	0205A1024_Veillonella_spp__43.fa	1	1	0/1000	0
S2_005_002_R2_99_S2_005_002_R2.fa	0205A1024_Veillonella_spp__43.fa	1	1	0/1000	0
S2_005_002_R2_9_S2_005_002_R2.fa	0205A1024_Veillonella_spp__43.fa	1	1	0/1000	0
S2_005_002_R2_abawaca.121.fasta_S2_005_002_R2.fa	0205A1024_Veillonella_spp__43.fa	1	1	0/1000	0
S2_005_002_R2_abawaca.131.fasta_S2_005_002_R2.fa	0205A1024_Veillonella_spp__43.fa	1	1	0/1000	0
S2_005_002_R2_abawaca.183.fasta_S2_005_002_R2.fa	0205A1024_Veillonella_spp__43.fa	1	1	0/1000	0
S2_005_002_R2_abawaca.49.fasta_S2_005_002_R2.fa	0205A1024_Veillonella_spp__43.fa	1	1	0/1000	0
S2_005_002_R2_abawaca.78.fasta_S2_005_002_R2.fa	0205A1024_Veillonella_spp__43.fa	1	1	0/1000	0
S2_005_002_R2_maxbin2.maxbin.002.fasta_S2_005_002_R2.fa	0205A1024_Veillonella_spp__43.fa	1	1	0/1000	0
S2_005_002_R2_maxbin2.maxbin.007.fasta_S2_005_002_R2.fa	0205A1024_Veillonella_spp__43.fa	1	1	0/1000	0
S2_005_002_R2_maxbin2.maxbin.017.fasta_S2_005_002_R2.fa	0205A1024_Veillonella_spp__43.fa	1	1	0/1000	0
S2_005_002_R3_21_S2_005_002_R3.fa	0205A1024_Veillonella_spp__43.fa	1	1	0/1000	0
S2_005_002_R3_32_S2_005_002_R3.fa	0205A1024_Veillonella_spp__43.fa	1	1	0/1000	0
S2_005_003_R1_31_S2_005_003_R1.fa	0205A1024_Veillonella_spp__43.fa	1	1	0/1000	0
S2_005_003_R1_35_S2_005_003_R1.fa	0205A1024_Veillonella_spp__43.fa	1	1	0/1000	0
S2_005_003_R1_62_S2_005_003_R1.fa	0205A1024_Veillonella_spp__43.fa	1	1	0/1000	0
S2_005_003_R1_abawaca.14.fasta_S2_005_003_R1.fa	0205A1024_Veillonella_spp__43.fa	1	1	0/1000	0
S2_005_003_R1_abawaca.39.fasta_S2_005_003_R1.fa	0205A1024_Veillonella_spp__43.fa	1	1	0/1000	0
S2_005_003_R1_maxbin2.maxbin.013.fasta_S2_005_003_R1.fa	0205A1024_Veillonella_spp__43.fa	1	1	0/1000	0
S2_005_003_R1_maxbin2.maxbin.021.fasta_S2_005_003_R1.fa	0205A1024_Veillonella_spp__43.fa	1	1	0/1000	0
S2_005_003_R2_102_S2_005_003_R2.fa	0205A1024_Veillonella_spp__43.fa	1	1	0/1000	0
S2_005_003_R2_104_S2_005_003_R2.fa	0205A1024_Veillonella_spp__43.fa	1	1	0/1000	0
S2_005_003_R2_128_S2_005_003_R2.fa	0205A1024_Veillonella_spp__43.fa	1	1	0/1000	0
S2_005_003_R2_143_S2_005_003_R2.fa	0205A1024_Veillonella_spp__43.fa	1	1	0/1000	0
S2_005_003_R2_16_S2_005_003_R2.fa	0205A1024_Veillonella_spp__43.fa	1	1	0/1000	0
S2_005_003_R2_17_S2_005_003_R2.fa	0205A1024_Veillonella_spp__43.fa	1	1	0/1000	0
S2_005_003_R2_20_S2_005_003_R2.fa	0205A1024_Veillonella_spp__43.fa	1	1	0/1000	0
S2_005_003_R2_26_S2_005_003_R2.fa	0205A1024_Veillonella_spp__43.fa	1	1	0/1000	0
S2_005_003_R2_59_S2_005_003_R2.fa	0205A1024_Veillonella_spp__43.fa	1	1	0/1000	0
S2_005_003_R2_abawaca.103.fasta_S2_005_003_R2.fa	0205A1024_Veillonella_spp__43.fa	1	1	0/1000	0
S2_005_003_R2_abawaca.107.fasta_S2_005_003_R2.fa	0205A1024_Veillonella_spp__43.fa	1	1	0/1000	0
S2_005_003_R2_abawaca.189.fasta_S2_005_003_R2.fa	0205A1024_Veillonella_spp__43.fa	1	1	0/1000	0
S2_005_003_R2_abawaca.227.fasta_S2_005_003_R2.fa	0205A1024_Veillonella_spp__43.fa	1	1	0/1000	0
S2_005_003_R2_abawaca.239.fasta_S2_005_003_R2.fa	0205A1024_Veillonella_spp__43.fa	1	1	0/1000	0
S2_005_003_R2_abawaca.291.fasta_S2_005_003_R2.fa	0205A1024_Veillonella_spp__43.fa	1	1	0/1000	0
S2_005_003_R2_abawaca.71.fasta_S2_005_003_R2.fa	0205A1024_Veillonella_spp__43.fa	1	1	0/1000	0
S2_005_003_R2_maxbin2.maxbin.017.fasta_S2_005_003_R2.fa	0205A1024_Veillonella_spp__43.fa	1	1	0/1000	0
S2_005_003_R2_maxbin2.maxbin.033.fasta_S2_005_003_R2.fa	0205A1024_Veillonella_spp__43.fa	1	1	0/1000	0
S2_005_003_R2_maxbin2.maxbin.047.fasta_S2_005_003_R2.fa	0205A1024_Veillonella_spp__43.fa	1	1	0/1000	0
S2_005_003_R2_maxbin2.maxbin.055.fasta_S2_005_003_R2.fa	0205A1024_Veillonella_spp__43.fa	1	1	0/1000	0
S2_005_003_R2_maxbin2.maxbin.057.fasta_S2_005_003_R2.fa	0205A1024_Veillonella_spp__43.fa	1	1	0/1000	0
S2_005_003_R3_41_S2_005_003_R3.fa	0205A1024_Veillonella_spp__43.fa	1	1	0/1000	0
S2_005_003_R3_56_S2_005_003_R3.fa	0205A1024_Veillonella_spp__43.fa	1	1	0/1000	0
S2_005_003_R3_72_S2_005_003_R3.fa	0205A1024_Veillonella_spp__43.fa	1	1	0/1000	0
S2_005_003_R3_82_S2_005_003_R3.fa	0205A1024_Veillonella_spp__43.fa	1	1	0/1000	0
S2_005_003_R3_maxbin2.maxbin.012.fasta_S2_005_003_R3.fa	0205A1024_Veillonella_spp__43.fa	1	1	0/1000	0
S2_006_000_R1_52_S2_006_000_R1.fa	0205A1024_Veillonella_spp__43.fa	1	1	0/1000	0
S2_006_000_R1_62_S2_006_000_R1.fa	0205A1024_Veillonella_spp__43.fa	1	1	0/1000	0
S2_006_000_R1_78_S2_006_000_R1.fa	0205A1024_Veillonella_spp__43.fa	1	1	0/1000	0
S2_006_000_R1_94_S2_006_000_R1.fa	0205A1024_Veillonella_spp__43.fa	1	1	0/1000	0
S2_006_000_R1_abawaca.5.fasta_S2_006_000_R1.fa	0205A1024_Veillonella_spp__43.fa	1	1	0/1000	0
S2_006_000_R1_maxbin2.maxbin.012.fasta_S2_006_000_R1.fa	0205A1024_Veillonella_spp__43.fa	1	1	0/1000	0
S2_006_000_R1_maxbin2.maxbin.040.fasta_S2_006_000_R1.fa	0205A1024_Veillonella_spp__43.fa	1	1	0/1000	0
S2_006_000_R2_115_S2_006_000_R2.fa	0205A1024_Veillonella_spp__43.fa	1	1	0/1000	0
S2_006_000_R2_11_S2_006_000_R2.fa	0205A1024_Veillonella_spp__43.fa	1	1	0/1000	0
S2_006_000_R2_143_S2_006_000_R2.fa	0205A1024_Veillonella_spp__43.fa	1	1	0/1000	0
S2_006_000_R2_14_S2_006_000_R2.fa	0205A1024_Veillonella_spp__43.fa	1	1	0/1000	0
S2_006_000_R2_56_S2_006_000_R2.fa	0205A1024_Veillonella_spp__43.fa	1	1	0/1000	0
S2_006_000_R2_60_S2_006_000_R2.fa	0205A1024_Veillonella_spp__43.fa	1	1	0/1000	0
S2_006_000_R2_73_S2_006_000_R2.fa	0205A1024_Veillonella_spp__43.fa	1	1	0/1000	0
S2_006_000_R2_88_S2_006_000_R2.fa	0205A1024_Veillonella_spp__43.fa	1	1	0/1000	0
S2_006_000_R2_91_S2_006_000_R2.fa	0205A1024_Veillonella_spp__43.fa	1	1	0/1000	0
S2_006_000_R2_abawaca.124.fasta_S2_006_000_R2.fa	0205A1024_Veillonella_spp__43.fa	1	1	0/1000	0
S2_006_000_R2_abawaca.171.fasta_S2_006_000_R2.fa	0205A1024_Veillonella_spp__43.fa	1	1	0/1000	0
S2_006_000_R2_abawaca.226.fasta_S2_006_000_R2.fa	0205A1024_Veillonella_spp__43.fa	1	1	0/1000	0
S2_006_000_R2_abawaca.227.fasta_S2_006_000_R2.fa	0205A1024_Veillonella_spp__43.fa	1	1	0/1000	0
S2_006_000_R2_abawaca.331.fasta_S2_006_000_R2.fa	0205A1024_Veillonella_spp__43.fa	1	1	0/1000	0
S2_006_000_R2_abawaca.339.fasta_S2_006_000_R2.fa	0205A1024_Veillonella_spp__43.fa	1	1	0/1000	0
S2_006_000_R2_abawaca.357.fasta_S2_006_000_R2.fa	0205A1024_Veillonella_spp__43.fa	1	1	0/1000	0
S2_006_000_R2_abawaca.37.fasta_S2_006_000_R2.fa	0205A1024_Veillonella_spp__43.fa	1	1	0/1000	0
S2_006_000_R2_maxbin2.maxbin.001.fasta_S2_006_000_R2.fa	0205A1024_Veillonella_spp__43.fa	1	1	0/1000	0
S2_006_000_R2_maxbin2.maxbin.017.fasta_S2_006_000_R2.fa	0205A1024_Veillonella_spp__43.fa	1	1	0/1000	0
S2_006_000_R2_maxbin2.maxbin.024.fasta_S2_006_000_R2.fa	0205A1024_Veillonella_spp__43.fa	1	1	0/1000	0
S2_006_000_R3_95_S2_006_000_R3.fa	0205A1024_Veillonella_spp__43.fa	1	1	0/1000	0
S2_009_000_R1_56_S2_009_000_R1.fa	0205A1024_Veillonella_spp__43.fa	1	1	0/1000	0
S2_009_000_R1_89_S2_009_000_R1.fa	0205A1024_Veillonella_spp__43.fa	1	1	0/1000	0
S2_009_000_R1_maxbin2.maxbin.001.fasta_S2_009_000_R1.fa	0205A1024_Veillonella_spp__43.fa	1	1	0/1000	0
S2_009_000_R2_106_S2_009_000_R2.fa	0205A1024_Veillonella_spp__43.fa	1	1	0/1000	0
S2_009_000_R2_122_S2_009_000_R2.fa	0205A1024_Veillonella_spp__43.fa	1	1	0/1000	0
S2_009_000_R2_18_S2_009_000_R2.fa	0205A1024_Veillonella_spp__43.fa	1	1	0/1000	0
S2_009_000_R2_35_S2_009_000_R2.fa	0205A1024_Veillonella_spp__43.fa	1	1	0/1000	0
S2_009_000_R2_3_S2_009_000_R2.fa	0205A1024_Veillonella_spp__43.fa	1	1	0/1000	0
S2_009_000_R2_44_S2_009_000_R2.fa	0205A1024_Veillonella_spp__43.fa	1	1	0/1000	0
S2_009_000_R2_47_S2_009_000_R2.fa	0205A1024_Veillonella_spp__43.fa	1	1	0/1000	0
S2_009_000_R2_50_S2_009_000_R2.fa	0205A1024_Veillonella_spp__43.fa	1	1	0/1000	0
S2_009_000_R2_56_S2_009_000_R2.fa	0205A1024_Veillonella_spp__43.fa	1	1	0/1000	0
S2_009_000_R2_63_S2_009_000_R2.fa	0205A1024_Veillonella_spp__43.fa	1	1	0/1000	0
S2_009_000_R2_abawaca.61.fasta_S2_009_000_R2.fa	0205A1024_Veillonella_spp__43.fa	1	1	0/1000	0
S2_009_000_R2_abawaca.73.fasta_S2_009_000_R2.fa	0205A1024_Veillonella_spp__43.fa	1	1	0/1000	0
S2_009_000_R2_abawaca.77.fasta_S2_009_000_R2.fa	0205A1024_Veillonella_spp__43.fa	1	1	0/1000	0
S2_009_000_R2_abawaca.79.fasta_S2_009_000_R2.fa	0205A1024_Veillonella_spp__43.fa	1	1	0/1000	0
S2_009_000_R2_maxbin2.maxbin.003.fasta_S2_009_000_R2.fa	0205A1024_Veillonella_spp__43.fa	1	1	0/1000	0
S2_009_000_R2_maxbin2.maxbin.018.fasta_S2_009_000_R2.fa	0205A1024_Veillonella_spp__43.fa	1	1	0/1000	0
S2_009_000_R2_maxbin2.maxbin.025.fasta_S2_009_000_R2.fa	0205A1024_Veillonella_spp__43.fa	1	1	0/1000	0
S2_009_000_R3_abawaca.59.fasta_S2_009_000_R3.fa	0205A1024_Veillonella_spp__43.fa	1	1	0/1000	0
S2_009_000_R3_abawaca.72.fasta_S2_009_000_R3.fa	0205A1024_Veillonella_spp__43.fa	0.295981	0.000271363	1/1000	0.704019
S2_009_000_R3_maxbin2.maxbin.006.fasta_S2_009_000_R3.fa	0205A1024_Veillonella_spp__43.fa	1	1	0/1000	0
S2_009_000_R3_maxbin2.maxbin.013.fasta_S2_009_000_R3.fa	0205A1024_Veillonella_spp__43.fa	1	1	0/1000	0
S2_009_000_R3_maxbin2.maxbin.026.fasta_S2_009_000_R3.fa	0205A1024_Veillonella_spp__43.fa	1	1	0/1000	0
S2_012_000_R1_abawaca.10.fasta_S2_012_000_R1.fa	0205A1024_Veillonella_spp__43.fa	1	1	0/1000	0
S2_012_000_R1_abawaca.30.fasta_S2_012_000_R1.fa	0205A1024_Veillonella_spp__43.fa	1	1	0/1000	0
S2_012_000_R1_maxbin2.maxbin.007.fasta_S2_012_000_R1.fa	0205A1024_Veillonella_spp__43.fa	1	1	0/1000	0
S2_012_000_R2_102_S2_012_000_R2.fa	0205A1024_Veillonella_spp__43.fa	1	1	0/1000	0
S2_012_000_R2_40_S2_012_000_R2.fa	0205A1024_Veillonella_spp__43.fa	1	1	0/1000	0
S2_012_000_R2_abawaca.132.fasta_S2_012_000_R2.fa	0205A1024_Veillonella_spp__43.fa	1	1	0/1000	0
S2_012_000_R2_abawaca.140.fasta_S2_012_000_R2.fa	0205A1024_Veillonella_spp__43.fa	1	1	0/1000	0
S2_012_000_R2_abawaca.229.fasta_S2_012_000_R2.fa	0205A1024_Veillonella_spp__43.fa	1	1	0/1000	0
S2_012_000_R2_abawaca.239.fasta_S2_012_000_R2.fa	0205A1024_Veillonella_spp__43.fa	1	1	0/1000	0
S2_012_000_R2_abawaca.245.fasta_S2_012_000_R2.fa	0205A1024_Veillonella_spp__43.fa	1	1	0/1000	0
S2_012_000_R2_abawaca.257.fasta_S2_012_000_R2.fa	0205A1024_Veillonella_spp__43.fa	1	1	0/1000	0
S2_012_000_R2_abawaca.53.fasta_S2_012_000_R2.fa	0205A1024_Veillonella_spp__43.fa	1	1	0/1000	0
S2_012_000_R2_abawaca.67.fasta_S2_012_000_R2.fa	0205A1024_Veillonella_spp__43.fa	1	1	0/1000	0
S2_012_000_R2_abawaca.73.fasta_S2_012_000_R2.fa	0205A1024_Veillonella_spp__43.fa	1	1	0/1000	0
S2_012_000_R2_abawaca.99.fasta_S2_012_000_R2.fa	0205A1024_Veillonella_spp__43.fa	1	1	0/1000	0
S2_012_000_R2_maxbin2.maxbin.003.fasta_S2_012_000_R2.fa	0205A1024_Veillonella_spp__43.fa	1	1	0/1000	0
S2_012_000_R2_maxbin2.maxbin.005.fasta_S2_012_000_R2.fa	0205A1024_Veillonella_spp__43.fa	1	1	0/1000	0
S2_012_000_R2_maxbin2.maxbin.039.fasta_S2_012_000_R2.fa	0205A1024_Veillonella_spp__43.fa	1	1	0/1000	0
S2_012_000_R3_1_S2_012_000_R3.fa	0205A1024_Veillonella_spp__43.fa	1	1	0/1000	0
S2_012_000_R3_28_S2_012_000_R3.fa	0205A1024_Veillonella_spp__43.fa	1	1	0/1000	0
S2_012_000_R3_33_S2_012_000_R3.fa	0205A1024_Veillonella_spp__43.fa	1	1	0/1000	0
S2_012_000_R3_7_S2_012_000_R3.fa	0205A1024_Veillonella_spp__43.fa	0.295981	0.000275912	1/1000	0.704019
S2_012_000_R3_abawaca.106.fasta_S2_012_000_R3.fa	0205A1024_Veillonella_spp__43.fa	1	1	0/1000	0
S2_012_000_R3_abawaca.27.fasta_S2_012_000_R3.fa	0205A1024_Veillonella_spp__43.fa	1	1	0/1000	0
S2_012_000_R3_abawaca.63.fasta_S2_012_000_R3.fa	0205A1024_Veillonella_spp__43.fa	1	1	0/1000	0
S2_012_000_R3_maxbin2.maxbin.031.fasta_S2_012_000_R3.fa	0205A1024_Veillonella_spp__43.fa	1	1	0/1000	0
S2_012_000_R3_maxbin2.maxbin.049.fasta_S2_012_000_R3.fa	0205A1024_Veillonella_spp__43.fa	1	1	0/1000	0
S2_012_000_R3_maxbin2.maxbin.054.fasta_S2_012_000_R3.fa	0205A1024_Veillonella_spp__43.fa	1	1	0/1000	0
S2_012_000_R3_maxbin2.maxbin.065.fasta_S2_012_000_R3.fa	0205A1024_Veillonella_spp__43.fa	1	1	0/1000	0
S2_012_000_R3_maxbin2.maxbin.071.fasta_S2_012_000_R3.fa	0205A1024_Veillonella_spp__43.fa	1	1	0/1000	0
S2_018_000_R1_68_S2_018_000_R1.fa	0205A1024_Veillonella_spp__43.fa	1	1	0/1000	0
S2_018_000_R1_abawaca.75.fasta_S2_018_000_R1.fa	0205A1024_Veillonella_spp__43.fa	1	1	0/1000	0
S2_018_000_R1_maxbin2.maxbin.008.fasta_S2_018_000_R1.fa	0205A1024_Veillonella_spp__43.fa	1	1	0/1000	0
S2_018_000_R1_maxbin2.maxbin.012.fasta_S2_018_000_R1.fa	0205A1024_Veillonella_spp__43.fa	0.295981	0.000280462	1/1000	0.704019
S2_018_000_R1_maxbin2.maxbin.035.fasta_S2_018_000_R1.fa	0205A1024_Veillonella_spp__43.fa	1	1	0/1000	0
S2_018_000_R2_42_S2_018_000_R2.fa	0205A1024_Veillonella_spp__43.fa	1	1	0/1000	0
S2_018_000_R2_44_S2_018_000_R2.fa	0205A1024_Veillonella_spp__43.fa	1	1	0/1000	0
S2_018_000_R2_52_S2_018_000_R2.fa	0205A1024_Veillonella_spp__43.fa	1	1	0/1000	0
S2_018_000_R2_60_S2_018_000_R2.fa	0205A1024_Veillonella_spp__43.fa	1	1	0/1000	0
S2_018_000_R2_65_S2_018_000_R2.fa	0205A1024_Veillonella_spp__43.fa	1	1	0/1000	0
S2_018_000_R2_94_S2_018_000_R2.fa	0205A1024_Veillonella_spp__43.fa	1	1	0/1000	0
S2_018_000_R2_abawaca.12.fasta_S2_018_000_R2.fa	0205A1024_Veillonella_spp__43.fa	1	1	0/1000	0
S2_018_000_R2_abawaca.157.fasta_S2_018_000_R2.fa	0205A1024_Veillonella_spp__43.fa	1	1	0/1000	0
[truncated: 68,596,297 more chars]
