# Supplementary material for: Strain-resolved analysis of hospital rooms and infants reveals overlap between the human and room microbiome
Source: Nat Commun. 2017 Nov 27;8:1814. doi: 10.1038/s41467-017-02018-w (PMC5703836; doi:10.1038/s41467-017-02018-w)
Supplement: Supplementary file 10 — Supplementary Data 7 [file 41467_2017_2018_MOESM10_ESM.txt]

#Supplementary Data 7. Average nucleotide identity results from the genome de-replication workflow. This table details secondary comparison results.				
alignment_coverage	ani	querry	reference	MASH_cluster
1	0.9999	0113A1018_Clostridium_difficile_31_16.fa	0228A1116_Clostridium_difficile__361.fa	44
0.98	0.9999	0228A1116_Clostridium_difficile__361.fa	0113A1018_Clostridium_difficile_31_16.fa	44
1	0.9999	0113A1018_Clostridium_difficile_31_16.fa	0307A1205_Clostridium_difficile__504.fa	44
0.99	0.9999	0307A1205_Clostridium_difficile__504.fa	0113A1018_Clostridium_difficile_31_16.fa	44
0.99	1	0228A1116_Clostridium_difficile__361.fa	0307A1205_Clostridium_difficile__504.fa	44
1	1	0307A1205_Clostridium_difficile__504.fa	0228A1116_Clostridium_difficile__361.fa	44
1	0.9999	0113A1018_Clostridium_difficile_31_16.fa	0425A0128_Peptoclostridium_difficile_29_28.fa	44
0.97	0.9999	0425A0128_Peptoclostridium_difficile_29_28.fa	0113A1018_Clostridium_difficile_31_16.fa	44
0.99	1	0228A1116_Clostridium_difficile__361.fa	0425A0128_Peptoclostridium_difficile_29_28.fa	44
0.97	1	0425A0128_Peptoclostridium_difficile_29_28.fa	0228A1116_Clostridium_difficile__361.fa	44
1	1	0307A1205_Clostridium_difficile__504.fa	0425A0128_Peptoclostridium_difficile_29_28.fa	44
0.97	1	0425A0128_Peptoclostridium_difficile_29_28.fa	0307A1205_Clostridium_difficile__504.fa	44
0.99	0.9999	0113A1018_Clostridium_difficile_31_16.fa	0815A0414_Clostridium_difficile__190.fa	44
0.98	0.9999	0815A0414_Clostridium_difficile__190.fa	0113A1018_Clostridium_difficile_31_16.fa	44
0.99	1	0228A1116_Clostridium_difficile__361.fa	0815A0414_Clostridium_difficile__190.fa	44
0.99	1	0815A0414_Clostridium_difficile__190.fa	0228A1116_Clostridium_difficile__361.fa	44
0.99	1	0307A1205_Clostridium_difficile__504.fa	0815A0414_Clostridium_difficile__190.fa	44
0.99	1	0815A0414_Clostridium_difficile__190.fa	0307A1205_Clostridium_difficile__504.fa	44
0.98	1	0425A0128_Peptoclostridium_difficile_29_28.fa	0815A0414_Clostridium_difficile__190.fa	44
0.99	1	0815A0414_Clostridium_difficile__190.fa	0425A0128_Peptoclostridium_difficile_29_28.fa	44
0.94	0.9936	0113A1018_Clostridium_difficile_31_16.fa	1222A0725_Peptoclostridium_difficile_28_116.fa	44
0.91	0.9936	1222A0725_Peptoclostridium_difficile_28_116.fa	0113A1018_Clostridium_difficile_31_16.fa	44
0.93	0.9936	0228A1116_Clostridium_difficile__361.fa	1222A0725_Peptoclostridium_difficile_28_116.fa	44
0.93	0.9936	1222A0725_Peptoclostridium_difficile_28_116.fa	0228A1116_Clostridium_difficile__361.fa	44
0.93	0.9937	0307A1205_Clostridium_difficile__504.fa	1222A0725_Peptoclostridium_difficile_28_116.fa	44
0.92	0.9937	1222A0725_Peptoclostridium_difficile_28_116.fa	0307A1205_Clostridium_difficile__504.fa	44
0.93	0.9937	0425A0128_Peptoclostridium_difficile_29_28.fa	1222A0725_Peptoclostridium_difficile_28_116.fa	44
0.94	0.9936	1222A0725_Peptoclostridium_difficile_28_116.fa	0425A0128_Peptoclostridium_difficile_29_28.fa	44
0.93	0.9936	0815A0414_Clostridium_difficile__190.fa	1222A0725_Peptoclostridium_difficile_28_116.fa	44
0.92	0.9936	1222A0725_Peptoclostridium_difficile_28_116.fa	0815A0414_Clostridium_difficile__190.fa	44
0.93	0.9939	0113A1018_Clostridium_difficile_31_16.fa	1420A0815_Peptoclostridium_difficile_28_202.fa	44
0.91	0.9939	1420A0815_Peptoclostridium_difficile_28_202.fa	0113A1018_Clostridium_difficile_31_16.fa	44
0.93	0.9939	0228A1116_Clostridium_difficile__361.fa	1420A0815_Peptoclostridium_difficile_28_202.fa	44
0.93	0.9939	1420A0815_Peptoclostridium_difficile_28_202.fa	0228A1116_Clostridium_difficile__361.fa	44
0.93	0.994	0307A1205_Clostridium_difficile__504.fa	1420A0815_Peptoclostridium_difficile_28_202.fa	44
0.92	0.9939	1420A0815_Peptoclostridium_difficile_28_202.fa	0307A1205_Clostridium_difficile__504.fa	44
0.93	0.9939	0425A0128_Peptoclostridium_difficile_29_28.fa	1420A0815_Peptoclostridium_difficile_28_202.fa	44
0.94	0.9939	1420A0815_Peptoclostridium_difficile_28_202.fa	0425A0128_Peptoclostridium_difficile_29_28.fa	44
0.93	0.9939	0815A0414_Clostridium_difficile__190.fa	1420A0815_Peptoclostridium_difficile_28_202.fa	44
0.92	0.9939	1420A0815_Peptoclostridium_difficile_28_202.fa	0815A0414_Clostridium_difficile__190.fa	44
0.99	1	1222A0725_Peptoclostridium_difficile_28_116.fa	1420A0815_Peptoclostridium_difficile_28_202.fa	44
1	1	1420A0815_Peptoclostridium_difficile_28_202.fa	1222A0725_Peptoclostridium_difficile_28_116.fa	44
0.93	0.9936	0113A1018_Clostridium_difficile_31_16.fa	1822A1027_Peptoclostridium_difficile_28_381.fa	44
0.91	0.9935	1822A1027_Peptoclostridium_difficile_28_381.fa	0113A1018_Clostridium_difficile_31_16.fa	44
0.93	0.9936	0228A1116_Clostridium_difficile__361.fa	1822A1027_Peptoclostridium_difficile_28_381.fa	44
0.93	0.9935	1822A1027_Peptoclostridium_difficile_28_381.fa	0228A1116_Clostridium_difficile__361.fa	44
0.93	0.9936	0307A1205_Clostridium_difficile__504.fa	1822A1027_Peptoclostridium_difficile_28_381.fa	44
0.92	0.9936	1822A1027_Peptoclostridium_difficile_28_381.fa	0307A1205_Clostridium_difficile__504.fa	44
0.93	0.9936	0425A0128_Peptoclostridium_difficile_29_28.fa	1822A1027_Peptoclostridium_difficile_28_381.fa	44
0.94	0.9935	1822A1027_Peptoclostridium_difficile_28_381.fa	0425A0128_Peptoclostridium_difficile_29_28.fa	44
0.93	0.9935	0815A0414_Clostridium_difficile__190.fa	1822A1027_Peptoclostridium_difficile_28_381.fa	44
0.92	0.9935	1822A1027_Peptoclostridium_difficile_28_381.fa	0815A0414_Clostridium_difficile__190.fa	44
1	1	1222A0725_Peptoclostridium_difficile_28_116.fa	1822A1027_Peptoclostridium_difficile_28_381.fa	44
1	1	1822A1027_Peptoclostridium_difficile_28_381.fa	1222A0725_Peptoclostridium_difficile_28_116.fa	44
1	1	1420A0815_Peptoclostridium_difficile_28_202.fa	1822A1027_Peptoclostridium_difficile_28_381.fa	44
1	1	1822A1027_Peptoclostridium_difficile_28_381.fa	1420A0815_Peptoclostridium_difficile_28_202.fa	44
0.92	0.9931	0113A1018_Clostridium_difficile_31_16.fa	38_002_Peptoclostridium_difficile_28_46.fa	44
0.92	0.993	38_002_Peptoclostridium_difficile_28_46.fa	0113A1018_Clostridium_difficile_31_16.fa	44
0.92	0.9936	0228A1116_Clostridium_difficile__361.fa	38_002_Peptoclostridium_difficile_28_46.fa	44
0.93	0.9935	38_002_Peptoclostridium_difficile_28_46.fa	0228A1116_Clostridium_difficile__361.fa	44
0.92	0.9931	0307A1205_Clostridium_difficile__504.fa	38_002_Peptoclostridium_difficile_28_46.fa	44
0.92	0.9931	38_002_Peptoclostridium_difficile_28_46.fa	0307A1205_Clostridium_difficile__504.fa	44
0.92	0.9931	0425A0128_Peptoclostridium_difficile_29_28.fa	38_002_Peptoclostridium_difficile_28_46.fa	44
0.94	0.9931	38_002_Peptoclostridium_difficile_28_46.fa	0425A0128_Peptoclostridium_difficile_29_28.fa	44
0.92	0.9931	0815A0414_Clostridium_difficile__190.fa	38_002_Peptoclostridium_difficile_28_46.fa	44
0.93	0.993	38_002_Peptoclostridium_difficile_28_46.fa	0815A0414_Clostridium_difficile__190.fa	44
0.97	0.9997	1222A0725_Peptoclostridium_difficile_28_116.fa	38_002_Peptoclostridium_difficile_28_46.fa	44
0.99	0.9997	38_002_Peptoclostridium_difficile_28_46.fa	1222A0725_Peptoclostridium_difficile_28_116.fa	44
0.97	0.9997	1420A0815_Peptoclostridium_difficile_28_202.fa	38_002_Peptoclostridium_difficile_28_46.fa	44
0.99	0.9997	38_002_Peptoclostridium_difficile_28_46.fa	1420A0815_Peptoclostridium_difficile_28_202.fa	44
0.97	0.9997	1822A1027_Peptoclostridium_difficile_28_381.fa	38_002_Peptoclostridium_difficile_28_46.fa	44
0.99	0.9997	38_002_Peptoclostridium_difficile_28_46.fa	1822A1027_Peptoclostridium_difficile_28_381.fa	44
0.9	0.993	0113A1018_Clostridium_difficile_31_16.fa	60_010_Peptoclostridium_difficile_28_20.fa	44
0.92	0.9929	60_010_Peptoclostridium_difficile_28_20.fa	0113A1018_Clostridium_difficile_31_16.fa	44
0.89	0.9935	0228A1116_Clostridium_difficile__361.fa	60_010_Peptoclostridium_difficile_28_20.fa	44
0.93	0.9934	60_010_Peptoclostridium_difficile_28_20.fa	0228A1116_Clostridium_difficile__361.fa	44
0.9	0.9931	0307A1205_Clostridium_difficile__504.fa	60_010_Peptoclostridium_difficile_28_20.fa	44
0.93	0.9931	60_010_Peptoclostridium_difficile_28_20.fa	0307A1205_Clostridium_difficile__504.fa	44
0.89	0.993	0425A0128_Peptoclostridium_difficile_29_28.fa	60_010_Peptoclostridium_difficile_28_20.fa	44
0.94	0.993	60_010_Peptoclostridium_difficile_28_20.fa	0425A0128_Peptoclostridium_difficile_29_28.fa	44
0.9	0.993	0815A0414_Clostridium_difficile__190.fa	60_010_Peptoclostridium_difficile_28_20.fa	44
0.93	0.9929	60_010_Peptoclostridium_difficile_28_20.fa	0815A0414_Clostridium_difficile__190.fa	44
0.95	0.9998	1222A0725_Peptoclostridium_difficile_28_116.fa	60_010_Peptoclostridium_difficile_28_20.fa	44
0.99	0.9998	60_010_Peptoclostridium_difficile_28_20.fa	1222A0725_Peptoclostridium_difficile_28_116.fa	44
0.95	0.9998	1420A0815_Peptoclostridium_difficile_28_202.fa	60_010_Peptoclostridium_difficile_28_20.fa	44
0.99	0.9998	60_010_Peptoclostridium_difficile_28_20.fa	1420A0815_Peptoclostridium_difficile_28_202.fa	44
0.95	0.9998	1822A1027_Peptoclostridium_difficile_28_381.fa	60_010_Peptoclostridium_difficile_28_20.fa	44
0.99	0.9998	60_010_Peptoclostridium_difficile_28_20.fa	1822A1027_Peptoclostridium_difficile_28_381.fa	44
0.96	0.9999	38_002_Peptoclostridium_difficile_28_46.fa	60_010_Peptoclostridium_difficile_28_20.fa	44
0.98	0.9999	60_010_Peptoclostridium_difficile_28_20.fa	38_002_Peptoclostridium_difficile_28_46.fa	44
0.99	0.9999	0113A1018_Clostridium_difficile_31_16.fa	64_013_Peptoclostridium_difficile_28_21.fa	44
0.97	0.9999	64_013_Peptoclostridium_difficile_28_21.fa	0113A1018_Clostridium_difficile_31_16.fa	44
0.99	1	0228A1116_Clostridium_difficile__361.fa	64_013_Peptoclostridium_difficile_28_21.fa	44
0.97	1	64_013_Peptoclostridium_difficile_28_21.fa	0228A1116_Clostridium_difficile__361.fa	44
0.99	1	0307A1205_Clostridium_difficile__504.fa	64_013_Peptoclostridium_difficile_28_21.fa	44
0.97	1	64_013_Peptoclostridium_difficile_28_21.fa	0307A1205_Clostridium_difficile__504.fa	44
0.98	0.9999	0425A0128_Peptoclostridium_difficile_29_28.fa	64_013_Peptoclostridium_difficile_28_21.fa	44
0.99	0.9999	64_013_Peptoclostridium_difficile_28_21.fa	0425A0128_Peptoclostridium_difficile_29_28.fa	44
0.99	1	0815A0414_Clostridium_difficile__190.fa	64_013_Peptoclostridium_difficile_28_21.fa	44
0.97	1	64_013_Peptoclostridium_difficile_28_21.fa	0815A0414_Clostridium_difficile__190.fa	44
0.93	0.9936	1222A0725_Peptoclostridium_difficile_28_116.fa	64_013_Peptoclostridium_difficile_28_21.fa	44
0.93	0.9937	64_013_Peptoclostridium_difficile_28_21.fa	1222A0725_Peptoclostridium_difficile_28_116.fa	44
0.93	0.9939	1420A0815_Peptoclostridium_difficile_28_202.fa	64_013_Peptoclostridium_difficile_28_21.fa	44
0.93	0.994	64_013_Peptoclostridium_difficile_28_21.fa	1420A0815_Peptoclostridium_difficile_28_202.fa	44
0.94	0.9936	1822A1027_Peptoclostridium_difficile_28_381.fa	64_013_Peptoclostridium_difficile_28_21.fa	44
0.93	0.9936	64_013_Peptoclostridium_difficile_28_21.fa	1822A1027_Peptoclostridium_difficile_28_381.fa	44
0.94	0.9931	38_002_Peptoclostridium_difficile_28_46.fa	64_013_Peptoclostridium_difficile_28_21.fa	44
0.92	0.9931	64_013_Peptoclostridium_difficile_28_21.fa	38_002_Peptoclostridium_difficile_28_46.fa	44
0.94	0.993	60_010_Peptoclostridium_difficile_28_20.fa	64_013_Peptoclostridium_difficile_28_21.fa	44
0.89	0.9931	64_013_Peptoclostridium_difficile_28_21.fa	60_010_Peptoclostridium_difficile_28_20.fa	44
0.93	0.9937	0113A1018_Clostridium_difficile_31_16.fa	88_017_Peptoclostridium_difficile_28_30.fa	44
0.91	0.9936	88_017_Peptoclostridium_difficile_28_30.fa	0113A1018_Clostridium_difficile_31_16.fa	44
0.93	0.9937	0228A1116_Clostridium_difficile__361.fa	88_017_Peptoclostridium_difficile_28_30.fa	44
0.92	0.9936	88_017_Peptoclostridium_difficile_28_30.fa	0228A1116_Clostridium_difficile__361.fa	44
0.93	0.9937	0307A1205_Clostridium_difficile__504.fa	88_017_Peptoclostridium_difficile_28_30.fa	44
0.92	0.9937	88_017_Peptoclostridium_difficile_28_30.fa	0307A1205_Clostridium_difficile__504.fa	44
0.93	0.9937	0425A0128_Peptoclostridium_difficile_29_28.fa	88_017_Peptoclostridium_difficile_28_30.fa	44
0.93	0.9937	88_017_Peptoclostridium_difficile_28_30.fa	0425A0128_Peptoclostridium_difficile_29_28.fa	44
0.93	0.9937	0815A0414_Clostridium_difficile__190.fa	88_017_Peptoclostridium_difficile_28_30.fa	44
0.92	0.9936	88_017_Peptoclostridium_difficile_28_30.fa	0815A0414_Clostridium_difficile__190.fa	44
0.99	0.9998	1222A0725_Peptoclostridium_difficile_28_116.fa	88_017_Peptoclostridium_difficile_28_30.fa	44
0.99	0.9998	88_017_Peptoclostridium_difficile_28_30.fa	1222A0725_Peptoclostridium_difficile_28_116.fa	44
0.99	0.9998	1420A0815_Peptoclostridium_difficile_28_202.fa	88_017_Peptoclostridium_difficile_28_30.fa	44
0.99	0.9998	88_017_Peptoclostridium_difficile_28_30.fa	1420A0815_Peptoclostridium_difficile_28_202.fa	44
0.99	0.9998	1822A1027_Peptoclostridium_difficile_28_381.fa	88_017_Peptoclostridium_difficile_28_30.fa	44
0.99	0.9998	88_017_Peptoclostridium_difficile_28_30.fa	1822A1027_Peptoclostridium_difficile_28_381.fa	44
0.99	1	38_002_Peptoclostridium_difficile_28_46.fa	88_017_Peptoclostridium_difficile_28_30.fa	44
0.98	1	88_017_Peptoclostridium_difficile_28_30.fa	38_002_Peptoclostridium_difficile_28_46.fa	44
0.99	1	60_010_Peptoclostridium_difficile_28_20.fa	88_017_Peptoclostridium_difficile_28_30.fa	44
0.95	1	88_017_Peptoclostridium_difficile_28_30.fa	60_010_Peptoclostridium_difficile_28_20.fa	44
0.93	0.9937	64_013_Peptoclostridium_difficile_28_21.fa	88_017_Peptoclostridium_difficile_28_30.fa	44
0.93	0.9937	88_017_Peptoclostridium_difficile_28_30.fa	64_013_Peptoclostridium_difficile_28_21.fa	44
0.99	0.9999	0113A1018_Clostridium_difficile_31_16.fa	NECEvent2014_2_3_Peptoclostridium_difficile_28_21.fa	44
0.97	0.9999	NECEvent2014_2_3_Peptoclostridium_difficile_28_21.fa	0113A1018_Clostridium_difficile_31_16.fa	44
0.98	1	0228A1116_Clostridium_difficile__361.fa	NECEvent2014_2_3_Peptoclostridium_difficile_28_21.fa	44
0.98	1	NECEvent2014_2_3_Peptoclostridium_difficile_28_21.fa	0228A1116_Clostridium_difficile__361.fa	44
0.99	1	0307A1205_Clostridium_difficile__504.fa	NECEvent2014_2_3_Peptoclostridium_difficile_28_21.fa	44
0.98	1	NECEvent2014_2_3_Peptoclostridium_difficile_28_21.fa	0307A1205_Clostridium_difficile__504.fa	44
0.98	0.9997	0425A0128_Peptoclostridium_difficile_29_28.fa	NECEvent2014_2_3_Peptoclostridium_difficile_28_21.fa	44
0.98	0.9997	NECEvent2014_2_3_Peptoclostridium_difficile_28_21.fa	0425A0128_Peptoclostridium_difficile_29_28.fa	44
0.99	0.9997	0815A0414_Clostridium_difficile__190.fa	NECEvent2014_2_3_Peptoclostridium_difficile_28_21.fa	44
0.98	0.9997	NECEvent2014_2_3_Peptoclostridium_difficile_28_21.fa	0815A0414_Clostridium_difficile__190.fa	44
0.93	0.9936	1222A0725_Peptoclostridium_difficile_28_116.fa	NECEvent2014_2_3_Peptoclostridium_difficile_28_21.fa	44
0.93	0.9937	NECEvent2014_2_3_Peptoclostridium_difficile_28_21.fa	1222A0725_Peptoclostridium_difficile_28_116.fa	44
0.93	0.9939	1420A0815_Peptoclostridium_difficile_28_202.fa	NECEvent2014_2_3_Peptoclostridium_difficile_28_21.fa	44
0.92	0.994	NECEvent2014_2_3_Peptoclostridium_difficile_28_21.fa	1420A0815_Peptoclostridium_difficile_28_202.fa	44
0.93	0.9935	1822A1027_Peptoclostridium_difficile_28_381.fa	NECEvent2014_2_3_Peptoclostridium_difficile_28_21.fa	44
0.92	0.9936	NECEvent2014_2_3_Peptoclostridium_difficile_28_21.fa	1822A1027_Peptoclostridium_difficile_28_381.fa	44
0.93	0.993	38_002_Peptoclostridium_difficile_28_46.fa	NECEvent2014_2_3_Peptoclostridium_difficile_28_21.fa	44
0.92	0.9931	NECEvent2014_2_3_Peptoclostridium_difficile_28_21.fa	38_002_Peptoclostridium_difficile_28_46.fa	44
0.94	0.9929	60_010_Peptoclostridium_difficile_28_20.fa	NECEvent2014_2_3_Peptoclostridium_difficile_28_21.fa	44
0.89	0.993	NECEvent2014_2_3_Peptoclostridium_difficile_28_21.fa	60_010_Peptoclostridium_difficile_28_20.fa	44
0.98	0.9999	64_013_Peptoclostridium_difficile_28_21.fa	NECEvent2014_2_3_Peptoclostridium_difficile_28_21.fa	44
0.99	0.9999	NECEvent2014_2_3_Peptoclostridium_difficile_28_21.fa	64_013_Peptoclostridium_difficile_28_21.fa	44
0.93	0.9937	88_017_Peptoclostridium_difficile_28_30.fa	NECEvent2014_2_3_Peptoclostridium_difficile_28_21.fa	44
0.92	0.9937	NECEvent2014_2_3_Peptoclostridium_difficile_28_21.fa	88_017_Peptoclostridium_difficile_28_30.fa	44
1	1	0425A0128_Peptoclostridium_difficile_29_28.fa	0425A0128_Peptoclostridium_difficile_29_28.fa	44
1	1	60_010_Peptoclostridium_difficile_28_20.fa	60_010_Peptoclostridium_difficile_28_20.fa	44
1	1	1420A0815_Peptoclostridium_difficile_28_202.fa	1420A0815_Peptoclostridium_difficile_28_202.fa	44
1	1	88_017_Peptoclostridium_difficile_28_30.fa	88_017_Peptoclostridium_difficile_28_30.fa	44
1	1	64_013_Peptoclostridium_difficile_28_21.fa	64_013_Peptoclostridium_difficile_28_21.fa	44
1	1	0307A1205_Clostridium_difficile__504.fa	0307A1205_Clostridium_difficile__504.fa	44
1	1	1822A1027_Peptoclostridium_difficile_28_381.fa	1822A1027_Peptoclostridium_difficile_28_381.fa	44
1	1	0113A1018_Clostridium_difficile_31_16.fa	0113A1018_Clostridium_difficile_31_16.fa	44
1	1	1222A0725_Peptoclostridium_difficile_28_116.fa	1222A0725_Peptoclostridium_difficile_28_116.fa	44
1	1	NECEvent2014_2_3_Peptoclostridium_difficile_28_21.fa	NECEvent2014_2_3_Peptoclostridium_difficile_28_21.fa	44
1	1	0228A1116_Clostridium_difficile__361.fa	0228A1116_Clostridium_difficile__361.fa	44
1	1	0815A0414_Clostridium_difficile__190.fa	0815A0414_Clostridium_difficile__190.fa	44
1	1	38_002_Peptoclostridium_difficile_28_46.fa	38_002_Peptoclostridium_difficile_28_46.fa	44
0.74	0.988	0115A1020_Bacteroides_vulgatus_43_74.fa	1111A0618_Bacteroides_spp__301.fa	9
0.68	0.9879	1111A0618_Bacteroides_spp__301.fa	0115A1020_Bacteroides_vulgatus_43_74.fa	9
1	1	0115A1020_Bacteroides_vulgatus_43_74.fa	0115A1020_Bacteroides_vulgatus_43_74.fa	9
1	1	1111A0618_Bacteroides_spp__301.fa	1111A0618_Bacteroides_spp__301.fa	9
1	1	/home/bbrooks/sloan_2/ggkbase_bins_161026/dRep_room_and_eachInfant_wNIHY1-2NEC_wSkinOral_wi5All/genomes/0118A1023_Citrobacter_koseri_53_430.fa	/home/bbrooks/sloan_2/ggkbase_bins_161026/dRep_room_and_eachInfant_wNIHY1-2NEC_wSkinOral_wi5All/genomes/0118A1023_Citrobacter_koseri_53_430.fa	156
0.89	0.9875	0124A1029_Enterococcus_faecalis_36_130.fa	0321A1219_Enterococcus_faecalis__9.fa	72
0.77	0.9875	0321A1219_Enterococcus_faecalis__9.fa	0124A1029_Enterococcus_faecalis_36_130.fa	72
0.91	0.9875	0124A1029_Enterococcus_faecalis_36_130.fa	0415A0118_Enterococcus_faecalis_38_29.fa	72
0.78	0.9875	0415A0118_Enterococcus_faecalis_38_29.fa	0124A1029_Enterococcus_faecalis_36_130.fa	72
0.97	0.9999	0321A1219_Enterococcus_faecalis__9.fa	0415A0118_Enterococcus_faecalis_38_29.fa	72
0.96	0.9999	0415A0118_Enterococcus_faecalis_38_29.fa	0321A1219_Enterococcus_faecalis__9.fa	72
0.88	0.9885	0124A1029_Enterococcus_faecalis_36_130.fa	0505A0127_Enterococcus_faecalis_38_40.fa	72
0.81	0.9886	0505A0127_Enterococcus_faecalis_38_40.fa	0124A1029_Enterococcus_faecalis_36_130.fa	72
0.83	0.9878	0321A1219_Enterococcus_faecalis__9.fa	0505A0127_Enterococcus_faecalis_38_40.fa	72
0.89	0.9877	0505A0127_Enterococcus_faecalis_38_40.fa	0321A1219_Enterococcus_faecalis__9.fa	72
0.85	0.9882	0415A0118_Enterococcus_faecalis_38_29.fa	0505A0127_Enterococcus_faecalis_38_40.fa	72
0.92	0.9881	0505A0127_Enterococcus_faecalis_38_40.fa	0415A0118_Enterococcus_faecalis_38_29.fa	72
0.87	0.987	0124A1029_Enterococcus_faecalis_36_130.fa	0511A0202_Enterococcus_faecalis_37_56.fa	72
0.82	0.9871	0511A0202_Enterococcus_faecalis_37_56.fa	0124A1029_Enterococcus_faecalis_36_130.fa	72
0.82	0.9876	0321A1219_Enterococcus_faecalis__9.fa	0511A0202_Enterococcus_faecalis_37_56.fa	72
0.89	0.9876	0511A0202_Enterococcus_faecalis_37_56.fa	0321A1219_Enterococcus_faecalis__9.fa	72
0.84	0.9882	0415A0118_Enterococcus_faecalis_38_29.fa	0511A0202_Enterococcus_faecalis_37_56.fa	72
0.92	0.9882	0511A0202_Enterococcus_faecalis_37_56.fa	0415A0118_Enterococcus_faecalis_38_29.fa	72
0.98	1	0505A0127_Enterococcus_faecalis_38_40.fa	0511A0202_Enterococcus_faecalis_37_56.fa	72
1	1	0511A0202_Enterococcus_faecalis_37_56.fa	0505A0127_Enterococcus_faecalis_38_40.fa	72
0.87	0.9867	0124A1029_Enterococcus_faecalis_36_130.fa	0514A0205_Enterococcus_faecalis_38_23.fa	72
0.83	0.9869	0514A0205_Enterococcus_faecalis_38_23.fa	0124A1029_Enterococcus_faecalis_36_130.fa	72
0.8	0.9878	0321A1219_Enterococcus_faecalis__9.fa	0514A0205_Enterococcus_faecalis_38_23.fa	72
0.89	0.9878	0514A0205_Enterococcus_faecalis_38_23.fa	0321A1219_Enterococcus_faecalis__9.fa	72
0.82	0.9883	0415A0118_Enterococcus_faecalis_38_29.fa	0514A0205_Enterococcus_faecalis_38_23.fa	72
0.92	0.9882	0514A0205_Enterococcus_faecalis_38_23.fa	0415A0118_Enterococcus_faecalis_38_29.fa	72
0.96	1	0505A0127_Enterococcus_faecalis_38_40.fa	0514A0205_Enterococcus_faecalis_38_23.fa	72
1	1	0514A0205_Enterococcus_faecalis_38_23.fa	0505A0127_Enterococcus_faecalis_38_40.fa	72
0.98	1	0511A0202_Enterococcus_faecalis_37_56.fa	0514A0205_Enterococcus_faecalis_38_23.fa	72
1	1	0514A0205_Enterococcus_faecalis_38_23.fa	0511A0202_Enterococcus_faecalis_37_56.fa	72
0.87	0.987	0124A1029_Enterococcus_faecalis_36_130.fa	0515A0206_Enterococcus_faecalis_37_20.fa	72
0.82	0.9871	0515A0206_Enterococcus_faecalis_37_20.fa	0124A1029_Enterococcus_faecalis_36_130.fa	72
0.82	0.9876	0321A1219_Enterococcus_faecalis__9.fa	0515A0206_Enterococcus_faecalis_37_20.fa	72
0.89	0.9876	0515A0206_Enterococcus_faecalis_37_20.fa	0321A1219_Enterococcus_faecalis__9.fa	72
0.84	0.9882	0415A0118_Enterococcus_faecalis_38_29.fa	0515A0206_Enterococcus_faecalis_37_20.fa	72
0.92	0.9882	0515A0206_Enterococcus_faecalis_37_20.fa	0415A0118_Enterococcus_faecalis_38_29.fa	72
0.98	1	0505A0127_Enterococcus_faecalis_38_40.fa	0515A0206_Enterococcus_faecalis_37_20.fa	72
0.99	1	0515A0206_Enterococcus_faecalis_37_20.fa	0505A0127_Enterococcus_faecalis_38_40.fa	72
1	1	0511A0202_Enterococcus_faecalis_37_56.fa	0515A0206_Enterococcus_faecalis_37_20.fa	72
1	1	0515A0206_Enterococcus_faecalis_37_20.fa	0511A0202_Enterococcus_faecalis_37_56.fa	72
1	1	0514A0205_Enterococcus_faecalis_38_23.fa	0515A0206_Enterococcus_faecalis_37_20.fa	72
0.98	1	0515A0206_Enterococcus_faecalis_37_20.fa	0514A0205_Enterococcus_faecalis_38_23.fa	72
0.87	0.9871	0124A1029_Enterococcus_faecalis_36_130.fa	0516A0207_Enterococcus_faecalis_37_84.fa	72
0.82	0.9872	0516A0207_Enterococcus_faecalis_37_84.fa	0124A1029_Enterococcus_faecalis_36_130.fa	72
0.82	0.9877	0321A1219_Enterococcus_faecalis__9.fa	0516A0207_Enterococcus_faecalis_37_84.fa	72
0.89	0.9877	0516A0207_Enterococcus_faecalis_37_84.fa	0321A1219_Enterococcus_faecalis__9.fa	72
0.84	0.9882	0415A0118_Enterococcus_faecalis_38_29.fa	0516A0207_Enterococcus_faecalis_37_84.fa	72
0.92	0.9882	0516A0207_Enterococcus_faecalis_37_84.fa	0415A0118_Enterococcus_faecalis_38_29.fa	72
0.98	1	0505A0127_Enterococcus_faecalis_38_40.fa	0516A0207_Enterococcus_faecalis_37_84.fa	72
1	1	0516A0207_Enterococcus_faecalis_37_84.fa	0505A0127_Enterococcus_faecalis_38_40.fa	72
0.99	1	0511A0202_Enterococcus_faecalis_37_56.fa	0516A0207_Enterococcus_faecalis_37_84.fa	72
0.99	1	0516A0207_Enterococcus_faecalis_37_84.fa	0511A0202_Enterococcus_faecalis_37_56.fa	72
0.99	1	0514A0205_Enterococcus_faecalis_38_23.fa	0516A0207_Enterococcus_faecalis_37_84.fa	72
0.98	1	0516A0207_Enterococcus_faecalis_37_84.fa	0514A0205_Enterococcus_faecalis_38_23.fa	72
0.99	1	0515A0206_Enterococcus_faecalis_37_20.fa	0516A0207_Enterococcus_faecalis_37_84.fa	72
0.99	1	0516A0207_Enterococcus_faecalis_37_84.fa	0515A0206_Enterococcus_faecalis_37_20.fa	72
0.87	0.9871	0124A1029_Enterococcus_faecalis_36_130.fa	0517A0208_Enterococcus_faecalis_37_253.fa	72
0.82	0.9872	0517A0208_Enterococcus_faecalis_37_253.fa	0124A1029_Enterococcus_faecalis_36_130.fa	72
0.82	0.9876	0321A1219_Enterococcus_faecalis__9.fa	0517A0208_Enterococcus_faecalis_37_253.fa	72
0.89	0.9875	0517A0208_Enterococcus_faecalis_37_253.fa	0321A1219_Enterococcus_faecalis__9.fa	72
0.84	0.9882	0415A0118_Enterococcus_faecalis_38_29.fa	0517A0208_Enterococcus_faecalis_37_253.fa	72
0.92	0.9881	0517A0208_Enterococcus_faecalis_37_253.fa	0415A0118_Enterococcus_faecalis_38_29.fa	72
0.98	1	0505A0127_Enterococcus_faecalis_38_40.fa	0517A0208_Enterococcus_faecalis_37_253.fa	72
1	1	0517A0208_Enterococcus_faecalis_37_253.fa	0505A0127_Enterococcus_faecalis_38_40.fa	72
1	1	0511A0202_Enterococcus_faecalis_37_56.fa	0517A0208_Enterococcus_faecalis_37_253.fa	72
1	1	0517A0208_Enterococcus_faecalis_37_253.fa	0511A0202_Enterococcus_faecalis_37_56.fa	72
1	1	0514A0205_Enterococcus_faecalis_38_23.fa	0517A0208_Enterococcus_faecalis_37_253.fa	72
0.97	1	0517A0208_Enterococcus_faecalis_37_253.fa	0514A0205_Enterococcus_faecalis_38_23.fa	72
1	1	0515A0206_Enterococcus_faecalis_37_20.fa	0517A0208_Enterococcus_faecalis_37_253.fa	72
0.99	1	0517A0208_Enterococcus_faecalis_37_253.fa	0515A0206_Enterococcus_faecalis_37_20.fa	72
1	1	0516A0207_Enterococcus_faecalis_37_84.fa	0517A0208_Enterococcus_faecalis_37_253.fa	72
0.99	1	0517A0208_Enterococcus_faecalis_37_253.fa	0516A0207_Enterococcus_faecalis_37_84.fa	72
0.87	0.987	0124A1029_Enterococcus_faecalis_36_130.fa	0518A0209_Enterococcus_faecalis_37_223.fa	72
0.82	0.9871	0518A0209_Enterococcus_faecalis_37_223.fa	0124A1029_Enterococcus_faecalis_36_130.fa	72
0.82	0.9878	0321A1219_Enterococcus_faecalis__9.fa	0518A0209_Enterococcus_faecalis_37_223.fa	72
0.89	0.9877	0518A0209_Enterococcus_faecalis_37_223.fa	0321A1219_Enterococcus_faecalis__9.fa	72
0.84	0.9882	0415A0118_Enterococcus_faecalis_38_29.fa	0518A0209_Enterococcus_faecalis_37_223.fa	72
0.92	0.9882	0518A0209_Enterococcus_faecalis_37_223.fa	0415A0118_Enterococcus_faecalis_38_29.fa	72
0.98	1	0505A0127_Enterococcus_faecalis_38_40.fa	0518A0209_Enterococcus_faecalis_37_223.fa	72
1	1	0518A0209_Enterococcus_faecalis_37_223.fa	0505A0127_Enterococcus_faecalis_38_40.fa	72
0.99	1	0511A0202_Enterococcus_faecalis_37_56.fa	0518A0209_Enterococcus_faecalis_37_223.fa	72
1	1	0518A0209_Enterococcus_faecalis_37_223.fa	0511A0202_Enterococcus_faecalis_37_56.fa	72
0.99	1	0514A0205_Enterococcus_faecalis_38_23.fa	0518A0209_Enterococcus_faecalis_37_223.fa	72
0.98	1	0518A0209_Enterococcus_faecalis_37_223.fa	0514A0205_Enterococcus_faecalis_38_23.fa	72
0.99	1	0515A0206_Enterococcus_faecalis_37_20.fa	0518A0209_Enterococcus_faecalis_37_223.fa	72
0.99	1	0518A0209_Enterococcus_faecalis_37_223.fa	0515A0206_Enterococcus_faecalis_37_20.fa	72
1	1	0516A0207_Enterococcus_faecalis_37_84.fa	0518A0209_Enterococcus_faecalis_37_223.fa	72
0.99	1	0518A0209_Enterococcus_faecalis_37_223.fa	0516A0207_Enterococcus_faecalis_37_84.fa	72
1	1	0517A0208_Enterococcus_faecalis_37_253.fa	0518A0209_Enterococcus_faecalis_37_223.fa	72
1	1	0518A0209_Enterococcus_faecalis_37_223.fa	0517A0208_Enterococcus_faecalis_37_253.fa	72
0.86	0.9866	0124A1029_Enterococcus_faecalis_36_130.fa	0519A0210_Enterococcus_faecalis_37_393.fa	72
0.84	0.9867	0519A0210_Enterococcus_faecalis_37_393.fa	0124A1029_Enterococcus_faecalis_36_130.fa	72
0.8	0.9876	0321A1219_Enterococcus_faecalis__9.fa	0519A0210_Enterococcus_faecalis_37_393.fa	72
0.9	0.9876	0519A0210_Enterococcus_faecalis_37_393.fa	0321A1219_Enterococcus_faecalis__9.fa	72
0.82	0.988	0415A0118_Enterococcus_faecalis_38_29.fa	0519A0210_Enterococcus_faecalis_37_393.fa	72
0.92	0.9879	0519A0210_Enterococcus_faecalis_37_393.fa	0415A0118_Enterococcus_faecalis_38_29.fa	72
0.95	1	0505A0127_Enterococcus_faecalis_38_40.fa	0519A0210_Enterococcus_faecalis_37_393.fa	72
1	1	0519A0210_Enterococcus_faecalis_37_393.fa	0505A0127_Enterococcus_faecalis_38_40.fa	72
0.97	1	0511A0202_Enterococcus_faecalis_37_56.fa	0519A0210_Enterococcus_faecalis_37_393.fa	72
1	1	0519A0210_Enterococcus_faecalis_37_393.fa	0511A0202_Enterococcus_faecalis_37_56.fa	72
0.99	0.9999	0514A0205_Enterococcus_faecalis_38_23.fa	0519A0210_Enterococcus_faecalis_37_393.fa	72
0.99	0.9999	0519A0210_Enterococcus_faecalis_37_393.fa	0514A0205_Enterococcus_faecalis_38_23.fa	72
0.97	1	0515A0206_Enterococcus_faecalis_37_20.fa	0519A0210_Enterococcus_faecalis_37_393.fa	72
1	1	0519A0210_Enterococcus_faecalis_37_393.fa	0515A0206_Enterococcus_faecalis_37_20.fa	72
0.97	1	0516A0207_Enterococcus_faecalis_37_84.fa	0519A0210_Enterococcus_faecalis_37_393.fa	72
1	1	0519A0210_Enterococcus_faecalis_37_393.fa	0516A0207_Enterococcus_faecalis_37_84.fa	72
0.97	1	0517A0208_Enterococcus_faecalis_37_253.fa	0519A0210_Enterococcus_faecalis_37_393.fa	72
1	1	0519A0210_Enterococcus_faecalis_37_393.fa	0517A0208_Enterococcus_faecalis_37_253.fa	72
0.97	1	0518A0209_Enterococcus_faecalis_37_223.fa	0519A0210_Enterococcus_faecalis_37_393.fa	72
1	1	0519A0210_Enterococcus_faecalis_37_393.fa	0518A0209_Enterococcus_faecalis_37_223.fa	72
0.87	0.9867	0124A1029_Enterococcus_faecalis_36_130.fa	0520A0211_Enterococcus_faecalis_37_195.fa	72
0.84	0.9868	0520A0211_Enterococcus_faecalis_37_195.fa	0124A1029_Enterococcus_faecalis_36_130.fa	72
0.8	0.9877	0321A1219_Enterococcus_faecalis__9.fa	0520A0211_Enterococcus_faecalis_37_195.fa	72
0.9	0.9877	0520A0211_Enterococcus_faecalis_37_195.fa	0321A1219_Enterococcus_faecalis__9.fa	72
0.82	0.9882	0415A0118_Enterococcus_faecalis_38_29.fa	0520A0211_Enterococcus_faecalis_37_195.fa	72
0.92	0.9882	0520A0211_Enterococcus_faecalis_37_195.fa	0415A0118_Enterococcus_faecalis_38_29.fa	72
0.96	1	0505A0127_Enterococcus_faecalis_38_40.fa	0520A0211_Enterococcus_faecalis_37_195.fa	72
1	1	0520A0211_Enterococcus_faecalis_37_195.fa	0505A0127_Enterococcus_faecalis_38_40.fa	72
0.97	1	0511A0202_Enterococcus_faecalis_37_56.fa	0520A0211_Enterococcus_faecalis_37_195.fa	72
1	1	0520A0211_Enterococcus_faecalis_37_195.fa	0511A0202_Enterococcus_faecalis_37_56.fa	72
0.99	1	0514A0205_Enterococcus_faecalis_38_23.fa	0520A0211_Enterococcus_faecalis_37_195.fa	72
1	1	0520A0211_Enterococcus_faecalis_37_195.fa	0514A0205_Enterococcus_faecalis_38_23.fa	72
0.97	1	0515A0206_Enterococcus_faecalis_37_20.fa	0520A0211_Enterococcus_faecalis_37_195.fa	72
1	1	0520A0211_Enterococcus_faecalis_37_195.fa	0515A0206_Enterococcus_faecalis_37_20.fa	72
0.97	1	0516A0207_Enterococcus_faecalis_37_84.fa	0520A0211_Enterococcus_faecalis_37_195.fa	72
1	1	0520A0211_Enterococcus_faecalis_37_195.fa	0516A0207_Enterococcus_faecalis_37_84.fa	72
0.97	1	0517A0208_Enterococcus_faecalis_37_253.fa	0520A0211_Enterococcus_faecalis_37_195.fa	72
1	1	0520A0211_Enterococcus_faecalis_37_195.fa	0517A0208_Enterococcus_faecalis_37_253.fa	72
0.97	1	0518A0209_Enterococcus_faecalis_37_223.fa	0520A0211_Enterococcus_faecalis_37_195.fa	72
1	1	0520A0211_Enterococcus_faecalis_37_195.fa	0518A0209_Enterococcus_faecalis_37_223.fa	72
1	1	0519A0210_Enterococcus_faecalis_37_393.fa	0520A0211_Enterococcus_faecalis_37_195.fa	72
0.99	1	0520A0211_Enterococcus_faecalis_37_195.fa	0519A0210_Enterococcus_faecalis_37_393.fa	72
0.87	0.9868	0124A1029_Enterococcus_faecalis_36_130.fa	0521A0212_Enterococcus_faecalis_37_88.fa	72
0.82	0.9869	0521A0212_Enterococcus_faecalis_37_88.fa	0124A1029_Enterococcus_faecalis_36_130.fa	72
0.82	0.9878	0321A1219_Enterococcus_faecalis__9.fa	0521A0212_Enterococcus_faecalis_37_88.fa	72
0.89	0.9877	0521A0212_Enterococcus_faecalis_37_88.fa	0321A1219_Enterococcus_faecalis__9.fa	72
0.84	0.9883	0415A0118_Enterococcus_faecalis_38_29.fa	0521A0212_Enterococcus_faecalis_37_88.fa	72
0.92	0.9882	0521A0212_Enterococcus_faecalis_37_88.fa	0415A0118_Enterococcus_faecalis_38_29.fa	72
0.98	0.9998	0505A0127_Enterococcus_faecalis_38_40.fa	0521A0212_Enterococcus_faecalis_37_88.fa	72
1	0.9998	0521A0212_Enterococcus_faecalis_37_88.fa	0505A0127_Enterococcus_faecalis_38_40.fa	72
0.99	1	0511A0202_Enterococcus_faecalis_37_56.fa	0521A0212_Enterococcus_faecalis_37_88.fa	72
1	1	0521A0212_Enterococcus_faecalis_37_88.fa	0511A0202_Enterococcus_faecalis_37_56.fa	72
1	1	0514A0205_Enterococcus_faecalis_38_23.fa	0521A0212_Enterococcus_faecalis_37_88.fa	72
0.98	1	0521A0212_Enterococcus_faecalis_37_88.fa	0514A0205_Enterococcus_faecalis_38_23.fa	72
0.99	1	0515A0206_Enterococcus_faecalis_37_20.fa	0521A0212_Enterococcus_faecalis_37_88.fa	72
0.99	1	0521A0212_Enterococcus_faecalis_37_88.fa	0515A0206_Enterococcus_faecalis_37_20.fa	72
0.99	0.9998	0516A0207_Enterococcus_faecalis_37_84.fa	0521A0212_Enterococcus_faecalis_37_88.fa	72
0.99	0.9998	0521A0212_Enterococcus_faecalis_37_88.fa	0516A0207_Enterococcus_faecalis_37_84.fa	72
0.99	1	0517A0208_Enterococcus_faecalis_37_253.fa	0521A0212_Enterococcus_faecalis_37_88.fa	72
1	1	0521A0212_Enterococcus_faecalis_37_88.fa	0517A0208_Enterococcus_faecalis_37_253.fa	72
0.99	1	0518A0209_Enterococcus_faecalis_37_223.fa	0521A0212_Enterococcus_faecalis_37_88.fa	72
0.99	1	0521A0212_Enterococcus_faecalis_37_88.fa	0518A0209_Enterococcus_faecalis_37_223.fa	72
1	1	0519A0210_Enterococcus_faecalis_37_393.fa	0521A0212_Enterococcus_faecalis_37_88.fa	72
0.97	1	0521A0212_Enterococcus_faecalis_37_88.fa	0519A0210_Enterococcus_faecalis_37_393.fa	72
1	1	0520A0211_Enterococcus_faecalis_37_195.fa	0521A0212_Enterococcus_faecalis_37_88.fa	72
0.98	1	0521A0212_Enterococcus_faecalis_37_88.fa	0520A0211_Enterococcus_faecalis_37_195.fa	72
0.87	0.987	0124A1029_Enterococcus_faecalis_36_130.fa	0522A0213_Enterococcus_faecalis_37_181.fa	72
0.82	0.9871	0522A0213_Enterococcus_faecalis_37_181.fa	0124A1029_Enterococcus_faecalis_36_130.fa	72
0.82	0.9876	0321A1219_Enterococcus_faecalis__9.fa	0522A0213_Enterococcus_faecalis_37_181.fa	72
0.89	0.9876	0522A0213_Enterococcus_faecalis_37_181.fa	0321A1219_Enterococcus_faecalis__9.fa	72
0.84	0.9882	0415A0118_Enterococcus_faecalis_38_29.fa	0522A0213_Enterococcus_faecalis_37_181.fa	72
0.92	0.9882	0522A0213_Enterococcus_faecalis_37_181.fa	0415A0118_Enterococcus_faecalis_38_29.fa	72
0.98	1	0505A0127_Enterococcus_faecalis_38_40.fa	0522A0213_Enterococcus_faecalis_37_181.fa	72
0.99	1	0522A0213_Enterococcus_faecalis_37_181.fa	0505A0127_Enterococcus_faecalis_38_40.fa	72
1	1	0511A0202_Enterococcus_faecalis_37_56.fa	0522A0213_Enterococcus_faecalis_37_181.fa	72
1	1	0522A0213_Enterococcus_faecalis_37_181.fa	0511A0202_Enterococcus_faecalis_37_56.fa	72
1	1	0514A0205_Enterococcus_faecalis_38_23.fa	0522A0213_Enterococcus_faecalis_37_181.fa	72
0.98	1	0522A0213_Enterococcus_faecalis_37_181.fa	0514A0205_Enterococcus_faecalis_38_23.fa	72
1	1	0515A0206_Enterococcus_faecalis_37_20.fa	0522A0213_Enterococcus_faecalis_37_181.fa	72
1	1	0522A0213_Enterococcus_faecalis_37_181.fa	0515A0206_Enterococcus_faecalis_37_20.fa	72
0.99	1	0516A0207_Enterococcus_faecalis_37_84.fa	0522A0213_Enterococcus_faecalis_37_181.fa	72
0.99	1	0522A0213_Enterococcus_faecalis_37_181.fa	0516A0207_Enterococcus_faecalis_37_84.fa	72
1	1	0517A0208_Enterococcus_faecalis_37_253.fa	0522A0213_Enterococcus_faecalis_37_181.fa	72
1	1	0522A0213_Enterococcus_faecalis_37_181.fa	0517A0208_Enterococcus_faecalis_37_253.fa	72
0.99	1	0518A0209_Enterococcus_faecalis_37_223.fa	0522A0213_Enterococcus_faecalis_37_181.fa	72
0.99	1	0522A0213_Enterococcus_faecalis_37_181.fa	0518A0209_Enterococcus_faecalis_37_223.fa	72
1	1	0519A0210_Enterococcus_faecalis_37_393.fa	0522A0213_Enterococcus_faecalis_37_181.fa	72
0.97	1	0522A0213_Enterococcus_faecalis_37_181.fa	0519A0210_Enterococcus_faecalis_37_393.fa	72
1	1	0520A0211_Enterococcus_faecalis_37_195.fa	0522A0213_Enterococcus_faecalis_37_181.fa	72
0.97	1	0522A0213_Enterococcus_faecalis_37_181.fa	0520A0211_Enterococcus_faecalis_37_195.fa	72
1	1	0521A0212_Enterococcus_faecalis_37_88.fa	0522A0213_Enterococcus_faecalis_37_181.fa	72
0.99	1	0522A0213_Enterococcus_faecalis_37_181.fa	0521A0212_Enterococcus_faecalis_37_88.fa	72
0.87	0.9869	0124A1029_Enterococcus_faecalis_36_130.fa	0523A0214_Enterococcus_faecalis_37_732.fa	72
0.82	0.987	0523A0214_Enterococcus_faecalis_37_732.fa	0124A1029_Enterococcus_faecalis_36_130.fa	72
0.81	0.9876	0321A1219_Enterococcus_faecalis__9.fa	0523A0214_Enterococcus_faecalis_37_732.fa	72
0.89	0.9876	0523A0214_Enterococcus_faecalis_37_732.fa	0321A1219_Enterococcus_faecalis__9.fa	72
0.83	0.9882	0415A0118_Enterococcus_faecalis_38_29.fa	0523A0214_Enterococcus_faecalis_37_732.fa	72
0.92	0.9882	0523A0214_Enterococcus_faecalis_37_732.fa	0415A0118_Enterococcus_faecalis_38_29.fa	72
0.97	1	0505A0127_Enterococcus_faecalis_38_40.fa	0523A0214_Enterococcus_faecalis_37_732.fa	72
0.99	1	0523A0214_Enterococcus_faecalis_37_732.fa	0505A0127_Enterococcus_faecalis_38_40.fa	72
0.99	1	0511A0202_Enterococcus_faecalis_37_56.fa	0523A0214_Enterococcus_faecalis_37_732.fa	72
0.99	1	0523A0214_Enterococcus_faecalis_37_732.fa	0511A0202_Enterococcus_faecalis_37_56.fa	72
0.99	1	0514A0205_Enterococcus_faecalis_38_23.fa	0523A0214_Enterococcus_faecalis_37_732.fa	72
0.97	1	0523A0214_Enterococcus_faecalis_37_732.fa	0514A0205_Enterococcus_faecalis_38_23.fa	72
0.99	1	0515A0206_Enterococcus_faecalis_37_20.fa	0523A0214_Enterococcus_faecalis_37_732.fa	72
0.99	1	0523A0214_Enterococcus_faecalis_37_732.fa	0515A0206_Enterococcus_faecalis_37_20.fa	72
0.98	1	0516A0207_Enterococcus_faecalis_37_84.fa	0523A0214_Enterococcus_faecalis_37_732.fa	72
0.98	1	0523A0214_Enterococcus_faecalis_37_732.fa	0516A0207_Enterococcus_faecalis_37_84.fa	72
0.99	1	0517A0208_Enterococcus_faecalis_37_253.fa	0523A0214_Enterococcus_faecalis_37_732.fa	72
0.99	1	0523A0214_Enterococcus_faecalis_37_732.fa	0517A0208_Enterococcus_faecalis_37_253.fa	72
0.99	1	0518A0209_Enterococcus_faecalis_37_223.fa	0523A0214_Enterococcus_faecalis_37_732.fa	72
0.99	1	0523A0214_Enterococcus_faecalis_37_732.fa	0518A0209_Enterococcus_faecalis_37_223.fa	72
0.99	1	0519A0210_Enterococcus_faecalis_37_393.fa	0523A0214_Enterococcus_faecalis_37_732.fa	72
0.96	1	0523A0214_Enterococcus_faecalis_37_732.fa	0519A0210_Enterococcus_faecalis_37_393.fa	72
0.99	1	0520A0211_Enterococcus_faecalis_37_195.fa	0523A0214_Enterococcus_faecalis_37_732.fa	72
0.97	1	0523A0214_Enterococcus_faecalis_37_732.fa	0520A0211_Enterococcus_faecalis_37_195.fa	72
0.99	1	0521A0212_Enterococcus_faecalis_37_88.fa	0523A0214_Enterococcus_faecalis_37_732.fa	72
0.99	1	0523A0214_Enterococcus_faecalis_37_732.fa	0521A0212_Enterococcus_faecalis_37_88.fa	72
0.99	1	0522A0213_Enterococcus_faecalis_37_181.fa	0523A0214_Enterococcus_faecalis_37_732.fa	72
0.99	1	0523A0214_Enterococcus_faecalis_37_732.fa	0522A0213_Enterococcus_faecalis_37_181.fa	72
0.87	0.9867	0124A1029_Enterococcus_faecalis_36_130.fa	0524A0215_Enterococcus_faecalis_37_280.fa	72
0.83	0.9869	0524A0215_Enterococcus_faecalis_37_280.fa	0124A1029_Enterococcus_faecalis_36_130.fa	72
0.8	0.9878	0321A1219_Enterococcus_faecalis__9.fa	0524A0215_Enterococcus_faecalis_37_280.fa	72
0.89	0.9878	0524A0215_Enterococcus_faecalis_37_280.fa	0321A1219_Enterococcus_faecalis__9.fa	72
0.82	0.9882	0415A0118_Enterococcus_faecalis_38_29.fa	0524A0215_Enterococcus_faecalis_37_280.fa	72
0.92	0.9882	0524A0215_Enterococcus_faecalis_37_280.fa	0415A0118_Enterococcus_faecalis_38_29.fa	72
0.96	1	0505A0127_Enterococcus_faecalis_38_40.fa	0524A0215_Enterococcus_faecalis_37_280.fa	72
1	1	0524A0215_Enterococcus_faecalis_37_280.fa	0505A0127_Enterococcus_faecalis_38_40.fa	72
0.98	1	0511A0202_Enterococcus_faecalis_37_56.fa	0524A0215_Enterococcus_faecalis_37_280.fa	72
1	1	0524A0215_Enterococcus_faecalis_37_280.fa	0511A0202_Enterococcus_faecalis_37_56.fa	72
0.99	1	0514A0205_Enterococcus_faecalis_38_23.fa	0524A0215_Enterococcus_faecalis_37_280.fa	72
0.99	1	0524A0215_Enterococcus_faecalis_37_280.fa	0514A0205_Enterococcus_faecalis_38_23.fa	72
0.98	1	0515A0206_Enterococcus_faecalis_37_20.fa	0524A0215_Enterococcus_faecalis_37_280.fa	72
0.99	1	0524A0215_Enterococcus_faecalis_37_280.fa	0515A0206_Enterococcus_faecalis_37_20.fa	72
0.98	1	0516A0207_Enterococcus_faecalis_37_84.fa	0524A0215_Enterococcus_faecalis_37_280.fa	72
0.99	1	0524A0215_Enterococcus_faecalis_37_280.fa	0516A0207_Enterococcus_faecalis_37_84.fa	72
0.97	1	0517A0208_Enterococcus_faecalis_37_253.fa	0524A0215_Enterococcus_faecalis_37_280.fa	72
1	1	0524A0215_Enterococcus_faecalis_37_280.fa	0517A0208_Enterococcus_faecalis_37_253.fa	72
0.98	1	0518A0209_Enterococcus_faecalis_37_223.fa	0524A0215_Enterococcus_faecalis_37_280.fa	72
0.99	1	0524A0215_Enterococcus_faecalis_37_280.fa	0518A0209_Enterococcus_faecalis_37_223.fa	72
0.99	0.9999	0519A0210_Enterococcus_faecalis_37_393.fa	0524A0215_Enterococcus_faecalis_37_280.fa	72
0.99	0.9999	0524A0215_Enterococcus_faecalis_37_280.fa	0519A0210_Enterococcus_faecalis_37_393.fa	72
1	1	0520A0211_Enterococcus_faecalis_37_195.fa	0524A0215_Enterococcus_faecalis_37_280.fa	72
0.99	1	0524A0215_Enterococcus_faecalis_37_280.fa	0520A0211_Enterococcus_faecalis_37_195.fa	72
0.98	1	0521A0212_Enterococcus_faecalis_37_88.fa	0524A0215_Enterococcus_faecalis_37_280.fa	72
1	1	0524A0215_Enterococcus_faecalis_37_280.fa	0521A0212_Enterococcus_faecalis_37_88.fa	72
0.98	1	0522A0213_Enterococcus_faecalis_37_181.fa	0524A0215_Enterococcus_faecalis_37_280.fa	72
1	1	0524A0215_Enterococcus_faecalis_37_280.fa	0522A0213_Enterococcus_faecalis_37_181.fa	72
0.97	1	0523A0214_Enterococcus_faecalis_37_732.fa	0524A0215_Enterococcus_faecalis_37_280.fa	72
0.99	1	0524A0215_Enterococcus_faecalis_37_280.fa	0523A0214_Enterococcus_faecalis_37_732.fa	72
0.88	0.9874	0124A1029_Enterococcus_faecalis_36_130.fa	0525A0216_Enterococcus_faecalis_37_334.fa	72
0.82	0.9875	0525A0216_Enterococcus_faecalis_37_334.fa	0124A1029_Enterococcus_faecalis_36_130.fa	72
0.83	0.9878	0321A1219_Enterococcus_faecalis__9.fa	0525A0216_Enterococcus_faecalis_37_334.fa	72
0.89	0.9877	0525A0216_Enterococcus_faecalis_37_334.fa	0321A1219_Enterococcus_faecalis__9.fa	72
0.85	0.9882	0415A0118_Enterococcus_faecalis_38_29.fa	0525A0216_Enterococcus_faecalis_37_334.fa	72
0.92	0.9882	0525A0216_Enterococcus_faecalis_37_334.fa	0415A0118_Enterococcus_faecalis_38_29.fa	72
0.99	1	0505A0127_Enterococcus_faecalis_38_40.fa	0525A0216_Enterococcus_faecalis_37_334.fa	72
0.99	1	0525A0216_Enterococcus_faecalis_37_334.fa	0505A0127_Enterococcus_faecalis_38_40.fa	72
1	1	0511A0202_Enterococcus_faecalis_37_56.fa	0525A0216_Enterococcus_faecalis_37_334.fa	72
0.99	1	0525A0216_Enterococcus_faecalis_37_334.fa	0511A0202_Enterococcus_faecalis_37_56.fa	72
1	1	0514A0205_Enterococcus_faecalis_38_23.fa	0525A0216_Enterococcus_faecalis_37_334.fa	72
0.97	1	0525A0216_Enterococcus_faecalis_37_334.fa	0514A0205_Enterococcus_faecalis_38_23.fa	72
1	1	0515A0206_Enterococcus_faecalis_37_20.fa	0525A0216_Enterococcus_faecalis_37_334.fa	72
0.99	1	0525A0216_Enterococcus_faecalis_37_334.fa	0515A0206_Enterococcus_faecalis_37_20.fa	72
1	1	0516A0207_Enterococcus_faecalis_37_84.fa	0525A0216_Enterococcus_faecalis_37_334.fa	72
0.98	1	0525A0216_Enterococcus_faecalis_37_334.fa	0516A0207_Enterococcus_faecalis_37_84.fa	72
1	1	0517A0208_Enterococcus_faecalis_37_253.fa	0525A0216_Enterococcus_faecalis_37_334.fa	72
0.99	1	0525A0216_Enterococcus_faecalis_37_334.fa	0517A0208_Enterococcus_faecalis_37_253.fa	72
1	1	0518A0209_Enterococcus_faecalis_37_223.fa	0525A0216_Enterococcus_faecalis_37_334.fa	72
0.99	1	0525A0216_Enterococcus_faecalis_37_334.fa	0518A0209_Enterococcus_faecalis_37_223.fa	72
1	1	0519A0210_Enterococcus_faecalis_37_393.fa	0525A0216_Enterococcus_faecalis_37_334.fa	72
0.96	1	0525A0216_Enterococcus_faecalis_37_334.fa	0519A0210_Enterococcus_faecalis_37_393.fa	72
1	1	0520A0211_Enterococcus_faecalis_37_195.fa	0525A0216_Enterococcus_faecalis_37_334.fa	72
0.96	1	0525A0216_Enterococcus_faecalis_37_334.fa	0520A0211_Enterococcus_faecalis_37_195.fa	72
1	1	0521A0212_Enterococcus_faecalis_37_88.fa	0525A0216_Enterococcus_faecalis_37_334.fa	72
0.98	1	0525A0216_Enterococcus_faecalis_37_334.fa	0521A0212_Enterococcus_faecalis_37_88.fa	72
1	1	0522A0213_Enterococcus_faecalis_37_181.fa	0525A0216_Enterococcus_faecalis_37_334.fa	72
0.99	1	0525A0216_Enterococcus_faecalis_37_334.fa	0522A0213_Enterococcus_faecalis_37_181.fa	72
0.99	1	0523A0214_Enterococcus_faecalis_37_732.fa	0525A0216_Enterococcus_faecalis_37_334.fa	72
0.98	1	0525A0216_Enterococcus_faecalis_37_334.fa	0523A0214_Enterococcus_faecalis_37_732.fa	72
1	1	0524A0215_Enterococcus_faecalis_37_280.fa	0525A0216_Enterococcus_faecalis_37_334.fa	72
0.97	1	0525A0216_Enterococcus_faecalis_37_334.fa	0524A0215_Enterococcus_faecalis_37_280.fa	72
0.87	0.9867	0124A1029_Enterococcus_faecalis_36_130.fa	0526A0217_Enterococcus_faecalis_37_500.fa	72
0.83	0.9868	0526A0217_Enterococcus_faecalis_37_500.fa	0124A1029_Enterococcus_faecalis_36_130.fa	72
0.81	0.9876	0321A1219_Enterococcus_faecalis__9.fa	0526A0217_Enterococcus_faecalis_37_500.fa	72
0.89	0.9875	0526A0217_Enterococcus_faecalis_37_500.fa	0321A1219_Enterococcus_faecalis__9.fa	72
0.83	0.9882	0415A0118_Enterococcus_faecalis_38_29.fa	0526A0217_Enterococcus_faecalis_37_500.fa	72
0.92	0.9882	0526A0217_Enterococcus_faecalis_37_500.fa	0415A0118_Enterococcus_faecalis_38_29.fa	72
0.98	0.9998	0505A0127_Enterococcus_faecalis_38_40.fa	0526A0217_Enterococcus_faecalis_37_500.fa	72
1	0.9998	0526A0217_Enterococcus_faecalis_37_500.fa	0505A0127_Enterococcus_faecalis_38_40.fa	72
0.99	1	0511A0202_Enterococcus_faecalis_37_56.fa	0526A0217_Enterococcus_faecalis_37_500.fa	72
1	1	0526A0217_Enterococcus_faecalis_37_500.fa	0511A0202_Enterococcus_faecalis_37_56.fa	72
0.99	1	0514A0205_Enterococcus_faecalis_38_23.fa	0526A0217_Enterococcus_faecalis_37_500.fa	72
0.98	1	0526A0217_Enterococcus_faecalis_37_500.fa	0514A0205_Enterococcus_faecalis_38_23.fa	72
0.99	1	0515A0206_Enterococcus_faecalis_37_20.fa	0526A0217_Enterococcus_faecalis_37_500.fa	72
1	1	0526A0217_Enterococcus_faecalis_37_500.fa	0515A0206_Enterococcus_faecalis_37_20.fa	72
0.99	0.9998	0516A0207_Enterococcus_faecalis_37_84.fa	0526A0217_Enterococcus_faecalis_37_500.fa	72
0.99	0.9998	0526A0217_Enterococcus_faecalis_37_500.fa	0516A0207_Enterococcus_faecalis_37_84.fa	72
0.99	1	0517A0208_Enterococcus_faecalis_37_253.fa	0526A0217_Enterococcus_faecalis_37_500.fa	72
1	1	0526A0217_Enterococcus_faecalis_37_500.fa	0517A0208_Enterococcus_faecalis_37_253.fa	72
0.99	1	0518A0209_Enterococcus_faecalis_37_223.fa	0526A0217_Enterococcus_faecalis_37_500.fa	72
1	1	0526A0217_Enterococcus_faecalis_37_500.fa	0518A0209_Enterococcus_faecalis_37_223.fa	72
1	1	0519A0210_Enterococcus_faecalis_37_393.fa	0526A0217_Enterococcus_faecalis_37_500.fa	72
0.97	1	0526A0217_Enterococcus_faecalis_37_500.fa	0519A0210_Enterococcus_faecalis_37_393.fa	72
1	1	0520A0211_Enterococcus_faecalis_37_195.fa	0526A0217_Enterococcus_faecalis_37_500.fa	72
0.98	1	0526A0217_Enterococcus_faecalis_37_500.fa	0520A0211_Enterococcus_faecalis_37_195.fa	72
0.99	1	0521A0212_Enterococcus_faecalis_37_88.fa	0526A0217_Enterococcus_faecalis_37_500.fa	72
1	1	0526A0217_Enterococcus_faecalis_37_500.fa	0521A0212_Enterococcus_faecalis_37_88.fa	72
0.99	1	0522A0213_Enterococcus_faecalis_37_181.fa	0526A0217_Enterococcus_faecalis_37_500.fa	72
1	1	0526A0217_Enterococcus_faecalis_37_500.fa	0522A0213_Enterococcus_faecalis_37_181.fa	72
0.99	1	0523A0214_Enterococcus_faecalis_37_732.fa	0526A0217_Enterococcus_faecalis_37_500.fa	72
0.99	1	0526A0217_Enterococcus_faecalis_37_500.fa	0523A0214_Enterococcus_faecalis_37_732.fa	72
0.99	1	0524A0215_Enterococcus_faecalis_37_280.fa	0526A0217_Enterococcus_faecalis_37_500.fa	72
0.98	1	0526A0217_Enterococcus_faecalis_37_500.fa	0524A0215_Enterococcus_faecalis_37_280.fa	72
0.98	1	0525A0216_Enterococcus_faecalis_37_334.fa	0526A0217_Enterococcus_faecalis_37_500.fa	72
1	1	0526A0217_Enterococcus_faecalis_37_500.fa	0525A0216_Enterococcus_faecalis_37_334.fa	72
0.87	0.987	0124A1029_Enterococcus_faecalis_36_130.fa	0527A0218_Enterococcus_faecalis_37_119.fa	72
0.83	0.9871	0527A0218_Enterococcus_faecalis_37_119.fa	0124A1029_Enterococcus_faecalis_36_130.fa	72
0.81	0.9877	0321A1219_Enterococcus_faecalis__9.fa	0527A0218_Enterococcus_faecalis_37_119.fa	72
0.9	0.9877	0527A0218_Enterococcus_faecalis_37_119.fa	0321A1219_Enterococcus_faecalis__9.fa	72
0.82	0.9882	0415A0118_Enterococcus_faecalis_38_29.fa	0527A0218_Enterococcus_faecalis_37_119.fa	72
0.92	0.9882	0527A0218_Enterococcus_faecalis_37_119.fa	0415A0118_Enterococcus_faecalis_38_29.fa	72
0.96	1	0505A0127_Enterococcus_faecalis_38_40.fa	0527A0218_Enterococcus_faecalis_37_119.fa	72
1	1	0527A0218_Enterococcus_faecalis_37_119.fa	0505A0127_Enterococcus_faecalis_38_40.fa	72
0.97	0.9999	0511A0202_Enterococcus_faecalis_37_56.fa	0527A0218_Enterococcus_faecalis_37_119.fa	72
0.99	0.9999	0527A0218_Enterococcus_faecalis_37_119.fa	0511A0202_Enterococcus_faecalis_37_56.fa	72
0.99	0.9999	0514A0205_Enterococcus_faecalis_38_23.fa	0527A0218_Enterococcus_faecalis_37_119.fa	72
0.99	0.9999	0527A0218_Enterococcus_faecalis_37_119.fa	0514A0205_Enterococcus_faecalis_38_23.fa	72
0.97	0.9999	0515A0206_Enterococcus_faecalis_37_20.fa	0527A0218_Enterococcus_faecalis_37_119.fa	72
0.99	0.9999	0527A0218_Enterococcus_faecalis_37_119.fa	0515A0206_Enterococcus_faecalis_37_20.fa	72
0.97	0.9999	0516A0207_Enterococcus_faecalis_37_84.fa	0527A0218_Enterococcus_faecalis_37_119.fa	72
0.99	0.9999	0527A0218_Enterococcus_faecalis_37_119.fa	0516A0207_Enterococcus_faecalis_37_84.fa	72
0.97	0.9999	0517A0208_Enterococcus_faecalis_37_253.fa	0527A0218_Enterococcus_faecalis_37_119.fa	72
0.99	0.9999	0527A0218_Enterococcus_faecalis_37_119.fa	0517A0208_Enterococcus_faecalis_37_253.fa	72
0.97	0.9999	0518A0209_Enterococcus_faecalis_37_223.fa	0527A0218_Enterococcus_faecalis_37_119.fa	72
0.99	0.9999	0527A0218_Enterococcus_faecalis_37_119.fa	0518A0209_Enterococcus_faecalis_37_223.fa	72
1	1	0519A0210_Enterococcus_faecalis_37_393.fa	0527A0218_Enterococcus_faecalis_37_119.fa	72
0.99	1	0527A0218_Enterococcus_faecalis_37_119.fa	0519A0210_Enterococcus_faecalis_37_393.fa	72
0.99	0.9999	0520A0211_Enterococcus_faecalis_37_195.fa	0527A0218_Enterococcus_faecalis_37_119.fa	72
0.99	0.9999	0527A0218_Enterococcus_faecalis_37_119.fa	0520A0211_Enterococcus_faecalis_37_195.fa	72
0.98	0.9999	0521A0212_Enterococcus_faecalis_37_88.fa	0527A0218_Enterococcus_faecalis_37_119.fa	72
0.99	0.9999	0527A0218_Enterococcus_faecalis_37_119.fa	0521A0212_Enterococcus_faecalis_37_88.fa	72
0.97	0.9999	0522A0213_Enterococcus_faecalis_37_181.fa	0527A0218_Enterococcus_faecalis_37_119.fa	72
0.99	0.9999	0527A0218_Enterococcus_faecalis_37_119.fa	0522A0213_Enterococcus_faecalis_37_181.fa	72
0.97	0.9999	0523A0214_Enterococcus_faecalis_37_732.fa	0527A0218_Enterococcus_faecalis_37_119.fa	72
0.98	0.9999	0527A0218_Enterococcus_faecalis_37_119.fa	0523A0214_Enterococcus_faecalis_37_732.fa	72
0.99	0.9999	0524A0215_Enterococcus_faecalis_37_280.fa	0527A0218_Enterococcus_faecalis_37_119.fa	72
0.99	0.9999	0527A0218_Enterococcus_faecalis_37_119.fa	0524A0215_Enterococcus_faecalis_37_280.fa	72
0.97	1	0525A0216_Enterococcus_faecalis_37_334.fa	0527A0218_Enterococcus_faecalis_37_119.fa	72
1	1	0527A0218_Enterococcus_faecalis_37_119.fa	0525A0216_Enterococcus_faecalis_37_334.fa	72
0.98	0.9999	0526A0217_Enterococcus_faecalis_37_500.fa	0527A0218_Enterococcus_faecalis_37_119.fa	72
0.99	0.9999	0527A0218_Enterococcus_faecalis_37_119.fa	0526A0217_Enterococcus_faecalis_37_500.fa	72
0.87	0.9871	0124A1029_Enterococcus_faecalis_36_130.fa	0528A0219_Enterococcus_faecalis_37_57.fa	72
0.83	0.9872	0528A0219_Enterococcus_faecalis_37_57.fa	0124A1029_Enterococcus_faecalis_36_130.fa	72
0.81	0.988	0321A1219_Enterococcus_faecalis__9.fa	0528A0219_Enterococcus_faecalis_37_57.fa	72
0.89	0.9879	0528A0219_Enterococcus_faecalis_37_57.fa	0321A1219_Enterococcus_faecalis__9.fa	72
0.82	0.9882	0415A0118_Enterococcus_faecalis_38_29.fa	0528A0219_Enterococcus_faecalis_37_57.fa	72
0.92	0.9882	0528A0219_Enterococcus_faecalis_37_57.fa	0415A0118_Enterococcus_faecalis_38_29.fa	72
0.97	1	0505A0127_Enterococcus_faecalis_38_40.fa	0528A0219_Enterococcus_faecalis_37_57.fa	72
1	1	0528A0219_Enterococcus_faecalis_37_57.fa	0505A0127_Enterococcus_faecalis_38_40.fa	72
0.97	1	0511A0202_Enterococcus_faecalis_37_56.fa	0528A0219_Enterococcus_faecalis_37_57.fa	72
0.99	1	0528A0219_Enterococcus_faecalis_37_57.fa	0511A0202_Enterococcus_faecalis_37_56.fa	72
0.99	1	0514A0205_Enterococcus_faecalis_38_23.fa	0528A0219_Enterococcus_faecalis_37_57.fa	72
0.99	1	0528A0219_Enterococcus_faecalis_37_57.fa	0514A0205_Enterococcus_faecalis_38_23.fa	72
0.97	0.9999	0515A0206_Enterococcus_faecalis_37_20.fa	0528A0219_Enterococcus_faecalis_37_57.fa	72
0.99	0.9999	0528A0219_Enterococcus_faecalis_37_57.fa	0515A0206_Enterococcus_faecalis_37_20.fa	72
0.98	0.9999	0516A0207_Enterococcus_faecalis_37_84.fa	0528A0219_Enterococcus_faecalis_37_57.fa	72
0.99	0.9999	0528A0219_Enterococcus_faecalis_37_57.fa	0516A0207_Enterococcus_faecalis_37_84.fa	72
0.97	1	0517A0208_Enterococcus_faecalis_37_253.fa	0528A0219_Enterococcus_faecalis_37_57.fa	72
0.99	1	0528A0219_Enterococcus_faecalis_37_57.fa	0517A0208_Enterococcus_faecalis_37_253.fa	72
0.97	1	0518A0209_Enterococcus_faecalis_37_223.fa	0528A0219_Enterococcus_faecalis_37_57.fa	72
0.99	1	0528A0219_Enterococcus_faecalis_37_57.fa	0518A0209_Enterococcus_faecalis_37_223.fa	72
0.99	0.9999	0519A0210_Enterococcus_faecalis_37_393.fa	0528A0219_Enterococcus_faecalis_37_57.fa	72
0.98	0.9999	0528A0219_Enterococcus_faecalis_37_57.fa	0519A0210_Enterococcus_faecalis_37_393.fa	72
1	1	0520A0211_Enterococcus_faecalis_37_195.fa	0528A0219_Enterococcus_faecalis_37_57.fa	72
0.99	1	0528A0219_Enterococcus_faecalis_37_57.fa	0520A0211_Enterococcus_faecalis_37_195.fa	72
0.98	1	0521A0212_Enterococcus_faecalis_37_88.fa	0528A0219_Enterococcus_faecalis_37_57.fa	72
0.99	1	0528A0219_Enterococcus_faecalis_37_57.fa	0521A0212_Enterococcus_faecalis_37_88.fa	72
0.98	1	0522A0213_Enterococcus_faecalis_37_181.fa	0528A0219_Enterococcus_faecalis_37_57.fa	72
0.99	1	0528A0219_Enterococcus_faecalis_37_57.fa	0522A0213_Enterococcus_faecalis_37_181.fa	72
0.97	1	0523A0214_Enterococcus_faecalis_37_732.fa	0528A0219_Enterococcus_faecalis_37_57.fa	72
0.99	1	0528A0219_Enterococcus_faecalis_37_57.fa	0523A0214_Enterococcus_faecalis_37_732.fa	72
0.99	1	0524A0215_Enterococcus_faecalis_37_280.fa	0528A0219_Enterococcus_faecalis_37_57.fa	72
0.99	1	0528A0219_Enterococcus_faecalis_37_57.fa	0524A0215_Enterococcus_faecalis_37_280.fa	72
0.97	1	0525A0216_Enterococcus_faecalis_37_334.fa	0528A0219_Enterococcus_faecalis_37_57.fa	72
1	1	0528A0219_Enterococcus_faecalis_37_57.fa	0525A0216_Enterococcus_faecalis_37_334.fa	72
0.98	1	0526A0217_Enterococcus_faecalis_37_500.fa	0528A0219_Enterococcus_faecalis_37_57.fa	72
0.99	1	0528A0219_Enterococcus_faecalis_37_57.fa	0526A0217_Enterococcus_faecalis_37_500.fa	72
0.99	0.9999	0527A0218_Enterococcus_faecalis_37_119.fa	0528A0219_Enterococcus_faecalis_37_57.fa	72
0.99	0.9999	0528A0219_Enterococcus_faecalis_37_57.fa	0527A0218_Enterococcus_faecalis_37_119.fa	72
0.99	0.9998	0124A1029_Enterococcus_faecalis_36_130.fa	0612A0306_Enterococcus_faecalis_37_60.fa	72
0.89	0.9998	0612A0306_Enterococcus_faecalis_37_60.fa	0124A1029_Enterococcus_faecalis_36_130.fa	72
0.85	0.9878	0321A1219_Enterococcus_faecalis__9.fa	0612A0306_Enterococcus_faecalis_37_60.fa	72
0.88	0.9878	0612A0306_Enterococcus_faecalis_37_60.fa	0321A1219_Enterococcus_faecalis__9.fa	72
0.88	0.9879	0415A0118_Enterococcus_faecalis_38_29.fa	0612A0306_Enterococcus_faecalis_37_60.fa	72
0.91	0.9879	0612A0306_Enterococcus_faecalis_37_60.fa	0415A0118_Enterococcus_faecalis_38_29.fa	72
0.9	0.9887	0505A0127_Enterococcus_faecalis_38_40.fa	0612A0306_Enterococcus_faecalis_37_60.fa	72
0.86	0.9886	0612A0306_Enterococcus_faecalis_37_60.fa	0505A0127_Enterococcus_faecalis_38_40.fa	72
0.9	0.9887	0511A0202_Enterococcus_faecalis_37_56.fa	0612A0306_Enterococcus_faecalis_37_60.fa	72
0.85	0.9886	0612A0306_Enterococcus_faecalis_37_60.fa	0511A0202_Enterococcus_faecalis_37_56.fa	72
0.9	0.9886	0514A0205_Enterococcus_faecalis_38_23.fa	0612A0306_Enterococcus_faecalis_37_60.fa	72
0.84	0.9885	0612A0306_Enterococcus_faecalis_37_60.fa	0514A0205_Enterococcus_faecalis_38_23.fa	72
0.9	0.9887	0515A0206_Enterococcus_faecalis_37_20.fa	0612A0306_Enterococcus_faecalis_37_60.fa	72
0.85	0.9886	0612A0306_Enterococcus_faecalis_37_60.fa	0515A0206_Enterococcus_faecalis_37_20.fa	72
0.9	0.9887	0516A0207_Enterococcus_faecalis_37_84.fa	0612A0306_Enterococcus_faecalis_37_60.fa	72
0.85	0.9886	0612A0306_Enterococcus_faecalis_37_60.fa	0516A0207_Enterococcus_faecalis_37_84.fa	72
0.9	0.9886	0517A0208_Enterococcus_faecalis_37_253.fa	0612A0306_Enterococcus_faecalis_37_60.fa	72
0.85	0.9886	0612A0306_Enterococcus_faecalis_37_60.fa	0517A0208_Enterococcus_faecalis_37_253.fa	72
0.9	0.9887	0518A0209_Enterococcus_faecalis_37_223.fa	0612A0306_Enterococcus_faecalis_37_60.fa	72
0.85	0.9886	0612A0306_Enterococcus_faecalis_37_60.fa	0518A0209_Enterococcus_faecalis_37_223.fa	72
0.9	0.9885	0519A0210_Enterococcus_faecalis_37_393.fa	0612A0306_Enterococcus_faecalis_37_60.fa	72
0.83	0.9884	0612A0306_Enterococcus_faecalis_37_60.fa	0519A0210_Enterococcus_faecalis_37_393.fa	72
0.9	0.9886	0520A0211_Enterococcus_faecalis_37_195.fa	0612A0306_Enterococcus_faecalis_37_60.fa	72
0.83	0.9885	0612A0306_Enterococcus_faecalis_37_60.fa	0520A0211_Enterococcus_faecalis_37_195.fa	72
0.9	0.9887	0521A0212_Enterococcus_faecalis_37_88.fa	0612A0306_Enterococcus_faecalis_37_60.fa	72
0.85	0.9886	0612A0306_Enterococcus_faecalis_37_60.fa	0521A0212_Enterococcus_faecalis_37_88.fa	72
0.9	0.9887	0522A0213_Enterococcus_faecalis_37_181.fa	0612A0306_Enterococcus_faecalis_37_60.fa	72
0.85	0.9886	0612A0306_Enterococcus_faecalis_37_60.fa	0522A0213_Enterococcus_faecalis_37_181.fa	72
0.9	0.9886	0523A0214_Enterococcus_faecalis_37_732.fa	0612A0306_Enterococcus_faecalis_37_60.fa	72
0.85	0.9885	0612A0306_Enterococcus_faecalis_37_60.fa	0523A0214_Enterococcus_faecalis_37_732.fa	72
0.9	0.9887	0524A0215_Enterococcus_faecalis_37_280.fa	0612A0306_Enterococcus_faecalis_37_60.fa	72
0.84	0.9886	0612A0306_Enterococcus_faecalis_37_60.fa	0524A0215_Enterococcus_faecalis_37_280.fa	72
0.9	0.9887	0525A0216_Enterococcus_faecalis_37_334.fa	0612A0306_Enterococcus_faecalis_37_60.fa	72
0.86	0.9886	0612A0306_Enterococcus_faecalis_37_60.fa	0525A0216_Enterococcus_faecalis_37_334.fa	72
0.9	0.9887	0526A0217_Enterococcus_faecalis_37_500.fa	0612A0306_Enterococcus_faecalis_37_60.fa	72
0.85	0.9886	0612A0306_Enterococcus_faecalis_37_60.fa	0526A0217_Enterococcus_faecalis_37_500.fa	72
0.9	0.9886	0527A0218_Enterococcus_faecalis_37_119.fa	0612A0306_Enterococcus_faecalis_37_60.fa	72
0.84	0.9885	0612A0306_Enterococcus_faecalis_37_60.fa	0527A0218_Enterococcus_faecalis_37_119.fa	72
0.9	0.9886	0528A0219_Enterococcus_faecalis_37_57.fa	0612A0306_Enterococcus_faecalis_37_60.fa	72
0.84	0.9885	0612A0306_Enterococcus_faecalis_37_60.fa	0528A0219_Enterococcus_faecalis_37_57.fa	72
0.86	0.9863	0124A1029_Enterococcus_faecalis_36_130.fa	0814A0413_Enterococcus_faecalis__268.fa	72
0.81	0.9864	0814A0413_Enterococcus_faecalis__268.fa	0124A1029_Enterococcus_faecalis_36_130.fa	72
0.81	0.9874	0321A1219_Enterococcus_faecalis__9.fa	0814A0413_Enterococcus_faecalis__268.fa	72
0.88	0.9875	0814A0413_Enterococcus_faecalis__268.fa	0321A1219_Enterococcus_faecalis__9.fa	72
0.83	0.9875	0415A0118_Enterococcus_faecalis_38_29.fa	0814A0413_Enterococcus_faecalis__268.fa	72
0.91	0.9876	0814A0413_Enterococcus_faecalis__268.fa	0415A0118_Enterococcus_faecalis_38_29.fa	72
0.9	0.9915	0505A0127_Enterococcus_faecalis_38_40.fa	0814A0413_Enterococcus_faecalis__268.fa	72
0.91	0.9915	0814A0413_Enterococcus_faecalis__268.fa	0505A0127_Enterococcus_faecalis_38_40.fa	72
0.91	0.9916	0511A0202_Enterococcus_faecalis_37_56.fa	0814A0413_Enterococcus_faecalis__268.fa	72
0.91	0.9916	0814A0413_Enterococcus_faecalis__268.fa	0511A0202_Enterococcus_faecalis_37_56.fa	72
0.91	0.9915	0514A0205_Enterococcus_faecalis_38_23.fa	0814A0413_Enterococcus_faecalis__268.fa	72
0.89	0.9915	0814A0413_Enterococcus_faecalis__268.fa	0514A0205_Enterococcus_faecalis_38_23.fa	72
0.9	0.9916	0515A0206_Enterococcus_faecalis_37_20.fa	0814A0413_Enterococcus_faecalis__268.fa	72
0.9	0.9917	0814A0413_Enterococcus_faecalis__268.fa	0515A0206_Enterococcus_faecalis_37_20.fa	72
0.9	0.9916	0516A0207_Enterococcus_faecalis_37_84.fa	0814A0413_Enterococcus_faecalis__268.fa	72
0.9	0.9916	0814A0413_Enterococcus_faecalis__268.fa	0516A0207_Enterococcus_faecalis_37_84.fa	72
0.91	0.9916	0517A0208_Enterococcus_faecalis_37_253.fa	0814A0413_Enterococcus_faecalis__268.fa	72
0.91	0.9916	0814A0413_Enterococcus_faecalis__268.fa	0517A0208_Enterococcus_faecalis_37_253.fa	72
0.91	0.9916	0518A0209_Enterococcus_faecalis_37_223.fa	0814A0413_Enterococcus_faecalis__268.fa	72
0.9	0.9916	0814A0413_Enterococcus_faecalis__268.fa	0518A0209_Enterococcus_faecalis_37_223.fa	72
0.91	0.9914	0519A0210_Enterococcus_faecalis_37_393.fa	0814A0413_Enterococcus_faecalis__268.fa	72
0.88	0.9915	0814A0413_Enterococcus_faecalis__268.fa	0519A0210_Enterococcus_faecalis_37_393.fa	72
0.91	0.9914	0520A0211_Enterococcus_faecalis_37_195.fa	0814A0413_Enterococcus_faecalis__268.fa	72
0.88	0.9915	0814A0413_Enterococcus_faecalis__268.fa	0520A0211_Enterococcus_faecalis_37_195.fa	72
0.9	0.9916	0521A0212_Enterococcus_faecalis_37_88.fa	0814A0413_Enterococcus_faecalis__268.fa	72
0.9	0.9916	0814A0413_Enterococcus_faecalis__268.fa	0521A0212_Enterococcus_faecalis_37_88.fa	72
0.91	0.9916	0522A0213_Enterococcus_faecalis_37_181.fa	0814A0413_Enterococcus_faecalis__268.fa	72
0.9	0.9916	0814A0413_Enterococcus_faecalis__268.fa	0522A0213_Enterococcus_faecalis_37_181.fa	72
0.9	0.9916	0523A0214_Enterococcus_faecalis_37_732.fa	0814A0413_Enterococcus_faecalis__268.fa	72
0.9	0.9916	0814A0413_Enterococcus_faecalis__268.fa	0523A0214_Enterococcus_faecalis_37_732.fa	72
0.91	0.9914	0524A0215_Enterococcus_faecalis_37_280.fa	0814A0413_Enterococcus_faecalis__268.fa	72
0.89	0.9915	0814A0413_Enterococcus_faecalis__268.fa	0524A0215_Enterococcus_faecalis_37_280.fa	72
0.91	0.9916	0525A0216_Enterococcus_faecalis_37_334.fa	0814A0413_Enterococcus_faecalis__268.fa	72
0.91	0.9916	0814A0413_Enterococcus_faecalis__268.fa	0525A0216_Enterococcus_faecalis_37_334.fa	72
0.91	0.9916	0526A0217_Enterococcus_faecalis_37_500.fa	0814A0413_Enterococcus_faecalis__268.fa	72
0.9	0.9916	0814A0413_Enterococcus_faecalis__268.fa	0526A0217_Enterococcus_faecalis_37_500.fa	72
0.91	0.9914	0527A0218_Enterococcus_faecalis_37_119.fa	0814A0413_Enterococcus_faecalis__268.fa	72
0.89	0.9915	0814A0413_Enterococcus_faecalis__268.fa	0527A0218_Enterococcus_faecalis_37_119.fa	72
0.91	0.9914	0528A0219_Enterococcus_faecalis_37_57.fa	0814A0413_Enterococcus_faecalis__268.fa	72
0.89	0.9914	0814A0413_Enterococcus_faecalis__268.fa	0528A0219_Enterococcus_faecalis_37_57.fa	72
0.84	0.9876	0612A0306_Enterococcus_faecalis_37_60.fa	0814A0413_Enterococcus_faecalis__268.fa	72
0.89	0.9877	0814A0413_Enterococcus_faecalis__268.fa	0612A0306_Enterococcus_faecalis_37_60.fa	72
0.89	0.9862	0124A1029_Enterococcus_faecalis_36_130.fa	0910A0430_Enterococcus_faecalis_37_1487.fa	72
0.84	0.9864	0910A0430_Enterococcus_faecalis_37_1487.fa	0124A1029_Enterococcus_faecalis_36_130.fa	72
0.81	0.9874	0321A1219_Enterococcus_faecalis__9.fa	0910A0430_Enterococcus_faecalis_37_1487.fa	72
0.89	0.9875	0910A0430_Enterococcus_faecalis_37_1487.fa	0321A1219_Enterococcus_faecalis__9.fa	72
0.82	0.988	0415A0118_Enterococcus_faecalis_38_29.fa	0910A0430_Enterococcus_faecalis_37_1487.fa	72
0.91	0.988	0910A0430_Enterococcus_faecalis_37_1487.fa	0415A0118_Enterococcus_faecalis_38_29.fa	72
0.88	0.991	0505A0127_Enterococcus_faecalis_38_40.fa	0910A0430_Enterococcus_faecalis_37_1487.fa	72
0.89	0.9909	0910A0430_Enterococcus_faecalis_37_1487.fa	0505A0127_Enterococcus_faecalis_38_40.fa	72
0.88	0.9908	0511A0202_Enterococcus_faecalis_37_56.fa	0910A0430_Enterococcus_faecalis_37_1487.fa	72
0.89	0.9908	0910A0430_Enterococcus_faecalis_37_1487.fa	0511A0202_Enterococcus_faecalis_37_56.fa	72
0.89	0.9906	0514A0205_Enterococcus_faecalis_38_23.fa	0910A0430_Enterococcus_faecalis_37_1487.fa	72
0.88	0.9905	0910A0430_Enterococcus_faecalis_37_1487.fa	0514A0205_Enterococcus_faecalis_38_23.fa	72
0.89	0.9908	0515A0206_Enterococcus_faecalis_37_20.fa	0910A0430_Enterococcus_faecalis_37_1487.fa	72
0.89	0.9907	0910A0430_Enterococcus_faecalis_37_1487.fa	0515A0206_Enterococcus_faecalis_37_20.fa	72
0.89	0.9907	0516A0207_Enterococcus_faecalis_37_84.fa	0910A0430_Enterococcus_faecalis_37_1487.fa	72
0.89	0.9906	0910A0430_Enterococcus_faecalis_37_1487.fa	0516A0207_Enterococcus_faecalis_37_84.fa	72
0.88	0.9908	0517A0208_Enterococcus_faecalis_37_253.fa	0910A0430_Enterococcus_faecalis_37_1487.fa	72
0.89	0.9907	0910A0430_Enterococcus_faecalis_37_1487.fa	0517A0208_Enterococcus_faecalis_37_253.fa	72
0.89	0.9907	0518A0209_Enterococcus_faecalis_37_223.fa	0910A0430_Enterococcus_faecalis_37_1487.fa	72
0.89	0.9907	0910A0430_Enterococcus_faecalis_37_1487.fa	0518A0209_Enterococcus_faecalis_37_223.fa	72
0.9	0.9904	0519A0210_Enterococcus_faecalis_37_393.fa	0910A0430_Enterococcus_faecalis_37_1487.fa	72
0.87	0.9904	0910A0430_Enterococcus_faecalis_37_1487.fa	0519A0210_Enterococcus_faecalis_37_393.fa	72
0.89	0.9905	0520A0211_Enterococcus_faecalis_37_195.fa	0910A0430_Enterococcus_faecalis_37_1487.fa	72
0.87	0.9903	0910A0430_Enterococcus_faecalis_37_1487.fa	0520A0211_Enterococcus_faecalis_37_195.fa	72
0.88	0.9907	0521A0212_Enterococcus_faecalis_37_88.fa	0910A0430_Enterococcus_faecalis_37_1487.fa	72
0.88	0.9907	0910A0430_Enterococcus_faecalis_37_1487.fa	0521A0212_Enterococcus_faecalis_37_88.fa	72
0.89	0.9908	0522A0213_Enterococcus_faecalis_37_181.fa	0910A0430_Enterococcus_faecalis_37_1487.fa	72
0.89	0.9907	0910A0430_Enterococcus_faecalis_37_1487.fa	0522A0213_Enterococcus_faecalis_37_181.fa	72
0.88	0.9907	0523A0214_Enterococcus_faecalis_37_732.fa	0910A0430_Enterococcus_faecalis_37_1487.fa	72
0.88	0.9907	0910A0430_Enterococcus_faecalis_37_1487.fa	0523A0214_Enterococcus_faecalis_37_732.fa	72
0.89	0.9906	0524A0215_Enterococcus_faecalis_37_280.fa	0910A0430_Enterococcus_faecalis_37_1487.fa	72
0.88	0.9905	0910A0430_Enterococcus_faecalis_37_1487.fa	0524A0215_Enterococcus_faecalis_37_280.fa	72
0.88	0.9909	0525A0216_Enterococcus_faecalis_37_334.fa	0910A0430_Enterococcus_faecalis_37_1487.fa	72
0.89	0.9908	0910A0430_Enterococcus_faecalis_37_1487.fa	0525A0216_Enterococcus_faecalis_37_334.fa	72
0.89	0.9905	0526A0217_Enterococcus_faecalis_37_500.fa	0910A0430_Enterococcus_faecalis_37_1487.fa	72
0.88	0.9904	0910A0430_Enterococcus_faecalis_37_1487.fa	0526A0217_Enterococcus_faecalis_37_500.fa	72
0.89	0.9903	0527A0218_Enterococcus_faecalis_37_119.fa	0910A0430_Enterococcus_faecalis_37_1487.fa	72
0.88	0.9901	0910A0430_Enterococcus_faecalis_37_1487.fa	0527A0218_Enterococcus_faecalis_37_119.fa	72
0.89	0.9906	0528A0219_Enterococcus_faecalis_37_57.fa	0910A0430_Enterococcus_faecalis_37_1487.fa	72
0.88	0.9906	0910A0430_Enterococcus_faecalis_37_1487.fa	0528A0219_Enterococcus_faecalis_37_57.fa	72
0.85	0.9891	0612A0306_Enterococcus_faecalis_37_60.fa	0910A0430_Enterococcus_faecalis_37_1487.fa	72
0.91	0.9891	0910A0430_Enterococcus_faecalis_37_1487.fa	0612A0306_Enterococcus_faecalis_37_60.fa	72
0.88	0.9914	0814A0413_Enterococcus_faecalis__268.fa	0910A0430_Enterococcus_faecalis_37_1487.fa	72
0.89	0.9913	0910A0430_Enterococcus_faecalis_37_1487.fa	0814A0413_Enterococcus_faecalis__268.fa	72
0.9	0.9874	0124A1029_Enterococcus_faecalis_36_130.fa	1021A0622_Enterococcus_faecalis_38_47.fa	72
0.78	0.9873	1021A0622_Enterococcus_faecalis_38_47.fa	0124A1029_Enterococcus_faecalis_36_130.fa	72
0.88	0.9888	0321A1219_Enterococcus_faecalis__9.fa	1021A0622_Enterococcus_faecalis_38_47.fa	72
0.89	0.9889	1021A0622_Enterococcus_faecalis_38_47.fa	0321A1219_Enterococcus_faecalis__9.fa	72
0.9	0.989	0415A0118_Enterococcus_faecalis_38_29.fa	1021A0622_Enterococcus_faecalis_38_47.fa	72
0.92	0.9891	1021A0622_Enterococcus_faecalis_38_47.fa	0415A0118_Enterococcus_faecalis_38_29.fa	72
0.92	0.9916	0505A0127_Enterococcus_faecalis_38_40.fa	1021A0622_Enterococcus_faecalis_38_47.fa	72
0.86	0.9916	1021A0622_Enterococcus_faecalis_38_47.fa	0505A0127_Enterococcus_faecalis_38_40.fa	72
0.92	0.9907	0511A0202_Enterococcus_faecalis_37_56.fa	1021A0622_Enterococcus_faecalis_38_47.fa	72
0.85	0.9907	1021A0622_Enterococcus_faecalis_38_47.fa	0511A0202_Enterococcus_faecalis_37_56.fa	72
0.92	0.9906	0514A0205_Enterococcus_faecalis_38_23.fa	1021A0622_Enterococcus_faecalis_38_47.fa	72
0.83	0.9906	1021A0622_Enterococcus_faecalis_38_47.fa	0514A0205_Enterococcus_faecalis_38_23.fa	72
0.92	0.9907	0515A0206_Enterococcus_faecalis_37_20.fa	1021A0622_Enterococcus_faecalis_38_47.fa	72
0.85	0.9907	1021A0622_Enterococcus_faecalis_38_47.fa	0515A0206_Enterococcus_faecalis_37_20.fa	72
0.92	0.9907	0516A0207_Enterococcus_faecalis_37_84.fa	1021A0622_Enterococcus_faecalis_38_47.fa	72
0.85	0.9907	1021A0622_Enterococcus_faecalis_38_47.fa	0516A0207_Enterococcus_faecalis_37_84.fa	72
0.92	0.9907	0517A0208_Enterococcus_faecalis_37_253.fa	1021A0622_Enterococcus_faecalis_38_47.fa	72
0.85	0.9907	1021A0622_Enterococcus_faecalis_38_47.fa	0517A0208_Enterococcus_faecalis_37_253.fa	72
0.92	0.9907	0518A0209_Enterococcus_faecalis_37_223.fa	1021A0622_Enterococcus_faecalis_38_47.fa	72
0.85	0.9907	1021A0622_Enterococcus_faecalis_38_47.fa	0518A0209_Enterococcus_faecalis_37_223.fa	72
0.92	0.9906	0519A0210_Enterococcus_faecalis_37_393.fa	1021A0622_Enterococcus_faecalis_38_47.fa	72
0.83	0.9906	1021A0622_Enterococcus_faecalis_38_47.fa	0519A0210_Enterococcus_faecalis_37_393.fa	72
0.92	0.9907	0520A0211_Enterococcus_faecalis_37_195.fa	1021A0622_Enterococcus_faecalis_38_47.fa	72
0.83	0.9907	1021A0622_Enterococcus_faecalis_38_47.fa	0520A0211_Enterococcus_faecalis_37_195.fa	72
0.92	0.9907	0521A0212_Enterococcus_faecalis_37_88.fa	1021A0622_Enterococcus_faecalis_38_47.fa	72
0.85	0.9907	1021A0622_Enterococcus_faecalis_38_47.fa	0521A0212_Enterococcus_faecalis_37_88.fa	72
0.92	0.9907	0522A0213_Enterococcus_faecalis_37_181.fa	1021A0622_Enterococcus_faecalis_38_47.fa	72
0.85	0.9907	1021A0622_Enterococcus_faecalis_38_47.fa	0522A0213_Enterococcus_faecalis_37_181.fa	72
0.92	0.9907	0523A0214_Enterococcus_faecalis_37_732.fa	1021A0622_Enterococcus_faecalis_38_47.fa	72
0.85	0.9907	1021A0622_Enterococcus_faecalis_38_47.fa	0523A0214_Enterococcus_faecalis_37_732.fa	72
0.92	0.9906	0524A0215_Enterococcus_faecalis_37_280.fa	1021A0622_Enterococcus_faecalis_38_47.fa	72
0.84	0.9906	1021A0622_Enterococcus_faecalis_38_47.fa	0524A0215_Enterococcus_faecalis_37_280.fa	72
0.92	0.9907	0525A0216_Enterococcus_faecalis_37_334.fa	1021A0622_Enterococcus_faecalis_38_47.fa	72
0.86	0.9907	1021A0622_Enterococcus_faecalis_38_47.fa	0525A0216_Enterococcus_faecalis_37_334.fa	72
0.92	0.9907	0526A0217_Enterococcus_faecalis_37_500.fa	1021A0622_Enterococcus_faecalis_38_47.fa	72
0.85	0.9907	1021A0622_Enterococcus_faecalis_38_47.fa	0526A0217_Enterococcus_faecalis_37_500.fa	72
0.92	0.9906	0527A0218_Enterococcus_faecalis_37_119.fa	1021A0622_Enterococcus_faecalis_38_47.fa	72
0.83	0.9906	1021A0622_Enterococcus_faecalis_38_47.fa	0527A0218_Enterococcus_faecalis_37_119.fa	72
0.92	0.9907	0528A0219_Enterococcus_faecalis_37_57.fa	1021A0622_Enterococcus_faecalis_38_47.fa	72
0.84	0.9907	1021A0622_Enterococcus_faecalis_38_47.fa	0528A0219_Enterococcus_faecalis_37_57.fa	72
0.89	0.9883	0612A0306_Enterococcus_faecalis_37_60.fa	1021A0622_Enterococcus_faecalis_38_47.fa	72
0.87	0.9882	1021A0622_Enterococcus_faecalis_38_47.fa	0612A0306_Enterococcus_faecalis_37_60.fa	72
0.91	0.99	0814A0413_Enterococcus_faecalis__268.fa	1021A0622_Enterococcus_faecalis_38_47.fa	72
0.85	0.9899	1021A0622_Enterococcus_faecalis_38_47.fa	0814A0413_Enterococcus_faecalis__268.fa	72
0.91	0.9907	0910A0430_Enterococcus_faecalis_37_1487.fa	1021A0622_Enterococcus_faecalis_38_47.fa	72
0.84	0.9907	1021A0622_Enterococcus_faecalis_38_47.fa	0910A0430_Enterococcus_faecalis_37_1487.fa	72
0.82	0.9839	0124A1029_Enterococcus_faecalis_36_130.fa	1030A0701_Enterococcus_faecalis_37_7.fa	72
0.73	0.9839	1030A0701_Enterococcus_faecalis_37_7.fa	0124A1029_Enterococcus_faecalis_36_130.fa	72
0.75	0.9878	0321A1219_Enterococcus_faecalis__9.fa	1030A0701_Enterococcus_faecalis_37_7.fa	72
0.78	0.9878	1030A0701_Enterococcus_faecalis_37_7.fa	0321A1219_Enterococcus_faecalis__9.fa	72
0.76	0.9883	0415A0118_Enterococcus_faecalis_38_29.fa	1030A0701_Enterococcus_faecalis_37_7.fa	72
0.79	0.9883	1030A0701_Enterococcus_faecalis_37_7.fa	0415A0118_Enterococcus_faecalis_38_29.fa	72
0.8	0.9909	0505A0127_Enterococcus_faecalis_38_40.fa	1030A0701_Enterococcus_faecalis_37_7.fa	72
0.78	0.9909	1030A0701_Enterococcus_faecalis_37_7.fa	0505A0127_Enterococcus_faecalis_38_40.fa	72
0.81	0.9897	0511A0202_Enterococcus_faecalis_37_56.fa	1030A0701_Enterococcus_faecalis_37_7.fa	72
0.77	0.9897	1030A0701_Enterococcus_faecalis_37_7.fa	0511A0202_Enterococcus_faecalis_37_56.fa	72
0.82	0.9896	0514A0205_Enterococcus_faecalis_38_23.fa	1030A0701_Enterococcus_faecalis_37_7.fa	72
0.77	0.9897	1030A0701_Enterococcus_faecalis_37_7.fa	0514A0205_Enterococcus_faecalis_38_23.fa	72
0.81	0.9897	0515A0206_Enterococcus_faecalis_37_20.fa	1030A0701_Enterococcus_faecalis_37_7.fa	72
0.77	0.9897	1030A0701_Enterococcus_faecalis_37_7.fa	0515A0206_Enterococcus_faecalis_37_20.fa	72
0.81	0.9896	0516A0207_Enterococcus_faecalis_37_84.fa	1030A0701_Enterococcus_faecalis_37_7.fa	72
0.77	0.9895	1030A0701_Enterococcus_faecalis_37_7.fa	0516A0207_Enterococcus_faecalis_37_84.fa	72
0.81	0.9896	0517A0208_Enterococcus_faecalis_37_253.fa	1030A0701_Enterococcus_faecalis_37_7.fa	72
0.77	0.9894	1030A0701_Enterococcus_faecalis_37_7.fa	0517A0208_Enterococcus_faecalis_37_253.fa	72
0.81	0.9896	0518A0209_Enterococcus_faecalis_37_223.fa	1030A0701_Enterococcus_faecalis_37_7.fa	72
0.77	0.9895	1030A0701_Enterococcus_faecalis_37_7.fa	0518A0209_Enterococcus_faecalis_37_223.fa	72
0.82	0.9894	0519A0210_Enterococcus_faecalis_37_393.fa	1030A0701_Enterococcus_faecalis_37_7.fa	72
0.76	0.9894	1030A0701_Enterococcus_faecalis_37_7.fa	0519A0210_Enterococcus_faecalis_37_393.fa	72
0.82	0.9894	0520A0211_Enterococcus_faecalis_37_195.fa	1030A0701_Enterococcus_faecalis_37_7.fa	72
0.76	0.9893	1030A0701_Enterococcus_faecalis_37_7.fa	0520A0211_Enterococcus_faecalis_37_195.fa	72
0.81	0.9896	0521A0212_Enterococcus_faecalis_37_88.fa	1030A0701_Enterococcus_faecalis_37_7.fa	72
0.77	0.9896	1030A0701_Enterococcus_faecalis_37_7.fa	0521A0212_Enterococcus_faecalis_37_88.fa	72
0.81	0.9897	0522A0213_Enterococcus_faecalis_37_181.fa	1030A0701_Enterococcus_faecalis_37_7.fa	72
0.77	0.9897	1030A0701_Enterococcus_faecalis_37_7.fa	0522A0213_Enterococcus_faecalis_37_181.fa	72
0.81	0.9897	0523A0214_Enterococcus_faecalis_37_732.fa	1030A0701_Enterococcus_faecalis_37_7.fa	72
0.77	0.9897	1030A0701_Enterococcus_faecalis_37_7.fa	0523A0214_Enterococcus_faecalis_37_732.fa	72
0.82	0.9897	0524A0215_Enterococcus_faecalis_37_280.fa	1030A0701_Enterococcus_faecalis_37_7.fa	72
0.77	0.9897	1030A0701_Enterococcus_faecalis_37_7.fa	0524A0215_Enterococcus_faecalis_37_280.fa	72
0.81	0.9897	0525A0216_Enterococcus_faecalis_37_334.fa	1030A0701_Enterococcus_faecalis_37_7.fa	72
0.78	0.9897	1030A0701_Enterococcus_faecalis_37_7.fa	0525A0216_Enterococcus_faecalis_37_334.fa	72
0.81	0.9894	0526A0217_Enterococcus_faecalis_37_500.fa	1030A0701_Enterococcus_faecalis_37_7.fa	72
0.77	0.9893	1030A0701_Enterococcus_faecalis_37_7.fa	0526A0217_Enterococcus_faecalis_37_500.fa	72
0.82	0.9892	0527A0218_Enterococcus_faecalis_37_119.fa	1030A0701_Enterococcus_faecalis_37_7.fa	72
0.77	0.9891	1030A0701_Enterococcus_faecalis_37_7.fa	0527A0218_Enterococcus_faecalis_37_119.fa	72
0.82	0.9897	0528A0219_Enterococcus_faecalis_37_57.fa	1030A0701_Enterococcus_faecalis_37_7.fa	72
0.77	0.9898	1030A0701_Enterococcus_faecalis_37_7.fa	0528A0219_Enterococcus_faecalis_37_57.fa	72
0.77	0.9869	0612A0306_Enterococcus_faecalis_37_60.fa	1030A0701_Enterococcus_faecalis_37_7.fa	72
0.77	0.9868	1030A0701_Enterococcus_faecalis_37_7.fa	0612A0306_Enterococcus_faecalis_37_60.fa	72
0.81	0.9913	0814A0413_Enterococcus_faecalis__268.fa	1030A0701_Enterococcus_faecalis_37_7.fa	72
0.77	0.9913	1030A0701_Enterococcus_faecalis_37_7.fa	0814A0413_Enterococcus_faecalis__268.fa	72
0.84	0.9919	0910A0430_Enterococcus_faecalis_37_1487.fa	1030A0701_Enterococcus_faecalis_37_7.fa	72
0.8	0.9918	1030A0701_Enterococcus_faecalis_37_7.fa	0910A0430_Enterococcus_faecalis_37_1487.fa	72
0.78	0.99	1021A0622_Enterococcus_faecalis_38_47.fa	1030A0701_Enterococcus_faecalis_37_7.fa	72
0.8	0.9901	1030A0701_Enterococcus_faecalis_37_7.fa	1021A0622_Enterococcus_faecalis_38_47.fa	72
0.91	0.9874	0124A1029_Enterococcus_faecalis_36_130.fa	1213A0716_Enterococcus_faecalis_38_183.fa	72
0.79	0.9873	1213A0716_Enterococcus_faecalis_38_183.fa	0124A1029_Enterococcus_faecalis_36_130.fa	72
0.88	0.9893	0321A1219_Enterococcus_faecalis__9.fa	1213A0716_Enterococcus_faecalis_38_183.fa	72
0.89	0.9894	1213A0716_Enterococcus_faecalis_38_183.fa	0321A1219_Enterococcus_faecalis__9.fa	72
0.91	0.9895	0415A0118_Enterococcus_faecalis_38_29.fa	1213A0716_Enterococcus_faecalis_38_183.fa	72
0.92	0.9896	1213A0716_Enterococcus_faecalis_38_183.fa	0415A0118_Enterococcus_faecalis_38_29.fa	72
0.92	0.9915	0505A0127_Enterococcus_faecalis_38_40.fa	1213A0716_Enterococcus_faecalis_38_183.fa	72
0.87	0.9914	1213A0716_Enterococcus_faecalis_38_183.fa	0505A0127_Enterococcus_faecalis_38_40.fa	72
0.93	0.9907	0511A0202_Enterococcus_faecalis_37_56.fa	1213A0716_Enterococcus_faecalis_38_183.fa	72
0.86	0.9906	1213A0716_Enterococcus_faecalis_38_183.fa	0511A0202_Enterococcus_faecalis_37_56.fa	72
0.93	0.9906	0514A0205_Enterococcus_faecalis_38_23.fa	1213A0716_Enterococcus_faecalis_38_183.fa	72
0.84	0.9905	1213A0716_Enterococcus_faecalis_38_183.fa	0514A0205_Enterococcus_faecalis_38_23.fa	72
0.93	0.9907	0515A0206_Enterococcus_faecalis_37_20.fa	1213A0716_Enterococcus_faecalis_38_183.fa	72
0.86	0.9906	1213A0716_Enterococcus_faecalis_38_183.fa	0515A0206_Enterococcus_faecalis_37_20.fa	72
0.93	0.9907	0516A0207_Enterococcus_faecalis_37_84.fa	1213A0716_Enterococcus_faecalis_38_183.fa	72
0.86	0.9906	1213A0716_Enterococcus_faecalis_38_183.fa	0516A0207_Enterococcus_faecalis_37_84.fa	72
0.93	0.9907	0517A0208_Enterococcus_faecalis_37_253.fa	1213A0716_Enterococcus_faecalis_38_183.fa	72
0.86	0.9906	1213A0716_Enterococcus_faecalis_38_183.fa	0517A0208_Enterococcus_faecalis_37_253.fa	72
0.93	0.9907	0518A0209_Enterococcus_faecalis_37_223.fa	1213A0716_Enterococcus_faecalis_38_183.fa	72
0.86	0.9906	1213A0716_Enterococcus_faecalis_38_183.fa	0518A0209_Enterococcus_faecalis_37_223.fa	72
0.93	0.9907	0519A0210_Enterococcus_faecalis_37_393.fa	1213A0716_Enterococcus_faecalis_38_183.fa	72
0.83	0.9906	1213A0716_Enterococcus_faecalis_38_183.fa	0519A0210_Enterococcus_faecalis_37_393.fa	72
0.93	0.9906	0520A0211_Enterococcus_faecalis_37_195.fa	1213A0716_Enterococcus_faecalis_38_183.fa	72
0.84	0.9905	1213A0716_Enterococcus_faecalis_38_183.fa	0520A0211_Enterococcus_faecalis_37_195.fa	72
0.93	0.9907	0521A0212_Enterococcus_faecalis_37_88.fa	1213A0716_Enterococcus_faecalis_38_183.fa	72
0.86	0.9906	1213A0716_Enterococcus_faecalis_38_183.fa	0521A0212_Enterococcus_faecalis_37_88.fa	72
0.93	0.9907	0522A0213_Enterococcus_faecalis_37_181.fa	1213A0716_Enterococcus_faecalis_38_183.fa	72
0.86	0.9906	1213A0716_Enterococcus_faecalis_38_183.fa	0522A0213_Enterococcus_faecalis_37_181.fa	72
0.93	0.9907	0523A0214_Enterococcus_faecalis_37_732.fa	1213A0716_Enterococcus_faecalis_38_183.fa	72
0.85	0.9906	1213A0716_Enterococcus_faecalis_38_183.fa	0523A0214_Enterococcus_faecalis_37_732.fa	72
0.93	0.9906	0524A0215_Enterococcus_faecalis_37_280.fa	1213A0716_Enterococcus_faecalis_38_183.fa	72
0.84	0.9905	1213A0716_Enterococcus_faecalis_38_183.fa	0524A0215_Enterococcus_faecalis_37_280.fa	72
0.93	0.9907	0525A0216_Enterococcus_faecalis_37_334.fa	1213A0716_Enterococcus_faecalis_38_183.fa	72
0.87	0.9906	1213A0716_Enterococcus_faecalis_38_183.fa	0525A0216_Enterococcus_faecalis_37_334.fa	72
0.93	0.9907	0526A0217_Enterococcus_faecalis_37_500.fa	1213A0716_Enterococcus_faecalis_38_183.fa	72
0.85	0.9906	1213A0716_Enterococcus_faecalis_38_183.fa	0526A0217_Enterococcus_faecalis_37_500.fa	72
0.93	0.9906	0527A0218_Enterococcus_faecalis_37_119.fa	1213A0716_Enterococcus_faecalis_38_183.fa	72
0.84	0.9905	1213A0716_Enterococcus_faecalis_38_183.fa	0527A0218_Enterococcus_faecalis_37_119.fa	72
0.93	0.9906	0528A0219_Enterococcus_faecalis_37_57.fa	1213A0716_Enterococcus_faecalis_38_183.fa	72
0.84	0.9905	1213A0716_Enterococcus_faecalis_38_183.fa	0528A0219_Enterococcus_faecalis_37_57.fa	72
0.9	0.9882	0612A0306_Enterococcus_faecalis_37_60.fa	1213A0716_Enterococcus_faecalis_38_183.fa	72
0.88	0.9882	1213A0716_Enterococcus_faecalis_38_183.fa	0612A0306_Enterococcus_faecalis_37_60.fa	72
0.91	0.9904	0814A0413_Enterococcus_faecalis__268.fa	1213A0716_Enterococcus_faecalis_38_183.fa	72
0.85	0.9904	1213A0716_Enterococcus_faecalis_38_183.fa	0814A0413_Enterococcus_faecalis__268.fa	72
0.91	0.9899	0910A0430_Enterococcus_faecalis_37_1487.fa	1213A0716_Enterococcus_faecalis_38_183.fa	72
0.84	0.9899	1213A0716_Enterococcus_faecalis_38_183.fa	0910A0430_Enterococcus_faecalis_37_1487.fa	72
0.9	0.9904	1021A0622_Enterococcus_faecalis_38_47.fa	1213A0716_Enterococcus_faecalis_38_183.fa	72
0.9	0.9903	1213A0716_Enterococcus_faecalis_38_183.fa	1021A0622_Enterococcus_faecalis_38_47.fa	72
0.82	0.9907	1030A0701_Enterococcus_faecalis_37_7.fa	1213A0716_Enterococcus_faecalis_38_183.fa	72
0.8	0.9907	1213A0716_Enterococcus_faecalis_38_183.fa	1030A0701_Enterococcus_faecalis_37_7.fa	72
0.91	0.9885	0124A1029_Enterococcus_faecalis_36_130.fa	1417A0812_Enterococcus_faecalis_37_10.fa	72
0.82	0.9885	1417A0812_Enterococcus_faecalis_37_10.fa	0124A1029_Enterococcus_faecalis_36_130.fa	72
0.83	0.9879	0321A1219_Enterococcus_faecalis__9.fa	1417A0812_Enterococcus_faecalis_37_10.fa	72
0.87	0.988	1417A0812_Enterococcus_faecalis_37_10.fa	0321A1219_Enterococcus_faecalis__9.fa	72
0.85	0.9883	0415A0118_Enterococcus_faecalis_38_29.fa	1417A0812_Enterococcus_faecalis_37_10.fa	72
0.89	0.9883	1417A0812_Enterococcus_faecalis_37_10.fa	0415A0118_Enterococcus_faecalis_38_29.fa	72
0.91	0.9916	0505A0127_Enterococcus_faecalis_38_40.fa	1417A0812_Enterococcus_faecalis_37_10.fa	72
0.88	0.9916	1417A0812_Enterococcus_faecalis_37_10.fa	0505A0127_Enterococcus_faecalis_38_40.fa	72
0.91	0.9907	0511A0202_Enterococcus_faecalis_37_56.fa	1417A0812_Enterococcus_faecalis_37_10.fa	72
0.88	0.9907	1417A0812_Enterococcus_faecalis_37_10.fa	0511A0202_Enterococcus_faecalis_37_56.fa	72
0.91	0.9906	0514A0205_Enterococcus_faecalis_38_23.fa	1417A0812_Enterococcus_faecalis_37_10.fa	72
0.86	0.9906	1417A0812_Enterococcus_faecalis_37_10.fa	0514A0205_Enterococcus_faecalis_38_23.fa	72
0.91	0.9907	0515A0206_Enterococcus_faecalis_37_20.fa	1417A0812_Enterococcus_faecalis_37_10.fa	72
0.88	0.9906	1417A0812_Enterococcus_faecalis_37_10.fa	0515A0206_Enterococcus_faecalis_37_20.fa	72
0.91	0.9905	0516A0207_Enterococcus_faecalis_37_84.fa	1417A0812_Enterococcus_faecalis_37_10.fa	72
0.88	0.9904	1417A0812_Enterococcus_faecalis_37_10.fa	0516A0207_Enterococcus_faecalis_37_84.fa	72
0.91	0.9905	0517A0208_Enterococcus_faecalis_37_253.fa	1417A0812_Enterococcus_faecalis_37_10.fa	72
0.88	0.9903	1417A0812_Enterococcus_faecalis_37_10.fa	0517A0208_Enterococcus_faecalis_37_253.fa	72
0.91	0.9905	0518A0209_Enterococcus_faecalis_37_223.fa	1417A0812_Enterococcus_faecalis_37_10.fa	72
0.88	0.9904	1417A0812_Enterococcus_faecalis_37_10.fa	0518A0209_Enterococcus_faecalis_37_223.fa	72
0.92	0.9906	0519A0210_Enterococcus_faecalis_37_393.fa	1417A0812_Enterococcus_faecalis_37_10.fa	72
0.86	0.9905	1417A0812_Enterococcus_faecalis_37_10.fa	0519A0210_Enterococcus_faecalis_37_393.fa	72
0.92	0.9904	0520A0211_Enterococcus_faecalis_37_195.fa	1417A0812_Enterococcus_faecalis_37_10.fa	72
0.86	0.9902	1417A0812_Enterococcus_faecalis_37_10.fa	0520A0211_Enterococcus_faecalis_37_195.fa	72
0.91	0.9907	0521A0212_Enterococcus_faecalis_37_88.fa	1417A0812_Enterococcus_faecalis_37_10.fa	72
0.87	0.9907	1417A0812_Enterococcus_faecalis_37_10.fa	0521A0212_Enterococcus_faecalis_37_88.fa	72
0.91	0.9907	0522A0213_Enterococcus_faecalis_37_181.fa	1417A0812_Enterococcus_faecalis_37_10.fa	72
0.88	0.9907	1417A0812_Enterococcus_faecalis_37_10.fa	0522A0213_Enterococcus_faecalis_37_181.fa	72
0.91	0.9907	0523A0214_Enterococcus_faecalis_37_732.fa	1417A0812_Enterococcus_faecalis_37_10.fa	72
0.87	0.9906	1417A0812_Enterococcus_faecalis_37_10.fa	0523A0214_Enterococcus_faecalis_37_732.fa	72
0.91	0.9906	0524A0215_Enterococcus_faecalis_37_280.fa	1417A0812_Enterococcus_faecalis_37_10.fa	72
0.86	0.9905	1417A0812_Enterococcus_faecalis_37_10.fa	0524A0215_Enterococcus_faecalis_37_280.fa	72
0.91	0.9906	0525A0216_Enterococcus_faecalis_37_334.fa	1417A0812_Enterococcus_faecalis_37_10.fa	72
0.88	0.9904	1417A0812_Enterococcus_faecalis_37_10.fa	0525A0216_Enterococcus_faecalis_37_334.fa	72
0.91	0.9905	0526A0217_Enterococcus_faecalis_37_500.fa	1417A0812_Enterococcus_faecalis_37_10.fa	72
0.87	0.9904	1417A0812_Enterococcus_faecalis_37_10.fa	0526A0217_Enterococcus_faecalis_37_500.fa	72
0.91	0.9904	0527A0218_Enterococcus_faecalis_37_119.fa	1417A0812_Enterococcus_faecalis_37_10.fa	72
0.86	0.9903	1417A0812_Enterococcus_faecalis_37_10.fa	0527A0218_Enterococcus_faecalis_37_119.fa	72
0.92	0.9906	0528A0219_Enterococcus_faecalis_37_57.fa	1417A0812_Enterococcus_faecalis_37_10.fa	72
0.87	0.9905	1417A0812_Enterococcus_faecalis_37_10.fa	0528A0219_Enterococcus_faecalis_37_57.fa	72
0.89	0.9894	0612A0306_Enterococcus_faecalis_37_60.fa	1417A0812_Enterococcus_faecalis_37_10.fa	72
0.9	0.9894	1417A0812_Enterococcus_faecalis_37_10.fa	0612A0306_Enterococcus_faecalis_37_60.fa	72
0.91	0.991	0814A0413_Enterococcus_faecalis__268.fa	1417A0812_Enterococcus_faecalis_37_10.fa	72
0.87	0.991	1417A0812_Enterococcus_faecalis_37_10.fa	0814A0413_Enterococcus_faecalis__268.fa	72
0.98	0.9999	0910A0430_Enterococcus_faecalis_37_1487.fa	1417A0812_Enterococcus_faecalis_37_10.fa	72
0.94	0.9999	1417A0812_Enterococcus_faecalis_37_10.fa	0910A0430_Enterococcus_faecalis_37_1487.fa	72
0.87	0.9908	1021A0622_Enterococcus_faecalis_38_47.fa	1417A0812_Enterococcus_faecalis_37_10.fa	72
0.9	0.9908	1417A0812_Enterococcus_faecalis_37_10.fa	1021A0622_Enterococcus_faecalis_38_47.fa	72
0.81	0.9919	1030A0701_Enterococcus_faecalis_37_7.fa	1417A0812_Enterococcus_faecalis_37_10.fa	72
0.82	0.9919	1417A0812_Enterococcus_faecalis_37_10.fa	1030A0701_Enterococcus_faecalis_37_7.fa	72
0.87	0.9904	1213A0716_Enterococcus_faecalis_38_183.fa	1417A0812_Enterococcus_faecalis_37_10.fa	72
0.9	0.9904	1417A0812_Enterococcus_faecalis_37_10.fa	1213A0716_Enterococcus_faecalis_38_183.fa	72
0.91	0.9882	0124A1029_Enterococcus_faecalis_36_130.fa	1616A0903_Enterococcus_faecalis_37_15.fa	72
0.83	0.9883	1616A0903_Enterococcus_faecalis_37_15.fa	0124A1029_Enterococcus_faecalis_36_130.fa	72
0.83	0.9881	0321A1219_Enterococcus_faecalis__9.fa	1616A0903_Enterococcus_faecalis_37_15.fa	72
0.88	0.9882	1616A0903_Enterococcus_faecalis_37_15.fa	0321A1219_Enterococcus_faecalis__9.fa	72
0.85	0.9881	0415A0118_Enterococcus_faecalis_38_29.fa	1616A0903_Enterococcus_faecalis_37_15.fa	72
0.9	0.9882	1616A0903_Enterococcus_faecalis_37_15.fa	0415A0118_Enterococcus_faecalis_38_29.fa	72
0.91	0.9915	0505A0127_Enterococcus_faecalis_38_40.fa	1616A0903_Enterococcus_faecalis_37_15.fa	72
0.89	0.9915	1616A0903_Enterococcus_faecalis_37_15.fa	0505A0127_Enterococcus_faecalis_38_40.fa	72
0.91	0.9915	0511A0202_Enterococcus_faecalis_37_56.fa	1616A0903_Enterococcus_faecalis_37_15.fa	72
0.89	0.9915	1616A0903_Enterococcus_faecalis_37_15.fa	0511A0202_Enterococcus_faecalis_37_56.fa	72
0.92	0.9913	0514A0205_Enterococcus_faecalis_38_23.fa	1616A0903_Enterococcus_faecalis_37_15.fa	72
0.87	0.9913	1616A0903_Enterococcus_faecalis_37_15.fa	0514A0205_Enterococcus_faecalis_38_23.fa	72
0.92	0.9915	0515A0206_Enterococcus_faecalis_37_20.fa	1616A0903_Enterococcus_faecalis_37_15.fa	72
0.89	0.9915	1616A0903_Enterococcus_faecalis_37_15.fa	0515A0206_Enterococcus_faecalis_37_20.fa	72
0.92	0.9915	0516A0207_Enterococcus_faecalis_37_84.fa	1616A0903_Enterococcus_faecalis_37_15.fa	72
0.89	0.9915	1616A0903_Enterococcus_faecalis_37_15.fa	0516A0207_Enterococcus_faecalis_37_84.fa	72
0.92	0.9915	0517A0208_Enterococcus_faecalis_37_253.fa	1616A0903_Enterococcus_faecalis_37_15.fa	72
0.89	0.9915	1616A0903_Enterococcus_faecalis_37_15.fa	0517A0208_Enterococcus_faecalis_37_253.fa	72
0.92	0.9915	0518A0209_Enterococcus_faecalis_37_223.fa	1616A0903_Enterococcus_faecalis_37_15.fa	72
0.89	0.9915	1616A0903_Enterococcus_faecalis_37_15.fa	0518A0209_Enterococcus_faecalis_37_223.fa	72
0.92	0.9913	0519A0210_Enterococcus_faecalis_37_393.fa	1616A0903_Enterococcus_faecalis_37_15.fa	72
0.87	0.9913	1616A0903_Enterococcus_faecalis_37_15.fa	0519A0210_Enterococcus_faecalis_37_393.fa	72
0.92	0.9913	0520A0211_Enterococcus_faecalis_37_195.fa	1616A0903_Enterococcus_faecalis_37_15.fa	72
0.87	0.9913	1616A0903_Enterococcus_faecalis_37_15.fa	0520A0211_Enterococcus_faecalis_37_195.fa	72
0.91	0.9915	0521A0212_Enterococcus_faecalis_37_88.fa	1616A0903_Enterococcus_faecalis_37_15.fa	72
0.88	0.9915	1616A0903_Enterococcus_faecalis_37_15.fa	0521A0212_Enterococcus_faecalis_37_88.fa	72
0.92	0.9915	0522A0213_Enterococcus_faecalis_37_181.fa	1616A0903_Enterococcus_faecalis_37_15.fa	72
0.89	0.9915	1616A0903_Enterococcus_faecalis_37_15.fa	0522A0213_Enterococcus_faecalis_37_181.fa	72
0.91	0.9914	0523A0214_Enterococcus_faecalis_37_732.fa	1616A0903_Enterococcus_faecalis_37_15.fa	72
0.88	0.9914	1616A0903_Enterococcus_faecalis_37_15.fa	0523A0214_Enterococcus_faecalis_37_732.fa	72
0.92	0.9913	0524A0215_Enterococcus_faecalis_37_280.fa	1616A0903_Enterococcus_faecalis_37_15.fa	72
0.87	0.9913	1616A0903_Enterococcus_faecalis_37_15.fa	0524A0215_Enterococcus_faecalis_37_280.fa	72
0.91	0.9916	0525A0216_Enterococcus_faecalis_37_334.fa	1616A0903_Enterococcus_faecalis_37_15.fa	72
0.89	0.9916	1616A0903_Enterococcus_faecalis_37_15.fa	0525A0216_Enterococcus_faecalis_37_334.fa	72
0.92	0.9915	0526A0217_Enterococcus_faecalis_37_500.fa	1616A0903_Enterococcus_faecalis_37_15.fa	72
0.88	0.9915	1616A0903_Enterococcus_faecalis_37_15.fa	0526A0217_Enterococcus_faecalis_37_500.fa	72
0.92	0.9914	0527A0218_Enterococcus_faecalis_37_119.fa	1616A0903_Enterococcus_faecalis_37_15.fa	72
0.87	0.9914	1616A0903_Enterococcus_faecalis_37_15.fa	0527A0218_Enterococcus_faecalis_37_119.fa	72
0.92	0.9912	0528A0219_Enterococcus_faecalis_37_57.fa	1616A0903_Enterococcus_faecalis_37_15.fa	72
0.88	0.9912	1616A0903_Enterococcus_faecalis_37_15.fa	0528A0219_Enterococcus_faecalis_37_57.fa	72
0.89	0.9893	0612A0306_Enterococcus_faecalis_37_60.fa	1616A0903_Enterococcus_faecalis_37_15.fa	72
0.91	0.9893	1616A0903_Enterococcus_faecalis_37_15.fa	0612A0306_Enterococcus_faecalis_37_60.fa	72
0.91	0.9916	0814A0413_Enterococcus_faecalis__268.fa	1616A0903_Enterococcus_faecalis_37_15.fa	72
0.88	0.9916	1616A0903_Enterococcus_faecalis_37_15.fa	0814A0413_Enterococcus_faecalis__268.fa	72
0.99	0.9999	0910A0430_Enterococcus_faecalis_37_1487.fa	1616A0903_Enterococcus_faecalis_37_15.fa	72
0.96	0.9999	1616A0903_Enterococcus_faecalis_37_15.fa	0910A0430_Enterococcus_faecalis_37_1487.fa	72
0.87	0.9907	1021A0622_Enterococcus_faecalis_38_47.fa	1616A0903_Enterococcus_faecalis_37_15.fa	72
0.91	0.9907	1616A0903_Enterococcus_faecalis_37_15.fa	1021A0622_Enterococcus_faecalis_38_47.fa	72
0.81	0.9919	1030A0701_Enterococcus_faecalis_37_7.fa	1616A0903_Enterococcus_faecalis_37_15.fa	72
0.82	0.9919	1616A0903_Enterococcus_faecalis_37_15.fa	1030A0701_Enterococcus_faecalis_37_7.fa	72
0.87	0.9896	1213A0716_Enterococcus_faecalis_38_183.fa	1616A0903_Enterococcus_faecalis_37_15.fa	72
0.92	0.9896	1616A0903_Enterococcus_faecalis_37_15.fa	1213A0716_Enterococcus_faecalis_38_183.fa	72
0.98	0.9999	1417A0812_Enterococcus_faecalis_37_10.fa	1616A0903_Enterococcus_faecalis_37_15.fa	72
0.99	0.9999	1616A0903_Enterococcus_faecalis_37_15.fa	1417A0812_Enterococcus_faecalis_37_10.fa	72
0.9	0.9885	0124A1029_Enterococcus_faecalis_36_130.fa	1723A1010_Enterococcus_faecalis_38_8.fa	72
0.8	0.9886	1723A1010_Enterococcus_faecalis_38_8.fa	0124A1029_Enterococcus_faecalis_36_130.fa	72
0.83	0.9884	0321A1219_Enterococcus_faecalis__9.fa	1723A1010_Enterococcus_faecalis_38_8.fa	72
0.86	0.9884	1723A1010_Enterococcus_faecalis_38_8.fa	0321A1219_Enterococcus_faecalis__9.fa	72
0.85	0.9887	0415A0118_Enterococcus_faecalis_38_29.fa	1723A1010_Enterococcus_faecalis_38_8.fa	72
0.88	0.9886	1723A1010_Enterococcus_faecalis_38_8.fa	0415A0118_Enterococcus_faecalis_38_29.fa	72
0.9	0.9917	0505A0127_Enterococcus_faecalis_38_40.fa	1723A1010_Enterococcus_faecalis_38_8.fa	72
0.85	0.9916	1723A1010_Enterococcus_faecalis_38_8.fa	0505A0127_Enterococcus_faecalis_38_40.fa	72
0.9	0.9908	0511A0202_Enterococcus_faecalis_37_56.fa	1723A1010_Enterococcus_faecalis_38_8.fa	72
0.85	0.9907	1723A1010_Enterococcus_faecalis_38_8.fa	0511A0202_Enterococcus_faecalis_37_56.fa	72
0.91	0.9907	0514A0205_Enterococcus_faecalis_38_23.fa	1723A1010_Enterococcus_faecalis_38_8.fa	72
0.84	0.9906	1723A1010_Enterococcus_faecalis_38_8.fa	0514A0205_Enterococcus_faecalis_38_23.fa	72
0.9	0.9908	0515A0206_Enterococcus_faecalis_37_20.fa	1723A1010_Enterococcus_faecalis_38_8.fa	72
0.85	0.9907	1723A1010_Enterococcus_faecalis_38_8.fa	0515A0206_Enterococcus_faecalis_37_20.fa	72
0.9	0.9909	0516A0207_Enterococcus_faecalis_37_84.fa	1723A1010_Enterococcus_faecalis_38_8.fa	72
0.85	0.9908	1723A1010_Enterococcus_faecalis_38_8.fa	0516A0207_Enterococcus_faecalis_37_84.fa	72
0.9	0.9908	0517A0208_Enterococcus_faecalis_37_253.fa	1723A1010_Enterococcus_faecalis_38_8.fa	72
0.85	0.9907	1723A1010_Enterococcus_faecalis_38_8.fa	0517A0208_Enterococcus_faecalis_37_253.fa	72
0.9	0.991	0518A0209_Enterococcus_faecalis_37_223.fa	1723A1010_Enterococcus_faecalis_38_8.fa	72
0.85	0.9909	1723A1010_Enterococcus_faecalis_38_8.fa	0518A0209_Enterococcus_faecalis_37_223.fa	72
0.91	0.9906	0519A0210_Enterococcus_faecalis_37_393.fa	1723A1010_Enterococcus_faecalis_38_8.fa	72
0.83	0.9905	1723A1010_Enterococcus_faecalis_38_8.fa	0519A0210_Enterococcus_faecalis_37_393.fa	72
0.91	0.9906	0520A0211_Enterococcus_faecalis_37_195.fa	1723A1010_Enterococcus_faecalis_38_8.fa	72
0.83	0.9905	1723A1010_Enterococcus_faecalis_38_8.fa	0520A0211_Enterococcus_faecalis_37_195.fa	72
0.9	0.991	0521A0212_Enterococcus_faecalis_37_88.fa	1723A1010_Enterococcus_faecalis_38_8.fa	72
0.84	0.9909	1723A1010_Enterococcus_faecalis_38_8.fa	0521A0212_Enterococcus_faecalis_37_88.fa	72
0.9	0.9908	0522A0213_Enterococcus_faecalis_37_181.fa	1723A1010_Enterococcus_faecalis_38_8.fa	72
0.85	0.9907	1723A1010_Enterococcus_faecalis_38_8.fa	0522A0213_Enterococcus_faecalis_37_181.fa	72
0.9	0.9908	0523A0214_Enterococcus_faecalis_37_732.fa	1723A1010_Enterococcus_faecalis_38_8.fa	72
0.84	0.9908	1723A1010_Enterococcus_faecalis_38_8.fa	0523A0214_Enterococcus_faecalis_37_732.fa	72
0.91	0.9907	0524A0215_Enterococcus_faecalis_37_280.fa	1723A1010_Enterococcus_faecalis_38_8.fa	72
0.84	0.9906	1723A1010_Enterococcus_faecalis_38_8.fa	0524A0215_Enterococcus_faecalis_37_280.fa	72
0.9	0.9909	0525A0216_Enterococcus_faecalis_37_334.fa	1723A1010_Enterococcus_faecalis_38_8.fa	72
0.85	0.9908	1723A1010_Enterococcus_faecalis_38_8.fa	0525A0216_Enterococcus_faecalis_37_334.fa	72
0.9	0.9908	0526A0217_Enterococcus_faecalis_37_500.fa	1723A1010_Enterococcus_faecalis_38_8.fa	72
0.84	0.9907	1723A1010_Enterococcus_faecalis_38_8.fa	0526A0217_Enterococcus_faecalis_37_500.fa	72
0.91	0.9906	0527A0218_Enterococcus_faecalis_37_119.fa	1723A1010_Enterococcus_faecalis_38_8.fa	72
0.84	0.9905	1723A1010_Enterococcus_faecalis_38_8.fa	0527A0218_Enterococcus_faecalis_37_119.fa	72
0.91	0.9907	0528A0219_Enterococcus_faecalis_37_57.fa	1723A1010_Enterococcus_faecalis_38_8.fa	72
0.84	0.9906	1723A1010_Enterococcus_faecalis_38_8.fa	0528A0219_Enterococcus_faecalis_37_57.fa	72
0.88	0.9897	0612A0306_Enterococcus_faecalis_37_60.fa	1723A1010_Enterococcus_faecalis_38_8.fa	72
0.88	0.9897	1723A1010_Enterococcus_faecalis_38_8.fa	0612A0306_Enterococcus_faecalis_37_60.fa	72
0.89	0.9922	0814A0413_Enterococcus_faecalis__268.fa	1723A1010_Enterococcus_faecalis_38_8.fa	72
0.84	0.9921	1723A1010_Enterococcus_faecalis_38_8.fa	0814A0413_Enterococcus_faecalis__268.fa	72
0.92	0.9933	0910A0430_Enterococcus_faecalis_37_1487.fa	1723A1010_Enterococcus_faecalis_38_8.fa	72
0.86	0.9933	1723A1010_Enterococcus_faecalis_38_8.fa	0910A0430_Enterococcus_faecalis_37_1487.fa	72
0.87	0.9905	1021A0622_Enterococcus_faecalis_38_47.fa	1723A1010_Enterococcus_faecalis_38_8.fa	72
0.88	0.9905	1723A1010_Enterococcus_faecalis_38_8.fa	1021A0622_Enterococcus_faecalis_38_47.fa	72
0.8	0.9919	1030A0701_Enterococcus_faecalis_37_7.fa	1723A1010_Enterococcus_faecalis_38_8.fa	72
0.78	0.9919	1723A1010_Enterococcus_faecalis_38_8.fa	1030A0701_Enterococcus_faecalis_37_7.fa	72
0.87	0.9908	1213A0716_Enterococcus_faecalis_38_183.fa	1723A1010_Enterococcus_faecalis_38_8.fa	72
0.88	0.9909	1723A1010_Enterococcus_faecalis_38_8.fa	1213A0716_Enterococcus_faecalis_38_183.fa	72
0.91	0.994	1417A0812_Enterococcus_faecalis_37_10.fa	1723A1010_Enterococcus_faecalis_38_8.fa	72
0.89	0.994	1723A1010_Enterococcus_faecalis_38_8.fa	1417A0812_Enterococcus_faecalis_37_10.fa	72
0.92	0.9939	1616A0903_Enterococcus_faecalis_37_15.fa	1723A1010_Enterococcus_faecalis_38_8.fa	72
0.89	0.9939	1723A1010_Enterococcus_faecalis_38_8.fa	1616A0903_Enterococcus_faecalis_37_15.fa	72
0.87	0.9864	0124A1029_Enterococcus_faecalis_36_130.fa	1813A1018_Enterococcus_faecalis_38_7.fa	72
0.73	0.9862	1813A1018_Enterococcus_faecalis_38_7.fa	0124A1029_Enterococcus_faecalis_36_130.fa	72
0.84	0.9882	0321A1219_Enterococcus_faecalis__9.fa	1813A1018_Enterococcus_faecalis_38_7.fa	72
0.81	0.9882	1813A1018_Enterococcus_faecalis_38_7.fa	0321A1219_Enterococcus_faecalis__9.fa	72
0.86	0.9884	0415A0118_Enterococcus_faecalis_38_29.fa	1813A1018_Enterococcus_faecalis_38_7.fa	72
0.83	0.9884	1813A1018_Enterococcus_faecalis_38_7.fa	0415A0118_Enterococcus_faecalis_38_29.fa	72
0.87	0.9895	0505A0127_Enterococcus_faecalis_38_40.fa	1813A1018_Enterococcus_faecalis_38_7.fa	72
0.78	0.9895	1813A1018_Enterococcus_faecalis_38_7.fa	0505A0127_Enterococcus_faecalis_38_40.fa	72
0.88	0.989	0511A0202_Enterococcus_faecalis_37_56.fa	1813A1018_Enterococcus_faecalis_38_7.fa	72
0.78	0.9889	1813A1018_Enterococcus_faecalis_38_7.fa	0511A0202_Enterococcus_faecalis_37_56.fa	72
0.88	0.9892	0514A0205_Enterococcus_faecalis_38_23.fa	1813A1018_Enterococcus_faecalis_38_7.fa	72
0.76	0.9892	1813A1018_Enterococcus_faecalis_38_7.fa	0514A0205_Enterococcus_faecalis_38_23.fa	72
0.88	0.9892	0515A0206_Enterococcus_faecalis_37_20.fa	1813A1018_Enterococcus_faecalis_38_7.fa	72
0.78	0.9892	1813A1018_Enterococcus_faecalis_38_7.fa	0515A0206_Enterococcus_faecalis_37_20.fa	72
0.88	0.9892	0516A0207_Enterococcus_faecalis_37_84.fa	1813A1018_Enterococcus_faecalis_38_7.fa	72
0.77	0.9892	1813A1018_Enterococcus_faecalis_38_7.fa	0516A0207_Enterococcus_faecalis_37_84.fa	72
0.88	0.989	0517A0208_Enterococcus_faecalis_37_253.fa	1813A1018_Enterococcus_faecalis_38_7.fa	72
0.78	0.989	1813A1018_Enterococcus_faecalis_38_7.fa	0517A0208_Enterococcus_faecalis_37_253.fa	72
0.88	0.989	0518A0209_Enterococcus_faecalis_37_223.fa	1813A1018_Enterococcus_faecalis_38_7.fa	72
0.78	0.989	1813A1018_Enterococcus_faecalis_38_7.fa	0518A0209_Enterococcus_faecalis_37_223.fa	72
0.88	0.9892	0519A0210_Enterococcus_faecalis_37_393.fa	1813A1018_Enterococcus_faecalis_38_7.fa	72
0.75	0.9892	1813A1018_Enterococcus_faecalis_38_7.fa	0519A0210_Enterococcus_faecalis_37_393.fa	72
0.88	0.989	0520A0211_Enterococcus_faecalis_37_195.fa	1813A1018_Enterococcus_faecalis_38_7.fa	72
0.76	0.9889	1813A1018_Enterococcus_faecalis_38_7.fa	0520A0211_Enterococcus_faecalis_37_195.fa	72
0.88	0.9892	0521A0212_Enterococcus_faecalis_37_88.fa	1813A1018_Enterococcus_faecalis_38_7.fa	72
0.77	0.9892	1813A1018_Enterococcus_faecalis_38_7.fa	0521A0212_Enterococcus_faecalis_37_88.fa	72
0.88	0.989	0522A0213_Enterococcus_faecalis_37_181.fa	1813A1018_Enterococcus_faecalis_38_7.fa	72
0.78	0.9889	1813A1018_Enterococcus_faecalis_38_7.fa	0522A0213_Enterococcus_faecalis_37_181.fa	72
0.88	0.9892	0523A0214_Enterococcus_faecalis_37_732.fa	1813A1018_Enterococcus_faecalis_38_7.fa	72
0.77	0.9892	1813A1018_Enterococcus_faecalis_38_7.fa	0523A0214_Enterococcus_faecalis_37_732.fa	72
0.88	0.989	0524A0215_Enterococcus_faecalis_37_280.fa	1813A1018_Enterococcus_faecalis_38_7.fa	72
0.76	0.9889	1813A1018_Enterococcus_faecalis_38_7.fa	0524A0215_Enterococcus_faecalis_37_280.fa	72
0.88	0.9892	0525A0216_Enterococcus_faecalis_37_334.fa	1813A1018_Enterococcus_faecalis_38_7.fa	72
0.78	0.9892	1813A1018_Enterococcus_faecalis_38_7.fa	0525A0216_Enterococcus_faecalis_37_334.fa	72
0.88	0.989	0526A0217_Enterococcus_faecalis_37_500.fa	1813A1018_Enterococcus_faecalis_38_7.fa	72
0.77	0.9889	1813A1018_Enterococcus_faecalis_38_7.fa	0526A0217_Enterococcus_faecalis_37_500.fa	72
0.88	0.9892	0527A0218_Enterococcus_faecalis_37_119.fa	1813A1018_Enterococcus_faecalis_38_7.fa	72
0.76	0.9892	1813A1018_Enterococcus_faecalis_38_7.fa	0527A0218_Enterococcus_faecalis_37_119.fa	72
0.88	0.989	0528A0219_Enterococcus_faecalis_37_57.fa	1813A1018_Enterococcus_faecalis_38_7.fa	72
0.76	0.989	1813A1018_Enterococcus_faecalis_38_7.fa	0528A0219_Enterococcus_faecalis_37_57.fa	72
0.87	0.9874	0612A0306_Enterococcus_faecalis_37_60.fa	1813A1018_Enterococcus_faecalis_38_7.fa	72
0.81	0.9872	1813A1018_Enterococcus_faecalis_38_7.fa	0612A0306_Enterococcus_faecalis_37_60.fa	72
0.87	0.9896	0814A0413_Enterococcus_faecalis__268.fa	1813A1018_Enterococcus_faecalis_38_7.fa	72
0.77	0.9894	1813A1018_Enterococcus_faecalis_38_7.fa	0814A0413_Enterococcus_faecalis__268.fa	72
0.88	0.9885	0910A0430_Enterococcus_faecalis_37_1487.fa	1813A1018_Enterococcus_faecalis_38_7.fa	72
0.77	0.9887	1813A1018_Enterococcus_faecalis_38_7.fa	0910A0430_Enterococcus_faecalis_37_1487.fa	72
0.87	0.9892	1021A0622_Enterococcus_faecalis_38_47.fa	1813A1018_Enterococcus_faecalis_38_7.fa	72
0.83	0.9894	1813A1018_Enterococcus_faecalis_38_7.fa	1021A0622_Enterococcus_faecalis_38_47.fa	72
0.77	0.9881	1030A0701_Enterococcus_faecalis_37_7.fa	1813A1018_Enterococcus_faecalis_38_7.fa	72
0.71	0.9882	1813A1018_Enterococcus_faecalis_38_7.fa	1030A0701_Enterococcus_faecalis_37_7.fa	72
0.85	0.9881	1213A0716_Enterococcus_faecalis_38_183.fa	1813A1018_Enterococcus_faecalis_38_7.fa	72
0.81	0.9883	1813A1018_Enterococcus_faecalis_38_7.fa	1213A0716_Enterococcus_faecalis_38_183.fa	72
0.86	0.9886	1417A0812_Enterococcus_faecalis_37_10.fa	1813A1018_Enterococcus_faecalis_38_7.fa	72
0.79	0.9888	1813A1018_Enterococcus_faecalis_38_7.fa	1417A0812_Enterococcus_faecalis_37_10.fa	72
0.87	0.9891	1616A0903_Enterococcus_faecalis_37_15.fa	1813A1018_Enterococcus_faecalis_38_7.fa	72
0.8	0.9891	1813A1018_Enterococcus_faecalis_38_7.fa	1616A0903_Enterococcus_faecalis_37_15.fa	72
0.85	0.9887	1723A1010_Enterococcus_faecalis_38_8.fa	1813A1018_Enterococcus_faecalis_38_7.fa	72
0.8	0.9889	1813A1018_Enterococcus_faecalis_38_7.fa	1723A1010_Enterococcus_faecalis_38_8.fa	72
0.89	0.9887	0124A1029_Enterococcus_faecalis_36_130.fa	31_020_Enterococcus_faecalis_37_49.fa	72
0.83	0.9887	31_020_Enterococcus_faecalis_37_49.fa	0124A1029_Enterococcus_faecalis_36_130.fa	72
0.83	0.9868	0321A1219_Enterococcus_faecalis__9.fa	31_020_Enterococcus_faecalis_37_49.fa	72
0.9	0.9869	31_020_Enterococcus_faecalis_37_49.fa	0321A1219_Enterococcus_faecalis__9.fa	72
0.85	0.9872	0415A0118_Enterococcus_faecalis_38_29.fa	31_020_Enterococcus_faecalis_37_49.fa	72
0.93	0.9873	31_020_Enterococcus_faecalis_37_49.fa	0415A0118_Enterococcus_faecalis_38_29.fa	72
0.91	0.9925	0505A0127_Enterococcus_faecalis_38_40.fa	31_020_Enterococcus_faecalis_37_49.fa	72
0.92	0.9925	31_020_Enterococcus_faecalis_37_49.fa	0505A0127_Enterococcus_faecalis_38_40.fa	72
0.91	0.9925	0511A0202_Enterococcus_faecalis_37_56.fa	31_020_Enterococcus_faecalis_37_49.fa	72
0.91	0.9925	31_020_Enterococcus_faecalis_37_49.fa	0511A0202_Enterococcus_faecalis_37_56.fa	72
0.91	0.9925	0514A0205_Enterococcus_faecalis_38_23.fa	31_020_Enterococcus_faecalis_37_49.fa	72
0.89	0.9925	31_020_Enterococcus_faecalis_37_49.fa	0514A0205_Enterococcus_faecalis_38_23.fa	72
0.91	0.9926	0515A0206_Enterococcus_faecalis_37_20.fa	31_020_Enterococcus_faecalis_37_49.fa	72
0.91	0.9926	31_020_Enterococcus_faecalis_37_49.fa	0515A0206_Enterococcus_faecalis_37_20.fa	72
0.91	0.9925	0516A0207_Enterococcus_faecalis_37_84.fa	31_020_Enterococcus_faecalis_37_49.fa	72
0.9	0.9925	31_020_Enterococcus_faecalis_37_49.fa	0516A0207_Enterococcus_faecalis_37_84.fa	72
0.92	0.9925	0517A0208_Enterococcus_faecalis_37_253.fa	31_020_Enterococcus_faecalis_37_49.fa	72
0.91	0.9925	31_020_Enterococcus_faecalis_37_49.fa	0517A0208_Enterococcus_faecalis_37_253.fa	72
0.91	0.9925	0518A0209_Enterococcus_faecalis_37_223.fa	31_020_Enterococcus_faecalis_37_49.fa	72
0.91	0.9925	31_020_Enterococcus_faecalis_37_49.fa	0518A0209_Enterococcus_faecalis_37_223.fa	72
0.92	0.9925	0519A0210_Enterococcus_faecalis_37_393.fa	31_020_Enterococcus_faecalis_37_49.fa	72
0.88	0.9925	31_020_Enterococcus_faecalis_37_49.fa	0519A0210_Enterococcus_faecalis_37_393.fa	72
0.92	0.9925	0520A0211_Enterococcus_faecalis_37_195.fa	31_020_Enterococcus_faecalis_37_49.fa	72
0.89	0.9925	31_020_Enterococcus_faecalis_37_49.fa	0520A0211_Enterococcus_faecalis_37_195.fa	72
0.91	0.9925	0521A0212_Enterococcus_faecalis_37_88.fa	31_020_Enterococcus_faecalis_37_49.fa	72
0.9	0.9925	31_020_Enterococcus_faecalis_37_49.fa	0521A0212_Enterococcus_faecalis_37_88.fa	72
0.92	0.9925	0522A0213_Enterococcus_faecalis_37_181.fa	31_020_Enterococcus_faecalis_37_49.fa	72
0.91	0.9925	31_020_Enterococcus_faecalis_37_49.fa	0522A0213_Enterococcus_faecalis_37_181.fa	72
0.91	0.9924	0523A0214_Enterococcus_faecalis_37_732.fa	31_020_Enterococcus_faecalis_37_49.fa	72
0.9	0.9924	31_020_Enterococcus_faecalis_37_49.fa	0523A0214_Enterococcus_faecalis_37_732.fa	72
0.92	0.9925	0524A0215_Enterococcus_faecalis_37_280.fa	31_020_Enterococcus_faecalis_37_49.fa	72
0.89	0.9925	31_020_Enterococcus_faecalis_37_49.fa	0524A0215_Enterococcus_faecalis_37_280.fa	72
0.91	0.9925	0525A0216_Enterococcus_faecalis_37_334.fa	31_020_Enterococcus_faecalis_37_49.fa	72
0.92	0.9925	31_020_Enterococcus_faecalis_37_49.fa	0525A0216_Enterococcus_faecalis_37_334.fa	72
0.91	0.9925	0526A0217_Enterococcus_faecalis_37_500.fa	31_020_Enterococcus_faecalis_37_49.fa	72
0.9	0.9925	31_020_Enterococcus_faecalis_37_49.fa	0526A0217_Enterococcus_faecalis_37_500.fa	72
0.91	0.9925	0527A0218_Enterococcus_faecalis_37_119.fa	31_020_Enterococcus_faecalis_37_49.fa	72
0.89	0.9925	31_020_Enterococcus_faecalis_37_49.fa	0527A0218_Enterococcus_faecalis_37_119.fa	72
0.92	0.9924	0528A0219_Enterococcus_faecalis_37_57.fa	31_020_Enterococcus_faecalis_37_49.fa	72
0.89	0.9924	31_020_Enterococcus_faecalis_37_49.fa	0528A0219_Enterococcus_faecalis_37_57.fa	72
0.87	0.9886	0612A0306_Enterococcus_faecalis_37_60.fa	31_020_Enterococcus_faecalis_37_49.fa	72
0.91	0.9886	31_020_Enterococcus_faecalis_37_49.fa	0612A0306_Enterococcus_faecalis_37_60.fa	72
0.93	0.9983	0814A0413_Enterococcus_faecalis__268.fa	31_020_Enterococcus_faecalis_37_49.fa	72
0.93	0.9983	31_020_Enterococcus_faecalis_37_49.fa	0814A0413_Enterococcus_faecalis__268.fa	72
0.87	0.9904	0910A0430_Enterococcus_faecalis_37_1487.fa	31_020_Enterococcus_faecalis_37_49.fa	72
0.86	0.9907	31_020_Enterococcus_faecalis_37_49.fa	0910A0430_Enterococcus_faecalis_37_1487.fa	72
0.86	0.9912	1021A0622_Enterococcus_faecalis_38_47.fa	31_020_Enterococcus_faecalis_37_49.fa	72
0.92	0.9912	31_020_Enterococcus_faecalis_37_49.fa	1021A0622_Enterococcus_faecalis_38_47.fa	72
0.77	0.9914	1030A0701_Enterococcus_faecalis_37_7.fa	31_020_Enterococcus_faecalis_37_49.fa	72
0.8	0.9914	31_020_Enterococcus_faecalis_37_49.fa	1030A0701_Enterococcus_faecalis_37_7.fa	72
0.85	0.9919	1213A0716_Enterococcus_faecalis_38_183.fa	31_020_Enterococcus_faecalis_37_49.fa	72
0.92	0.9919	31_020_Enterococcus_faecalis_37_49.fa	1213A0716_Enterococcus_faecalis_38_183.fa	72
0.87	0.9915	1417A0812_Enterococcus_faecalis_37_10.fa	31_020_Enterococcus_faecalis_37_49.fa	72
0.89	0.9916	31_020_Enterococcus_faecalis_37_49.fa	1417A0812_Enterococcus_faecalis_37_10.fa	72
0.87	0.9915	1616A0903_Enterococcus_faecalis_37_15.fa	31_020_Enterococcus_faecalis_37_49.fa	72
0.89	0.9915	31_020_Enterococcus_faecalis_37_49.fa	1616A0903_Enterococcus_faecalis_37_15.fa	72
0.85	0.9919	1723A1010_Enterococcus_faecalis_38_8.fa	31_020_Enterococcus_faecalis_37_49.fa	72
0.9	0.992	31_020_Enterococcus_faecalis_37_49.fa	1723A1010_Enterococcus_faecalis_38_8.fa	72
0.78	0.9899	1813A1018_Enterococcus_faecalis_38_7.fa	31_020_Enterococcus_faecalis_37_49.fa	72
0.88	0.9899	31_020_Enterococcus_faecalis_37_49.fa	1813A1018_Enterococcus_faecalis_38_7.fa	72
0.98	0.9982	0124A1029_Enterococcus_faecalis_36_130.fa	35_002_Enterococcus_faecalis_37_29.fa	72
0.95	0.9982	35_002_Enterococcus_faecalis_37_29.fa	0124A1029_Enterococcus_faecalis_36_130.fa	72
0.79	0.9871	0321A1219_Enterococcus_faecalis__9.fa	35_002_Enterococcus_faecalis_37_29.fa	72
0.89	0.9871	35_002_Enterococcus_faecalis_37_29.fa	0321A1219_Enterococcus_faecalis__9.fa	72
0.81	0.9874	0415A0118_Enterococcus_faecalis_38_29.fa	35_002_Enterococcus_faecalis_37_29.fa	72
0.91	0.9874	35_002_Enterococcus_faecalis_37_29.fa	0415A0118_Enterococcus_faecalis_38_29.fa	72
0.84	0.9886	0505A0127_Enterococcus_faecalis_38_40.fa	35_002_Enterococcus_faecalis_37_29.fa	72
0.87	0.9885	35_002_Enterococcus_faecalis_37_29.fa	0505A0127_Enterococcus_faecalis_38_40.fa	72
0.84	0.9884	0511A0202_Enterococcus_faecalis_37_56.fa	35_002_Enterococcus_faecalis_37_29.fa	72
0.87	0.9883	35_002_Enterococcus_faecalis_37_29.fa	0511A0202_Enterococcus_faecalis_37_56.fa	72
0.85	0.9881	0514A0205_Enterococcus_faecalis_38_23.fa	35_002_Enterococcus_faecalis_37_29.fa	72
0.86	0.988	35_002_Enterococcus_faecalis_37_29.fa	0514A0205_Enterococcus_faecalis_38_23.fa	72
0.84	0.9884	0515A0206_Enterococcus_faecalis_37_20.fa	35_002_Enterococcus_faecalis_37_29.fa	72
0.86	0.9883	35_002_Enterococcus_faecalis_37_29.fa	0515A0206_Enterococcus_faecalis_37_20.fa	72
0.84	0.9884	0516A0207_Enterococcus_faecalis_37_84.fa	35_002_Enterococcus_faecalis_37_29.fa	72
0.86	0.9883	35_002_Enterococcus_faecalis_37_29.fa	0516A0207_Enterococcus_faecalis_37_84.fa	72
0.84	0.9884	0517A0208_Enterococcus_faecalis_37_253.fa	35_002_Enterococcus_faecalis_37_29.fa	72
0.86	0.9883	35_002_Enterococcus_faecalis_37_29.fa	0517A0208_Enterococcus_faecalis_37_253.fa	72
0.84	0.9884	0518A0209_Enterococcus_faecalis_37_223.fa	35_002_Enterococcus_faecalis_37_29.fa	72
0.86	0.9883	35_002_Enterococcus_faecalis_37_29.fa	0518A0209_Enterococcus_faecalis_37_223.fa	72
0.86	0.9877	0519A0210_Enterococcus_faecalis_37_393.fa	35_002_Enterococcus_faecalis_37_29.fa	72
0.85	0.9877	35_002_Enterococcus_faecalis_37_29.fa	0519A0210_Enterococcus_faecalis_37_393.fa	72
0.85	0.9881	0520A0211_Enterococcus_faecalis_37_195.fa	35_002_Enterococcus_faecalis_37_29.fa	72
0.85	0.9881	35_002_Enterococcus_faecalis_37_29.fa	0520A0211_Enterococcus_faecalis_37_195.fa	72
0.85	0.9884	0521A0212_Enterococcus_faecalis_37_88.fa	35_002_Enterococcus_faecalis_37_29.fa	72
0.86	0.9883	35_002_Enterococcus_faecalis_37_29.fa	0521A0212_Enterococcus_faecalis_37_88.fa	72
0.84	0.9884	0522A0213_Enterococcus_faecalis_37_181.fa	35_002_Enterococcus_faecalis_37_29.fa	72
0.86	0.9883	35_002_Enterococcus_faecalis_37_29.fa	0522A0213_Enterococcus_faecalis_37_181.fa	72
0.84	0.9884	0523A0214_Enterococcus_faecalis_37_732.fa	35_002_Enterococcus_faecalis_37_29.fa	72
0.86	0.9883	35_002_Enterococcus_faecalis_37_29.fa	0523A0214_Enterococcus_faecalis_37_732.fa	72
0.85	0.9881	0524A0215_Enterococcus_faecalis_37_280.fa	35_002_Enterococcus_faecalis_37_29.fa	72
0.86	0.988	35_002_Enterococcus_faecalis_37_29.fa	0524A0215_Enterococcus_faecalis_37_280.fa	72
0.84	0.9887	0525A0216_Enterococcus_faecalis_37_334.fa	35_002_Enterococcus_faecalis_37_29.fa	72
0.87	0.9886	35_002_Enterococcus_faecalis_37_29.fa	0525A0216_Enterococcus_faecalis_37_334.fa	72
0.85	0.9883	0526A0217_Enterococcus_faecalis_37_500.fa	35_002_Enterococcus_faecalis_37_29.fa	72
0.86	0.9882	35_002_Enterococcus_faecalis_37_29.fa	0526A0217_Enterococcus_faecalis_37_500.fa	72
0.85	0.9879	0527A0218_Enterococcus_faecalis_37_119.fa	35_002_Enterococcus_faecalis_37_29.fa	72
0.86	0.988	35_002_Enterococcus_faecalis_37_29.fa	0527A0218_Enterococcus_faecalis_37_119.fa	72
0.85	0.9882	0528A0219_Enterococcus_faecalis_37_57.fa	35_002_Enterococcus_faecalis_37_29.fa	72
0.86	0.9881	35_002_Enterococcus_faecalis_37_29.fa	0528A0219_Enterococcus_faecalis_37_57.fa	72
0.92	0.9998	0612A0306_Enterococcus_faecalis_37_60.fa	35_002_Enterococcus_faecalis_37_29.fa	72
0.99	0.9998	35_002_Enterococcus_faecalis_37_29.fa	0612A0306_Enterococcus_faecalis_37_60.fa	72
0.83	0.9875	0814A0413_Enterococcus_faecalis__268.fa	35_002_Enterococcus_faecalis_37_29.fa	72
0.86	0.9874	35_002_Enterococcus_faecalis_37_29.fa	0814A0413_Enterococcus_faecalis__268.fa	72
0.86	0.9872	0910A0430_Enterococcus_faecalis_37_1487.fa	35_002_Enterococcus_faecalis_37_29.fa	72
0.88	0.9872	35_002_Enterococcus_faecalis_37_29.fa	0910A0430_Enterococcus_faecalis_37_1487.fa	72
0.81	0.9882	1021A0622_Enterococcus_faecalis_38_47.fa	35_002_Enterococcus_faecalis_37_29.fa	72
0.89	0.9883	35_002_Enterococcus_faecalis_37_29.fa	1021A0622_Enterococcus_faecalis_38_47.fa	72
0.75	0.9849	1030A0701_Enterococcus_faecalis_37_7.fa	35_002_Enterococcus_faecalis_37_29.fa	72
0.81	0.985	35_002_Enterococcus_faecalis_37_29.fa	1030A0701_Enterococcus_faecalis_37_7.fa	72
0.82	0.9884	1213A0716_Enterococcus_faecalis_38_183.fa	35_002_Enterococcus_faecalis_37_29.fa	72
0.9	0.9884	35_002_Enterococcus_faecalis_37_29.fa	1213A0716_Enterococcus_faecalis_38_183.fa	72
0.84	0.9893	1417A0812_Enterococcus_faecalis_37_10.fa	35_002_Enterococcus_faecalis_37_29.fa	72
0.9	0.9893	35_002_Enterococcus_faecalis_37_29.fa	1417A0812_Enterococcus_faecalis_37_10.fa	72
0.85	0.9891	1616A0903_Enterococcus_faecalis_37_15.fa	35_002_Enterococcus_faecalis_37_29.fa	72
0.9	0.9891	35_002_Enterococcus_faecalis_37_29.fa	1616A0903_Enterococcus_faecalis_37_15.fa	72
0.82	0.9892	1723A1010_Enterococcus_faecalis_38_8.fa	35_002_Enterococcus_faecalis_37_29.fa	72
0.9	0.9892	35_002_Enterococcus_faecalis_37_29.fa	1723A1010_Enterococcus_faecalis_38_8.fa	72
0.75	0.9872	1813A1018_Enterococcus_faecalis_38_7.fa	35_002_Enterococcus_faecalis_37_29.fa	72
0.87	0.9874	35_002_Enterococcus_faecalis_37_29.fa	1813A1018_Enterococcus_faecalis_38_7.fa	72
0.86	0.9888	31_020_Enterococcus_faecalis_37_49.fa	35_002_Enterococcus_faecalis_37_29.fa	72
0.89	0.9888	35_002_Enterococcus_faecalis_37_29.fa	31_020_Enterococcus_faecalis_37_49.fa	72
0.98	0.9995	0124A1029_Enterococcus_faecalis_36_130.fa	38_012_Enterococcus_faecalis_37_118.fa	72
0.93	0.9995	38_012_Enterococcus_faecalis_37_118.fa	0124A1029_Enterococcus_faecalis_36_130.fa	72
0.81	0.9874	0321A1219_Enterococcus_faecalis__9.fa	38_012_Enterococcus_faecalis_37_118.fa	72
0.88	0.9874	38_012_Enterococcus_faecalis_37_118.fa	0321A1219_Enterococcus_faecalis__9.fa	72
0.83	0.9878	0415A0118_Enterococcus_faecalis_38_29.fa	38_012_Enterococcus_faecalis_37_118.fa	72
0.91	0.9878	38_012_Enterococcus_faecalis_37_118.fa	0415A0118_Enterococcus_faecalis_38_29.fa	72
0.86	0.9887	0505A0127_Enterococcus_faecalis_38_40.fa	38_012_Enterococcus_faecalis_37_118.fa	72
0.87	0.9886	38_012_Enterococcus_faecalis_37_118.fa	0505A0127_Enterococcus_faecalis_38_40.fa	72
0.86	0.9885	0511A0202_Enterococcus_faecalis_37_56.fa	38_012_Enterococcus_faecalis_37_118.fa	72
0.86	0.9884	38_012_Enterococcus_faecalis_37_118.fa	0511A0202_Enterococcus_faecalis_37_56.fa	72
0.87	0.9882	0514A0205_Enterococcus_faecalis_38_23.fa	38_012_Enterococcus_faecalis_37_118.fa	72
0.86	0.9881	38_012_Enterococcus_faecalis_37_118.fa	0514A0205_Enterococcus_faecalis_38_23.fa	72
0.86	0.9886	0515A0206_Enterococcus_faecalis_37_20.fa	38_012_Enterococcus_faecalis_37_118.fa	72
0.87	0.9885	38_012_Enterococcus_faecalis_37_118.fa	0515A0206_Enterococcus_faecalis_37_20.fa	72
0.86	0.9886	0516A0207_Enterococcus_faecalis_37_84.fa	38_012_Enterococcus_faecalis_37_118.fa	72
0.86	0.9885	38_012_Enterococcus_faecalis_37_118.fa	0516A0207_Enterococcus_faecalis_37_84.fa	72
0.86	0.9886	0517A0208_Enterococcus_faecalis_37_253.fa	38_012_Enterococcus_faecalis_37_118.fa	72
0.86	0.9885	38_012_Enterococcus_faecalis_37_118.fa	0517A0208_Enterococcus_faecalis_37_253.fa	72
0.86	0.9885	0518A0209_Enterococcus_faecalis_37_223.fa	38_012_Enterococcus_faecalis_37_118.fa	72
0.86	0.9884	38_012_Enterococcus_faecalis_37_118.fa	0518A0209_Enterococcus_faecalis_37_223.fa	72
0.88	0.988	0519A0210_Enterococcus_faecalis_37_393.fa	38_012_Enterococcus_faecalis_37_118.fa	72
0.86	0.9879	38_012_Enterococcus_faecalis_37_118.fa	0519A0210_Enterococcus_faecalis_37_393.fa	72
0.87	0.9882	0520A0211_Enterococcus_faecalis_37_195.fa	38_012_Enterococcus_faecalis_37_118.fa	72
0.86	0.9881	38_012_Enterococcus_faecalis_37_118.fa	0520A0211_Enterococcus_faecalis_37_195.fa	72
0.86	0.9882	0521A0212_Enterococcus_faecalis_37_88.fa	38_012_Enterococcus_faecalis_37_118.fa	72
0.86	0.9881	38_012_Enterococcus_faecalis_37_118.fa	0521A0212_Enterococcus_faecalis_37_88.fa	72
0.86	0.9886	0522A0213_Enterococcus_faecalis_37_181.fa	38_012_Enterococcus_faecalis_37_118.fa	72
0.86	0.9884	38_012_Enterococcus_faecalis_37_118.fa	0522A0213_Enterococcus_faecalis_37_181.fa	72
0.86	0.9884	0523A0214_Enterococcus_faecalis_37_732.fa	38_012_Enterococcus_faecalis_37_118.fa	72
0.86	0.9883	38_012_Enterococcus_faecalis_37_118.fa	0523A0214_Enterococcus_faecalis_37_732.fa	72
0.87	0.9882	0524A0215_Enterococcus_faecalis_37_280.fa	38_012_Enterococcus_faecalis_37_118.fa	72
0.86	0.9881	38_012_Enterococcus_faecalis_37_118.fa	0524A0215_Enterococcus_faecalis_37_280.fa	72
0.85	0.9888	0525A0216_Enterococcus_faecalis_37_334.fa	38_012_Enterococcus_faecalis_37_118.fa	72
0.87	0.9887	38_012_Enterococcus_faecalis_37_118.fa	0525A0216_Enterococcus_faecalis_37_334.fa	72
0.87	0.9883	0526A0217_Enterococcus_faecalis_37_500.fa	38_012_Enterococcus_faecalis_37_118.fa	72
0.86	0.9882	38_012_Enterococcus_faecalis_37_118.fa	0526A0217_Enterococcus_faecalis_37_500.fa	72
0.87	0.9883	0527A0218_Enterococcus_faecalis_37_119.fa	38_012_Enterococcus_faecalis_37_118.fa	72
0.86	0.9882	38_012_Enterococcus_faecalis_37_118.fa	0527A0218_Enterococcus_faecalis_37_119.fa	72
0.87	0.9883	0528A0219_Enterococcus_faecalis_37_57.fa	38_012_Enterococcus_faecalis_37_118.fa	72
0.86	0.9882	38_012_Enterococcus_faecalis_37_118.fa	0528A0219_Enterococcus_faecalis_37_57.fa	72
0.94	0.9999	0612A0306_Enterococcus_faecalis_37_60.fa	38_012_Enterococcus_faecalis_37_118.fa	72
0.99	0.9999	38_012_Enterococcus_faecalis_37_118.fa	0612A0306_Enterococcus_faecalis_37_60.fa	72
0.85	0.9876	0814A0413_Enterococcus_faecalis__268.fa	38_012_Enterococcus_faecalis_37_118.fa	72
0.85	0.9875	38_012_Enterococcus_faecalis_37_118.fa	0814A0413_Enterococcus_faecalis__268.fa	72
0.88	0.9884	0910A0430_Enterococcus_faecalis_37_1487.fa	38_012_Enterococcus_faecalis_37_118.fa	72
0.88	0.9884	38_012_Enterococcus_faecalis_37_118.fa	0910A0430_Enterococcus_faecalis_37_1487.fa	72
0.83	0.9882	1021A0622_Enterococcus_faecalis_38_47.fa	38_012_Enterococcus_faecalis_37_118.fa	72
0.9	0.9883	38_012_Enterococcus_faecalis_37_118.fa	1021A0622_Enterococcus_faecalis_38_47.fa	72
0.76	0.9866	1030A0701_Enterococcus_faecalis_37_7.fa	38_012_Enterococcus_faecalis_37_118.fa	72
0.79	0.9867	38_012_Enterococcus_faecalis_37_118.fa	1030A0701_Enterococcus_faecalis_37_7.fa	72
0.84	0.9883	1213A0716_Enterococcus_faecalis_38_183.fa	38_012_Enterococcus_faecalis_37_118.fa	72
0.91	0.9883	38_012_Enterococcus_faecalis_37_118.fa	1213A0716_Enterococcus_faecalis_38_183.fa	72
0.87	0.9894	1417A0812_Enterococcus_faecalis_37_10.fa	38_012_Enterococcus_faecalis_37_118.fa	72
0.91	0.9895	38_012_Enterococcus_faecalis_37_118.fa	1417A0812_Enterococcus_faecalis_37_10.fa	72
0.88	0.9893	1616A0903_Enterococcus_faecalis_37_15.fa	38_012_Enterococcus_faecalis_37_118.fa	72
0.91	0.9893	38_012_Enterococcus_faecalis_37_118.fa	1616A0903_Enterococcus_faecalis_37_15.fa	72
0.84	0.9894	1723A1010_Enterococcus_faecalis_38_8.fa	38_012_Enterococcus_faecalis_37_118.fa	72
0.9	0.9894	38_012_Enterococcus_faecalis_37_118.fa	1723A1010_Enterococcus_faecalis_38_8.fa	72
0.76	0.9871	1813A1018_Enterococcus_faecalis_38_7.fa	38_012_Enterococcus_faecalis_37_118.fa	72
0.87	0.9873	38_012_Enterococcus_faecalis_37_118.fa	1813A1018_Enterococcus_faecalis_38_7.fa	72
0.88	0.9888	31_020_Enterococcus_faecalis_37_49.fa	38_012_Enterococcus_faecalis_37_118.fa	72
0.89	0.9888	38_012_Enterococcus_faecalis_37_118.fa	31_020_Enterococcus_faecalis_37_49.fa	72
0.97	0.9996	35_002_Enterococcus_faecalis_37_29.fa	38_012_Enterococcus_faecalis_37_118.fa	72
0.95	0.9996	38_012_Enterococcus_faecalis_37_118.fa	35_002_Enterococcus_faecalis_37_29.fa	72
0.99	0.9998	0124A1029_Enterococcus_faecalis_36_130.fa	39_003_Enterococcus_faecalis_37_54.fa	72
0.9	0.9998	39_003_Enterococcus_faecalis_37_54.fa	0124A1029_Enterococcus_faecalis_36_130.fa	72
0.83	0.9877	0321A1219_Enterococcus_faecalis__9.fa	39_003_Enterococcus_faecalis_37_54.fa	72
0.88	0.9877	39_003_Enterococcus_faecalis_37_54.fa	0321A1219_Enterococcus_faecalis__9.fa	72
0.85	0.9878	0415A0118_Enterococcus_faecalis_38_29.fa	39_003_Enterococcus_faecalis_37_54.fa	72
0.91	0.9878	39_003_Enterococcus_faecalis_37_54.fa	0415A0118_Enterococcus_faecalis_38_29.fa	72
0.88	0.9887	0505A0127_Enterococcus_faecalis_38_40.fa	39_003_Enterococcus_faecalis_37_54.fa	72
0.87	0.9886	39_003_Enterococcus_faecalis_37_54.fa	0505A0127_Enterococcus_faecalis_38_40.fa	72
0.88	0.9887	0511A0202_Enterococcus_faecalis_37_56.fa	39_003_Enterococcus_faecalis_37_54.fa	72
0.86	0.9886	39_003_Enterococcus_faecalis_37_54.fa	0511A0202_Enterococcus_faecalis_37_56.fa	72
0.88	0.9886	0514A0205_Enterococcus_faecalis_38_23.fa	39_003_Enterococcus_faecalis_37_54.fa	72
0.84	0.9885	39_003_Enterococcus_faecalis_37_54.fa	0514A0205_Enterococcus_faecalis_38_23.fa	72
0.88	0.9887	0515A0206_Enterococcus_faecalis_37_20.fa	39_003_Enterococcus_faecalis_37_54.fa	72
0.86	0.9886	39_003_Enterococcus_faecalis_37_54.fa	0515A0206_Enterococcus_faecalis_37_20.fa	72
0.88	0.9887	0516A0207_Enterococcus_faecalis_37_84.fa	39_003_Enterococcus_faecalis_37_54.fa	72
0.85	0.9886	39_003_Enterococcus_faecalis_37_54.fa	0516A0207_Enterococcus_faecalis_37_84.fa	72
0.88	0.9887	0517A0208_Enterococcus_faecalis_37_253.fa	39_003_Enterococcus_faecalis_37_54.fa	72
0.86	0.9886	39_003_Enterococcus_faecalis_37_54.fa	0517A0208_Enterococcus_faecalis_37_253.fa	72
0.88	0.9887	0518A0209_Enterococcus_faecalis_37_223.fa	39_003_Enterococcus_faecalis_37_54.fa	72
0.86	0.9886	39_003_Enterococcus_faecalis_37_54.fa	0518A0209_Enterococcus_faecalis_37_223.fa	72
0.88	0.9885	0519A0210_Enterococcus_faecalis_37_393.fa	39_003_Enterococcus_faecalis_37_54.fa	72
0.83	0.9884	39_003_Enterococcus_faecalis_37_54.fa	0519A0210_Enterococcus_faecalis_37_393.fa	72
0.88	0.9886	0520A0211_Enterococcus_faecalis_37_195.fa	39_003_Enterococcus_faecalis_37_54.fa	72
0.84	0.9885	39_003_Enterococcus_faecalis_37_54.fa	0520A0211_Enterococcus_faecalis_37_195.fa	72
0.88	0.9887	0521A0212_Enterococcus_faecalis_37_88.fa	39_003_Enterococcus_faecalis_37_54.fa	72
0.85	0.9886	39_003_Enterococcus_faecalis_37_54.fa	0521A0212_Enterococcus_faecalis_37_88.fa	72
0.88	0.9887	0522A0213_Enterococcus_faecalis_37_181.fa	39_003_Enterococcus_faecalis_37_54.fa	72
0.86	0.9886	39_003_Enterococcus_faecalis_37_54.fa	0522A0213_Enterococcus_faecalis_37_181.fa	72
0.88	0.9886	0523A0214_Enterococcus_faecalis_37_732.fa	39_003_Enterococcus_faecalis_37_54.fa	72
0.85	0.9885	39_003_Enterococcus_faecalis_37_54.fa	0523A0214_Enterococcus_faecalis_37_732.fa	72
0.88	0.9887	0524A0215_Enterococcus_faecalis_37_280.fa	39_003_Enterococcus_faecalis_37_54.fa	72
0.84	0.9886	39_003_Enterococcus_faecalis_37_54.fa	0524A0215_Enterococcus_faecalis_37_280.fa	72
0.88	0.9887	0525A0216_Enterococcus_faecalis_37_334.fa	39_003_Enterococcus_faecalis_37_54.fa	72
0.87	0.9886	39_003_Enterococcus_faecalis_37_54.fa	0525A0216_Enterococcus_faecalis_37_334.fa	72
0.88	0.9887	0526A0217_Enterococcus_faecalis_37_500.fa	39_003_Enterococcus_faecalis_37_54.fa	72
0.85	0.9886	39_003_Enterococcus_faecalis_37_54.fa	0526A0217_Enterococcus_faecalis_37_500.fa	72
0.88	0.9885	0527A0218_Enterococcus_faecalis_37_119.fa	39_003_Enterococcus_faecalis_37_54.fa	72
0.84	0.9885	39_003_Enterococcus_faecalis_37_54.fa	0527A0218_Enterococcus_faecalis_37_119.fa	72
0.88	0.9886	0528A0219_Enterococcus_faecalis_37_57.fa	39_003_Enterococcus_faecalis_37_54.fa	72
0.84	0.9885	39_003_Enterococcus_faecalis_37_54.fa	0528A0219_Enterococcus_faecalis_37_57.fa	72
0.97	0.9999	0612A0306_Enterococcus_faecalis_37_60.fa	39_003_Enterococcus_faecalis_37_54.fa	72
0.99	0.9999	39_003_Enterococcus_faecalis_37_54.fa	0612A0306_Enterococcus_faecalis_37_60.fa	72
0.87	0.9877	0814A0413_Enterococcus_faecalis__268.fa	39_003_Enterococcus_faecalis_37_54.fa	72
0.85	0.9876	39_003_Enterococcus_faecalis_37_54.fa	0814A0413_Enterococcus_faecalis__268.fa	72
0.89	0.9888	0910A0430_Enterococcus_faecalis_37_1487.fa	39_003_Enterococcus_faecalis_37_54.fa	72
0.87	0.9888	39_003_Enterococcus_faecalis_37_54.fa	0910A0430_Enterococcus_faecalis_37_1487.fa	72
0.85	0.9882	1021A0622_Enterococcus_faecalis_38_47.fa	39_003_Enterococcus_faecalis_37_54.fa	72
0.9	0.9883	39_003_Enterococcus_faecalis_37_54.fa	1021A0622_Enterococcus_faecalis_38_47.fa	72
0.76	0.9869	1030A0701_Enterococcus_faecalis_37_7.fa	39_003_Enterococcus_faecalis_37_54.fa	72
0.78	0.987	39_003_Enterococcus_faecalis_37_54.fa	1030A0701_Enterococcus_faecalis_37_7.fa	72
0.86	0.9882	1213A0716_Enterococcus_faecalis_38_183.fa	39_003_Enterococcus_faecalis_37_54.fa	72
0.91	0.9883	39_003_Enterococcus_faecalis_37_54.fa	1213A0716_Enterococcus_faecalis_38_183.fa	72
0.89	0.9894	1417A0812_Enterococcus_faecalis_37_10.fa	39_003_Enterococcus_faecalis_37_54.fa	72
0.9	0.9894	39_003_Enterococcus_faecalis_37_54.fa	1417A0812_Enterococcus_faecalis_37_10.fa	72
0.89	0.9893	1616A0903_Enterococcus_faecalis_37_15.fa	39_003_Enterococcus_faecalis_37_54.fa	72
0.9	0.9893	39_003_Enterococcus_faecalis_37_54.fa	1616A0903_Enterococcus_faecalis_37_15.fa	72
0.86	0.9898	1723A1010_Enterococcus_faecalis_38_8.fa	39_003_Enterococcus_faecalis_37_54.fa	72
0.89	0.9898	39_003_Enterococcus_faecalis_37_54.fa	1723A1010_Enterococcus_faecalis_38_8.fa	72
0.79	0.9871	1813A1018_Enterococcus_faecalis_38_7.fa	39_003_Enterococcus_faecalis_37_54.fa	72
0.87	0.9873	39_003_Enterococcus_faecalis_37_54.fa	1813A1018_Enterococcus_faecalis_38_7.fa	72
0.9	0.9888	31_020_Enterococcus_faecalis_37_49.fa	39_003_Enterococcus_faecalis_37_54.fa	72
0.88	0.9888	39_003_Enterococcus_faecalis_37_54.fa	31_020_Enterococcus_faecalis_37_49.fa	72
0.99	0.9998	35_002_Enterococcus_faecalis_37_29.fa	39_003_Enterococcus_faecalis_37_54.fa	72
0.94	0.9998	39_003_Enterococcus_faecalis_37_54.fa	35_002_Enterococcus_faecalis_37_29.fa	72
1	1	38_012_Enterococcus_faecalis_37_118.fa	39_003_Enterococcus_faecalis_37_54.fa	72
0.97	1	39_003_Enterococcus_faecalis_37_54.fa	38_012_Enterococcus_faecalis_37_118.fa	72
0.9	0.9878	0124A1029_Enterococcus_faecalis_36_130.fa	60_004_Enterococcus_faecalis_38_16.fa	72
0.82	0.9879	60_004_Enterococcus_faecalis_38_16.fa	0124A1029_Enterococcus_faecalis_36_130.fa	72
0.82	0.9884	0321A1219_Enterococcus_faecalis__9.fa	60_004_Enterococcus_faecalis_38_16.fa	72
0.87	0.9884	60_004_Enterococcus_faecalis_38_16.fa	0321A1219_Enterococcus_faecalis__9.fa	72
0.84	0.9887	0415A0118_Enterococcus_faecalis_38_29.fa	60_004_Enterococcus_faecalis_38_16.fa	72
0.9	0.9886	60_004_Enterococcus_faecalis_38_16.fa	0415A0118_Enterococcus_faecalis_38_29.fa	72
0.9	0.9918	0505A0127_Enterococcus_faecalis_38_40.fa	60_004_Enterococcus_faecalis_38_16.fa	72
0.88	0.9917	60_004_Enterococcus_faecalis_38_16.fa	0505A0127_Enterococcus_faecalis_38_40.fa	72
0.9	0.9918	0511A0202_Enterococcus_faecalis_37_56.fa	60_004_Enterococcus_faecalis_38_16.fa	72
0.88	0.9917	60_004_Enterococcus_faecalis_38_16.fa	0511A0202_Enterococcus_faecalis_37_56.fa	72
0.91	0.9917	0514A0205_Enterococcus_faecalis_38_23.fa	60_004_Enterococcus_faecalis_38_16.fa	72
0.87	0.9916	60_004_Enterococcus_faecalis_38_16.fa	0514A0205_Enterococcus_faecalis_38_23.fa	72
0.9	0.9918	0515A0206_Enterococcus_faecalis_37_20.fa	60_004_Enterococcus_faecalis_38_16.fa	72
0.88	0.9917	60_004_Enterococcus_faecalis_38_16.fa	0515A0206_Enterococcus_faecalis_37_20.fa	72
0.91	0.9919	0516A0207_Enterococcus_faecalis_37_84.fa	60_004_Enterococcus_faecalis_38_16.fa	72
0.88	0.9918	60_004_Enterococcus_faecalis_38_16.fa	0516A0207_Enterococcus_faecalis_37_84.fa	72
0.9	0.9918	0517A0208_Enterococcus_faecalis_37_253.fa	60_004_Enterococcus_faecalis_38_16.fa	72
0.88	0.9917	60_004_Enterococcus_faecalis_38_16.fa	0517A0208_Enterococcus_faecalis_37_253.fa	72
0.9	0.9919	0518A0209_Enterococcus_faecalis_37_223.fa	60_004_Enterococcus_faecalis_38_16.fa	72
0.88	0.9919	60_004_Enterococcus_faecalis_38_16.fa	0518A0209_Enterococcus_faecalis_37_223.fa	72
0.92	0.9916	0519A0210_Enterococcus_faecalis_37_393.fa	60_004_Enterococcus_faecalis_38_16.fa	72
0.86	0.9915	60_004_Enterococcus_faecalis_38_16.fa	0519A0210_Enterococcus_faecalis_37_393.fa	72
0.92	0.9916	0520A0211_Enterococcus_faecalis_37_195.fa	60_004_Enterococcus_faecalis_38_16.fa	72
0.87	0.9915	60_004_Enterococcus_faecalis_38_16.fa	0520A0211_Enterococcus_faecalis_37_195.fa	72
0.9	0.992	0521A0212_Enterococcus_faecalis_37_88.fa	60_004_Enterococcus_faecalis_38_16.fa	72
0.87	0.9919	60_004_Enterococcus_faecalis_38_16.fa	0521A0212_Enterococcus_faecalis_37_88.fa	72
0.9	0.9918	0522A0213_Enterococcus_faecalis_37_181.fa	60_004_Enterococcus_faecalis_38_16.fa	72
0.88	0.9918	60_004_Enterococcus_faecalis_38_16.fa	0522A0213_Enterococcus_faecalis_37_181.fa	72
0.9	0.9918	0523A0214_Enterococcus_faecalis_37_732.fa	60_004_Enterococcus_faecalis_38_16.fa	72
0.87	0.9918	60_004_Enterococcus_faecalis_38_16.fa	0523A0214_Enterococcus_faecalis_37_732.fa	72
0.91	0.9918	0524A0215_Enterococcus_faecalis_37_280.fa	60_004_Enterococcus_faecalis_38_16.fa	72
0.87	0.9917	60_004_Enterococcus_faecalis_38_16.fa	0524A0215_Enterococcus_faecalis_37_280.fa	72
0.9	0.9918	0525A0216_Enterococcus_faecalis_37_334.fa	60_004_Enterococcus_faecalis_38_16.fa	72
0.88	0.9918	60_004_Enterococcus_faecalis_38_16.fa	0525A0216_Enterococcus_faecalis_37_334.fa	72
0.9	0.9918	0526A0217_Enterococcus_faecalis_37_500.fa	60_004_Enterococcus_faecalis_38_16.fa	72
0.87	0.9917	60_004_Enterococcus_faecalis_38_16.fa	0526A0217_Enterococcus_faecalis_37_500.fa	72
0.91	0.9916	0527A0218_Enterococcus_faecalis_37_119.fa	60_004_Enterococcus_faecalis_38_16.fa	72
0.87	0.9916	60_004_Enterococcus_faecalis_38_16.fa	0527A0218_Enterococcus_faecalis_37_119.fa	72
0.92	0.9917	0528A0219_Enterococcus_faecalis_37_57.fa	60_004_Enterococcus_faecalis_38_16.fa	72
0.87	0.9916	60_004_Enterococcus_faecalis_38_16.fa	0528A0219_Enterococcus_faecalis_37_57.fa	72
0.88	0.9897	0612A0306_Enterococcus_faecalis_37_60.fa	60_004_Enterococcus_faecalis_38_16.fa	72
0.91	0.9897	60_004_Enterococcus_faecalis_38_16.fa	0612A0306_Enterococcus_faecalis_37_60.fa	72
0.88	0.9923	0814A0413_Enterococcus_faecalis__268.fa	60_004_Enterococcus_faecalis_38_16.fa	72
0.86	0.9922	60_004_Enterococcus_faecalis_38_16.fa	0814A0413_Enterococcus_faecalis__268.fa	72
0.92	0.9938	0910A0430_Enterococcus_faecalis_37_1487.fa	60_004_Enterococcus_faecalis_38_16.fa	72
0.89	0.9938	60_004_Enterococcus_faecalis_38_16.fa	0910A0430_Enterococcus_faecalis_37_1487.fa	72
0.86	0.9906	1021A0622_Enterococcus_faecalis_38_47.fa	60_004_Enterococcus_faecalis_38_16.fa	72
0.9	0.9906	60_004_Enterococcus_faecalis_38_16.fa	1021A0622_Enterococcus_faecalis_38_47.fa	72
0.79	0.9917	1030A0701_Enterococcus_faecalis_37_7.fa	60_004_Enterococcus_faecalis_38_16.fa	72
0.8	0.9917	60_004_Enterococcus_faecalis_38_16.fa	1030A0701_Enterococcus_faecalis_37_7.fa	72
0.86	0.9904	1213A0716_Enterococcus_faecalis_38_183.fa	60_004_Enterococcus_faecalis_38_16.fa	72
0.9	0.9905	60_004_Enterococcus_faecalis_38_16.fa	1213A0716_Enterococcus_faecalis_38_183.fa	72
0.91	0.9941	1417A0812_Enterococcus_faecalis_37_10.fa	60_004_Enterococcus_faecalis_38_16.fa	72
0.92	0.9941	60_004_Enterococcus_faecalis_38_16.fa	1417A0812_Enterococcus_faecalis_37_10.fa	72
0.92	0.9941	1616A0903_Enterococcus_faecalis_37_15.fa	60_004_Enterococcus_faecalis_38_16.fa	72
0.92	0.994	60_004_Enterococcus_faecalis_38_16.fa	1616A0903_Enterococcus_faecalis_37_15.fa	72
0.93	0.9997	1723A1010_Enterococcus_faecalis_38_8.fa	60_004_Enterococcus_faecalis_38_16.fa	72
0.96	0.9997	60_004_Enterococcus_faecalis_38_16.fa	1723A1010_Enterococcus_faecalis_38_8.fa	72
0.79	0.9891	1813A1018_Enterococcus_faecalis_38_7.fa	60_004_Enterococcus_faecalis_38_16.fa	72
0.87	0.9889	60_004_Enterococcus_faecalis_38_16.fa	1813A1018_Enterococcus_faecalis_38_7.fa	72
0.89	0.9917	31_020_Enterococcus_faecalis_37_49.fa	60_004_Enterococcus_faecalis_38_16.fa	72
0.87	0.9916	60_004_Enterococcus_faecalis_38_16.fa	31_020_Enterococcus_faecalis_37_49.fa	72
0.89	0.989	35_002_Enterococcus_faecalis_37_29.fa	60_004_Enterococcus_faecalis_38_16.fa	72
0.84	0.989	60_004_Enterococcus_faecalis_38_16.fa	35_002_Enterococcus_faecalis_37_29.fa	72
0.9	0.9892	38_012_Enterococcus_faecalis_37_118.fa	60_004_Enterococcus_faecalis_38_16.fa	72
0.87	0.9892	60_004_Enterococcus_faecalis_38_16.fa	38_012_Enterococcus_faecalis_37_118.fa	72
0.89	0.9896	39_003_Enterococcus_faecalis_37_54.fa	60_004_Enterococcus_faecalis_38_16.fa	72
0.88	0.9896	60_004_Enterococcus_faecalis_38_16.fa	39_003_Enterococcus_faecalis_37_54.fa	72
0.99	0.9998	0124A1029_Enterococcus_faecalis_36_130.fa	61_007_Enterococcus_faecalis_37_1422.fa	72
0.93	0.9998	61_007_Enterococcus_faecalis_37_1422.fa	0124A1029_Enterococcus_faecalis_36_130.fa	72
0.81	0.9873	0321A1219_Enterococcus_faecalis__9.fa	61_007_Enterococcus_faecalis_37_1422.fa	72
0.89	0.9873	61_007_Enterococcus_faecalis_37_1422.fa	0321A1219_Enterococcus_faecalis__9.fa	72
0.83	0.9877	0415A0118_Enterococcus_faecalis_38_29.fa	61_007_Enterococcus_faecalis_37_1422.fa	72
0.91	0.9877	61_007_Enterococcus_faecalis_37_1422.fa	0415A0118_Enterococcus_faecalis_38_29.fa	72
0.86	0.9886	0505A0127_Enterococcus_faecalis_38_40.fa	61_007_Enterococcus_faecalis_37_1422.fa	72
0.87	0.9885	61_007_Enterococcus_faecalis_37_1422.fa	0505A0127_Enterococcus_faecalis_38_40.fa	72
0.86	0.9885	0511A0202_Enterococcus_faecalis_37_56.fa	61_007_Enterococcus_faecalis_37_1422.fa	72
0.87	0.9884	61_007_Enterococcus_faecalis_37_1422.fa	0511A0202_Enterococcus_faecalis_37_56.fa	72
0.87	0.9885	0514A0205_Enterococcus_faecalis_38_23.fa	61_007_Enterococcus_faecalis_37_1422.fa	72
0.85	0.9883	61_007_Enterococcus_faecalis_37_1422.fa	0514A0205_Enterococcus_faecalis_38_23.fa	72
0.86	0.9885	0515A0206_Enterococcus_faecalis_37_20.fa	61_007_Enterococcus_faecalis_37_1422.fa	72
0.86	0.9884	61_007_Enterococcus_faecalis_37_1422.fa	0515A0206_Enterococcus_faecalis_37_20.fa	72
0.86	0.9886	0516A0207_Enterococcus_faecalis_37_84.fa	61_007_Enterococcus_faecalis_37_1422.fa	72
0.86	0.9885	61_007_Enterococcus_faecalis_37_1422.fa	0516A0207_Enterococcus_faecalis_37_84.fa	72
0.86	0.9885	0517A0208_Enterococcus_faecalis_37_253.fa	61_007_Enterococcus_faecalis_37_1422.fa	72
0.86	0.9885	61_007_Enterococcus_faecalis_37_1422.fa	0517A0208_Enterococcus_faecalis_37_253.fa	72
0.86	0.9886	0518A0209_Enterococcus_faecalis_37_223.fa	61_007_Enterococcus_faecalis_37_1422.fa	72
0.86	0.9885	61_007_Enterococcus_faecalis_37_1422.fa	0518A0209_Enterococcus_faecalis_37_223.fa	72
0.87	0.9881	0519A0210_Enterococcus_faecalis_37_393.fa	61_007_Enterococcus_faecalis_37_1422.fa	72
0.85	0.988	61_007_Enterococcus_faecalis_37_1422.fa	0519A0210_Enterococcus_faecalis_37_393.fa	72
0.87	0.9884	0520A0211_Enterococcus_faecalis_37_195.fa	61_007_Enterococcus_faecalis_37_1422.fa	72
0.85	0.9883	61_007_Enterococcus_faecalis_37_1422.fa	0520A0211_Enterococcus_faecalis_37_195.fa	72
0.86	0.9882	0521A0212_Enterococcus_faecalis_37_88.fa	61_007_Enterococcus_faecalis_37_1422.fa	72
0.86	0.9881	61_007_Enterococcus_faecalis_37_1422.fa	0521A0212_Enterococcus_faecalis_37_88.fa	72
0.86	0.9885	0522A0213_Enterococcus_faecalis_37_181.fa	61_007_Enterococcus_faecalis_37_1422.fa	72
0.86	0.9884	61_007_Enterococcus_faecalis_37_1422.fa	0522A0213_Enterococcus_faecalis_37_181.fa	72
0.86	0.9885	0523A0214_Enterococcus_faecalis_37_732.fa	61_007_Enterococcus_faecalis_37_1422.fa	72
0.86	0.9884	61_007_Enterococcus_faecalis_37_1422.fa	0523A0214_Enterococcus_faecalis_37_732.fa	72
0.87	0.9885	0524A0215_Enterococcus_faecalis_37_280.fa	61_007_Enterococcus_faecalis_37_1422.fa	72
0.85	0.9884	61_007_Enterococcus_faecalis_37_1422.fa	0524A0215_Enterococcus_faecalis_37_280.fa	72
0.86	0.9887	0525A0216_Enterococcus_faecalis_37_334.fa	61_007_Enterococcus_faecalis_37_1422.fa	72
0.87	0.9885	61_007_Enterococcus_faecalis_37_1422.fa	0525A0216_Enterococcus_faecalis_37_334.fa	72
0.86	0.9882	0526A0217_Enterococcus_faecalis_37_500.fa	61_007_Enterococcus_faecalis_37_1422.fa	72
0.86	0.9881	61_007_Enterococcus_faecalis_37_1422.fa	0526A0217_Enterococcus_faecalis_37_500.fa	72
0.87	0.9881	0527A0218_Enterococcus_faecalis_37_119.fa	61_007_Enterococcus_faecalis_37_1422.fa	72
0.86	0.9881	61_007_Enterococcus_faecalis_37_1422.fa	0527A0218_Enterococcus_faecalis_37_119.fa	72
0.87	0.9885	0528A0219_Enterococcus_faecalis_37_57.fa	61_007_Enterococcus_faecalis_37_1422.fa	72
0.86	0.9884	61_007_Enterococcus_faecalis_37_1422.fa	0528A0219_Enterococcus_faecalis_37_57.fa	72
0.94	0.9999	0612A0306_Enterococcus_faecalis_37_60.fa	61_007_Enterococcus_faecalis_37_1422.fa	72
0.99	0.9999	61_007_Enterococcus_faecalis_37_1422.fa	0612A0306_Enterococcus_faecalis_37_60.fa	72
0.85	0.9875	0814A0413_Enterococcus_faecalis__268.fa	61_007_Enterococcus_faecalis_37_1422.fa	72
0.86	0.9874	61_007_Enterococcus_faecalis_37_1422.fa	0814A0413_Enterococcus_faecalis__268.fa	72
0.88	0.9885	0910A0430_Enterococcus_faecalis_37_1487.fa	61_007_Enterococcus_faecalis_37_1422.fa	72
0.88	0.9885	61_007_Enterococcus_faecalis_37_1422.fa	0910A0430_Enterococcus_faecalis_37_1487.fa	72
0.83	0.9882	1021A0622_Enterococcus_faecalis_38_47.fa	61_007_Enterococcus_faecalis_37_1422.fa	72
0.9	0.9883	61_007_Enterococcus_faecalis_37_1422.fa	1021A0622_Enterococcus_faecalis_38_47.fa	72
0.75	0.9869	1030A0701_Enterococcus_faecalis_37_7.fa	61_007_Enterococcus_faecalis_37_1422.fa	72
0.79	0.987	61_007_Enterococcus_faecalis_37_1422.fa	1030A0701_Enterococcus_faecalis_37_7.fa	72
0.84	0.9883	1213A0716_Enterococcus_faecalis_38_183.fa	61_007_Enterococcus_faecalis_37_1422.fa	72
0.9	0.9884	61_007_Enterococcus_faecalis_37_1422.fa	1213A0716_Enterococcus_faecalis_38_183.fa	72
0.86	0.9893	1417A0812_Enterococcus_faecalis_37_10.fa	61_007_Enterococcus_faecalis_37_1422.fa	72
0.9	0.9893	61_007_Enterococcus_faecalis_37_1422.fa	1417A0812_Enterococcus_faecalis_37_10.fa	72
0.87	0.9892	1616A0903_Enterococcus_faecalis_37_15.fa	61_007_Enterococcus_faecalis_37_1422.fa	72
0.9	0.9892	61_007_Enterococcus_faecalis_37_1422.fa	1616A0903_Enterococcus_faecalis_37_15.fa	72
0.84	0.9895	1723A1010_Enterococcus_faecalis_38_8.fa	61_007_Enterococcus_faecalis_37_1422.fa	72
0.9	0.9895	61_007_Enterococcus_faecalis_37_1422.fa	1723A1010_Enterococcus_faecalis_38_8.fa	72
0.76	0.9872	1813A1018_Enterococcus_faecalis_38_7.fa	61_007_Enterococcus_faecalis_37_1422.fa	72
0.87	0.9874	61_007_Enterococcus_faecalis_37_1422.fa	1813A1018_Enterococcus_faecalis_38_7.fa	72
0.88	0.9887	31_020_Enterococcus_faecalis_37_49.fa	61_007_Enterococcus_faecalis_37_1422.fa	72
0.89	0.9888	61_007_Enterococcus_faecalis_37_1422.fa	31_020_Enterococcus_faecalis_37_49.fa	72
0.99	0.9999	35_002_Enterococcus_faecalis_37_29.fa	61_007_Enterococcus_faecalis_37_1422.fa	72
0.96	0.9999	61_007_Enterococcus_faecalis_37_1422.fa	35_002_Enterococcus_faecalis_37_29.fa	72
0.98	1	38_012_Enterococcus_faecalis_37_118.fa	61_007_Enterococcus_faecalis_37_1422.fa	72
0.98	1	61_007_Enterococcus_faecalis_37_1422.fa	38_012_Enterococcus_faecalis_37_118.fa	72
0.96	1	39_003_Enterococcus_faecalis_37_54.fa	61_007_Enterococcus_faecalis_37_1422.fa	72
0.99	1	61_007_Enterococcus_faecalis_37_1422.fa	39_003_Enterococcus_faecalis_37_54.fa	72
0.86	0.9894	60_004_Enterococcus_faecalis_38_16.fa	61_007_Enterococcus_faecalis_37_1422.fa	72
0.89	0.9894	61_007_Enterococcus_faecalis_37_1422.fa	60_004_Enterococcus_faecalis_38_16.fa	72
0.9	0.9885	0124A1029_Enterococcus_faecalis_36_130.fa	64_010_Enterococcus_faecalis_37_18.fa	72
0.83	0.9886	64_010_Enterococcus_faecalis_37_18.fa	0124A1029_Enterococcus_faecalis_36_130.fa	72
0.82	0.9878	0321A1219_Enterococcus_faecalis__9.fa	64_010_Enterococcus_faecalis_37_18.fa	72
0.88	0.9878	64_010_Enterococcus_faecalis_37_18.fa	0321A1219_Enterococcus_faecalis__9.fa	72
0.84	0.9879	0415A0118_Enterococcus_faecalis_38_29.fa	64_010_Enterococcus_faecalis_37_18.fa	72
0.9	0.988	64_010_Enterococcus_faecalis_37_18.fa	0415A0118_Enterococcus_faecalis_38_29.fa	72
0.9	0.9915	0505A0127_Enterococcus_faecalis_38_40.fa	64_010_Enterococcus_faecalis_37_18.fa	72
0.89	0.9915	64_010_Enterococcus_faecalis_37_18.fa	0505A0127_Enterococcus_faecalis_38_40.fa	72
0.9	0.9906	0511A0202_Enterococcus_faecalis_37_56.fa	64_010_Enterococcus_faecalis_37_18.fa	72
0.88	0.9905	64_010_Enterococcus_faecalis_37_18.fa	0511A0202_Enterococcus_faecalis_37_56.fa	72
0.9	0.9904	0514A0205_Enterococcus_faecalis_38_23.fa	64_010_Enterococcus_faecalis_37_18.fa	72
0.87	0.9904	64_010_Enterococcus_faecalis_37_18.fa	0514A0205_Enterococcus_faecalis_38_23.fa	72
0.9	0.9906	0515A0206_Enterococcus_faecalis_37_20.fa	64_010_Enterococcus_faecalis_37_18.fa	72
0.88	0.9905	64_010_Enterococcus_faecalis_37_18.fa	0515A0206_Enterococcus_faecalis_37_20.fa	72
0.9	0.9904	0516A0207_Enterococcus_faecalis_37_84.fa	64_010_Enterococcus_faecalis_37_18.fa	72
0.88	0.9902	64_010_Enterococcus_faecalis_37_18.fa	0516A0207_Enterococcus_faecalis_37_84.fa	72
0.9	0.9904	0517A0208_Enterococcus_faecalis_37_253.fa	64_010_Enterococcus_faecalis_37_18.fa	72
0.89	0.9902	64_010_Enterococcus_faecalis_37_18.fa	0517A0208_Enterococcus_faecalis_37_253.fa	72
0.9	0.9904	0518A0209_Enterococcus_faecalis_37_223.fa	64_010_Enterococcus_faecalis_37_18.fa	72
0.88	0.9903	64_010_Enterococcus_faecalis_37_18.fa	0518A0209_Enterococcus_faecalis_37_223.fa	72
0.91	0.9905	0519A0210_Enterococcus_faecalis_37_393.fa	64_010_Enterococcus_faecalis_37_18.fa	72
0.86	0.9904	64_010_Enterococcus_faecalis_37_18.fa	0519A0210_Enterococcus_faecalis_37_393.fa	72
0.9	0.9902	0520A0211_Enterococcus_faecalis_37_195.fa	64_010_Enterococcus_faecalis_37_18.fa	72
0.87	0.9901	64_010_Enterococcus_faecalis_37_18.fa	0520A0211_Enterococcus_faecalis_37_195.fa	72
0.9	0.9906	0521A0212_Enterococcus_faecalis_37_88.fa	64_010_Enterococcus_faecalis_37_18.fa	72
0.88	0.9906	64_010_Enterococcus_faecalis_37_18.fa	0521A0212_Enterococcus_faecalis_37_88.fa	72
0.9	0.9906	0522A0213_Enterococcus_faecalis_37_181.fa	64_010_Enterococcus_faecalis_37_18.fa	72
0.88	0.9906	64_010_Enterococcus_faecalis_37_18.fa	0522A0213_Enterococcus_faecalis_37_181.fa	72
0.9	0.9904	0523A0214_Enterococcus_faecalis_37_732.fa	64_010_Enterococcus_faecalis_37_18.fa	72
0.88	0.9903	64_010_Enterococcus_faecalis_37_18.fa	0523A0214_Enterococcus_faecalis_37_732.fa	72
0.9	0.9904	0524A0215_Enterococcus_faecalis_37_280.fa	64_010_Enterococcus_faecalis_37_18.fa	72
0.87	0.9904	64_010_Enterococcus_faecalis_37_18.fa	0524A0215_Enterococcus_faecalis_37_280.fa	72
0.9	0.9905	0525A0216_Enterococcus_faecalis_37_334.fa	64_010_Enterococcus_faecalis_37_18.fa	72
0.89	0.9903	64_010_Enterococcus_faecalis_37_18.fa	0525A0216_Enterococcus_faecalis_37_334.fa	72
0.9	0.9904	0526A0217_Enterococcus_faecalis_37_500.fa	64_010_Enterococcus_faecalis_37_18.fa	72
0.88	0.9902	64_010_Enterococcus_faecalis_37_18.fa	0526A0217_Enterococcus_faecalis_37_500.fa	72
0.9	0.9903	0527A0218_Enterococcus_faecalis_37_119.fa	64_010_Enterococcus_faecalis_37_18.fa	72
0.87	0.9901	64_010_Enterococcus_faecalis_37_18.fa	0527A0218_Enterococcus_faecalis_37_119.fa	72
0.9	0.9903	0528A0219_Enterococcus_faecalis_37_57.fa	64_010_Enterococcus_faecalis_37_18.fa	72
0.87	0.9902	64_010_Enterococcus_faecalis_37_18.fa	0528A0219_Enterococcus_faecalis_37_57.fa	72
0.88	0.9892	0612A0306_Enterococcus_faecalis_37_60.fa	64_010_Enterococcus_faecalis_37_18.fa	72
0.91	0.9893	64_010_Enterococcus_faecalis_37_18.fa	0612A0306_Enterococcus_faecalis_37_60.fa	72
0.89	0.9909	0814A0413_Enterococcus_faecalis__268.fa	64_010_Enterococcus_faecalis_37_18.fa	72
0.88	0.9909	64_010_Enterococcus_faecalis_37_18.fa	0814A0413_Enterococcus_faecalis__268.fa	72
0.97	0.9996	0910A0430_Enterococcus_faecalis_37_1487.fa	64_010_Enterococcus_faecalis_37_18.fa	72
0.95	0.9996	64_010_Enterococcus_faecalis_37_18.fa	0910A0430_Enterococcus_faecalis_37_1487.fa	72
0.86	0.9907	1021A0622_Enterococcus_faecalis_38_47.fa	64_010_Enterococcus_faecalis_37_18.fa	72
0.91	0.9907	64_010_Enterococcus_faecalis_37_18.fa	1021A0622_Enterococcus_faecalis_38_47.fa	72
0.8	0.9918	1030A0701_Enterococcus_faecalis_37_7.fa	64_010_Enterococcus_faecalis_37_18.fa	72
0.82	0.9918	64_010_Enterococcus_faecalis_37_18.fa	1030A0701_Enterococcus_faecalis_37_7.fa	72
0.86	0.9903	1213A0716_Enterococcus_faecalis_38_183.fa	64_010_Enterococcus_faecalis_37_18.fa	72
0.91	0.9903	64_010_Enterococcus_faecalis_37_18.fa	1213A0716_Enterococcus_faecalis_38_183.fa	72
0.96	0.9999	1417A0812_Enterococcus_faecalis_37_10.fa	64_010_Enterococcus_faecalis_37_18.fa	72
0.98	0.9999	64_010_Enterococcus_faecalis_37_18.fa	1417A0812_Enterococcus_faecalis_37_10.fa	72
0.97	0.9996	1616A0903_Enterococcus_faecalis_37_15.fa	64_010_Enterococcus_faecalis_37_18.fa	72
0.99	0.9996	64_010_Enterococcus_faecalis_37_18.fa	1616A0903_Enterococcus_faecalis_37_15.fa	72
0.88	0.9939	1723A1010_Enterococcus_faecalis_38_8.fa	64_010_Enterococcus_faecalis_37_18.fa	72
0.92	0.9939	64_010_Enterococcus_faecalis_37_18.fa	1723A1010_Enterococcus_faecalis_38_8.fa	72
0.78	0.9882	1813A1018_Enterococcus_faecalis_38_7.fa	64_010_Enterococcus_faecalis_37_18.fa	72
0.87	0.9881	64_010_Enterococcus_faecalis_37_18.fa	1813A1018_Enterococcus_faecalis_38_7.fa	72
0.88	0.9912	31_020_Enterococcus_faecalis_37_49.fa	64_010_Enterococcus_faecalis_37_18.fa	72
0.87	0.9912	64_010_Enterococcus_faecalis_37_18.fa	31_020_Enterococcus_faecalis_37_49.fa	72
0.89	0.9891	35_002_Enterococcus_faecalis_37_29.fa	64_010_Enterococcus_faecalis_37_18.fa	72
0.85	0.9891	64_010_Enterococcus_faecalis_37_18.fa	35_002_Enterococcus_faecalis_37_29.fa	72
0.89	0.9893	38_012_Enterococcus_faecalis_37_118.fa	64_010_Enterococcus_faecalis_37_18.fa	72
0.88	0.9893	64_010_Enterococcus_faecalis_37_18.fa	38_012_Enterococcus_faecalis_37_118.fa	72
0.89	0.9893	39_003_Enterococcus_faecalis_37_54.fa	64_010_Enterococcus_faecalis_37_18.fa	72
0.89	0.9893	64_010_Enterococcus_faecalis_37_18.fa	39_003_Enterococcus_faecalis_37_54.fa	72
0.91	0.9938	60_004_Enterococcus_faecalis_38_16.fa	64_010_Enterococcus_faecalis_37_18.fa	72
0.92	0.9938	64_010_Enterococcus_faecalis_37_18.fa	60_004_Enterococcus_faecalis_38_16.fa	72
0.89	0.9892	61_007_Enterococcus_faecalis_37_1422.fa	64_010_Enterococcus_faecalis_37_18.fa	72
0.87	0.9892	64_010_Enterococcus_faecalis_37_18.fa	61_007_Enterococcus_faecalis_37_1422.fa	72
0.87	0.9869	0124A1029_Enterococcus_faecalis_36_130.fa	65_007_Enterococcus_faecalis_37_10.fa	72
0.82	0.987	65_007_Enterococcus_faecalis_37_10.fa	0124A1029_Enterococcus_faecalis_36_130.fa	72
0.78	0.9882	0321A1219_Enterococcus_faecalis__9.fa	65_007_Enterococcus_faecalis_37_10.fa	72
0.85	0.9881	65_007_Enterococcus_faecalis_37_10.fa	0321A1219_Enterococcus_faecalis__9.fa	72
0.79	0.9884	0415A0118_Enterococcus_faecalis_38_29.fa	65_007_Enterococcus_faecalis_37_10.fa	72
0.87	0.9884	65_007_Enterococcus_faecalis_37_10.fa	0415A0118_Enterococcus_faecalis_38_29.fa	72
0.85	0.9915	0505A0127_Enterococcus_faecalis_38_40.fa	65_007_Enterococcus_faecalis_37_10.fa	72
0.86	0.9915	65_007_Enterococcus_faecalis_37_10.fa	0505A0127_Enterococcus_faecalis_38_40.fa	72
0.85	0.9912	0511A0202_Enterococcus_faecalis_37_56.fa	65_007_Enterococcus_faecalis_37_10.fa	72
0.86	0.9912	65_007_Enterococcus_faecalis_37_10.fa	0511A0202_Enterococcus_faecalis_37_56.fa	72
0.87	0.9913	0514A0205_Enterococcus_faecalis_38_23.fa	65_007_Enterococcus_faecalis_37_10.fa	72
0.85	0.9912	65_007_Enterococcus_faecalis_37_10.fa	0514A0205_Enterococcus_faecalis_38_23.fa	72
0.86	0.9912	0515A0206_Enterococcus_faecalis_37_20.fa	65_007_Enterococcus_faecalis_37_10.fa	72
0.86	0.9912	65_007_Enterococcus_faecalis_37_10.fa	0515A0206_Enterococcus_faecalis_37_20.fa	72
0.86	0.9915	0516A0207_Enterococcus_faecalis_37_84.fa	65_007_Enterococcus_faecalis_37_10.fa	72
0.85	0.9915	65_007_Enterococcus_faecalis_37_10.fa	0516A0207_Enterococcus_faecalis_37_84.fa	72
0.85	0.9914	0517A0208_Enterococcus_faecalis_37_253.fa	65_007_Enterococcus_faecalis_37_10.fa	72
0.86	0.9913	65_007_Enterococcus_faecalis_37_10.fa	0517A0208_Enterococcus_faecalis_37_253.fa	72
0.86	0.9915	0518A0209_Enterococcus_faecalis_37_223.fa	65_007_Enterococcus_faecalis_37_10.fa	72
0.85	0.9915	65_007_Enterococcus_faecalis_37_10.fa	0518A0209_Enterococcus_faecalis_37_223.fa	72
0.87	0.9911	0519A0210_Enterococcus_faecalis_37_393.fa	65_007_Enterococcus_faecalis_37_10.fa	72
0.85	0.991	65_007_Enterococcus_faecalis_37_10.fa	0519A0210_Enterococcus_faecalis_37_393.fa	72
0.87	0.9912	0520A0211_Enterococcus_faecalis_37_195.fa	65_007_Enterococcus_faecalis_37_10.fa	72
0.85	0.9912	65_007_Enterococcus_faecalis_37_10.fa	0520A0211_Enterococcus_faecalis_37_195.fa	72
0.86	0.9913	0521A0212_Enterococcus_faecalis_37_88.fa	65_007_Enterococcus_faecalis_37_10.fa	72
0.85	0.9913	65_007_Enterococcus_faecalis_37_10.fa	0521A0212_Enterococcus_faecalis_37_88.fa	72
0.86	0.9913	0522A0213_Enterococcus_faecalis_37_181.fa	65_007_Enterococcus_faecalis_37_10.fa	72
0.86	0.9913	65_007_Enterococcus_faecalis_37_10.fa	0522A0213_Enterococcus_faecalis_37_181.fa	72
0.85	0.991	0523A0214_Enterococcus_faecalis_37_732.fa	65_007_Enterococcus_faecalis_37_10.fa	72
0.85	0.9909	65_007_Enterococcus_faecalis_37_10.fa	0523A0214_Enterococcus_faecalis_37_732.fa	72
0.87	0.9914	0524A0215_Enterococcus_faecalis_37_280.fa	65_007_Enterococcus_faecalis_37_10.fa	72
0.85	0.9913	65_007_Enterococcus_faecalis_37_10.fa	0524A0215_Enterococcus_faecalis_37_280.fa	72
0.85	0.9915	0525A0216_Enterococcus_faecalis_37_334.fa	65_007_Enterococcus_faecalis_37_10.fa	72
0.86	0.9915	65_007_Enterococcus_faecalis_37_10.fa	0525A0216_Enterococcus_faecalis_37_334.fa	72
0.86	0.9911	0526A0217_Enterococcus_faecalis_37_500.fa	65_007_Enterococcus_faecalis_37_10.fa	72
0.85	0.9911	65_007_Enterococcus_faecalis_37_10.fa	0526A0217_Enterococcus_faecalis_37_500.fa	72
0.87	0.9911	0527A0218_Enterococcus_faecalis_37_119.fa	65_007_Enterococcus_faecalis_37_10.fa	72
0.85	0.991	65_007_Enterococcus_faecalis_37_10.fa	0527A0218_Enterococcus_faecalis_37_119.fa	72
0.87	0.9912	0528A0219_Enterococcus_faecalis_37_57.fa	65_007_Enterococcus_faecalis_37_10.fa	72
0.85	0.9911	65_007_Enterococcus_faecalis_37_10.fa	0528A0219_Enterococcus_faecalis_37_57.fa	72
0.83	0.9894	0612A0306_Enterococcus_faecalis_37_60.fa	65_007_Enterococcus_faecalis_37_10.fa	72
0.87	0.9894	65_007_Enterococcus_faecalis_37_10.fa	0612A0306_Enterococcus_faecalis_37_60.fa	72
0.85	0.9914	0814A0413_Enterococcus_faecalis__268.fa	65_007_Enterococcus_faecalis_37_10.fa	72
0.85	0.9914	65_007_Enterococcus_faecalis_37_10.fa	0814A0413_Enterococcus_faecalis__268.fa	72
0.94	0.9998	0910A0430_Enterococcus_faecalis_37_1487.fa	65_007_Enterococcus_faecalis_37_10.fa	72
0.93	0.9998	65_007_Enterococcus_faecalis_37_10.fa	0910A0430_Enterococcus_faecalis_37_1487.fa	72
0.81	0.9908	1021A0622_Enterococcus_faecalis_38_47.fa	65_007_Enterococcus_faecalis_37_10.fa	72
0.88	0.9908	65_007_Enterococcus_faecalis_37_10.fa	1021A0622_Enterococcus_faecalis_38_47.fa	72
0.78	0.992	1030A0701_Enterococcus_faecalis_37_7.fa	65_007_Enterococcus_faecalis_37_10.fa	72
0.82	0.992	65_007_Enterococcus_faecalis_37_10.fa	1030A0701_Enterococcus_faecalis_37_7.fa	72
0.81	0.9898	1213A0716_Enterococcus_faecalis_38_183.fa	65_007_Enterococcus_faecalis_37_10.fa	72
0.88	0.9899	65_007_Enterococcus_faecalis_37_10.fa	1213A0716_Enterococcus_faecalis_38_183.fa	72
0.91	0.9998	1417A0812_Enterococcus_faecalis_37_10.fa	65_007_Enterococcus_faecalis_37_10.fa	72
0.94	0.9998	65_007_Enterococcus_faecalis_37_10.fa	1417A0812_Enterococcus_faecalis_37_10.fa	72
0.92	0.9998	1616A0903_Enterococcus_faecalis_37_15.fa	65_007_Enterococcus_faecalis_37_10.fa	72
0.95	0.9998	65_007_Enterococcus_faecalis_37_10.fa	1616A0903_Enterococcus_faecalis_37_15.fa	72
0.84	0.9936	1723A1010_Enterococcus_faecalis_38_8.fa	65_007_Enterococcus_faecalis_37_10.fa	72
0.89	0.9936	65_007_Enterococcus_faecalis_37_10.fa	1723A1010_Enterococcus_faecalis_38_8.fa	72
0.75	0.9892	1813A1018_Enterococcus_faecalis_38_7.fa	65_007_Enterococcus_faecalis_37_10.fa	72
0.85	0.9891	65_007_Enterococcus_faecalis_37_10.fa	1813A1018_Enterococcus_faecalis_38_7.fa	72
0.83	0.9912	31_020_Enterococcus_faecalis_37_49.fa	65_007_Enterococcus_faecalis_37_10.fa	72
0.84	0.9912	65_007_Enterococcus_faecalis_37_10.fa	31_020_Enterococcus_faecalis_37_49.fa	72
0.85	0.9881	35_002_Enterococcus_faecalis_37_29.fa	65_007_Enterococcus_faecalis_37_10.fa	72
0.83	0.9881	65_007_Enterococcus_faecalis_37_10.fa	35_002_Enterococcus_faecalis_37_29.fa	72
0.86	0.989	38_012_Enterococcus_faecalis_37_118.fa	65_007_Enterococcus_faecalis_37_10.fa	72
0.86	0.9889	65_007_Enterococcus_faecalis_37_10.fa	38_012_Enterococcus_faecalis_37_118.fa	72
0.84	0.9893	39_003_Enterococcus_faecalis_37_54.fa	65_007_Enterococcus_faecalis_37_10.fa	72
0.86	0.9893	65_007_Enterococcus_faecalis_37_10.fa	39_003_Enterococcus_faecalis_37_54.fa	72
0.87	0.9936	60_004_Enterococcus_faecalis_38_16.fa	65_007_Enterococcus_faecalis_37_10.fa	72
0.9	0.9936	65_007_Enterococcus_faecalis_37_10.fa	60_004_Enterococcus_faecalis_38_16.fa	72
0.85	0.9894	61_007_Enterococcus_faecalis_37_1422.fa	65_007_Enterococcus_faecalis_37_10.fa	72
0.85	0.9894	65_007_Enterococcus_faecalis_37_10.fa	61_007_Enterococcus_faecalis_37_1422.fa	72
0.93	0.9995	64_010_Enterococcus_faecalis_37_18.fa	65_007_Enterococcus_faecalis_37_10.fa	72
0.95	0.9995	65_007_Enterococcus_faecalis_37_10.fa	64_010_Enterococcus_faecalis_37_18.fa	72
0.85	0.9836	0124A1029_Enterococcus_faecalis_36_130.fa	66_008_Enterococcus_faecalis_37_368.fa	72
0.82	0.9837	66_008_Enterococcus_faecalis_37_368.fa	0124A1029_Enterococcus_faecalis_36_130.fa	72
0.79	0.9868	0321A1219_Enterococcus_faecalis__9.fa	66_008_Enterococcus_faecalis_37_368.fa	72
0.88	0.9869	66_008_Enterococcus_faecalis_37_368.fa	0321A1219_Enterococcus_faecalis__9.fa	72
0.81	0.9875	0415A0118_Enterococcus_faecalis_38_29.fa	66_008_Enterococcus_faecalis_37_368.fa	72
0.91	0.9876	66_008_Enterococcus_faecalis_37_368.fa	0415A0118_Enterococcus_faecalis_38_29.fa	72
0.88	0.99	0505A0127_Enterococcus_faecalis_38_40.fa	66_008_Enterococcus_faecalis_37_368.fa	72
0.91	0.99	66_008_Enterococcus_faecalis_37_368.fa	0505A0127_Enterococcus_faecalis_38_40.fa	72
0.88	0.9889	0511A0202_Enterococcus_faecalis_37_56.fa	66_008_Enterococcus_faecalis_37_368.fa	72
0.9	0.9889	66_008_Enterococcus_faecalis_37_368.fa	0511A0202_Enterococcus_faecalis_37_56.fa	72
0.89	0.989	0514A0205_Enterococcus_faecalis_38_23.fa	66_008_Enterococcus_faecalis_37_368.fa	72
0.89	0.989	66_008_Enterococcus_faecalis_37_368.fa	0514A0205_Enterococcus_faecalis_38_23.fa	72
0.88	0.9889	0515A0206_Enterococcus_faecalis_37_20.fa	66_008_Enterococcus_faecalis_37_368.fa	72
0.9	0.9889	66_008_Enterococcus_faecalis_37_368.fa	0515A0206_Enterococcus_faecalis_37_20.fa	72
0.88	0.9889	0516A0207_Enterococcus_faecalis_37_84.fa	66_008_Enterococcus_faecalis_37_368.fa	72
0.9	0.9888	66_008_Enterococcus_faecalis_37_368.fa	0516A0207_Enterococcus_faecalis_37_84.fa	72
0.88	0.9889	0517A0208_Enterococcus_faecalis_37_253.fa	66_008_Enterococcus_faecalis_37_368.fa	72
0.9	0.9889	66_008_Enterococcus_faecalis_37_368.fa	0517A0208_Enterococcus_faecalis_37_253.fa	72
0.88	0.9889	0518A0209_Enterococcus_faecalis_37_223.fa	66_008_Enterococcus_faecalis_37_368.fa	72
0.9	0.9888	66_008_Enterococcus_faecalis_37_368.fa	0518A0209_Enterococcus_faecalis_37_223.fa	72
0.89	0.9886	0519A0210_Enterococcus_faecalis_37_393.fa	66_008_Enterococcus_faecalis_37_368.fa	72
0.88	0.9887	66_008_Enterococcus_faecalis_37_368.fa	0519A0210_Enterococcus_faecalis_37_393.fa	72
0.89	0.9888	0520A0211_Enterococcus_faecalis_37_195.fa	66_008_Enterococcus_faecalis_37_368.fa	72
0.89	0.9887	66_008_Enterococcus_faecalis_37_368.fa	0520A0211_Enterococcus_faecalis_37_195.fa	72
0.88	0.9889	0521A0212_Enterococcus_faecalis_37_88.fa	66_008_Enterococcus_faecalis_37_368.fa	72
0.9	0.989	66_008_Enterococcus_faecalis_37_368.fa	0521A0212_Enterococcus_faecalis_37_88.fa	72
0.88	0.989	0522A0213_Enterococcus_faecalis_37_181.fa	66_008_Enterococcus_faecalis_37_368.fa	72
0.9	0.989	66_008_Enterococcus_faecalis_37_368.fa	0522A0213_Enterococcus_faecalis_37_181.fa	72
0.88	0.989	0523A0214_Enterococcus_faecalis_37_732.fa	66_008_Enterococcus_faecalis_37_368.fa	72
0.9	0.989	66_008_Enterococcus_faecalis_37_368.fa	0523A0214_Enterococcus_faecalis_37_732.fa	72
0.89	0.9889	0524A0215_Enterococcus_faecalis_37_280.fa	66_008_Enterococcus_faecalis_37_368.fa	72
0.89	0.989	66_008_Enterococcus_faecalis_37_368.fa	0524A0215_Enterococcus_faecalis_37_280.fa	72
0.88	0.989	0525A0216_Enterococcus_faecalis_37_334.fa	66_008_Enterococcus_faecalis_37_368.fa	72
0.91	0.9889	66_008_Enterococcus_faecalis_37_368.fa	0525A0216_Enterococcus_faecalis_37_334.fa	72
0.88	0.9888	0526A0217_Enterococcus_faecalis_37_500.fa	66_008_Enterococcus_faecalis_37_368.fa	72
0.9	0.9887	66_008_Enterococcus_faecalis_37_368.fa	0526A0217_Enterococcus_faecalis_37_500.fa	72
0.89	0.9886	0527A0218_Enterococcus_faecalis_37_119.fa	66_008_Enterococcus_faecalis_37_368.fa	72
0.89	0.9885	66_008_Enterococcus_faecalis_37_368.fa	0527A0218_Enterococcus_faecalis_37_119.fa	72
0.89	0.9889	0528A0219_Enterococcus_faecalis_37_57.fa	66_008_Enterococcus_faecalis_37_368.fa	72
0.89	0.989	66_008_Enterococcus_faecalis_37_368.fa	0528A0219_Enterococcus_faecalis_37_57.fa	72
0.82	0.9862	0612A0306_Enterococcus_faecalis_37_60.fa	66_008_Enterococcus_faecalis_37_368.fa	72
0.89	0.9862	66_008_Enterococcus_faecalis_37_368.fa	0612A0306_Enterococcus_faecalis_37_60.fa	72
0.87	0.9914	0814A0413_Enterococcus_faecalis__268.fa	66_008_Enterococcus_faecalis_37_368.fa	72
0.89	0.9914	66_008_Enterococcus_faecalis_37_368.fa	0814A0413_Enterococcus_faecalis__268.fa	72
0.89	0.9907	0910A0430_Enterococcus_faecalis_37_1487.fa	66_008_Enterococcus_faecalis_37_368.fa	72
0.91	0.9907	66_008_Enterococcus_faecalis_37_368.fa	0910A0430_Enterococcus_faecalis_37_1487.fa	72
0.83	0.9905	1021A0622_Enterococcus_faecalis_38_47.fa	66_008_Enterococcus_faecalis_37_368.fa	72
0.92	0.9906	66_008_Enterococcus_faecalis_37_368.fa	1021A0622_Enterococcus_faecalis_38_47.fa	72
0.83	0.9989	1030A0701_Enterococcus_faecalis_37_7.fa	66_008_Enterococcus_faecalis_37_368.fa	72
0.89	0.9989	66_008_Enterococcus_faecalis_37_368.fa	1030A0701_Enterococcus_faecalis_37_7.fa	72
0.84	0.9918	1213A0716_Enterococcus_faecalis_38_183.fa	66_008_Enterococcus_faecalis_37_368.fa	72
0.94	0.9918	66_008_Enterococcus_faecalis_37_368.fa	1213A0716_Enterococcus_faecalis_38_183.fa	72
0.86	0.9908	1417A0812_Enterococcus_faecalis_37_10.fa	66_008_Enterococcus_faecalis_37_368.fa	72
0.92	0.9908	66_008_Enterococcus_faecalis_37_368.fa	1417A0812_Enterococcus_faecalis_37_10.fa	72
0.87	0.9906	1616A0903_Enterococcus_faecalis_37_15.fa	66_008_Enterococcus_faecalis_37_368.fa	72
0.92	0.9906	66_008_Enterococcus_faecalis_37_368.fa	1616A0903_Enterococcus_faecalis_37_15.fa	72
0.82	0.9919	1723A1010_Enterococcus_faecalis_38_8.fa	66_008_Enterococcus_faecalis_37_368.fa	72
0.9	0.9919	66_008_Enterococcus_faecalis_37_368.fa	1723A1010_Enterococcus_faecalis_38_8.fa	72
0.74	0.9882	1813A1018_Enterococcus_faecalis_38_7.fa	66_008_Enterococcus_faecalis_37_368.fa	72
0.86	0.9881	66_008_Enterococcus_faecalis_37_368.fa	1813A1018_Enterococcus_faecalis_38_7.fa	72
0.86	0.9912	31_020_Enterococcus_faecalis_37_49.fa	66_008_Enterococcus_faecalis_37_368.fa	72
0.89	0.9912	66_008_Enterococcus_faecalis_37_368.fa	31_020_Enterococcus_faecalis_37_49.fa	72
0.84	0.9848	35_002_Enterococcus_faecalis_37_29.fa	66_008_Enterococcus_faecalis_37_368.fa	72
0.84	0.9847	66_008_Enterococcus_faecalis_37_368.fa	35_002_Enterococcus_faecalis_37_29.fa	72
0.84	0.9857	38_012_Enterococcus_faecalis_37_118.fa	66_008_Enterococcus_faecalis_37_368.fa	72
0.86	0.9856	66_008_Enterococcus_faecalis_37_368.fa	38_012_Enterococcus_faecalis_37_118.fa	72
0.83	0.9862	39_003_Enterococcus_faecalis_37_54.fa	66_008_Enterococcus_faecalis_37_368.fa	72
0.88	0.9861	66_008_Enterococcus_faecalis_37_368.fa	39_003_Enterococcus_faecalis_37_54.fa	72
0.84	0.9913	60_004_Enterococcus_faecalis_38_16.fa	66_008_Enterococcus_faecalis_37_368.fa	72
0.89	0.9913	66_008_Enterococcus_faecalis_37_368.fa	60_004_Enterococcus_faecalis_38_16.fa	72
0.84	0.986	61_007_Enterococcus_faecalis_37_1422.fa	66_008_Enterococcus_faecalis_37_368.fa	72
0.86	0.9859	66_008_Enterococcus_faecalis_37_368.fa	61_007_Enterococcus_faecalis_37_1422.fa	72
0.87	0.9906	64_010_Enterococcus_faecalis_37_18.fa	66_008_Enterococcus_faecalis_37_368.fa	72
0.91	0.9906	66_008_Enterococcus_faecalis_37_368.fa	64_010_Enterococcus_faecalis_37_18.fa	72
0.86	0.9909	65_007_Enterococcus_faecalis_37_10.fa	66_008_Enterococcus_faecalis_37_368.fa	72
0.88	0.9909	66_008_Enterococcus_faecalis_37_368.fa	65_007_Enterococcus_faecalis_37_10.fa	72
0.89	0.9864	0124A1029_Enterococcus_faecalis_36_130.fa	71_014_Enterococcus_faecalis_37_16.fa	72
0.85	0.9865	71_014_Enterococcus_faecalis_37_16.fa	0124A1029_Enterococcus_faecalis_36_130.fa	72
0.81	0.9881	0321A1219_Enterococcus_faecalis__9.fa	71_014_Enterococcus_faecalis_37_16.fa	72
0.89	0.988	71_014_Enterococcus_faecalis_37_16.fa	0321A1219_Enterococcus_faecalis__9.fa	72
0.82	0.9882	0415A0118_Enterococcus_faecalis_38_29.fa	71_014_Enterococcus_faecalis_37_16.fa	72
0.91	0.9882	71_014_Enterococcus_faecalis_37_16.fa	0415A0118_Enterococcus_faecalis_38_29.fa	72
0.86	0.9891	0505A0127_Enterococcus_faecalis_38_40.fa	71_014_Enterococcus_faecalis_37_16.fa	72
0.88	0.9891	71_014_Enterococcus_faecalis_37_16.fa	0505A0127_Enterococcus_faecalis_38_40.fa	72
0.87	0.9881	0511A0202_Enterococcus_faecalis_37_56.fa	71_014_Enterococcus_faecalis_37_16.fa	72
0.88	0.9881	71_014_Enterococcus_faecalis_37_16.fa	0511A0202_Enterococcus_faecalis_37_56.fa	72
0.88	0.988	0514A0205_Enterococcus_faecalis_38_23.fa	71_014_Enterococcus_faecalis_37_16.fa	72
0.87	0.988	71_014_Enterococcus_faecalis_37_16.fa	0514A0205_Enterococcus_faecalis_38_23.fa	72
0.87	0.9881	0515A0206_Enterococcus_faecalis_37_20.fa	71_014_Enterococcus_faecalis_37_16.fa	72
0.88	0.9881	71_014_Enterococcus_faecalis_37_16.fa	0515A0206_Enterococcus_faecalis_37_20.fa	72
0.87	0.988	0516A0207_Enterococcus_faecalis_37_84.fa	71_014_Enterococcus_faecalis_37_16.fa	72
0.88	0.988	71_014_Enterococcus_faecalis_37_16.fa	0516A0207_Enterococcus_faecalis_37_84.fa	72
0.87	0.9881	0517A0208_Enterococcus_faecalis_37_253.fa	71_014_Enterococcus_faecalis_37_16.fa	72
0.88	0.9881	71_014_Enterococcus_faecalis_37_16.fa	0517A0208_Enterococcus_faecalis_37_253.fa	72
0.87	0.988	0518A0209_Enterococcus_faecalis_37_223.fa	71_014_Enterococcus_faecalis_37_16.fa	72
0.88	0.988	71_014_Enterococcus_faecalis_37_16.fa	0518A0209_Enterococcus_faecalis_37_223.fa	72
0.88	0.988	0519A0210_Enterococcus_faecalis_37_393.fa	71_014_Enterococcus_faecalis_37_16.fa	72
0.87	0.988	71_014_Enterococcus_faecalis_37_16.fa	0519A0210_Enterococcus_faecalis_37_393.fa	72
0.88	0.9881	0520A0211_Enterococcus_faecalis_37_195.fa	71_014_Enterococcus_faecalis_37_16.fa	72
0.87	0.9881	71_014_Enterococcus_faecalis_37_16.fa	0520A0211_Enterococcus_faecalis_37_195.fa	72
0.87	0.9881	0521A0212_Enterococcus_faecalis_37_88.fa	71_014_Enterococcus_faecalis_37_16.fa	72
0.88	0.9881	71_014_Enterococcus_faecalis_37_16.fa	0521A0212_Enterococcus_faecalis_37_88.fa	72
0.87	0.9881	0522A0213_Enterococcus_faecalis_37_181.fa	71_014_Enterococcus_faecalis_37_16.fa	72
0.88	0.9881	71_014_Enterococcus_faecalis_37_16.fa	0522A0213_Enterococcus_faecalis_37_181.fa	72
0.87	0.9881	0523A0214_Enterococcus_faecalis_37_732.fa	71_014_Enterococcus_faecalis_37_16.fa	72
0.87	0.9881	71_014_Enterococcus_faecalis_37_16.fa	0523A0214_Enterococcus_faecalis_37_732.fa	72
0.88	0.988	0524A0215_Enterococcus_faecalis_37_280.fa	71_014_Enterococcus_faecalis_37_16.fa	72
0.87	0.988	71_014_Enterococcus_faecalis_37_16.fa	0524A0215_Enterococcus_faecalis_37_280.fa	72
0.87	0.9884	0525A0216_Enterococcus_faecalis_37_334.fa	71_014_Enterococcus_faecalis_37_16.fa	72
0.89	0.9884	71_014_Enterococcus_faecalis_37_16.fa	0525A0216_Enterococcus_faecalis_37_334.fa	72
0.87	0.9881	0526A0217_Enterococcus_faecalis_37_500.fa	71_014_Enterococcus_faecalis_37_16.fa	72
0.87	0.9881	71_014_Enterococcus_faecalis_37_16.fa	0526A0217_Enterococcus_faecalis_37_500.fa	72
0.88	0.9882	0527A0218_Enterococcus_faecalis_37_119.fa	71_014_Enterococcus_faecalis_37_16.fa	72
0.87	0.9882	71_014_Enterococcus_faecalis_37_16.fa	0527A0218_Enterococcus_faecalis_37_119.fa	72
0.88	0.9882	0528A0219_Enterococcus_faecalis_37_57.fa	71_014_Enterococcus_faecalis_37_16.fa	72
0.87	0.9882	71_014_Enterococcus_faecalis_37_16.fa	0528A0219_Enterococcus_faecalis_37_57.fa	72
0.84	0.9878	0612A0306_Enterococcus_faecalis_37_60.fa	71_014_Enterococcus_faecalis_37_16.fa	72
0.9	0.9878	71_014_Enterococcus_faecalis_37_16.fa	0612A0306_Enterococcus_faecalis_37_60.fa	72
0.85	0.9882	0814A0413_Enterococcus_faecalis__268.fa	71_014_Enterococcus_faecalis_37_16.fa	72
0.86	0.988	71_014_Enterococcus_faecalis_37_16.fa	0814A0413_Enterococcus_faecalis__268.fa	72
0.87	0.9874	0910A0430_Enterococcus_faecalis_37_1487.fa	71_014_Enterococcus_faecalis_37_16.fa	72
0.88	0.9874	71_014_Enterococcus_faecalis_37_16.fa	0910A0430_Enterococcus_faecalis_37_1487.fa	72
0.84	0.9888	1021A0622_Enterococcus_faecalis_38_47.fa	71_014_Enterococcus_faecalis_37_16.fa	72
0.92	0.9889	71_014_Enterococcus_faecalis_37_16.fa	1021A0622_Enterococcus_faecalis_38_47.fa	72
0.76	0.9877	1030A0701_Enterococcus_faecalis_37_7.fa	71_014_Enterococcus_faecalis_37_16.fa	72
0.81	0.9875	71_014_Enterococcus_faecalis_37_16.fa	1030A0701_Enterococcus_faecalis_37_7.fa	72
0.82	0.9891	1213A0716_Enterococcus_faecalis_38_183.fa	71_014_Enterococcus_faecalis_37_16.fa	72
0.9	0.9891	71_014_Enterococcus_faecalis_37_16.fa	1213A0716_Enterococcus_faecalis_38_183.fa	72
0.85	0.9882	1417A0812_Enterococcus_faecalis_37_10.fa	71_014_Enterococcus_faecalis_37_16.fa	72
0.89	0.9882	71_014_Enterococcus_faecalis_37_16.fa	1417A0812_Enterococcus_faecalis_37_10.fa	72
0.86	0.9881	1616A0903_Enterococcus_faecalis_37_15.fa	71_014_Enterococcus_faecalis_37_16.fa	72
0.89	0.9879	71_014_Enterococcus_faecalis_37_16.fa	1616A0903_Enterococcus_faecalis_37_15.fa	72
0.82	0.9884	1723A1010_Enterococcus_faecalis_38_8.fa	71_014_Enterococcus_faecalis_37_16.fa	72
0.89	0.9882	71_014_Enterococcus_faecalis_37_16.fa	1723A1010_Enterococcus_faecalis_38_8.fa	72
0.78	0.9915	1813A1018_Enterococcus_faecalis_38_7.fa	71_014_Enterococcus_faecalis_37_16.fa	72
0.89	0.9914	71_014_Enterococcus_faecalis_37_16.fa	1813A1018_Enterococcus_faecalis_38_7.fa	72
0.87	0.9898	31_020_Enterococcus_faecalis_37_49.fa	71_014_Enterococcus_faecalis_37_16.fa	72
0.89	0.9898	71_014_Enterococcus_faecalis_37_16.fa	31_020_Enterococcus_faecalis_37_49.fa	72
0.87	0.9864	35_002_Enterococcus_faecalis_37_29.fa	71_014_Enterococcus_faecalis_37_16.fa	72
0.86	0.9864	71_014_Enterococcus_faecalis_37_16.fa	35_002_Enterococcus_faecalis_37_29.fa	72
0.86	0.9874	38_012_Enterococcus_faecalis_37_118.fa	71_014_Enterococcus_faecalis_37_16.fa	72
0.87	0.9874	71_014_Enterococcus_faecalis_37_16.fa	38_012_Enterococcus_faecalis_37_118.fa	72
0.85	0.9878	39_003_Enterococcus_faecalis_37_54.fa	71_014_Enterococcus_faecalis_37_16.fa	72
0.88	0.9878	71_014_Enterococcus_faecalis_37_16.fa	39_003_Enterococcus_faecalis_37_54.fa	72
0.85	0.988	60_004_Enterococcus_faecalis_38_16.fa	71_014_Enterococcus_faecalis_37_16.fa	72
0.89	0.9878	71_014_Enterococcus_faecalis_37_16.fa	60_004_Enterococcus_faecalis_38_16.fa	72
0.86	0.9878	61_007_Enterococcus_faecalis_37_1422.fa	71_014_Enterococcus_faecalis_37_16.fa	72
0.87	0.9878	71_014_Enterococcus_faecalis_37_16.fa	61_007_Enterococcus_faecalis_37_1422.fa	72
0.85	0.988	64_010_Enterococcus_faecalis_37_18.fa	71_014_Enterococcus_faecalis_37_16.fa	72
0.88	0.988	71_014_Enterococcus_faecalis_37_16.fa	64_010_Enterococcus_faecalis_37_18.fa	72
0.84	0.9878	65_007_Enterococcus_faecalis_37_10.fa	71_014_Enterococcus_faecalis_37_16.fa	72
0.85	0.9879	71_014_Enterococcus_faecalis_37_16.fa	65_007_Enterococcus_faecalis_37_10.fa	72
0.86	0.9876	66_008_Enterococcus_faecalis_37_368.fa	71_014_Enterococcus_faecalis_37_16.fa	72
0.85	0.9875	71_014_Enterococcus_faecalis_37_16.fa	66_008_Enterococcus_faecalis_37_368.fa	72
0.9	0.9872	0124A1029_Enterococcus_faecalis_36_130.fa	88_009_Enterococcus_faecalis_38_113.fa	72
0.78	0.9872	88_009_Enterococcus_faecalis_38_113.fa	0124A1029_Enterococcus_faecalis_36_130.fa	72
0.88	0.9888	0321A1219_Enterococcus_faecalis__9.fa	88_009_Enterococcus_faecalis_38_113.fa	72
0.88	0.9889	88_009_Enterococcus_faecalis_38_113.fa	0321A1219_Enterococcus_faecalis__9.fa	72
0.9	0.989	0415A0118_Enterococcus_faecalis_38_29.fa	88_009_Enterococcus_faecalis_38_113.fa	72
0.91	0.9891	88_009_Enterococcus_faecalis_38_113.fa	0415A0118_Enterococcus_faecalis_38_29.fa	72
0.92	0.9915	0505A0127_Enterococcus_faecalis_38_40.fa	88_009_Enterococcus_faecalis_38_113.fa	72
0.86	0.9915	88_009_Enterococcus_faecalis_38_113.fa	0505A0127_Enterococcus_faecalis_38_40.fa	72
0.92	0.9915	0511A0202_Enterococcus_faecalis_37_56.fa	88_009_Enterococcus_faecalis_38_113.fa	72
0.85	0.9915	88_009_Enterococcus_faecalis_38_113.fa	0511A0202_Enterococcus_faecalis_37_56.fa	72
0.92	0.9914	0514A0205_Enterococcus_faecalis_38_23.fa	88_009_Enterococcus_faecalis_38_113.fa	72
0.84	0.9914	88_009_Enterococcus_faecalis_38_113.fa	0514A0205_Enterococcus_faecalis_38_23.fa	72
0.92	0.9914	0515A0206_Enterococcus_faecalis_37_20.fa	88_009_Enterococcus_faecalis_38_113.fa	72
0.85	0.9914	88_009_Enterococcus_faecalis_38_113.fa	0515A0206_Enterococcus_faecalis_37_20.fa	72
0.92	0.9915	0516A0207_Enterococcus_faecalis_37_84.fa	88_009_Enterococcus_faecalis_38_113.fa	72
0.85	0.9915	88_009_Enterococcus_faecalis_38_113.fa	0516A0207_Enterococcus_faecalis_37_84.fa	72
0.92	0.9915	0517A0208_Enterococcus_faecalis_37_253.fa	88_009_Enterococcus_faecalis_38_113.fa	72
0.85	0.9915	88_009_Enterococcus_faecalis_38_113.fa	0517A0208_Enterococcus_faecalis_37_253.fa	72
0.92	0.9915	0518A0209_Enterococcus_faecalis_37_223.fa	88_009_Enterococcus_faecalis_38_113.fa	72
0.85	0.9915	88_009_Enterococcus_faecalis_38_113.fa	0518A0209_Enterococcus_faecalis_37_223.fa	72
0.92	0.9912	0519A0210_Enterococcus_faecalis_37_393.fa	88_009_Enterococcus_faecalis_38_113.fa	72
0.83	0.9913	88_009_Enterococcus_faecalis_38_113.fa	0519A0210_Enterococcus_faecalis_37_393.fa	72
0.92	0.9915	0520A0211_Enterococcus_faecalis_37_195.fa	88_009_Enterococcus_faecalis_38_113.fa	72
0.83	0.9915	88_009_Enterococcus_faecalis_38_113.fa	0520A0211_Enterococcus_faecalis_37_195.fa	72
0.92	0.9914	0521A0212_Enterococcus_faecalis_37_88.fa	88_009_Enterococcus_faecalis_38_113.fa	72
0.85	0.9914	88_009_Enterococcus_faecalis_38_113.fa	0521A0212_Enterococcus_faecalis_37_88.fa	72
0.92	0.9914	0522A0213_Enterococcus_faecalis_37_181.fa	88_009_Enterococcus_faecalis_38_113.fa	72
0.85	0.9914	88_009_Enterococcus_faecalis_38_113.fa	0522A0213_Enterococcus_faecalis_37_181.fa	72
0.92	0.9914	0523A0214_Enterococcus_faecalis_37_732.fa	88_009_Enterococcus_faecalis_38_113.fa	72
0.85	0.9914	88_009_Enterococcus_faecalis_38_113.fa	0523A0214_Enterococcus_faecalis_37_732.fa	72
0.92	0.9915	0524A0215_Enterococcus_faecalis_37_280.fa	88_009_Enterococcus_faecalis_38_113.fa	72
0.84	0.9915	88_009_Enterococcus_faecalis_38_113.fa	0524A0215_Enterococcus_faecalis_37_280.fa	72
0.92	0.9914	0525A0216_Enterococcus_faecalis_37_334.fa	88_009_Enterococcus_faecalis_38_113.fa	72
0.86	0.9914	88_009_Enterococcus_faecalis_38_113.fa	0525A0216_Enterococcus_faecalis_37_334.fa	72
0.92	0.9915	0526A0217_Enterococcus_faecalis_37_500.fa	88_009_Enterococcus_faecalis_38_113.fa	72
0.85	0.9915	88_009_Enterococcus_faecalis_38_113.fa	0526A0217_Enterococcus_faecalis_37_500.fa	72
0.92	0.9914	0527A0218_Enterococcus_faecalis_37_119.fa	88_009_Enterococcus_faecalis_38_113.fa	72
0.84	0.9914	88_009_Enterococcus_faecalis_38_113.fa	0527A0218_Enterococcus_faecalis_37_119.fa	72
0.92	0.9915	0528A0219_Enterococcus_faecalis_37_57.fa	88_009_Enterococcus_faecalis_38_113.fa	72
0.84	0.9915	88_009_Enterococcus_faecalis_38_113.fa	0528A0219_Enterococcus_faecalis_37_57.fa	72
0.89	0.9885	0612A0306_Enterococcus_faecalis_37_60.fa	88_009_Enterococcus_faecalis_38_113.fa	72
0.87	0.9885	88_009_Enterococcus_faecalis_38_113.fa	0612A0306_Enterococcus_faecalis_37_60.fa	72
0.91	0.9902	0814A0413_Enterococcus_faecalis__268.fa	88_009_Enterococcus_faecalis_38_113.fa	72
0.84	0.9901	88_009_Enterococcus_faecalis_38_113.fa	0814A0413_Enterococcus_faecalis__268.fa	72
0.91	0.9907	0910A0430_Enterococcus_faecalis_37_1487.fa	88_009_Enterococcus_faecalis_38_113.fa	72
0.84	0.9907	88_009_Enterococcus_faecalis_38_113.fa	0910A0430_Enterococcus_faecalis_37_1487.fa	72
0.99	1	1021A0622_Enterococcus_faecalis_38_47.fa	88_009_Enterococcus_faecalis_38_113.fa	72
0.99	1	88_009_Enterococcus_faecalis_38_113.fa	1021A0622_Enterococcus_faecalis_38_47.fa	72
0.8	0.9902	1030A0701_Enterococcus_faecalis_37_7.fa	88_009_Enterococcus_faecalis_38_113.fa	72
0.77	0.9902	88_009_Enterococcus_faecalis_38_113.fa	1030A0701_Enterococcus_faecalis_37_7.fa	72
0.9	0.9898	1213A0716_Enterococcus_faecalis_38_183.fa	88_009_Enterococcus_faecalis_38_113.fa	72
0.9	0.99	88_009_Enterococcus_faecalis_38_113.fa	1213A0716_Enterococcus_faecalis_38_183.fa	72
0.9	0.9907	1417A0812_Enterococcus_faecalis_37_10.fa	88_009_Enterococcus_faecalis_38_113.fa	72
0.86	0.9907	88_009_Enterococcus_faecalis_38_113.fa	1417A0812_Enterococcus_faecalis_37_10.fa	72
0.91	0.9906	1616A0903_Enterococcus_faecalis_37_15.fa	88_009_Enterococcus_faecalis_38_113.fa	72
0.87	0.9906	88_009_Enterococcus_faecalis_38_113.fa	1616A0903_Enterococcus_faecalis_37_15.fa	72
0.88	0.9904	1723A1010_Enterococcus_faecalis_38_8.fa	88_009_Enterococcus_faecalis_38_113.fa	72
0.87	0.9904	88_009_Enterococcus_faecalis_38_113.fa	1723A1010_Enterococcus_faecalis_38_8.fa	72
0.83	0.9898	1813A1018_Enterococcus_faecalis_38_7.fa	88_009_Enterococcus_faecalis_38_113.fa	72
0.87	0.9898	88_009_Enterococcus_faecalis_38_113.fa	1813A1018_Enterococcus_faecalis_38_7.fa	72
0.92	0.9911	31_020_Enterococcus_faecalis_37_49.fa	88_009_Enterococcus_faecalis_38_113.fa	72
0.85	0.9911	88_009_Enterococcus_faecalis_38_113.fa	31_020_Enterococcus_faecalis_37_49.fa	72
0.89	0.9885	35_002_Enterococcus_faecalis_37_29.fa	88_009_Enterococcus_faecalis_38_113.fa	72
0.8	0.9885	88_009_Enterococcus_faecalis_38_113.fa	35_002_Enterococcus_faecalis_37_29.fa	72
0.89	0.9885	38_012_Enterococcus_faecalis_37_118.fa	88_009_Enterococcus_faecalis_38_113.fa	72
0.82	0.9885	88_009_Enterococcus_faecalis_38_113.fa	38_012_Enterococcus_faecalis_37_118.fa	72
0.89	0.9884	39_003_Enterococcus_faecalis_37_54.fa	88_009_Enterococcus_faecalis_38_113.fa	72
0.85	0.9884	88_009_Enterococcus_faecalis_38_113.fa	39_003_Enterococcus_faecalis_37_54.fa	72
0.91	0.9903	60_004_Enterococcus_faecalis_38_16.fa	88_009_Enterococcus_faecalis_38_113.fa	72
0.86	0.9904	88_009_Enterococcus_faecalis_38_113.fa	60_004_Enterococcus_faecalis_38_16.fa	72
0.89	0.9885	61_007_Enterococcus_faecalis_37_1422.fa	88_009_Enterococcus_faecalis_38_113.fa	72
0.82	0.9885	88_009_Enterococcus_faecalis_38_113.fa	61_007_Enterococcus_faecalis_37_1422.fa	72
0.91	0.9902	64_010_Enterococcus_faecalis_37_18.fa	88_009_Enterococcus_faecalis_38_113.fa	72
0.85	0.9902	88_009_Enterococcus_faecalis_38_113.fa	64_010_Enterococcus_faecalis_37_18.fa	72
0.88	0.9907	65_007_Enterococcus_faecalis_37_10.fa	88_009_Enterococcus_faecalis_38_113.fa	72
0.81	0.9907	88_009_Enterococcus_faecalis_38_113.fa	65_007_Enterococcus_faecalis_37_10.fa	72
0.91	0.9906	66_008_Enterococcus_faecalis_37_368.fa	88_009_Enterococcus_faecalis_38_113.fa	72
0.82	0.9906	88_009_Enterococcus_faecalis_38_113.fa	66_008_Enterococcus_faecalis_37_368.fa	72
0.92	0.989	71_014_Enterococcus_faecalis_37_16.fa	88_009_Enterococcus_faecalis_38_113.fa	72
0.84	0.989	88_009_Enterococcus_faecalis_38_113.fa	71_014_Enterococcus_faecalis_37_16.fa	72
0.91	0.9862	0124A1029_Enterococcus_faecalis_36_130.fa	93_004_Enterococcus_faecalis_38_79.fa	72
0.81	0.9862	93_004_Enterococcus_faecalis_38_79.fa	0124A1029_Enterococcus_faecalis_36_130.fa	72
0.84	0.9885	0321A1219_Enterococcus_faecalis__9.fa	93_004_Enterococcus_faecalis_38_79.fa	72
0.87	0.9884	93_004_Enterococcus_faecalis_38_79.fa	0321A1219_Enterococcus_faecalis__9.fa	72
0.86	0.9889	0415A0118_Enterococcus_faecalis_38_29.fa	93_004_Enterococcus_faecalis_38_79.fa	72
0.9	0.9889	93_004_Enterococcus_faecalis_38_79.fa	0415A0118_Enterococcus_faecalis_38_29.fa	72
0.91	0.9917	0505A0127_Enterococcus_faecalis_38_40.fa	93_004_Enterococcus_faecalis_38_79.fa	72
0.87	0.9917	93_004_Enterococcus_faecalis_38_79.fa	0505A0127_Enterococcus_faecalis_38_40.fa	72
0.91	0.9918	0511A0202_Enterococcus_faecalis_37_56.fa	93_004_Enterococcus_faecalis_38_79.fa	72
0.87	0.9918	93_004_Enterococcus_faecalis_38_79.fa	0511A0202_Enterococcus_faecalis_37_56.fa	72
0.92	0.9916	0514A0205_Enterococcus_faecalis_38_23.fa	93_004_Enterococcus_faecalis_38_79.fa	72
0.85	0.9915	93_004_Enterococcus_faecalis_38_79.fa	0514A0205_Enterococcus_faecalis_38_23.fa	72
0.92	0.9918	0515A0206_Enterococcus_faecalis_37_20.fa	93_004_Enterococcus_faecalis_38_79.fa	72
0.87	0.9917	93_004_Enterococcus_faecalis_38_79.fa	0515A0206_Enterococcus_faecalis_37_20.fa	72
0.92	0.9916	0516A0207_Enterococcus_faecalis_37_84.fa	93_004_Enterococcus_faecalis_38_79.fa	72
0.87	0.9914	93_004_Enterococcus_faecalis_38_79.fa	0516A0207_Enterococcus_faecalis_37_84.fa	72
0.92	0.9916	0517A0208_Enterococcus_faecalis_37_253.fa	93_004_Enterococcus_faecalis_38_79.fa	72
0.87	0.9915	93_004_Enterococcus_faecalis_38_79.fa	0517A0208_Enterococcus_faecalis_37_253.fa	72
0.92	0.9916	0518A0209_Enterococcus_faecalis_37_223.fa	93_004_Enterococcus_faecalis_38_79.fa	72
0.87	0.9915	93_004_Enterococcus_faecalis_38_79.fa	0518A0209_Enterococcus_faecalis_37_223.fa	72
0.92	0.9916	0519A0210_Enterococcus_faecalis_37_393.fa	93_004_Enterococcus_faecalis_38_79.fa	72
0.85	0.9916	93_004_Enterococcus_faecalis_38_79.fa	0519A0210_Enterococcus_faecalis_37_393.fa	72
0.92	0.9913	0520A0211_Enterococcus_faecalis_37_195.fa	93_004_Enterococcus_faecalis_38_79.fa	72
0.85	0.9912	93_004_Enterococcus_faecalis_38_79.fa	0520A0211_Enterococcus_faecalis_37_195.fa	72
0.91	0.9918	0521A0212_Enterococcus_faecalis_37_88.fa	93_004_Enterococcus_faecalis_38_79.fa	72
0.86	0.9918	93_004_Enterococcus_faecalis_38_79.fa	0521A0212_Enterococcus_faecalis_37_88.fa	72
0.92	0.9918	0522A0213_Enterococcus_faecalis_37_181.fa	93_004_Enterococcus_faecalis_38_79.fa	72
0.87	0.9918	93_004_Enterococcus_faecalis_38_79.fa	0522A0213_Enterococcus_faecalis_37_181.fa	72
0.91	0.9917	0523A0214_Enterococcus_faecalis_37_732.fa	93_004_Enterococcus_faecalis_38_79.fa	72
0.86	0.9917	93_004_Enterococcus_faecalis_38_79.fa	0523A0214_Enterococcus_faecalis_37_732.fa	72
0.92	0.9916	0524A0215_Enterococcus_faecalis_37_280.fa	93_004_Enterococcus_faecalis_38_79.fa	72
0.85	0.9916	93_004_Enterococcus_faecalis_38_79.fa	0524A0215_Enterococcus_faecalis_37_280.fa	72
0.91	0.9916	0525A0216_Enterococcus_faecalis_37_334.fa	93_004_Enterococcus_faecalis_38_79.fa	72
0.87	0.9915	93_004_Enterococcus_faecalis_38_79.fa	0525A0216_Enterococcus_faecalis_37_334.fa	72
0.92	0.9916	0526A0217_Enterococcus_faecalis_37_500.fa	93_004_Enterococcus_faecalis_38_79.fa	72
0.86	0.9915	93_004_Enterococcus_faecalis_38_79.fa	0526A0217_Enterococcus_faecalis_37_500.fa	72
0.92	0.9913	0527A0218_Enterococcus_faecalis_37_119.fa	93_004_Enterococcus_faecalis_38_79.fa	72
0.85	0.9912	93_004_Enterococcus_faecalis_38_79.fa	0527A0218_Enterococcus_faecalis_37_119.fa	72
0.92	0.9915	0528A0219_Enterococcus_faecalis_37_57.fa	93_004_Enterococcus_faecalis_38_79.fa	72
0.86	0.9915	93_004_Enterococcus_faecalis_38_79.fa	0528A0219_Enterococcus_faecalis_37_57.fa	72
0.88	0.9879	0612A0306_Enterococcus_faecalis_37_60.fa	93_004_Enterococcus_faecalis_38_79.fa	72
0.88	0.9879	93_004_Enterococcus_faecalis_38_79.fa	0612A0306_Enterococcus_faecalis_37_60.fa	72
0.91	0.992	0814A0413_Enterococcus_faecalis__268.fa	93_004_Enterococcus_faecalis_38_79.fa	72
0.86	0.9919	93_004_Enterococcus_faecalis_38_79.fa	0814A0413_Enterococcus_faecalis__268.fa	72
0.94	0.9967	0910A0430_Enterococcus_faecalis_37_1487.fa	93_004_Enterococcus_faecalis_38_79.fa	72
0.89	0.9968	93_004_Enterococcus_faecalis_38_79.fa	0910A0430_Enterococcus_faecalis_37_1487.fa	72
0.9	0.9912	1021A0622_Enterococcus_faecalis_38_47.fa	93_004_Enterococcus_faecalis_38_79.fa	72
0.92	0.9912	93_004_Enterococcus_faecalis_38_79.fa	1021A0622_Enterococcus_faecalis_38_47.fa	72
0.82	0.9896	1030A0701_Enterococcus_faecalis_37_7.fa	93_004_Enterococcus_faecalis_38_79.fa	72
0.82	0.9896	93_004_Enterococcus_faecalis_38_79.fa	1030A0701_Enterococcus_faecalis_37_7.fa	72
0.89	0.9907	1213A0716_Enterococcus_faecalis_38_183.fa	93_004_Enterococcus_faecalis_38_79.fa	72
0.91	0.9908	93_004_Enterococcus_faecalis_38_79.fa	1213A0716_Enterococcus_faecalis_38_183.fa	72
0.93	0.9962	1417A0812_Enterococcus_faecalis_37_10.fa	93_004_Enterococcus_faecalis_38_79.fa	72
0.91	0.9962	93_004_Enterococcus_faecalis_38_79.fa	1417A0812_Enterococcus_faecalis_37_10.fa	72
0.93	0.9969	1616A0903_Enterococcus_faecalis_37_15.fa	93_004_Enterococcus_faecalis_38_79.fa	72
0.91	0.9969	93_004_Enterococcus_faecalis_38_79.fa	1616A0903_Enterococcus_faecalis_37_15.fa	72
0.88	0.9904	1723A1010_Enterococcus_faecalis_38_8.fa	93_004_Enterococcus_faecalis_38_79.fa	72
0.89	0.9904	93_004_Enterococcus_faecalis_38_79.fa	1723A1010_Enterococcus_faecalis_38_8.fa	72
0.8	0.9894	1813A1018_Enterococcus_faecalis_38_7.fa	93_004_Enterococcus_faecalis_38_79.fa	72
0.86	0.9893	93_004_Enterococcus_faecalis_38_79.fa	1813A1018_Enterococcus_faecalis_38_7.fa	72
0.9	0.9917	31_020_Enterococcus_faecalis_37_49.fa	93_004_Enterococcus_faecalis_38_79.fa	72
0.86	0.9917	93_004_Enterococcus_faecalis_38_79.fa	31_020_Enterococcus_faecalis_37_49.fa	72
0.9	0.9874	35_002_Enterococcus_faecalis_37_29.fa	93_004_Enterococcus_faecalis_38_79.fa	72
0.83	0.9874	93_004_Enterococcus_faecalis_38_79.fa	35_002_Enterococcus_faecalis_37_29.fa	72
0.89	0.9877	38_012_Enterococcus_faecalis_37_118.fa	93_004_Enterococcus_faecalis_38_79.fa	72
0.84	0.9877	93_004_Enterococcus_faecalis_38_79.fa	38_012_Enterococcus_faecalis_37_118.fa	72
0.89	0.9877	39_003_Enterococcus_faecalis_37_54.fa	93_004_Enterococcus_faecalis_38_79.fa	72
0.86	0.9877	93_004_Enterococcus_faecalis_38_79.fa	39_003_Enterococcus_faecalis_37_54.fa	72
0.9	0.9912	60_004_Enterococcus_faecalis_38_16.fa	93_004_Enterococcus_faecalis_38_79.fa	72
0.88	0.9912	93_004_Enterococcus_faecalis_38_79.fa	60_004_Enterococcus_faecalis_38_16.fa	72
0.89	0.9877	61_007_Enterococcus_faecalis_37_1422.fa	93_004_Enterococcus_faecalis_38_79.fa	72
0.84	0.9877	93_004_Enterococcus_faecalis_38_79.fa	61_007_Enterococcus_faecalis_37_1422.fa	72
0.93	0.996	64_010_Enterococcus_faecalis_37_18.fa	93_004_Enterococcus_faecalis_38_79.fa	72
0.9	0.996	93_004_Enterococcus_faecalis_38_79.fa	64_010_Enterococcus_faecalis_37_18.fa	72
0.9	0.9968	65_007_Enterococcus_faecalis_37_10.fa	93_004_Enterococcus_faecalis_38_79.fa	72
0.85	0.9969	93_004_Enterococcus_faecalis_38_79.fa	65_007_Enterococcus_faecalis_37_10.fa	72
0.92	0.9908	66_008_Enterococcus_faecalis_37_368.fa	93_004_Enterococcus_faecalis_38_79.fa	72
0.85	0.9908	93_004_Enterococcus_faecalis_38_79.fa	66_008_Enterococcus_faecalis_37_368.fa	72
0.9	0.989	71_014_Enterococcus_faecalis_37_16.fa	93_004_Enterococcus_faecalis_38_79.fa	72
0.84	0.989	93_004_Enterococcus_faecalis_38_79.fa	71_014_Enterococcus_faecalis_37_16.fa	72
0.9	0.992	88_009_Enterococcus_faecalis_38_113.fa	93_004_Enterococcus_faecalis_38_79.fa	72
0.92	0.992	93_004_Enterococcus_faecalis_38_79.fa	88_009_Enterococcus_faecalis_38_113.fa	72
0.9	0.9885	0124A1029_Enterococcus_faecalis_36_130.fa	NECEvent2014_2_1_Enterococcus_faecalis_38_25.fa	72
0.83	0.9886	NECEvent2014_2_1_Enterococcus_faecalis_38_25.fa	0124A1029_Enterococcus_faecalis_36_130.fa	72
0.83	0.9879	0321A1219_Enterococcus_faecalis__9.fa	NECEvent2014_2_1_Enterococcus_faecalis_38_25.fa	72
0.88	0.9879	NECEvent2014_2_1_Enterococcus_faecalis_38_25.fa	0321A1219_Enterococcus_faecalis__9.fa	72
0.84	0.9881	0415A0118_Enterococcus_faecalis_38_29.fa	NECEvent2014_2_1_Enterococcus_faecalis_38_25.fa	72
0.9	0.9881	NECEvent2014_2_1_Enterococcus_faecalis_38_25.fa	0415A0118_Enterococcus_faecalis_38_29.fa	72
0.9	0.9915	0505A0127_Enterococcus_faecalis_38_40.fa	NECEvent2014_2_1_Enterococcus_faecalis_38_25.fa	72
0.89	0.9915	NECEvent2014_2_1_Enterococcus_faecalis_38_25.fa	0505A0127_Enterococcus_faecalis_38_40.fa	72
0.9	0.9906	0511A0202_Enterococcus_faecalis_37_56.fa	NECEvent2014_2_1_Enterococcus_faecalis_38_25.fa	72
0.89	0.9905	NECEvent2014_2_1_Enterococcus_faecalis_38_25.fa	0511A0202_Enterococcus_faecalis_37_56.fa	72
0.91	0.9904	0514A0205_Enterococcus_faecalis_38_23.fa	NECEvent2014_2_1_Enterococcus_faecalis_38_25.fa	72
0.87	0.9903	NECEvent2014_2_1_Enterococcus_faecalis_38_25.fa	0514A0205_Enterococcus_faecalis_38_23.fa	72
0.91	0.9906	0515A0206_Enterococcus_faecalis_37_20.fa	NECEvent2014_2_1_Enterococcus_faecalis_38_25.fa	72
0.89	0.9905	NECEvent2014_2_1_Enterococcus_faecalis_38_25.fa	0515A0206_Enterococcus_faecalis_37_20.fa	72
0.91	0.9904	0516A0207_Enterococcus_faecalis_37_84.fa	NECEvent2014_2_1_Enterococcus_faecalis_38_25.fa	72
0.89	0.9903	NECEvent2014_2_1_Enterococcus_faecalis_38_25.fa	0516A0207_Enterococcus_faecalis_37_84.fa	72
0.91	0.9904	0517A0208_Enterococcus_faecalis_37_253.fa	NECEvent2014_2_1_Enterococcus_faecalis_38_25.fa	72
0.89	0.9903	NECEvent2014_2_1_Enterococcus_faecalis_38_25.fa	0517A0208_Enterococcus_faecalis_37_253.fa	72
0.91	0.9904	0518A0209_Enterococcus_faecalis_37_223.fa	NECEvent2014_2_1_Enterococcus_faecalis_38_25.fa	72
0.89	0.9903	NECEvent2014_2_1_Enterococcus_faecalis_38_25.fa	0518A0209_Enterococcus_faecalis_37_223.fa	72
0.91	0.9904	0519A0210_Enterococcus_faecalis_37_393.fa	NECEvent2014_2_1_Enterococcus_faecalis_38_25.fa	72
0.87	0.9903	NECEvent2014_2_1_Enterococcus_faecalis_38_25.fa	0519A0210_Enterococcus_faecalis_37_393.fa	72
0.91	0.9902	0520A0211_Enterococcus_faecalis_37_195.fa	NECEvent2014_2_1_Enterococcus_faecalis_38_25.fa	72
0.87	0.9901	NECEvent2014_2_1_Enterococcus_faecalis_38_25.fa	0520A0211_Enterococcus_faecalis_37_195.fa	72
0.9	0.9905	0521A0212_Enterococcus_faecalis_37_88.fa	NECEvent2014_2_1_Enterococcus_faecalis_38_25.fa	72
0.88	0.9905	NECEvent2014_2_1_Enterococcus_faecalis_38_25.fa	0521A0212_Enterococcus_faecalis_37_88.fa	72
0.91	0.9906	0522A0213_Enterococcus_faecalis_37_181.fa	NECEvent2014_2_1_Enterococcus_faecalis_38_25.fa	72
0.88	0.9906	NECEvent2014_2_1_Enterococcus_faecalis_38_25.fa	0522A0213_Enterococcus_faecalis_37_181.fa	72
0.9	0.9905	0523A0214_Enterococcus_faecalis_37_732.fa	NECEvent2014_2_1_Enterococcus_faecalis_38_25.fa	72
0.88	0.9904	NECEvent2014_2_1_Enterococcus_faecalis_38_25.fa	0523A0214_Enterococcus_faecalis_37_732.fa	72
0.91	0.9904	0524A0215_Enterococcus_faecalis_37_280.fa	NECEvent2014_2_1_Enterococcus_faecalis_38_25.fa	72
0.87	0.9903	NECEvent2014_2_1_Enterococcus_faecalis_38_25.fa	0524A0215_Enterococcus_faecalis_37_280.fa	72
0.9	0.9905	0525A0216_Enterococcus_faecalis_37_334.fa	NECEvent2014_2_1_Enterococcus_faecalis_38_25.fa	72
0.89	0.9903	NECEvent2014_2_1_Enterococcus_faecalis_38_25.fa	0525A0216_Enterococcus_faecalis_37_334.fa	72
0.91	0.9903	0526A0217_Enterococcus_faecalis_37_500.fa	NECEvent2014_2_1_Enterococcus_faecalis_38_25.fa	72
0.88	0.9902	NECEvent2014_2_1_Enterococcus_faecalis_38_25.fa	0526A0217_Enterococcus_faecalis_37_500.fa	72
0.91	0.9902	0527A0218_Enterococcus_faecalis_37_119.fa	NECEvent2014_2_1_Enterococcus_faecalis_38_25.fa	72
0.87	0.9901	NECEvent2014_2_1_Enterococcus_faecalis_38_25.fa	0527A0218_Enterococcus_faecalis_37_119.fa	72
0.91	0.9903	0528A0219_Enterococcus_faecalis_37_57.fa	NECEvent2014_2_1_Enterococcus_faecalis_38_25.fa	72
0.87	0.9903	NECEvent2014_2_1_Enterococcus_faecalis_38_25.fa	0528A0219_Enterococcus_faecalis_37_57.fa	72
0.88	0.9894	0612A0306_Enterococcus_faecalis_37_60.fa	NECEvent2014_2_1_Enterococcus_faecalis_38_25.fa	72
0.91	0.9894	NECEvent2014_2_1_Enterococcus_faecalis_38_25.fa	0612A0306_Enterococcus_faecalis_37_60.fa	72
0.9	0.991	0814A0413_Enterococcus_faecalis__268.fa	NECEvent2014_2_1_Enterococcus_faecalis_38_25.fa	72
0.88	0.991	NECEvent2014_2_1_Enterococcus_faecalis_38_25.fa	0814A0413_Enterococcus_faecalis__268.fa	72
0.98	0.9999	0910A0430_Enterococcus_faecalis_37_1487.fa	NECEvent2014_2_1_Enterococcus_faecalis_38_25.fa	72
0.96	0.9999	NECEvent2014_2_1_Enterococcus_faecalis_38_25.fa	0910A0430_Enterococcus_faecalis_37_1487.fa	72
0.86	0.9907	1021A0622_Enterococcus_faecalis_38_47.fa	NECEvent2014_2_1_Enterococcus_faecalis_38_25.fa	72
0.91	0.9907	NECEvent2014_2_1_Enterococcus_faecalis_38_25.fa	1021A0622_Enterococcus_faecalis_38_47.fa	72
0.8	0.9919	1030A0701_Enterococcus_faecalis_37_7.fa	NECEvent2014_2_1_Enterococcus_faecalis_38_25.fa	72
0.82	0.9919	NECEvent2014_2_1_Enterococcus_faecalis_38_25.fa	1030A0701_Enterococcus_faecalis_37_7.fa	72
0.86	0.9902	1213A0716_Enterococcus_faecalis_38_183.fa	NECEvent2014_2_1_Enterococcus_faecalis_38_25.fa	72
0.91	0.9902	NECEvent2014_2_1_Enterococcus_faecalis_38_25.fa	1213A0716_Enterococcus_faecalis_38_183.fa	72
0.97	0.9999	1417A0812_Enterococcus_faecalis_37_10.fa	NECEvent2014_2_1_Enterococcus_faecalis_38_25.fa	72
0.99	0.9999	NECEvent2014_2_1_Enterococcus_faecalis_38_25.fa	1417A0812_Enterococcus_faecalis_37_10.fa	72
0.98	0.9999	1616A0903_Enterococcus_faecalis_37_15.fa	NECEvent2014_2_1_Enterococcus_faecalis_38_25.fa	72
0.99	0.9999	NECEvent2014_2_1_Enterococcus_faecalis_38_25.fa	1616A0903_Enterococcus_faecalis_37_15.fa	72
0.88	0.9938	1723A1010_Enterococcus_faecalis_38_8.fa	NECEvent2014_2_1_Enterococcus_faecalis_38_25.fa	72
0.92	0.9938	NECEvent2014_2_1_Enterococcus_faecalis_38_25.fa	1723A1010_Enterococcus_faecalis_38_8.fa	72
0.79	0.9886	1813A1018_Enterococcus_faecalis_38_7.fa	NECEvent2014_2_1_Enterococcus_faecalis_38_25.fa	72
0.87	0.9884	NECEvent2014_2_1_Enterococcus_faecalis_38_25.fa	1813A1018_Enterococcus_faecalis_38_7.fa	72
0.89	0.9914	31_020_Enterococcus_faecalis_37_49.fa	NECEvent2014_2_1_Enterococcus_faecalis_38_25.fa	72
0.87	0.9914	NECEvent2014_2_1_Enterococcus_faecalis_38_25.fa	31_020_Enterococcus_faecalis_37_49.fa	72
0.89	0.9892	35_002_Enterococcus_faecalis_37_29.fa	NECEvent2014_2_1_Enterococcus_faecalis_38_25.fa	72
0.85	0.9892	NECEvent2014_2_1_Enterococcus_faecalis_38_25.fa	35_002_Enterococcus_faecalis_37_29.fa	72
0.9	0.9893	38_012_Enterococcus_faecalis_37_118.fa	NECEvent2014_2_1_Enterococcus_faecalis_38_25.fa	72
0.88	0.9893	NECEvent2014_2_1_Enterococcus_faecalis_38_25.fa	38_012_Enterococcus_faecalis_37_118.fa	72
0.89	0.9892	39_003_Enterococcus_faecalis_37_54.fa	NECEvent2014_2_1_Enterococcus_faecalis_38_25.fa	72
0.9	0.9892	NECEvent2014_2_1_Enterococcus_faecalis_38_25.fa	39_003_Enterococcus_faecalis_37_54.fa	72
0.91	0.994	60_004_Enterococcus_faecalis_38_16.fa	NECEvent2014_2_1_Enterococcus_faecalis_38_25.fa	72
0.92	0.994	NECEvent2014_2_1_Enterococcus_faecalis_38_25.fa	60_004_Enterococcus_faecalis_38_16.fa	72
0.89	0.9893	61_007_Enterococcus_faecalis_37_1422.fa	NECEvent2014_2_1_Enterococcus_faecalis_38_25.fa	72
0.87	0.9893	NECEvent2014_2_1_Enterococcus_faecalis_38_25.fa	61_007_Enterococcus_faecalis_37_1422.fa	72
0.98	1	64_010_Enterococcus_faecalis_37_18.fa	NECEvent2014_2_1_Enterococcus_faecalis_38_25.fa	72
0.98	1	NECEvent2014_2_1_Enterococcus_faecalis_38_25.fa	64_010_Enterococcus_faecalis_37_18.fa	72
0.94	0.9998	65_007_Enterococcus_faecalis_37_10.fa	NECEvent2014_2_1_Enterococcus_faecalis_38_25.fa	72
0.92	0.9998	NECEvent2014_2_1_Enterococcus_faecalis_38_25.fa	65_007_Enterococcus_faecalis_37_10.fa	72
0.92	0.9907	66_008_Enterococcus_faecalis_37_368.fa	NECEvent2014_2_1_Enterococcus_faecalis_38_25.fa	72
0.87	0.9907	NECEvent2014_2_1_Enterococcus_faecalis_38_25.fa	66_008_Enterococcus_faecalis_37_368.fa	72
0.89	0.9882	71_014_Enterococcus_faecalis_37_16.fa	NECEvent2014_2_1_Enterococcus_faecalis_38_25.fa	72
0.85	0.9881	NECEvent2014_2_1_Enterococcus_faecalis_38_25.fa	71_014_Enterococcus_faecalis_37_16.fa	72
0.86	0.9907	88_009_Enterococcus_faecalis_38_113.fa	NECEvent2014_2_1_Enterococcus_faecalis_38_25.fa	72
0.91	0.9907	NECEvent2014_2_1_Enterococcus_faecalis_38_25.fa	88_009_Enterococcus_faecalis_38_113.fa	72
0.9	0.996	93_004_Enterococcus_faecalis_38_79.fa	NECEvent2014_2_1_Enterococcus_faecalis_38_25.fa	72
0.93	0.996	NECEvent2014_2_1_Enterococcus_faecalis_38_25.fa	93_004_Enterococcus_faecalis_38_79.fa	72
0.87	0.9873	0124A1029_Enterococcus_faecalis_36_130.fa	NECEvent2014_3_4_Enterococcus_faecalis_37_352.fa	72
0.8	0.9874	NECEvent2014_3_4_Enterococcus_faecalis_37_352.fa	0124A1029_Enterococcus_faecalis_36_130.fa	72
0.83	0.9884	0321A1219_Enterococcus_faecalis__9.fa	NECEvent2014_3_4_Enterococcus_faecalis_37_352.fa	72
0.88	0.9885	NECEvent2014_3_4_Enterococcus_faecalis_37_352.fa	0321A1219_Enterococcus_faecalis__9.fa	72
0.85	0.9887	0415A0118_Enterococcus_faecalis_38_29.fa	NECEvent2014_3_4_Enterococcus_faecalis_37_352.fa	72
0.91	0.9889	NECEvent2014_3_4_Enterococcus_faecalis_37_352.fa	0415A0118_Enterococcus_faecalis_38_29.fa	72
0.95	0.9985	0505A0127_Enterococcus_faecalis_38_40.fa	NECEvent2014_3_4_Enterococcus_faecalis_37_352.fa	72
0.94	0.9985	NECEvent2014_3_4_Enterococcus_faecalis_37_352.fa	0505A0127_Enterococcus_faecalis_38_40.fa	72
0.95	0.9985	0511A0202_Enterococcus_faecalis_37_56.fa	NECEvent2014_3_4_Enterococcus_faecalis_37_352.fa	72
0.93	0.9985	NECEvent2014_3_4_Enterococcus_faecalis_37_352.fa	0511A0202_Enterococcus_faecalis_37_56.fa	72
0.95	0.9985	0514A0205_Enterococcus_faecalis_38_23.fa	NECEvent2014_3_4_Enterococcus_faecalis_37_352.fa	72
0.91	0.9985	NECEvent2014_3_4_Enterococcus_faecalis_37_352.fa	0514A0205_Enterococcus_faecalis_38_23.fa	72
0.95	0.9985	0515A0206_Enterococcus_faecalis_37_20.fa	NECEvent2014_3_4_Enterococcus_faecalis_37_352.fa	72
0.93	0.9985	NECEvent2014_3_4_Enterococcus_faecalis_37_352.fa	0515A0206_Enterococcus_faecalis_37_20.fa	72
0.95	0.9985	0516A0207_Enterococcus_faecalis_37_84.fa	NECEvent2014_3_4_Enterococcus_faecalis_37_352.fa	72
0.93	0.9985	NECEvent2014_3_4_Enterococcus_faecalis_37_352.fa	0516A0207_Enterococcus_faecalis_37_84.fa	72
0.95	0.9986	0517A0208_Enterococcus_faecalis_37_253.fa	NECEvent2014_3_4_Enterococcus_faecalis_37_352.fa	72
0.93	0.9986	NECEvent2014_3_4_Enterococcus_faecalis_37_352.fa	0517A0208_Enterococcus_faecalis_37_253.fa	72
0.95	0.9985	0518A0209_Enterococcus_faecalis_37_223.fa	NECEvent2014_3_4_Enterococcus_faecalis_37_352.fa	72
0.93	0.9985	NECEvent2014_3_4_Enterococcus_faecalis_37_352.fa	0518A0209_Enterococcus_faecalis_37_223.fa	72
0.95	0.9985	0519A0210_Enterococcus_faecalis_37_393.fa	NECEvent2014_3_4_Enterococcus_faecalis_37_352.fa	72
0.9	0.9985	NECEvent2014_3_4_Enterococcus_faecalis_37_352.fa	0519A0210_Enterococcus_faecalis_37_393.fa	72
0.95	0.9985	0520A0211_Enterococcus_faecalis_37_195.fa	NECEvent2014_3_4_Enterococcus_faecalis_37_352.fa	72
0.91	0.9985	NECEvent2014_3_4_Enterococcus_faecalis_37_352.fa	0520A0211_Enterococcus_faecalis_37_195.fa	72
0.95	0.9985	0521A0212_Enterococcus_faecalis_37_88.fa	NECEvent2014_3_4_Enterococcus_faecalis_37_352.fa	72
0.93	0.9985	NECEvent2014_3_4_Enterococcus_faecalis_37_352.fa	0521A0212_Enterococcus_faecalis_37_88.fa	72
0.95	0.9986	0522A0213_Enterococcus_faecalis_37_181.fa	NECEvent2014_3_4_Enterococcus_faecalis_37_352.fa	72
0.93	0.9986	NECEvent2014_3_4_Enterococcus_faecalis_37_352.fa	0522A0213_Enterococcus_faecalis_37_181.fa	72
0.95	0.9986	0523A0214_Enterococcus_faecalis_37_732.fa	NECEvent2014_3_4_Enterococcus_faecalis_37_352.fa	72
0.93	0.9986	NECEvent2014_3_4_Enterococcus_faecalis_37_352.fa	0523A0214_Enterococcus_faecalis_37_732.fa	72
0.95	0.9985	0524A0215_Enterococcus_faecalis_37_280.fa	NECEvent2014_3_4_Enterococcus_faecalis_37_352.fa	72
0.91	0.9985	NECEvent2014_3_4_Enterococcus_faecalis_37_352.fa	0524A0215_Enterococcus_faecalis_37_280.fa	72
0.95	0.9985	0525A0216_Enterococcus_faecalis_37_334.fa	NECEvent2014_3_4_Enterococcus_faecalis_37_352.fa	72
0.94	0.9985	NECEvent2014_3_4_Enterococcus_faecalis_37_352.fa	0525A0216_Enterococcus_faecalis_37_334.fa	72
0.95	0.9986	0526A0217_Enterococcus_faecalis_37_500.fa	NECEvent2014_3_4_Enterococcus_faecalis_37_352.fa	72
0.93	0.9986	NECEvent2014_3_4_Enterococcus_faecalis_37_352.fa	0526A0217_Enterococcus_faecalis_37_500.fa	72
0.95	0.9985	0527A0218_Enterococcus_faecalis_37_119.fa	NECEvent2014_3_4_Enterococcus_faecalis_37_352.fa	72
0.91	0.9985	NECEvent2014_3_4_Enterococcus_faecalis_37_352.fa	0527A0218_Enterococcus_faecalis_37_119.fa	72
0.95	0.9985	0528A0219_Enterococcus_faecalis_37_57.fa	NECEvent2014_3_4_Enterococcus_faecalis_37_352.fa	72
0.92	0.9985	NECEvent2014_3_4_Enterococcus_faecalis_37_352.fa	0528A0219_Enterococcus_faecalis_37_57.fa	72
0.86	0.9883	0612A0306_Enterococcus_faecalis_37_60.fa	NECEvent2014_3_4_Enterococcus_faecalis_37_352.fa	72
0.89	0.9885	NECEvent2014_3_4_Enterococcus_faecalis_37_352.fa	0612A0306_Enterococcus_faecalis_37_60.fa	72
0.91	0.9917	0814A0413_Enterococcus_faecalis__268.fa	NECEvent2014_3_4_Enterococcus_faecalis_37_352.fa	72
0.89	0.9917	NECEvent2014_3_4_Enterococcus_faecalis_37_352.fa	0814A0413_Enterococcus_faecalis__268.fa	72
0.89	0.9906	0910A0430_Enterococcus_faecalis_37_1487.fa	NECEvent2014_3_4_Enterococcus_faecalis_37_352.fa	72
0.87	0.9908	NECEvent2014_3_4_Enterococcus_faecalis_37_352.fa	0910A0430_Enterococcus_faecalis_37_1487.fa	72
0.87	0.9908	1021A0622_Enterococcus_faecalis_38_47.fa	NECEvent2014_3_4_Enterococcus_faecalis_37_352.fa	72
0.92	0.9908	NECEvent2014_3_4_Enterococcus_faecalis_37_352.fa	1021A0622_Enterococcus_faecalis_38_47.fa	72
0.8	0.9907	1030A0701_Enterococcus_faecalis_37_7.fa	NECEvent2014_3_4_Enterococcus_faecalis_37_352.fa	72
0.82	0.9908	NECEvent2014_3_4_Enterococcus_faecalis_37_352.fa	1030A0701_Enterococcus_faecalis_37_7.fa	72
0.89	0.9911	1213A0716_Enterococcus_faecalis_38_183.fa	NECEvent2014_3_4_Enterococcus_faecalis_37_352.fa	72
0.94	0.9912	NECEvent2014_3_4_Enterococcus_faecalis_37_352.fa	1213A0716_Enterococcus_faecalis_38_183.fa	72
0.88	0.9901	1417A0812_Enterococcus_faecalis_37_10.fa	NECEvent2014_3_4_Enterococcus_faecalis_37_352.fa	72
0.9	0.9902	NECEvent2014_3_4_Enterococcus_faecalis_37_352.fa	1417A0812_Enterococcus_faecalis_37_10.fa	72
0.89	0.9911	1616A0903_Enterococcus_faecalis_37_15.fa	NECEvent2014_3_4_Enterococcus_faecalis_37_352.fa	72
0.9	0.9912	NECEvent2014_3_4_Enterococcus_faecalis_37_352.fa	1616A0903_Enterococcus_faecalis_37_15.fa	72
0.86	0.9905	1723A1010_Enterococcus_faecalis_38_8.fa	NECEvent2014_3_4_Enterococcus_faecalis_37_352.fa	72
0.89	0.9906	NECEvent2014_3_4_Enterococcus_faecalis_37_352.fa	1723A1010_Enterococcus_faecalis_38_8.fa	72
0.79	0.9892	1813A1018_Enterococcus_faecalis_38_7.fa	NECEvent2014_3_4_Enterococcus_faecalis_37_352.fa	72
0.87	0.9892	NECEvent2014_3_4_Enterococcus_faecalis_37_352.fa	1813A1018_Enterococcus_faecalis_38_7.fa	72
0.92	0.9923	31_020_Enterococcus_faecalis_37_49.fa	NECEvent2014_3_4_Enterococcus_faecalis_37_352.fa	72
0.91	0.9923	NECEvent2014_3_4_Enterococcus_faecalis_37_352.fa	31_020_Enterococcus_faecalis_37_49.fa	72
0.86	0.9885	35_002_Enterococcus_faecalis_37_29.fa	NECEvent2014_3_4_Enterococcus_faecalis_37_352.fa	72
0.83	0.9886	NECEvent2014_3_4_Enterococcus_faecalis_37_352.fa	35_002_Enterococcus_faecalis_37_29.fa	72
0.87	0.9884	38_012_Enterococcus_faecalis_37_118.fa	NECEvent2014_3_4_Enterococcus_faecalis_37_352.fa	72
0.85	0.9885	NECEvent2014_3_4_Enterococcus_faecalis_37_352.fa	38_012_Enterococcus_faecalis_37_118.fa	72
0.87	0.9883	39_003_Enterococcus_faecalis_37_54.fa	NECEvent2014_3_4_Enterococcus_faecalis_37_352.fa	72
0.87	0.9885	NECEvent2014_3_4_Enterococcus_faecalis_37_352.fa	39_003_Enterococcus_faecalis_37_54.fa	72
0.88	0.9915	60_004_Enterococcus_faecalis_38_16.fa	NECEvent2014_3_4_Enterococcus_faecalis_37_352.fa	72
0.89	0.9916	NECEvent2014_3_4_Enterococcus_faecalis_37_352.fa	60_004_Enterococcus_faecalis_38_16.fa	72
0.86	0.9884	61_007_Enterococcus_faecalis_37_1422.fa	NECEvent2014_3_4_Enterococcus_faecalis_37_352.fa	72
0.84	0.9885	NECEvent2014_3_4_Enterococcus_faecalis_37_352.fa	61_007_Enterococcus_faecalis_37_1422.fa	72
0.89	0.9899	64_010_Enterococcus_faecalis_37_18.fa	NECEvent2014_3_4_Enterococcus_faecalis_37_352.fa	72
0.89	0.9901	NECEvent2014_3_4_Enterococcus_faecalis_37_352.fa	64_010_Enterococcus_faecalis_37_18.fa	72
0.86	0.9911	65_007_Enterococcus_faecalis_37_10.fa	NECEvent2014_3_4_Enterococcus_faecalis_37_352.fa	72
0.84	0.9911	NECEvent2014_3_4_Enterococcus_faecalis_37_352.fa	65_007_Enterococcus_faecalis_37_10.fa	72
0.92	0.9908	66_008_Enterococcus_faecalis_37_368.fa	NECEvent2014_3_4_Enterococcus_faecalis_37_352.fa	72
0.88	0.9908	NECEvent2014_3_4_Enterococcus_faecalis_37_352.fa	66_008_Enterococcus_faecalis_37_368.fa	72
0.88	0.9894	71_014_Enterococcus_faecalis_37_16.fa	NECEvent2014_3_4_Enterococcus_faecalis_37_352.fa	72
0.85	0.9894	NECEvent2014_3_4_Enterococcus_faecalis_37_352.fa	71_014_Enterococcus_faecalis_37_16.fa	72
0.87	0.9916	88_009_Enterococcus_faecalis_38_113.fa	NECEvent2014_3_4_Enterococcus_faecalis_37_352.fa	72
0.92	0.9916	NECEvent2014_3_4_Enterococcus_faecalis_37_352.fa	88_009_Enterococcus_faecalis_38_113.fa	72
0.89	0.9919	93_004_Enterococcus_faecalis_38_79.fa	NECEvent2014_3_4_Enterococcus_faecalis_37_352.fa	72
0.92	0.992	NECEvent2014_3_4_Enterococcus_faecalis_37_352.fa	93_004_Enterococcus_faecalis_38_79.fa	72
0.89	0.9899	NECEvent2014_2_1_Enterococcus_faecalis_38_25.fa	NECEvent2014_3_4_Enterococcus_faecalis_37_352.fa	72
0.89	0.9901	NECEvent2014_3_4_Enterococcus_faecalis_37_352.fa	NECEvent2014_2_1_Enterococcus_faecalis_38_25.fa	72
0.84	0.9864	0124A1029_Enterococcus_faecalis_36_130.fa	NECEvent2014_5_2_Enterococcus_faecalis_37_15.fa	72
0.82	0.9865	NECEvent2014_5_2_Enterococcus_faecalis_37_15.fa	0124A1029_Enterococcus_faecalis_36_130.fa	72
0.78	0.9883	0321A1219_Enterococcus_faecalis__9.fa	NECEvent2014_5_2_Enterococcus_faecalis_37_15.fa	72
0.89	0.9884	NECEvent2014_5_2_Enterococcus_faecalis_37_15.fa	0321A1219_Enterococcus_faecalis__9.fa	72
0.8	0.9887	0415A0118_Enterococcus_faecalis_38_29.fa	NECEvent2014_5_2_Enterococcus_faecalis_37_15.fa	72
0.91	0.9888	NECEvent2014_5_2_Enterococcus_faecalis_37_15.fa	0415A0118_Enterococcus_faecalis_38_29.fa	72
0.9	0.9985	0505A0127_Enterococcus_faecalis_38_40.fa	NECEvent2014_5_2_Enterococcus_faecalis_37_15.fa	72
0.94	0.9985	NECEvent2014_5_2_Enterococcus_faecalis_37_15.fa	0505A0127_Enterococcus_faecalis_38_40.fa	72
0.9	0.9984	0511A0202_Enterococcus_faecalis_37_56.fa	NECEvent2014_5_2_Enterococcus_faecalis_37_15.fa	72
0.94	0.9984	NECEvent2014_5_2_Enterococcus_faecalis_37_15.fa	0511A0202_Enterococcus_faecalis_37_56.fa	72
0.91	0.9983	0514A0205_Enterococcus_faecalis_38_23.fa	NECEvent2014_5_2_Enterococcus_faecalis_37_15.fa	72
0.93	0.9983	NECEvent2014_5_2_Enterococcus_faecalis_37_15.fa	0514A0205_Enterococcus_faecalis_38_23.fa	72
0.9	0.9984	0515A0206_Enterococcus_faecalis_37_20.fa	NECEvent2014_5_2_Enterococcus_faecalis_37_15.fa	72
0.93	0.9984	NECEvent2014_5_2_Enterococcus_faecalis_37_15.fa	0515A0206_Enterococcus_faecalis_37_20.fa	72
0.9	0.9983	0516A0207_Enterococcus_faecalis_37_84.fa	NECEvent2014_5_2_Enterococcus_faecalis_37_15.fa	72
0.93	0.9983	NECEvent2014_5_2_Enterococcus_faecalis_37_15.fa	0516A0207_Enterococcus_faecalis_37_84.fa	72
0.9	0.9984	0517A0208_Enterococcus_faecalis_37_253.fa	NECEvent2014_5_2_Enterococcus_faecalis_37_15.fa	72
0.94	0.9984	NECEvent2014_5_2_Enterococcus_faecalis_37_15.fa	0517A0208_Enterococcus_faecalis_37_253.fa	72
0.9	0.9983	0518A0209_Enterococcus_faecalis_37_223.fa	NECEvent2014_5_2_Enterococcus_faecalis_37_15.fa	72
0.93	0.9983	NECEvent2014_5_2_Enterococcus_faecalis_37_15.fa	0518A0209_Enterococcus_faecalis_37_223.fa	72
0.91	0.9981	0519A0210_Enterococcus_faecalis_37_393.fa	NECEvent2014_5_2_Enterococcus_faecalis_37_15.fa	72
0.92	0.9981	NECEvent2014_5_2_Enterococcus_faecalis_37_15.fa	0519A0210_Enterococcus_faecalis_37_393.fa	72
0.91	0.9982	0520A0211_Enterococcus_faecalis_37_195.fa	NECEvent2014_5_2_Enterococcus_faecalis_37_15.fa	72
0.93	0.9983	NECEvent2014_5_2_Enterococcus_faecalis_37_15.fa	0520A0211_Enterococcus_faecalis_37_195.fa	72
0.9	0.9982	0521A0212_Enterococcus_faecalis_37_88.fa	NECEvent2014_5_2_Enterococcus_faecalis_37_15.fa	72
0.93	0.9982	NECEvent2014_5_2_Enterococcus_faecalis_37_15.fa	0521A0212_Enterococcus_faecalis_37_88.fa	72
0.9	0.9984	0522A0213_Enterococcus_faecalis_37_181.fa	NECEvent2014_5_2_Enterococcus_faecalis_37_15.fa	72
0.93	0.9984	NECEvent2014_5_2_Enterococcus_faecalis_37_15.fa	0522A0213_Enterococcus_faecalis_37_181.fa	72
0.9	0.9982	0523A0214_Enterococcus_faecalis_37_732.fa	NECEvent2014_5_2_Enterococcus_faecalis_37_15.fa	72
0.93	0.9982	NECEvent2014_5_2_Enterococcus_faecalis_37_15.fa	0523A0214_Enterococcus_faecalis_37_732.fa	72
0.91	0.9983	0524A0215_Enterococcus_faecalis_37_280.fa	NECEvent2014_5_2_Enterococcus_faecalis_37_15.fa	72
0.93	0.9983	NECEvent2014_5_2_Enterococcus_faecalis_37_15.fa	0524A0215_Enterococcus_faecalis_37_280.fa	72
0.9	0.9985	0525A0216_Enterococcus_faecalis_37_334.fa	NECEvent2014_5_2_Enterococcus_faecalis_37_15.fa	72
0.94	0.9985	NECEvent2014_5_2_Enterococcus_faecalis_37_15.fa	0525A0216_Enterococcus_faecalis_37_334.fa	72
0.9	0.9982	0526A0217_Enterococcus_faecalis_37_500.fa	NECEvent2014_5_2_Enterococcus_faecalis_37_15.fa	72
0.93	0.9982	NECEvent2014_5_2_Enterococcus_faecalis_37_15.fa	0526A0217_Enterococcus_faecalis_37_500.fa	72
0.91	0.9982	0527A0218_Enterococcus_faecalis_37_119.fa	NECEvent2014_5_2_Enterococcus_faecalis_37_15.fa	72
0.93	0.9982	NECEvent2014_5_2_Enterococcus_faecalis_37_15.fa	0527A0218_Enterococcus_faecalis_37_119.fa	72
0.91	0.9982	0528A0219_Enterococcus_faecalis_37_57.fa	NECEvent2014_5_2_Enterococcus_faecalis_37_15.fa	72
0.93	0.9982	NECEvent2014_5_2_Enterococcus_faecalis_37_15.fa	0528A0219_Enterococcus_faecalis_37_57.fa	72
0.81	0.9882	0612A0306_Enterococcus_faecalis_37_60.fa	NECEvent2014_5_2_Enterococcus_faecalis_37_15.fa	72
0.89	0.9883	NECEvent2014_5_2_Enterococcus_faecalis_37_15.fa	0612A0306_Enterococcus_faecalis_37_60.fa	72
0.86	0.9915	0814A0413_Enterococcus_faecalis__268.fa	NECEvent2014_5_2_Enterococcus_faecalis_37_15.fa	72
0.89	0.9915	NECEvent2014_5_2_Enterococcus_faecalis_37_15.fa	0814A0413_Enterococcus_faecalis__268.fa	72
0.86	0.9908	0910A0430_Enterococcus_faecalis_37_1487.fa	NECEvent2014_5_2_Enterococcus_faecalis_37_15.fa	72
0.89	0.9908	NECEvent2014_5_2_Enterococcus_faecalis_37_15.fa	0910A0430_Enterococcus_faecalis_37_1487.fa	72
0.82	0.9907	1021A0622_Enterococcus_faecalis_38_47.fa	NECEvent2014_5_2_Enterococcus_faecalis_37_15.fa	72
0.92	0.9907	NECEvent2014_5_2_Enterococcus_faecalis_37_15.fa	1021A0622_Enterococcus_faecalis_38_47.fa	72
0.77	0.9909	1030A0701_Enterococcus_faecalis_37_7.fa	NECEvent2014_5_2_Enterococcus_faecalis_37_15.fa	72
0.84	0.9909	NECEvent2014_5_2_Enterococcus_faecalis_37_15.fa	1030A0701_Enterococcus_faecalis_37_7.fa	72
0.84	0.991	1213A0716_Enterococcus_faecalis_38_183.fa	NECEvent2014_5_2_Enterococcus_faecalis_37_15.fa	72
0.94	0.9911	NECEvent2014_5_2_Enterococcus_faecalis_37_15.fa	1213A0716_Enterococcus_faecalis_38_183.fa	72
0.84	0.9903	1417A0812_Enterococcus_faecalis_37_10.fa	NECEvent2014_5_2_Enterococcus_faecalis_37_15.fa	72
0.9	0.9903	NECEvent2014_5_2_Enterococcus_faecalis_37_15.fa	1417A0812_Enterococcus_faecalis_37_10.fa	72
0.85	0.991	1616A0903_Enterococcus_faecalis_37_15.fa	NECEvent2014_5_2_Enterococcus_faecalis_37_15.fa	72
0.91	0.991	NECEvent2014_5_2_Enterococcus_faecalis_37_15.fa	1616A0903_Enterococcus_faecalis_37_15.fa	72
0.82	0.9903	1723A1010_Enterococcus_faecalis_38_8.fa	NECEvent2014_5_2_Enterococcus_faecalis_37_15.fa	72
0.9	0.9904	NECEvent2014_5_2_Enterococcus_faecalis_37_15.fa	1723A1010_Enterococcus_faecalis_38_8.fa	72
0.74	0.9891	1813A1018_Enterococcus_faecalis_38_7.fa	NECEvent2014_5_2_Enterococcus_faecalis_37_15.fa	72
0.87	0.9891	NECEvent2014_5_2_Enterococcus_faecalis_37_15.fa	1813A1018_Enterococcus_faecalis_38_7.fa	72
0.86	0.9921	31_020_Enterococcus_faecalis_37_49.fa	NECEvent2014_5_2_Enterococcus_faecalis_37_15.fa	72
0.9	0.9921	NECEvent2014_5_2_Enterococcus_faecalis_37_15.fa	31_020_Enterococcus_faecalis_37_49.fa	72
0.83	0.9872	35_002_Enterococcus_faecalis_37_29.fa	NECEvent2014_5_2_Enterococcus_faecalis_37_15.fa	72
0.84	0.9873	NECEvent2014_5_2_Enterococcus_faecalis_37_15.fa	35_002_Enterococcus_faecalis_37_29.fa	72
0.83	0.9881	38_012_Enterococcus_faecalis_37_118.fa	NECEvent2014_5_2_Enterococcus_faecalis_37_15.fa	72
0.86	0.9882	NECEvent2014_5_2_Enterococcus_faecalis_37_15.fa	38_012_Enterococcus_faecalis_37_118.fa	72
0.82	0.9882	39_003_Enterococcus_faecalis_37_54.fa	NECEvent2014_5_2_Enterococcus_faecalis_37_15.fa	72
0.87	0.9883	NECEvent2014_5_2_Enterococcus_faecalis_37_15.fa	39_003_Enterococcus_faecalis_37_54.fa	72
0.84	0.9913	60_004_Enterococcus_faecalis_38_16.fa	NECEvent2014_5_2_Enterococcus_faecalis_37_15.fa	72
0.9	0.9913	NECEvent2014_5_2_Enterococcus_faecalis_37_15.fa	60_004_Enterococcus_faecalis_38_16.fa	72
0.83	0.9883	61_007_Enterococcus_faecalis_37_1422.fa	NECEvent2014_5_2_Enterococcus_faecalis_37_15.fa	72
0.85	0.9884	NECEvent2014_5_2_Enterococcus_faecalis_37_15.fa	61_007_Enterococcus_faecalis_37_1422.fa	72
0.85	0.9899	64_010_Enterococcus_faecalis_37_18.fa	NECEvent2014_5_2_Enterococcus_faecalis_37_15.fa	72
0.9	0.99	NECEvent2014_5_2_Enterococcus_faecalis_37_15.fa	64_010_Enterococcus_faecalis_37_18.fa	72
0.84	0.9908	65_007_Enterococcus_faecalis_37_10.fa	NECEvent2014_5_2_Enterococcus_faecalis_37_15.fa	72
0.88	0.9909	NECEvent2014_5_2_Enterococcus_faecalis_37_15.fa	65_007_Enterococcus_faecalis_37_10.fa	72
0.89	0.991	66_008_Enterococcus_faecalis_37_368.fa	NECEvent2014_5_2_Enterococcus_faecalis_37_15.fa	72
0.9	0.991	NECEvent2014_5_2_Enterococcus_faecalis_37_15.fa	66_008_Enterococcus_faecalis_37_368.fa	72
0.85	0.9888	71_014_Enterococcus_faecalis_37_16.fa	NECEvent2014_5_2_Enterococcus_faecalis_37_15.fa	72
0.87	0.9888	NECEvent2014_5_2_Enterococcus_faecalis_37_15.fa	71_014_Enterococcus_faecalis_37_16.fa	72
0.82	0.9915	88_009_Enterococcus_faecalis_38_113.fa	NECEvent2014_5_2_Enterococcus_faecalis_37_15.fa	72
0.92	0.9915	NECEvent2014_5_2_Enterococcus_faecalis_37_15.fa	88_009_Enterococcus_faecalis_38_113.fa	72
0.84	0.9922	93_004_Enterococcus_faecalis_38_79.fa	NECEvent2014_5_2_Enterococcus_faecalis_37_15.fa	72
0.93	0.9922	NECEvent2014_5_2_Enterococcus_faecalis_37_15.fa	93_004_Enterococcus_faecalis_38_79.fa	72
0.85	0.9901	NECEvent2014_2_1_Enterococcus_faecalis_38_25.fa	NECEvent2014_5_2_Enterococcus_faecalis_37_15.fa	72
0.9	0.9901	NECEvent2014_5_2_Enterococcus_faecalis_37_15.fa	NECEvent2014_2_1_Enterococcus_faecalis_38_25.fa	72
0.93	0.9999	NECEvent2014_3_4_Enterococcus_faecalis_37_352.fa	NECEvent2014_5_2_Enterococcus_faecalis_37_15.fa	72
0.99	0.9999	NECEvent2014_5_2_Enterococcus_faecalis_37_15.fa	NECEvent2014_3_4_Enterococcus_faecalis_37_352.fa	72
0.92	0.988	0124A1029_Enterococcus_faecalis_36_130.fa	NECEvent2014_6_4_Enterococcus_faecalis_38_65.fa	72
0.79	0.988	NECEvent2014_6_4_Enterococcus_faecalis_38_65.fa	0124A1029_Enterococcus_faecalis_36_130.fa	72
0.9	0.9886	0321A1219_Enterococcus_faecalis__9.fa	NECEvent2014_6_4_Enterococcus_faecalis_38_65.fa	72
0.89	0.9886	NECEvent2014_6_4_Enterococcus_faecalis_38_65.fa	0321A1219_Enterococcus_faecalis__9.fa	72
0.92	0.9888	0415A0118_Enterococcus_faecalis_38_29.fa	NECEvent2014_6_4_Enterococcus_faecalis_38_65.fa	72
0.92	0.9887	NECEvent2014_6_4_Enterococcus_faecalis_38_65.fa	0415A0118_Enterococcus_faecalis_38_29.fa	72
0.94	0.9908	0505A0127_Enterococcus_faecalis_38_40.fa	NECEvent2014_6_4_Enterococcus_faecalis_38_65.fa	72
0.87	0.9908	NECEvent2014_6_4_Enterococcus_faecalis_38_65.fa	0505A0127_Enterococcus_faecalis_38_40.fa	72
0.94	0.9909	0511A0202_Enterococcus_faecalis_37_56.fa	NECEvent2014_6_4_Enterococcus_faecalis_38_65.fa	72
0.86	0.9908	NECEvent2014_6_4_Enterococcus_faecalis_38_65.fa	0511A0202_Enterococcus_faecalis_37_56.fa	72
0.94	0.9909	0514A0205_Enterococcus_faecalis_38_23.fa	NECEvent2014_6_4_Enterococcus_faecalis_38_65.fa	72
0.84	0.9908	NECEvent2014_6_4_Enterococcus_faecalis_38_65.fa	0514A0205_Enterococcus_faecalis_38_23.fa	72
0.94	0.9909	0515A0206_Enterococcus_faecalis_37_20.fa	NECEvent2014_6_4_Enterococcus_faecalis_38_65.fa	72
0.85	0.9908	NECEvent2014_6_4_Enterococcus_faecalis_38_65.fa	0515A0206_Enterococcus_faecalis_37_20.fa	72
0.94	0.991	0516A0207_Enterococcus_faecalis_37_84.fa	NECEvent2014_6_4_Enterococcus_faecalis_38_65.fa	72
0.85	0.991	NECEvent2014_6_4_Enterococcus_faecalis_38_65.fa	0516A0207_Enterococcus_faecalis_37_84.fa	72
0.94	0.991	0517A0208_Enterococcus_faecalis_37_253.fa	NECEvent2014_6_4_Enterococcus_faecalis_38_65.fa	72
0.86	0.991	NECEvent2014_6_4_Enterococcus_faecalis_38_65.fa	0517A0208_Enterococcus_faecalis_37_253.fa	72
0.94	0.991	0518A0209_Enterococcus_faecalis_37_223.fa	NECEvent2014_6_4_Enterococcus_faecalis_38_65.fa	72
0.85	0.991	NECEvent2014_6_4_Enterococcus_faecalis_38_65.fa	0518A0209_Enterococcus_faecalis_37_223.fa	72
0.94	0.9909	0519A0210_Enterococcus_faecalis_37_393.fa	NECEvent2014_6_4_Enterococcus_faecalis_38_65.fa	72
0.83	0.9909	NECEvent2014_6_4_Enterococcus_faecalis_38_65.fa	0519A0210_Enterococcus_faecalis_37_393.fa	72
0.94	0.9909	0520A0211_Enterococcus_faecalis_37_195.fa	NECEvent2014_6_4_Enterococcus_faecalis_38_65.fa	72
0.83	0.9908	NECEvent2014_6_4_Enterococcus_faecalis_38_65.fa	0520A0211_Enterococcus_faecalis_37_195.fa	72
0.94	0.9909	0521A0212_Enterococcus_faecalis_37_88.fa	NECEvent2014_6_4_Enterococcus_faecalis_38_65.fa	72
0.85	0.9909	NECEvent2014_6_4_Enterococcus_faecalis_38_65.fa	0521A0212_Enterococcus_faecalis_37_88.fa	72
0.94	0.9909	0522A0213_Enterococcus_faecalis_37_181.fa	NECEvent2014_6_4_Enterococcus_faecalis_38_65.fa	72
0.85	0.9909	NECEvent2014_6_4_Enterococcus_faecalis_38_65.fa	0522A0213_Enterococcus_faecalis_37_181.fa	72
0.94	0.9909	0523A0214_Enterococcus_faecalis_37_732.fa	NECEvent2014_6_4_Enterococcus_faecalis_38_65.fa	72
0.85	0.9908	NECEvent2014_6_4_Enterococcus_faecalis_38_65.fa	0523A0214_Enterococcus_faecalis_37_732.fa	72
0.94	0.9909	0524A0215_Enterococcus_faecalis_37_280.fa	NECEvent2014_6_4_Enterococcus_faecalis_38_65.fa	72
0.84	0.9908	NECEvent2014_6_4_Enterococcus_faecalis_38_65.fa	0524A0215_Enterococcus_faecalis_37_280.fa	72
0.94	0.991	0525A0216_Enterococcus_faecalis_37_334.fa	NECEvent2014_6_4_Enterococcus_faecalis_38_65.fa	72
0.86	0.991	NECEvent2014_6_4_Enterococcus_faecalis_38_65.fa	0525A0216_Enterococcus_faecalis_37_334.fa	72
0.94	0.991	0526A0217_Enterococcus_faecalis_37_500.fa	NECEvent2014_6_4_Enterococcus_faecalis_38_65.fa	72
0.85	0.991	NECEvent2014_6_4_Enterococcus_faecalis_38_65.fa	0526A0217_Enterococcus_faecalis_37_500.fa	72
0.94	0.991	0527A0218_Enterococcus_faecalis_37_119.fa	NECEvent2014_6_4_Enterococcus_faecalis_38_65.fa	72
0.84	0.9909	NECEvent2014_6_4_Enterococcus_faecalis_38_65.fa	0527A0218_Enterococcus_faecalis_37_119.fa	72
0.94	0.9909	0528A0219_Enterococcus_faecalis_37_57.fa	NECEvent2014_6_4_Enterococcus_faecalis_38_65.fa	72
0.84	0.9909	NECEvent2014_6_4_Enterococcus_faecalis_38_65.fa	0528A0219_Enterococcus_faecalis_37_57.fa	72
0.92	0.988	0612A0306_Enterococcus_faecalis_37_60.fa	NECEvent2014_6_4_Enterococcus_faecalis_38_65.fa	72
0.88	0.988	NECEvent2014_6_4_Enterococcus_faecalis_38_65.fa	0612A0306_Enterococcus_faecalis_37_60.fa	72
0.93	0.9909	0814A0413_Enterococcus_faecalis__268.fa	NECEvent2014_6_4_Enterococcus_faecalis_38_65.fa	72
0.84	0.9908	NECEvent2014_6_4_Enterococcus_faecalis_38_65.fa	0814A0413_Enterococcus_faecalis__268.fa	72
0.93	0.9905	0910A0430_Enterococcus_faecalis_37_1487.fa	NECEvent2014_6_4_Enterococcus_faecalis_38_65.fa	72
0.84	0.9905	NECEvent2014_6_4_Enterococcus_faecalis_38_65.fa	0910A0430_Enterococcus_faecalis_37_1487.fa	72
0.94	0.9907	1021A0622_Enterococcus_faecalis_38_47.fa	NECEvent2014_6_4_Enterococcus_faecalis_38_65.fa	72
0.92	0.9907	NECEvent2014_6_4_Enterococcus_faecalis_38_65.fa	1021A0622_Enterococcus_faecalis_38_47.fa	72
0.81	0.9903	1030A0701_Enterococcus_faecalis_37_7.fa	NECEvent2014_6_4_Enterococcus_faecalis_38_65.fa	72
0.77	0.9903	NECEvent2014_6_4_Enterococcus_faecalis_38_65.fa	1030A0701_Enterococcus_faecalis_37_7.fa	72
0.91	0.9906	1213A0716_Enterococcus_faecalis_38_183.fa	NECEvent2014_6_4_Enterococcus_faecalis_38_65.fa	72
0.89	0.9905	NECEvent2014_6_4_Enterococcus_faecalis_38_65.fa	1213A0716_Enterococcus_faecalis_38_183.fa	72
0.92	0.9905	1417A0812_Enterococcus_faecalis_37_10.fa	NECEvent2014_6_4_Enterococcus_faecalis_38_65.fa	72
0.87	0.9904	NECEvent2014_6_4_Enterococcus_faecalis_38_65.fa	1417A0812_Enterococcus_faecalis_37_10.fa	72
0.93	0.9904	1616A0903_Enterococcus_faecalis_37_15.fa	NECEvent2014_6_4_Enterococcus_faecalis_38_65.fa	72
0.87	0.9904	NECEvent2014_6_4_Enterococcus_faecalis_38_65.fa	1616A0903_Enterococcus_faecalis_37_15.fa	72
0.9	0.9903	1723A1010_Enterococcus_faecalis_38_8.fa	NECEvent2014_6_4_Enterococcus_faecalis_38_65.fa	72
0.87	0.9903	NECEvent2014_6_4_Enterococcus_faecalis_38_65.fa	1723A1010_Enterococcus_faecalis_38_8.fa	72
0.86	0.9895	1813A1018_Enterococcus_faecalis_38_7.fa	NECEvent2014_6_4_Enterococcus_faecalis_38_65.fa	72
0.88	0.9895	NECEvent2014_6_4_Enterococcus_faecalis_38_65.fa	1813A1018_Enterococcus_faecalis_38_7.fa	72
0.94	0.991	31_020_Enterococcus_faecalis_37_49.fa	NECEvent2014_6_4_Enterococcus_faecalis_38_65.fa	72
0.86	0.9909	NECEvent2014_6_4_Enterococcus_faecalis_38_65.fa	31_020_Enterococcus_faecalis_37_49.fa	72
0.92	0.988	35_002_Enterococcus_faecalis_37_29.fa	NECEvent2014_6_4_Enterococcus_faecalis_38_65.fa	72
0.81	0.988	NECEvent2014_6_4_Enterococcus_faecalis_38_65.fa	35_002_Enterococcus_faecalis_37_29.fa	72
0.92	0.988	38_012_Enterococcus_faecalis_37_118.fa	NECEvent2014_6_4_Enterococcus_faecalis_38_65.fa	72
0.83	0.988	NECEvent2014_6_4_Enterococcus_faecalis_38_65.fa	38_012_Enterococcus_faecalis_37_118.fa	72
0.92	0.988	39_003_Enterococcus_faecalis_37_54.fa	NECEvent2014_6_4_Enterococcus_faecalis_38_65.fa	72
0.86	0.988	NECEvent2014_6_4_Enterococcus_faecalis_38_65.fa	39_003_Enterococcus_faecalis_37_54.fa	72
0.92	0.9905	60_004_Enterococcus_faecalis_38_16.fa	NECEvent2014_6_4_Enterococcus_faecalis_38_65.fa	72
0.86	0.9905	NECEvent2014_6_4_Enterococcus_faecalis_38_65.fa	60_004_Enterococcus_faecalis_38_16.fa	72
0.92	0.988	61_007_Enterococcus_faecalis_37_1422.fa	NECEvent2014_6_4_Enterococcus_faecalis_38_65.fa	72
0.83	0.988	NECEvent2014_6_4_Enterococcus_faecalis_38_65.fa	61_007_Enterococcus_faecalis_37_1422.fa	72
0.93	0.9905	64_010_Enterococcus_faecalis_37_18.fa	NECEvent2014_6_4_Enterococcus_faecalis_38_65.fa	72
0.86	0.9904	NECEvent2014_6_4_Enterococcus_faecalis_38_65.fa	64_010_Enterococcus_faecalis_37_18.fa	72
0.89	0.9905	65_007_Enterococcus_faecalis_37_10.fa	NECEvent2014_6_4_Enterococcus_faecalis_38_65.fa	72
0.81	0.9905	NECEvent2014_6_4_Enterococcus_faecalis_38_65.fa	65_007_Enterococcus_faecalis_37_10.fa	72
0.93	0.9902	66_008_Enterococcus_faecalis_37_368.fa	NECEvent2014_6_4_Enterococcus_faecalis_38_65.fa	72
0.82	0.9902	NECEvent2014_6_4_Enterococcus_faecalis_38_65.fa	66_008_Enterococcus_faecalis_37_368.fa	72
0.95	0.9901	71_014_Enterococcus_faecalis_37_16.fa	NECEvent2014_6_4_Enterococcus_faecalis_38_65.fa	72
0.85	0.9901	NECEvent2014_6_4_Enterococcus_faecalis_38_65.fa	71_014_Enterococcus_faecalis_37_16.fa	72
0.94	0.9907	88_009_Enterococcus_faecalis_38_113.fa	NECEvent2014_6_4_Enterococcus_faecalis_38_65.fa	72
0.92	0.9907	NECEvent2014_6_4_Enterococcus_faecalis_38_65.fa	88_009_Enterococcus_faecalis_38_113.fa	72
0.93	0.9911	93_004_Enterococcus_faecalis_38_79.fa	NECEvent2014_6_4_Enterococcus_faecalis_38_65.fa	72
0.89	0.9911	NECEvent2014_6_4_Enterococcus_faecalis_38_65.fa	93_004_Enterococcus_faecalis_38_79.fa	72
0.93	0.9904	NECEvent2014_2_1_Enterococcus_faecalis_38_25.fa	NECEvent2014_6_4_Enterococcus_faecalis_38_65.fa	72
0.86	0.9904	NECEvent2014_6_4_Enterococcus_faecalis_38_65.fa	NECEvent2014_2_1_Enterococcus_faecalis_38_25.fa	72
0.94	0.991	NECEvent2014_3_4_Enterococcus_faecalis_37_352.fa	NECEvent2014_6_4_Enterococcus_faecalis_38_65.fa	72
0.87	0.9909	NECEvent2014_6_4_Enterococcus_faecalis_38_65.fa	NECEvent2014_3_4_Enterococcus_faecalis_37_352.fa	72
0.94	0.9909	NECEvent2014_5_2_Enterococcus_faecalis_37_15.fa	NECEvent2014_6_4_Enterococcus_faecalis_38_65.fa	72
0.82	0.9909	NECEvent2014_6_4_Enterococcus_faecalis_38_65.fa	NECEvent2014_5_2_Enterococcus_faecalis_37_15.fa	72
0.84	0.9871	0124A1029_Enterococcus_faecalis_36_130.fa	NECEvent2014_8_2_Enterococcus_faecalis_37_32.fa	72
0.82	0.9871	NECEvent2014_8_2_Enterococcus_faecalis_37_32.fa	0124A1029_Enterococcus_faecalis_36_130.fa	72
0.8	0.9878	0321A1219_Enterococcus_faecalis__9.fa	NECEvent2014_8_2_Enterococcus_faecalis_37_32.fa	72
0.9	0.9879	NECEvent2014_8_2_Enterococcus_faecalis_37_32.fa	0321A1219_Enterococcus_faecalis__9.fa	72
0.82	0.9883	0415A0118_Enterococcus_faecalis_38_29.fa	NECEvent2014_8_2_Enterococcus_faecalis_37_32.fa	72
0.93	0.9884	NECEvent2014_8_2_Enterococcus_faecalis_37_32.fa	0415A0118_Enterococcus_faecalis_38_29.fa	72
0.88	0.9938	0505A0127_Enterococcus_faecalis_38_40.fa	NECEvent2014_8_2_Enterococcus_faecalis_37_32.fa	72
0.92	0.9938	NECEvent2014_8_2_Enterococcus_faecalis_37_32.fa	0505A0127_Enterococcus_faecalis_38_40.fa	72
0.88	0.9935	0511A0202_Enterococcus_faecalis_37_56.fa	NECEvent2014_8_2_Enterococcus_faecalis_37_32.fa	72
0.91	0.9935	NECEvent2014_8_2_Enterococcus_faecalis_37_32.fa	0511A0202_Enterococcus_faecalis_37_56.fa	72
0.89	0.993	0514A0205_Enterococcus_faecalis_38_23.fa	NECEvent2014_8_2_Enterococcus_faecalis_37_32.fa	72
0.9	0.993	NECEvent2014_8_2_Enterococcus_faecalis_37_32.fa	0514A0205_Enterococcus_faecalis_38_23.fa	72
0.88	0.9935	0515A0206_Enterococcus_faecalis_37_20.fa	NECEvent2014_8_2_Enterococcus_faecalis_37_32.fa	72
0.91	0.9935	NECEvent2014_8_2_Enterococcus_faecalis_37_32.fa	0515A0206_Enterococcus_faecalis_37_20.fa	72
0.88	0.9933	0516A0207_Enterococcus_faecalis_37_84.fa	NECEvent2014_8_2_Enterococcus_faecalis_37_32.fa	72
0.9	0.9933	NECEvent2014_8_2_Enterococcus_faecalis_37_32.fa	0516A0207_Enterococcus_faecalis_37_84.fa	72
0.88	0.9936	0517A0208_Enterococcus_faecalis_37_253.fa	NECEvent2014_8_2_Enterococcus_faecalis_37_32.fa	72
0.91	0.9936	NECEvent2014_8_2_Enterococcus_faecalis_37_32.fa	0517A0208_Enterococcus_faecalis_37_253.fa	72
0.88	0.9933	0518A0209_Enterococcus_faecalis_37_223.fa	NECEvent2014_8_2_Enterococcus_faecalis_37_32.fa	72
0.91	0.9933	NECEvent2014_8_2_Enterococcus_faecalis_37_32.fa	0518A0209_Enterococcus_faecalis_37_223.fa	72
0.89	0.993	0519A0210_Enterococcus_faecalis_37_393.fa	NECEvent2014_8_2_Enterococcus_faecalis_37_32.fa	72
0.89	0.993	NECEvent2014_8_2_Enterococcus_faecalis_37_32.fa	0519A0210_Enterococcus_faecalis_37_393.fa	72
0.89	0.993	0520A0211_Enterococcus_faecalis_37_195.fa	NECEvent2014_8_2_Enterococcus_faecalis_37_32.fa	72
0.89	0.993	NECEvent2014_8_2_Enterococcus_faecalis_37_32.fa	0520A0211_Enterococcus_faecalis_37_195.fa	72
0.88	0.9932	0521A0212_Enterococcus_faecalis_37_88.fa	NECEvent2014_8_2_Enterococcus_faecalis_37_32.fa	72
0.91	0.9932	NECEvent2014_8_2_Enterococcus_faecalis_37_32.fa	0521A0212_Enterococcus_faecalis_37_88.fa	72
0.88	0.9935	0522A0213_Enterococcus_faecalis_37_181.fa	NECEvent2014_8_2_Enterococcus_faecalis_37_32.fa	72
0.91	0.9935	NECEvent2014_8_2_Enterococcus_faecalis_37_32.fa	0522A0213_Enterococcus_faecalis_37_181.fa	72
0.88	0.9934	0523A0214_Enterococcus_faecalis_37_732.fa	NECEvent2014_8_2_Enterococcus_faecalis_37_32.fa	72
0.9	0.9933	NECEvent2014_8_2_Enterococcus_faecalis_37_32.fa	0523A0214_Enterococcus_faecalis_37_732.fa	72
0.89	0.993	0524A0215_Enterococcus_faecalis_37_280.fa	NECEvent2014_8_2_Enterococcus_faecalis_37_32.fa	72
0.9	0.993	NECEvent2014_8_2_Enterococcus_faecalis_37_32.fa	0524A0215_Enterococcus_faecalis_37_280.fa	72
0.88	0.9938	0525A0216_Enterococcus_faecalis_37_334.fa	NECEvent2014_8_2_Enterococcus_faecalis_37_32.fa	72
0.91	0.9938	NECEvent2014_8_2_Enterococcus_faecalis_37_32.fa	0525A0216_Enterococcus_faecalis_37_334.fa	72
0.88	0.9935	0526A0217_Enterococcus_faecalis_37_500.fa	NECEvent2014_8_2_Enterococcus_faecalis_37_32.fa	72
0.9	0.9935	NECEvent2014_8_2_Enterococcus_faecalis_37_32.fa	0526A0217_Enterococcus_faecalis_37_500.fa	72
0.89	0.9932	0527A0218_Enterococcus_faecalis_37_119.fa	NECEvent2014_8_2_Enterococcus_faecalis_37_32.fa	72
0.89	0.9932	NECEvent2014_8_2_Enterococcus_faecalis_37_32.fa	0527A0218_Enterococcus_faecalis_37_119.fa	72
0.89	0.9932	0528A0219_Enterococcus_faecalis_37_57.fa	NECEvent2014_8_2_Enterococcus_faecalis_37_32.fa	72
0.9	0.9931	NECEvent2014_8_2_Enterococcus_faecalis_37_32.fa	0528A0219_Enterococcus_faecalis_37_57.fa	72
0.82	0.9878	0612A0306_Enterococcus_faecalis_37_60.fa	NECEvent2014_8_2_Enterococcus_faecalis_37_32.fa	72
0.9	0.9879	NECEvent2014_8_2_Enterococcus_faecalis_37_32.fa	0612A0306_Enterococcus_faecalis_37_60.fa	72
0.85	0.9915	0814A0413_Enterococcus_faecalis__268.fa	NECEvent2014_8_2_Enterococcus_faecalis_37_32.fa	72
0.87	0.9914	NECEvent2014_8_2_Enterococcus_faecalis_37_32.fa	0814A0413_Enterococcus_faecalis__268.fa	72
0.85	0.991	0910A0430_Enterococcus_faecalis_37_1487.fa	NECEvent2014_8_2_Enterococcus_faecalis_37_32.fa	72
0.87	0.991	NECEvent2014_8_2_Enterococcus_faecalis_37_32.fa	0910A0430_Enterococcus_faecalis_37_1487.fa	72
0.83	0.9915	1021A0622_Enterococcus_faecalis_38_47.fa	NECEvent2014_8_2_Enterococcus_faecalis_37_32.fa	72
0.93	0.9915	NECEvent2014_8_2_Enterococcus_faecalis_37_32.fa	1021A0622_Enterococcus_faecalis_38_47.fa	72
0.76	0.992	1030A0701_Enterococcus_faecalis_37_7.fa	NECEvent2014_8_2_Enterococcus_faecalis_37_32.fa	72
0.81	0.992	NECEvent2014_8_2_Enterococcus_faecalis_37_32.fa	1030A0701_Enterococcus_faecalis_37_7.fa	72
0.84	0.9942	1213A0716_Enterococcus_faecalis_38_183.fa	NECEvent2014_8_2_Enterococcus_faecalis_37_32.fa	72
0.93	0.9942	NECEvent2014_8_2_Enterococcus_faecalis_37_32.fa	1213A0716_Enterococcus_faecalis_38_183.fa	72
0.84	0.9916	1417A0812_Enterococcus_faecalis_37_10.fa	NECEvent2014_8_2_Enterococcus_faecalis_37_32.fa	72
0.9	0.9916	NECEvent2014_8_2_Enterococcus_faecalis_37_32.fa	1417A0812_Enterococcus_faecalis_37_10.fa	72
0.85	0.9914	1616A0903_Enterococcus_faecalis_37_15.fa	NECEvent2014_8_2_Enterococcus_faecalis_37_32.fa	72
0.9	0.9914	NECEvent2014_8_2_Enterococcus_faecalis_37_32.fa	1616A0903_Enterococcus_faecalis_37_15.fa	72
0.82	0.9907	1723A1010_Enterococcus_faecalis_38_8.fa	NECEvent2014_8_2_Enterococcus_faecalis_37_32.fa	72
0.9	0.9907	NECEvent2014_8_2_Enterococcus_faecalis_37_32.fa	1723A1010_Enterococcus_faecalis_38_8.fa	72
0.75	0.9895	1813A1018_Enterococcus_faecalis_38_7.fa	NECEvent2014_8_2_Enterococcus_faecalis_37_32.fa	72
0.88	0.9893	NECEvent2014_8_2_Enterococcus_faecalis_37_32.fa	1813A1018_Enterococcus_faecalis_38_7.fa	72
0.87	0.9925	31_020_Enterococcus_faecalis_37_49.fa	NECEvent2014_8_2_Enterococcus_faecalis_37_32.fa	72
0.9	0.9925	NECEvent2014_8_2_Enterococcus_faecalis_37_32.fa	31_020_Enterococcus_faecalis_37_49.fa	72
0.84	0.9868	35_002_Enterococcus_faecalis_37_29.fa	NECEvent2014_8_2_Enterococcus_faecalis_37_32.fa	72
0.84	0.9869	NECEvent2014_8_2_Enterococcus_faecalis_37_32.fa	35_002_Enterococcus_faecalis_37_29.fa	72
0.84	0.9872	38_012_Enterococcus_faecalis_37_118.fa	NECEvent2014_8_2_Enterococcus_faecalis_37_32.fa	72
0.86	0.9872	NECEvent2014_8_2_Enterococcus_faecalis_37_32.fa	38_012_Enterococcus_faecalis_37_118.fa	72
0.83	0.9875	39_003_Enterococcus_faecalis_37_54.fa	NECEvent2014_8_2_Enterococcus_faecalis_37_32.fa	72
0.88	0.9875	NECEvent2014_8_2_Enterococcus_faecalis_37_32.fa	39_003_Enterococcus_faecalis_37_54.fa	72
0.84	0.9911	60_004_Enterococcus_faecalis_38_16.fa	NECEvent2014_8_2_Enterococcus_faecalis_37_32.fa	72
0.89	0.9911	NECEvent2014_8_2_Enterococcus_faecalis_37_32.fa	60_004_Enterococcus_faecalis_38_16.fa	72
0.84	0.9873	61_007_Enterococcus_faecalis_37_1422.fa	NECEvent2014_8_2_Enterococcus_faecalis_37_32.fa	72
0.86	0.9874	NECEvent2014_8_2_Enterococcus_faecalis_37_32.fa	61_007_Enterococcus_faecalis_37_1422.fa	72
0.85	0.9914	64_010_Enterococcus_faecalis_37_18.fa	NECEvent2014_8_2_Enterococcus_faecalis_37_32.fa	72
0.89	0.9914	NECEvent2014_8_2_Enterococcus_faecalis_37_32.fa	64_010_Enterococcus_faecalis_37_18.fa	72
0.82	0.991	65_007_Enterococcus_faecalis_37_10.fa	NECEvent2014_8_2_Enterococcus_faecalis_37_32.fa	72
0.84	0.9909	NECEvent2014_8_2_Enterococcus_faecalis_37_32.fa	65_007_Enterococcus_faecalis_37_10.fa	72
0.87	0.9918	66_008_Enterococcus_faecalis_37_368.fa	NECEvent2014_8_2_Enterococcus_faecalis_37_32.fa	72
0.87	0.9918	NECEvent2014_8_2_Enterococcus_faecalis_37_32.fa	66_008_Enterococcus_faecalis_37_368.fa	72
0.85	0.9882	71_014_Enterococcus_faecalis_37_16.fa	NECEvent2014_8_2_Enterococcus_faecalis_37_32.fa	72
0.86	0.9885	NECEvent2014_8_2_Enterococcus_faecalis_37_32.fa	71_014_Enterococcus_faecalis_37_16.fa	72
0.83	0.9914	88_009_Enterococcus_faecalis_38_113.fa	NECEvent2014_8_2_Enterococcus_faecalis_37_32.fa	72
0.92	0.9913	NECEvent2014_8_2_Enterococcus_faecalis_37_32.fa	88_009_Enterococcus_faecalis_38_113.fa	72
0.83	0.992	93_004_Enterococcus_faecalis_38_79.fa	NECEvent2014_8_2_Enterococcus_faecalis_37_32.fa	72
0.9	0.9919	NECEvent2014_8_2_Enterococcus_faecalis_37_32.fa	93_004_Enterococcus_faecalis_38_79.fa	72
0.85	0.9913	NECEvent2014_2_1_Enterococcus_faecalis_38_25.fa	NECEvent2014_8_2_Enterococcus_faecalis_37_32.fa	72
0.89	0.9913	NECEvent2014_8_2_Enterococcus_faecalis_37_32.fa	NECEvent2014_2_1_Enterococcus_faecalis_38_25.fa	72
0.86	0.9941	NECEvent2014_3_4_Enterococcus_faecalis_37_352.fa	NECEvent2014_8_2_Enterococcus_faecalis_37_32.fa	72
0.91	0.9941	NECEvent2014_8_2_Enterococcus_faecalis_37_32.fa	NECEvent2014_3_4_Enterococcus_faecalis_37_352.fa	72
0.87	0.9936	NECEvent2014_5_2_Enterococcus_faecalis_37_15.fa	NECEvent2014_8_2_Enterococcus_faecalis_37_32.fa	72
0.87	0.9936	NECEvent2014_8_2_Enterococcus_faecalis_37_32.fa	NECEvent2014_5_2_Enterococcus_faecalis_37_15.fa	72
0.83	0.9912	NECEvent2014_6_4_Enterococcus_faecalis_38_65.fa	NECEvent2014_8_2_Enterococcus_faecalis_37_32.fa	72
0.94	0.9912	NECEvent2014_8_2_Enterococcus_faecalis_37_32.fa	NECEvent2014_6_4_Enterococcus_faecalis_38_65.fa	72
0.87	0.987	0124A1029_Enterococcus_faecalis_36_130.fa	NECEvent2014_9_1_Enterococcus_faecalis_37_534.fa	72
0.85	0.9871	NECEvent2014_9_1_Enterococcus_faecalis_37_534.fa	0124A1029_Enterococcus_faecalis_36_130.fa	72
0.8	0.987	0321A1219_Enterococcus_faecalis__9.fa	NECEvent2014_9_1_Enterococcus_faecalis_37_534.fa	72
0.91	0.9872	NECEvent2014_9_1_Enterococcus_faecalis_37_534.fa	0321A1219_Enterococcus_faecalis__9.fa	72
0.81	0.9871	0415A0118_Enterococcus_faecalis_38_29.fa	NECEvent2014_9_1_Enterococcus_faecalis_37_534.fa	72
0.93	0.9873	NECEvent2014_9_1_Enterococcus_faecalis_37_534.fa	0415A0118_Enterococcus_faecalis_38_29.fa	72
0.88	0.9921	0505A0127_Enterococcus_faecalis_38_40.fa	NECEvent2014_9_1_Enterococcus_faecalis_37_534.fa	72
0.92	0.9921	NECEvent2014_9_1_Enterococcus_faecalis_37_534.fa	0505A0127_Enterococcus_faecalis_38_40.fa	72
0.88	0.992	0511A0202_Enterococcus_faecalis_37_56.fa	NECEvent2014_9_1_Enterococcus_faecalis_37_534.fa	72
0.92	0.9921	NECEvent2014_9_1_Enterococcus_faecalis_37_534.fa	0511A0202_Enterococcus_faecalis_37_56.fa	72
0.9	0.9922	0514A0205_Enterococcus_faecalis_38_23.fa	NECEvent2014_9_1_Enterococcus_faecalis_37_534.fa	72
0.91	0.9923	NECEvent2014_9_1_Enterococcus_faecalis_37_534.fa	0514A0205_Enterococcus_faecalis_38_23.fa	72
0.88	0.9921	0515A0206_Enterococcus_faecalis_37_20.fa	NECEvent2014_9_1_Enterococcus_faecalis_37_534.fa	72
0.92	0.9921	NECEvent2014_9_1_Enterococcus_faecalis_37_534.fa	0515A0206_Enterococcus_faecalis_37_20.fa	72
0.88	0.9923	0516A0207_Enterococcus_faecalis_37_84.fa	NECEvent2014_9_1_Enterococcus_faecalis_37_534.fa	72
0.92	0.9923	NECEvent2014_9_1_Enterococcus_faecalis_37_534.fa	0516A0207_Enterococcus_faecalis_37_84.fa	72
0.88	0.9922	0517A0208_Enterococcus_faecalis_37_253.fa	NECEvent2014_9_1_Enterococcus_faecalis_37_534.fa	72
0.92	0.9923	NECEvent2014_9_1_Enterococcus_faecalis_37_534.fa	0517A0208_Enterococcus_faecalis_37_253.fa	72
0.88	0.9923	0518A0209_Enterococcus_faecalis_37_223.fa	NECEvent2014_9_1_Enterococcus_faecalis_37_534.fa	72
0.92	0.9924	NECEvent2014_9_1_Enterococcus_faecalis_37_534.fa	0518A0209_Enterococcus_faecalis_37_223.fa	72
0.9	0.992	0519A0210_Enterococcus_faecalis_37_393.fa	NECEvent2014_9_1_Enterococcus_faecalis_37_534.fa	72
0.91	0.9921	NECEvent2014_9_1_Enterococcus_faecalis_37_534.fa	0519A0210_Enterococcus_faecalis_37_393.fa	72
0.9	0.9921	0520A0211_Enterococcus_faecalis_37_195.fa	NECEvent2014_9_1_Enterococcus_faecalis_37_534.fa	72
0.91	0.9922	NECEvent2014_9_1_Enterococcus_faecalis_37_534.fa	0520A0211_Enterococcus_faecalis_37_195.fa	72
0.88	0.9922	0521A0212_Enterococcus_faecalis_37_88.fa	NECEvent2014_9_1_Enterococcus_faecalis_37_534.fa	72
0.92	0.9922	NECEvent2014_9_1_Enterococcus_faecalis_37_534.fa	0521A0212_Enterococcus_faecalis_37_88.fa	72
0.88	0.9921	0522A0213_Enterococcus_faecalis_37_181.fa	NECEvent2014_9_1_Enterococcus_faecalis_37_534.fa	72
0.92	0.9921	NECEvent2014_9_1_Enterococcus_faecalis_37_534.fa	0522A0213_Enterococcus_faecalis_37_181.fa	72
0.88	0.992	0523A0214_Enterococcus_faecalis_37_732.fa	NECEvent2014_9_1_Enterococcus_faecalis_37_534.fa	72
0.91	0.9921	NECEvent2014_9_1_Enterococcus_faecalis_37_534.fa	0523A0214_Enterococcus_faecalis_37_732.fa	72
0.9	0.9921	0524A0215_Enterococcus_faecalis_37_280.fa	NECEvent2014_9_1_Enterococcus_faecalis_37_534.fa	72
0.92	0.9922	NECEvent2014_9_1_Enterococcus_faecalis_37_534.fa	0524A0215_Enterococcus_faecalis_37_280.fa	72
0.87	0.9921	0525A0216_Enterococcus_faecalis_37_334.fa	NECEvent2014_9_1_Enterococcus_faecalis_37_534.fa	72
0.92	0.9922	NECEvent2014_9_1_Enterococcus_faecalis_37_534.fa	0525A0216_Enterococcus_faecalis_37_334.fa	72
0.88	0.992	0526A0217_Enterococcus_faecalis_37_500.fa	NECEvent2014_9_1_Enterococcus_faecalis_37_534.fa	72
0.92	0.9921	NECEvent2014_9_1_Enterococcus_faecalis_37_534.fa	0526A0217_Enterococcus_faecalis_37_500.fa	72
0.9	0.9921	0527A0218_Enterococcus_faecalis_37_119.fa	NECEvent2014_9_1_Enterococcus_faecalis_37_534.fa	72
0.91	0.9921	NECEvent2014_9_1_Enterococcus_faecalis_37_534.fa	0527A0218_Enterococcus_faecalis_37_119.fa	72
0.89	0.9921	0528A0219_Enterococcus_faecalis_37_57.fa	NECEvent2014_9_1_Enterococcus_faecalis_37_534.fa	72
0.91	0.9921	NECEvent2014_9_1_Enterococcus_faecalis_37_534.fa	0528A0219_Enterococcus_faecalis_37_57.fa	72
0.83	0.9888	0612A0306_Enterococcus_faecalis_37_60.fa	NECEvent2014_9_1_Enterococcus_faecalis_37_534.fa	72
0.91	0.9888	NECEvent2014_9_1_Enterococcus_faecalis_37_534.fa	0612A0306_Enterococcus_faecalis_37_60.fa	72
0.89	0.9984	0814A0413_Enterococcus_faecalis__268.fa	NECEvent2014_9_1_Enterococcus_faecalis_37_534.fa	72
0.93	0.9984	NECEvent2014_9_1_Enterococcus_faecalis_37_534.fa	0814A0413_Enterococcus_faecalis__268.fa	72
0.86	0.9906	0910A0430_Enterococcus_faecalis_37_1487.fa	NECEvent2014_9_1_Enterococcus_faecalis_37_534.fa	72
0.89	0.9909	NECEvent2014_9_1_Enterococcus_faecalis_37_534.fa	0910A0430_Enterococcus_faecalis_37_1487.fa	72
0.82	0.991	1021A0622_Enterococcus_faecalis_38_47.fa	NECEvent2014_9_1_Enterococcus_faecalis_37_534.fa	72
0.92	0.991	NECEvent2014_9_1_Enterococcus_faecalis_37_534.fa	1021A0622_Enterococcus_faecalis_38_47.fa	72
0.77	0.9917	1030A0701_Enterococcus_faecalis_37_7.fa	NECEvent2014_9_1_Enterococcus_faecalis_37_534.fa	72
0.84	0.9917	NECEvent2014_9_1_Enterococcus_faecalis_37_534.fa	1030A0701_Enterococcus_faecalis_37_7.fa	72
0.82	0.9919	1213A0716_Enterococcus_faecalis_38_183.fa	NECEvent2014_9_1_Enterococcus_faecalis_37_534.fa	72
0.92	0.992	NECEvent2014_9_1_Enterococcus_faecalis_37_534.fa	1213A0716_Enterococcus_faecalis_38_183.fa	72
0.84	0.9913	1417A0812_Enterococcus_faecalis_37_10.fa	NECEvent2014_9_1_Enterococcus_faecalis_37_534.fa	72
0.9	0.9913	NECEvent2014_9_1_Enterococcus_faecalis_37_534.fa	1417A0812_Enterococcus_faecalis_37_10.fa	72
0.84	0.9911	1616A0903_Enterococcus_faecalis_37_15.fa	NECEvent2014_9_1_Enterococcus_faecalis_37_534.fa	72
0.9	0.9912	NECEvent2014_9_1_Enterococcus_faecalis_37_534.fa	1616A0903_Enterococcus_faecalis_37_15.fa	72
0.82	0.9911	1723A1010_Enterococcus_faecalis_38_8.fa	NECEvent2014_9_1_Enterococcus_faecalis_37_534.fa	72
0.9	0.9913	NECEvent2014_9_1_Enterococcus_faecalis_37_534.fa	1723A1010_Enterococcus_faecalis_38_8.fa	72
0.75	0.9899	1813A1018_Enterococcus_faecalis_38_7.fa	NECEvent2014_9_1_Enterococcus_faecalis_37_534.fa	72
0.88	0.9899	NECEvent2014_9_1_Enterococcus_faecalis_37_534.fa	1813A1018_Enterococcus_faecalis_38_7.fa	72
0.93	0.9996	31_020_Enterococcus_faecalis_37_49.fa	NECEvent2014_9_1_Enterococcus_faecalis_37_534.fa	72
0.97	0.9996	NECEvent2014_9_1_Enterococcus_faecalis_37_534.fa	31_020_Enterococcus_faecalis_37_49.fa	72
0.86	0.9874	35_002_Enterococcus_faecalis_37_29.fa	NECEvent2014_9_1_Enterococcus_faecalis_37_534.fa	72
0.87	0.9874	NECEvent2014_9_1_Enterococcus_faecalis_37_534.fa	35_002_Enterococcus_faecalis_37_29.fa	72
0.86	0.9884	38_012_Enterococcus_faecalis_37_118.fa	NECEvent2014_9_1_Enterococcus_faecalis_37_534.fa	72
0.89	0.9884	NECEvent2014_9_1_Enterococcus_faecalis_37_534.fa	38_012_Enterococcus_faecalis_37_118.fa	72
0.83	0.9887	39_003_Enterococcus_faecalis_37_54.fa	NECEvent2014_9_1_Enterococcus_faecalis_37_534.fa	72
0.89	0.9887	NECEvent2014_9_1_Enterococcus_faecalis_37_534.fa	39_003_Enterococcus_faecalis_37_54.fa	72
0.84	0.991	60_004_Enterococcus_faecalis_38_16.fa	NECEvent2014_9_1_Enterococcus_faecalis_37_534.fa	72
0.9	0.9912	NECEvent2014_9_1_Enterococcus_faecalis_37_534.fa	60_004_Enterococcus_faecalis_38_16.fa	72
0.85	0.9888	61_007_Enterococcus_faecalis_37_1422.fa	NECEvent2014_9_1_Enterococcus_faecalis_37_534.fa	72
0.89	0.9887	NECEvent2014_9_1_Enterococcus_faecalis_37_534.fa	61_007_Enterococcus_faecalis_37_1422.fa	72
0.84	0.991	64_010_Enterococcus_faecalis_37_18.fa	NECEvent2014_9_1_Enterococcus_faecalis_37_534.fa	72
0.89	0.991	NECEvent2014_9_1_Enterococcus_faecalis_37_534.fa	64_010_Enterococcus_faecalis_37_18.fa	72
0.83	0.9915	65_007_Enterococcus_faecalis_37_10.fa	NECEvent2014_9_1_Enterococcus_faecalis_37_534.fa	72
0.87	0.9915	NECEvent2014_9_1_Enterococcus_faecalis_37_534.fa	65_007_Enterococcus_faecalis_37_10.fa	72
0.87	0.9917	66_008_Enterococcus_faecalis_37_368.fa	NECEvent2014_9_1_Enterococcus_faecalis_37_534.fa	72
0.89	0.9917	NECEvent2014_9_1_Enterococcus_faecalis_37_534.fa	66_008_Enterococcus_faecalis_37_368.fa	72
0.87	0.9891	71_014_Enterococcus_faecalis_37_16.fa	NECEvent2014_9_1_Enterococcus_faecalis_37_534.fa	72
0.9	0.9891	NECEvent2014_9_1_Enterococcus_faecalis_37_534.fa	71_014_Enterococcus_faecalis_37_16.fa	72
0.82	0.991	88_009_Enterococcus_faecalis_38_113.fa	NECEvent2014_9_1_Enterococcus_faecalis_37_534.fa	72
0.92	0.991	NECEvent2014_9_1_Enterococcus_faecalis_37_534.fa	88_009_Enterococcus_faecalis_38_113.fa	72
0.83	0.9914	93_004_Enterococcus_faecalis_38_79.fa	NECEvent2014_9_1_Enterococcus_faecalis_37_534.fa	72
0.92	0.9915	NECEvent2014_9_1_Enterococcus_faecalis_37_534.fa	93_004_Enterococcus_faecalis_38_79.fa	72
0.84	0.9909	NECEvent2014_2_1_Enterococcus_faecalis_38_25.fa	NECEvent2014_9_1_Enterococcus_faecalis_37_534.fa	72
0.9	0.9909	NECEvent2014_9_1_Enterococcus_faecalis_37_534.fa	NECEvent2014_2_1_Enterococcus_faecalis_38_25.fa	72
0.87	0.9921	NECEvent2014_3_4_Enterococcus_faecalis_37_352.fa	NECEvent2014_9_1_Enterococcus_faecalis_37_534.fa	72
0.93	0.9922	NECEvent2014_9_1_Enterococcus_faecalis_37_534.fa	NECEvent2014_3_4_Enterococcus_faecalis_37_352.fa	72
0.89	0.992	NECEvent2014_5_2_Enterococcus_faecalis_37_15.fa	NECEvent2014_9_1_Enterococcus_faecalis_37_534.fa	72
0.9	0.9921	NECEvent2014_9_1_Enterococcus_faecalis_37_534.fa	NECEvent2014_5_2_Enterococcus_faecalis_37_15.fa	72
0.82	0.9908	NECEvent2014_6_4_Enterococcus_faecalis_38_65.fa	NECEvent2014_9_1_Enterococcus_faecalis_37_534.fa	72
0.94	0.9908	NECEvent2014_9_1_Enterococcus_faecalis_37_534.fa	NECEvent2014_6_4_Enterococcus_faecalis_38_65.fa	72
0.87	0.9916	NECEvent2014_8_2_Enterococcus_faecalis_37_32.fa	NECEvent2014_9_1_Enterococcus_faecalis_37_534.fa	72
0.88	0.9917	NECEvent2014_9_1_Enterococcus_faecalis_37_534.fa	NECEvent2014_8_2_Enterococcus_faecalis_37_32.fa	72
0.87	0.9863	0124A1029_Enterococcus_faecalis_36_130.fa	NIHY1_03_46__Enterococcus_faecalis.contigs.fa	72
0.8	0.9863	NIHY1_03_46__Enterococcus_faecalis.contigs.fa	0124A1029_Enterococcus_faecalis_36_130.fa	72
0.82	0.9877	0321A1219_Enterococcus_faecalis__9.fa	NIHY1_03_46__Enterococcus_faecalis.contigs.fa	72
0.87	0.9878	NIHY1_03_46__Enterococcus_faecalis.contigs.fa	0321A1219_Enterococcus_faecalis__9.fa	72
0.84	0.988	0415A0118_Enterococcus_faecalis_38_29.fa	NIHY1_03_46__Enterococcus_faecalis.contigs.fa	72
0.9	0.9882	NIHY1_03_46__Enterococcus_faecalis.contigs.fa	0415A0118_Enterococcus_faecalis_38_29.fa	72
0.89	0.9914	0505A0127_Enterococcus_faecalis_38_40.fa	NIHY1_03_46__Enterococcus_faecalis.contigs.fa	72
0.88	0.9914	NIHY1_03_46__Enterococcus_faecalis.contigs.fa	0505A0127_Enterococcus_faecalis_38_40.fa	72
0.9	0.9915	0511A0202_Enterococcus_faecalis_37_56.fa	NIHY1_03_46__Enterococcus_faecalis.contigs.fa	72
0.88	0.9915	NIHY1_03_46__Enterococcus_faecalis.contigs.fa	0511A0202_Enterococcus_faecalis_37_56.fa	72
0.9	0.9911	0514A0205_Enterococcus_faecalis_38_23.fa	NIHY1_03_46__Enterococcus_faecalis.contigs.fa	72
0.86	0.9912	NIHY1_03_46__Enterococcus_faecalis.contigs.fa	0514A0205_Enterococcus_faecalis_38_23.fa	72
0.9	0.9914	0515A0206_Enterococcus_faecalis_37_20.fa	NIHY1_03_46__Enterococcus_faecalis.contigs.fa	72
0.88	0.9915	NIHY1_03_46__Enterococcus_faecalis.contigs.fa	0515A0206_Enterococcus_faecalis_37_20.fa	72
0.9	0.9914	0516A0207_Enterococcus_faecalis_37_84.fa	NIHY1_03_46__Enterococcus_faecalis.contigs.fa	72
0.87	0.9915	NIHY1_03_46__Enterococcus_faecalis.contigs.fa	0516A0207_Enterococcus_faecalis_37_84.fa	72
0.9	0.9915	0517A0208_Enterococcus_faecalis_37_253.fa	NIHY1_03_46__Enterococcus_faecalis.contigs.fa	72
0.88	0.9914	NIHY1_03_46__Enterococcus_faecalis.contigs.fa	0517A0208_Enterococcus_faecalis_37_253.fa	72
0.9	0.9914	0518A0209_Enterococcus_faecalis_37_223.fa	NIHY1_03_46__Enterococcus_faecalis.contigs.fa	72
0.88	0.9915	NIHY1_03_46__Enterococcus_faecalis.contigs.fa	0518A0209_Enterococcus_faecalis_37_223.fa	72
0.9	0.9911	0519A0210_Enterococcus_faecalis_37_393.fa	NIHY1_03_46__Enterococcus_faecalis.contigs.fa	72
0.85	0.9911	NIHY1_03_46__Enterococcus_faecalis.contigs.fa	0519A0210_Enterococcus_faecalis_37_393.fa	72
0.9	0.9911	0520A0211_Enterococcus_faecalis_37_195.fa	NIHY1_03_46__Enterococcus_faecalis.contigs.fa	72
0.86	0.9912	NIHY1_03_46__Enterococcus_faecalis.contigs.fa	0520A0211_Enterococcus_faecalis_37_195.fa	72
0.9	0.9915	0521A0212_Enterococcus_faecalis_37_88.fa	NIHY1_03_46__Enterococcus_faecalis.contigs.fa	72
0.87	0.9915	NIHY1_03_46__Enterococcus_faecalis.contigs.fa	0521A0212_Enterococcus_faecalis_37_88.fa	72
0.9	0.9914	0522A0213_Enterococcus_faecalis_37_181.fa	NIHY1_03_46__Enterococcus_faecalis.contigs.fa	72
0.88	0.9915	NIHY1_03_46__Enterococcus_faecalis.contigs.fa	0522A0213_Enterococcus_faecalis_37_181.fa	72
0.9	0.9915	0523A0214_Enterococcus_faecalis_37_732.fa	NIHY1_03_46__Enterococcus_faecalis.contigs.fa	72
0.87	0.9915	NIHY1_03_46__Enterococcus_faecalis.contigs.fa	0523A0214_Enterococcus_faecalis_37_732.fa	72
0.9	0.9911	0524A0215_Enterococcus_faecalis_37_280.fa	NIHY1_03_46__Enterococcus_faecalis.contigs.fa	72
0.86	0.9912	NIHY1_03_46__Enterococcus_faecalis.contigs.fa	0524A0215_Enterococcus_faecalis_37_280.fa	72
0.9	0.9914	0525A0216_Enterococcus_faecalis_37_334.fa	NIHY1_03_46__Enterococcus_faecalis.contigs.fa	72
0.88	0.9915	NIHY1_03_46__Enterococcus_faecalis.contigs.fa	0525A0216_Enterococcus_faecalis_37_334.fa	72
0.9	0.9915	0526A0217_Enterococcus_faecalis_37_500.fa	NIHY1_03_46__Enterococcus_faecalis.contigs.fa	72
0.87	0.9915	NIHY1_03_46__Enterococcus_faecalis.contigs.fa	0526A0217_Enterococcus_faecalis_37_500.fa	72
0.9	0.9911	0527A0218_Enterococcus_faecalis_37_119.fa	NIHY1_03_46__Enterococcus_faecalis.contigs.fa	72
0.86	0.9912	NIHY1_03_46__Enterococcus_faecalis.contigs.fa	0527A0218_Enterococcus_faecalis_37_119.fa	72
0.9	0.9911	0528A0219_Enterococcus_faecalis_37_57.fa	NIHY1_03_46__Enterococcus_faecalis.contigs.fa	72
0.86	0.9912	NIHY1_03_46__Enterococcus_faecalis.contigs.fa	0528A0219_Enterococcus_faecalis_37_57.fa	72
0.85	0.9875	0612A0306_Enterococcus_faecalis_37_60.fa	NIHY1_03_46__Enterococcus_faecalis.contigs.fa	72
0.88	0.9875	NIHY1_03_46__Enterococcus_faecalis.contigs.fa	0612A0306_Enterococcus_faecalis_37_60.fa	72
0.89	0.9927	0814A0413_Enterococcus_faecalis__268.fa	NIHY1_03_46__Enterococcus_faecalis.contigs.fa	72
0.87	0.9927	NIHY1_03_46__Enterococcus_faecalis.contigs.fa	0814A0413_Enterococcus_faecalis__268.fa	72
0.91	0.9921	0910A0430_Enterococcus_faecalis_37_1487.fa	NIHY1_03_46__Enterococcus_faecalis.contigs.fa	72
0.89	0.9921	NIHY1_03_46__Enterococcus_faecalis.contigs.fa	0910A0430_Enterococcus_faecalis_37_1487.fa	72
0.87	0.9904	1021A0622_Enterococcus_faecalis_38_47.fa	NIHY1_03_46__Enterococcus_faecalis.contigs.fa	72
0.92	0.9904	NIHY1_03_46__Enterococcus_faecalis.contigs.fa	1021A0622_Enterococcus_faecalis_38_47.fa	72
0.86	0.9995	1030A0701_Enterococcus_faecalis_37_7.fa	NIHY1_03_46__Enterococcus_faecalis.contigs.fa	72
0.88	0.9995	NIHY1_03_46__Enterococcus_faecalis.contigs.fa	1030A0701_Enterococcus_faecalis_37_7.fa	72
0.89	0.9913	1213A0716_Enterococcus_faecalis_38_183.fa	NIHY1_03_46__Enterococcus_faecalis.contigs.fa	72
0.93	0.9913	NIHY1_03_46__Enterococcus_faecalis.contigs.fa	1213A0716_Enterococcus_faecalis_38_183.fa	72
0.9	0.9923	1417A0812_Enterococcus_faecalis_37_10.fa	NIHY1_03_46__Enterococcus_faecalis.contigs.fa	72
0.91	0.9923	NIHY1_03_46__Enterococcus_faecalis.contigs.fa	1417A0812_Enterococcus_faecalis_37_10.fa	72
0.91	0.9923	1616A0903_Enterococcus_faecalis_37_15.fa	NIHY1_03_46__Enterococcus_faecalis.contigs.fa	72
0.92	0.9923	NIHY1_03_46__Enterococcus_faecalis.contigs.fa	1616A0903_Enterococcus_faecalis_37_15.fa	72
0.86	0.9926	1723A1010_Enterococcus_faecalis_38_8.fa	NIHY1_03_46__Enterococcus_faecalis.contigs.fa	72
0.89	0.9926	NIHY1_03_46__Enterococcus_faecalis.contigs.fa	1723A1010_Enterococcus_faecalis_38_8.fa	72
0.78	0.989	1813A1018_Enterococcus_faecalis_38_7.fa	NIHY1_03_46__Enterococcus_faecalis.contigs.fa	72
0.86	0.9889	NIHY1_03_46__Enterococcus_faecalis.contigs.fa	1813A1018_Enterococcus_faecalis_38_7.fa	72
0.89	0.9918	31_020_Enterococcus_faecalis_37_49.fa	NIHY1_03_46__Enterococcus_faecalis.contigs.fa	72
0.87	0.9918	NIHY1_03_46__Enterococcus_faecalis.contigs.fa	31_020_Enterococcus_faecalis_37_49.fa	72
0.86	0.9876	35_002_Enterococcus_faecalis_37_29.fa	NIHY1_03_46__Enterococcus_faecalis.contigs.fa	72
0.82	0.9876	NIHY1_03_46__Enterococcus_faecalis.contigs.fa	35_002_Enterococcus_faecalis_37_29.fa	72
0.87	0.9876	38_012_Enterococcus_faecalis_37_118.fa	NIHY1_03_46__Enterococcus_faecalis.contigs.fa	72
0.84	0.9875	NIHY1_03_46__Enterococcus_faecalis.contigs.fa	38_012_Enterococcus_faecalis_37_118.fa	72
0.87	0.9876	39_003_Enterococcus_faecalis_37_54.fa	NIHY1_03_46__Enterococcus_faecalis.contigs.fa	72
0.87	0.9875	NIHY1_03_46__Enterococcus_faecalis.contigs.fa	39_003_Enterococcus_faecalis_37_54.fa	72
0.88	0.9923	60_004_Enterococcus_faecalis_38_16.fa	NIHY1_03_46__Enterococcus_faecalis.contigs.fa	72
0.89	0.9923	NIHY1_03_46__Enterococcus_faecalis.contigs.fa	60_004_Enterococcus_faecalis_38_16.fa	72
0.86	0.9876	61_007_Enterococcus_faecalis_37_1422.fa	NIHY1_03_46__Enterococcus_faecalis.contigs.fa	72
0.84	0.9875	NIHY1_03_46__Enterococcus_faecalis.contigs.fa	61_007_Enterococcus_faecalis_37_1422.fa	72
0.91	0.9917	64_010_Enterococcus_faecalis_37_18.fa	NIHY1_03_46__Enterococcus_faecalis.contigs.fa	72
0.9	0.9917	NIHY1_03_46__Enterococcus_faecalis.contigs.fa	64_010_Enterococcus_faecalis_37_18.fa	72
0.88	0.9918	65_007_Enterococcus_faecalis_37_10.fa	NIHY1_03_46__Enterococcus_faecalis.contigs.fa	72
0.86	0.9918	NIHY1_03_46__Enterococcus_faecalis.contigs.fa	65_007_Enterococcus_faecalis_37_10.fa	72
0.97	0.9993	66_008_Enterococcus_faecalis_37_368.fa	NIHY1_03_46__Enterococcus_faecalis.contigs.fa	72
0.92	0.9993	NIHY1_03_46__Enterococcus_faecalis.contigs.fa	66_008_Enterococcus_faecalis_37_368.fa	72
0.87	0.9884	71_014_Enterococcus_faecalis_37_16.fa	NIHY1_03_46__Enterococcus_faecalis.contigs.fa	72
0.84	0.9884	NIHY1_03_46__Enterococcus_faecalis.contigs.fa	71_014_Enterococcus_faecalis_37_16.fa	72
0.87	0.9903	88_009_Enterococcus_faecalis_38_113.fa	NIHY1_03_46__Enterococcus_faecalis.contigs.fa	72
0.92	0.9903	NIHY1_03_46__Enterococcus_faecalis.contigs.fa	88_009_Enterococcus_faecalis_38_113.fa	72
0.89	0.9917	93_004_Enterococcus_faecalis_38_79.fa	NIHY1_03_46__Enterococcus_faecalis.contigs.fa	72
0.92	0.9917	NIHY1_03_46__Enterococcus_faecalis.contigs.fa	93_004_Enterococcus_faecalis_38_79.fa	72
0.91	0.9922	NECEvent2014_2_1_Enterococcus_faecalis_38_25.fa	NIHY1_03_46__Enterococcus_faecalis.contigs.fa	72
0.9	0.9922	NIHY1_03_46__Enterococcus_faecalis.contigs.fa	NECEvent2014_2_1_Enterococcus_faecalis_38_25.fa	72
0.91	0.9923	NECEvent2014_3_4_Enterococcus_faecalis_37_352.fa	NIHY1_03_46__Enterococcus_faecalis.contigs.fa	72
0.91	0.9923	NIHY1_03_46__Enterococcus_faecalis.contigs.fa	NECEvent2014_3_4_Enterococcus_faecalis_37_352.fa	72
0.91	0.992	NECEvent2014_5_2_Enterococcus_faecalis_37_15.fa	NIHY1_03_46__Enterococcus_faecalis.contigs.fa	72
0.86	0.992	NIHY1_03_46__Enterococcus_faecalis.contigs.fa	NECEvent2014_5_2_Enterococcus_faecalis_37_15.fa	72
0.86	0.9906	NECEvent2014_6_4_Enterococcus_faecalis_38_65.fa	NIHY1_03_46__Enterococcus_faecalis.contigs.fa	72
0.93	0.9906	NIHY1_03_46__Enterococcus_faecalis.contigs.fa	NECEvent2014_6_4_Enterococcus_faecalis_38_65.fa	72
0.89	0.9931	NECEvent2014_8_2_Enterococcus_faecalis_37_32.fa	NIHY1_03_46__Enterococcus_faecalis.contigs.fa	72
0.85	0.9931	NIHY1_03_46__Enterococcus_faecalis.contigs.fa	NECEvent2014_8_2_Enterococcus_faecalis_37_32.fa	72
0.9	0.9914	NECEvent2014_9_1_Enterococcus_faecalis_37_534.fa	NIHY1_03_46__Enterococcus_faecalis.contigs.fa	72
0.84	0.9915	NIHY1_03_46__Enterococcus_faecalis.contigs.fa	NECEvent2014_9_1_Enterococcus_faecalis_37_534.fa	72
0.86	0.9857	0124A1029_Enterococcus_faecalis_36_130.fa	NIHY1_09_59__Enterococcus_faecalis.contigs.fa	72
0.85	0.9857	NIHY1_09_59__Enterococcus_faecalis.contigs.fa	0124A1029_Enterococcus_faecalis_36_130.fa	72
0.79	0.9874	0321A1219_Enterococcus_faecalis__9.fa	NIHY1_09_59__Enterococcus_faecalis.contigs.fa	72
0.9	0.9875	NIHY1_09_59__Enterococcus_faecalis.contigs.fa	0321A1219_Enterococcus_faecalis__9.fa	72
0.8	0.9879	0415A0118_Enterococcus_faecalis_38_29.fa	NIHY1_09_59__Enterococcus_faecalis.contigs.fa	72
0.92	0.988	NIHY1_09_59__Enterococcus_faecalis.contigs.fa	0415A0118_Enterococcus_faecalis_38_29.fa	72
0.83	0.9881	0505A0127_Enterococcus_faecalis_38_40.fa	NIHY1_09_59__Enterococcus_faecalis.contigs.fa	72
0.89	0.9881	NIHY1_09_59__Enterococcus_faecalis.contigs.fa	0505A0127_Enterococcus_faecalis_38_40.fa	72
0.84	0.9881	0511A0202_Enterococcus_faecalis_37_56.fa	NIHY1_09_59__Enterococcus_faecalis.contigs.fa	72
0.88	0.9881	NIHY1_09_59__Enterococcus_faecalis.contigs.fa	0511A0202_Enterococcus_faecalis_37_56.fa	72
0.85	0.9881	0514A0205_Enterococcus_faecalis_38_23.fa	NIHY1_09_59__Enterococcus_faecalis.contigs.fa	72
0.87	0.9881	NIHY1_09_59__Enterococcus_faecalis.contigs.fa	0514A0205_Enterococcus_faecalis_38_23.fa	72
0.84	0.9881	0515A0206_Enterococcus_faecalis_37_20.fa	NIHY1_09_59__Enterococcus_faecalis.contigs.fa	72
0.88	0.9881	NIHY1_09_59__Enterococcus_faecalis.contigs.fa	0515A0206_Enterococcus_faecalis_37_20.fa	72
0.84	0.9881	0516A0207_Enterococcus_faecalis_37_84.fa	NIHY1_09_59__Enterococcus_faecalis.contigs.fa	72
0.88	0.9881	NIHY1_09_59__Enterococcus_faecalis.contigs.fa	0516A0207_Enterococcus_faecalis_37_84.fa	72
0.84	0.9881	0517A0208_Enterococcus_faecalis_37_253.fa	NIHY1_09_59__Enterococcus_faecalis.contigs.fa	72
0.88	0.9881	NIHY1_09_59__Enterococcus_faecalis.contigs.fa	0517A0208_Enterococcus_faecalis_37_253.fa	72
0.84	0.9881	0518A0209_Enterococcus_faecalis_37_223.fa	NIHY1_09_59__Enterococcus_faecalis.contigs.fa	72
0.88	0.988	NIHY1_09_59__Enterococcus_faecalis.contigs.fa	0518A0209_Enterococcus_faecalis_37_223.fa	72
0.85	0.9878	0519A0210_Enterococcus_faecalis_37_393.fa	NIHY1_09_59__Enterococcus_faecalis.contigs.fa	72
0.87	0.9878	NIHY1_09_59__Enterococcus_faecalis.contigs.fa	0519A0210_Enterococcus_faecalis_37_393.fa	72
0.85	0.9881	0520A0211_Enterococcus_faecalis_37_195.fa	NIHY1_09_59__Enterococcus_faecalis.contigs.fa	72
0.87	0.988	NIHY1_09_59__Enterococcus_faecalis.contigs.fa	0520A0211_Enterococcus_faecalis_37_195.fa	72
0.84	0.9881	0521A0212_Enterococcus_faecalis_37_88.fa	NIHY1_09_59__Enterococcus_faecalis.contigs.fa	72
0.88	0.9881	NIHY1_09_59__Enterococcus_faecalis.contigs.fa	0521A0212_Enterococcus_faecalis_37_88.fa	72
0.84	0.9881	0522A0213_Enterococcus_faecalis_37_181.fa	NIHY1_09_59__Enterococcus_faecalis.contigs.fa	72
0.88	0.9881	NIHY1_09_59__Enterococcus_faecalis.contigs.fa	0522A0213_Enterococcus_faecalis_37_181.fa	72
0.84	0.9881	0523A0214_Enterococcus_faecalis_37_732.fa	NIHY1_09_59__Enterococcus_faecalis.contigs.fa	72
0.88	0.9881	NIHY1_09_59__Enterococcus_faecalis.contigs.fa	0523A0214_Enterococcus_faecalis_37_732.fa	72
0.85	0.9881	0524A0215_Enterococcus_faecalis_37_280.fa	NIHY1_09_59__Enterococcus_faecalis.contigs.fa	72
0.87	0.9881	NIHY1_09_59__Enterococcus_faecalis.contigs.fa	0524A0215_Enterococcus_faecalis_37_280.fa	72
0.84	0.9882	0525A0216_Enterococcus_faecalis_37_334.fa	NIHY1_09_59__Enterococcus_faecalis.contigs.fa	72
0.89	0.9882	NIHY1_09_59__Enterococcus_faecalis.contigs.fa	0525A0216_Enterococcus_faecalis_37_334.fa	72
0.84	0.9881	0526A0217_Enterococcus_faecalis_37_500.fa	NIHY1_09_59__Enterococcus_faecalis.contigs.fa	72
0.88	0.9881	NIHY1_09_59__Enterococcus_faecalis.contigs.fa	0526A0217_Enterococcus_faecalis_37_500.fa	72
0.85	0.9879	0527A0218_Enterococcus_faecalis_37_119.fa	NIHY1_09_59__Enterococcus_faecalis.contigs.fa	72
0.87	0.9879	NIHY1_09_59__Enterococcus_faecalis.contigs.fa	0527A0218_Enterococcus_faecalis_37_119.fa	72
0.85	0.9881	0528A0219_Enterococcus_faecalis_37_57.fa	NIHY1_09_59__Enterococcus_faecalis.contigs.fa	72
0.88	0.988	NIHY1_09_59__Enterococcus_faecalis.contigs.fa	0528A0219_Enterococcus_faecalis_37_57.fa	72
0.82	0.988	0612A0306_Enterococcus_faecalis_37_60.fa	NIHY1_09_59__Enterococcus_faecalis.contigs.fa	72
0.91	0.988	NIHY1_09_59__Enterococcus_faecalis.contigs.fa	0612A0306_Enterococcus_faecalis_37_60.fa	72
0.82	0.9881	0814A0413_Enterococcus_faecalis__268.fa	NIHY1_09_59__Enterococcus_faecalis.contigs.fa	72
0.86	0.9881	NIHY1_09_59__Enterococcus_faecalis.contigs.fa	0814A0413_Enterococcus_faecalis__268.fa	72
0.85	0.9893	0910A0430_Enterococcus_faecalis_37_1487.fa	NIHY1_09_59__Enterococcus_faecalis.contigs.fa	72
0.89	0.9892	NIHY1_09_59__Enterococcus_faecalis.contigs.fa	0910A0430_Enterococcus_faecalis_37_1487.fa	72
0.8	0.9885	1021A0622_Enterococcus_faecalis_38_47.fa	NIHY1_09_59__Enterococcus_faecalis.contigs.fa	72
0.91	0.9886	NIHY1_09_59__Enterococcus_faecalis.contigs.fa	1021A0622_Enterococcus_faecalis_38_47.fa	72
0.75	0.9882	1030A0701_Enterococcus_faecalis_37_7.fa	NIHY1_09_59__Enterococcus_faecalis.contigs.fa	72
0.82	0.9882	NIHY1_09_59__Enterococcus_faecalis.contigs.fa	1030A0701_Enterococcus_faecalis_37_7.fa	72
0.8	0.9891	1213A0716_Enterococcus_faecalis_38_183.fa	NIHY1_09_59__Enterococcus_faecalis.contigs.fa	72
0.91	0.9891	NIHY1_09_59__Enterococcus_faecalis.contigs.fa	1213A0716_Enterococcus_faecalis_38_183.fa	72
0.83	0.9889	1417A0812_Enterococcus_faecalis_37_10.fa	NIHY1_09_59__Enterococcus_faecalis.contigs.fa	72
0.91	0.9888	NIHY1_09_59__Enterococcus_faecalis.contigs.fa	1417A0812_Enterococcus_faecalis_37_10.fa	72
0.84	0.9899	1616A0903_Enterococcus_faecalis_37_15.fa	NIHY1_09_59__Enterococcus_faecalis.contigs.fa	72
0.91	0.9898	NIHY1_09_59__Enterococcus_faecalis.contigs.fa	1616A0903_Enterococcus_faecalis_37_15.fa	72
0.79	0.9878	1723A1010_Enterococcus_faecalis_38_8.fa	NIHY1_09_59__Enterococcus_faecalis.contigs.fa	72
0.89	0.9879	NIHY1_09_59__Enterococcus_faecalis.contigs.fa	1723A1010_Enterococcus_faecalis_38_8.fa	72
0.74	0.9876	1813A1018_Enterococcus_faecalis_38_7.fa	NIHY1_09_59__Enterococcus_faecalis.contigs.fa	72
0.88	0.9878	NIHY1_09_59__Enterococcus_faecalis.contigs.fa	1813A1018_Enterococcus_faecalis_38_7.fa	72
0.84	0.988	31_020_Enterococcus_faecalis_37_49.fa	NIHY1_09_59__Enterococcus_faecalis.contigs.fa	72
0.89	0.988	NIHY1_09_59__Enterococcus_faecalis.contigs.fa	31_020_Enterococcus_faecalis_37_49.fa	72
0.84	0.9869	35_002_Enterococcus_faecalis_37_29.fa	NIHY1_09_59__Enterococcus_faecalis.contigs.fa	72
0.87	0.9869	NIHY1_09_59__Enterococcus_faecalis.contigs.fa	35_002_Enterococcus_faecalis_37_29.fa	72
0.83	0.9876	38_012_Enterococcus_faecalis_37_118.fa	NIHY1_09_59__Enterococcus_faecalis.contigs.fa	72
0.87	0.9876	NIHY1_09_59__Enterococcus_faecalis.contigs.fa	38_012_Enterococcus_faecalis_37_118.fa	72
0.82	0.9877	39_003_Enterococcus_faecalis_37_54.fa	NIHY1_09_59__Enterococcus_faecalis.contigs.fa	72
0.89	0.9876	NIHY1_09_59__Enterococcus_faecalis.contigs.fa	39_003_Enterococcus_faecalis_37_54.fa	72
0.82	0.989	60_004_Enterococcus_faecalis_38_16.fa	NIHY1_09_59__Enterococcus_faecalis.contigs.fa	72
0.89	0.9889	NIHY1_09_59__Enterococcus_faecalis.contigs.fa	60_004_Enterococcus_faecalis_38_16.fa	72
0.84	0.9874	61_007_Enterococcus_faecalis_37_1422.fa	NIHY1_09_59__Enterococcus_faecalis.contigs.fa	72
0.88	0.9874	NIHY1_09_59__Enterococcus_faecalis.contigs.fa	61_007_Enterococcus_faecalis_37_1422.fa	72
0.84	0.9888	64_010_Enterococcus_faecalis_37_18.fa	NIHY1_09_59__Enterococcus_faecalis.contigs.fa	72
0.9	0.9887	NIHY1_09_59__Enterococcus_faecalis.contigs.fa	64_010_Enterococcus_faecalis_37_18.fa	72
0.81	0.9899	65_007_Enterococcus_faecalis_37_10.fa	NIHY1_09_59__Enterococcus_faecalis.contigs.fa	72
0.86	0.9898	NIHY1_09_59__Enterococcus_faecalis.contigs.fa	65_007_Enterococcus_faecalis_37_10.fa	72
0.83	0.9861	66_008_Enterococcus_faecalis_37_368.fa	NIHY1_09_59__Enterococcus_faecalis.contigs.fa	72
0.85	0.9862	NIHY1_09_59__Enterococcus_faecalis.contigs.fa	66_008_Enterococcus_faecalis_37_368.fa	72
0.85	0.99	71_014_Enterococcus_faecalis_37_16.fa	NIHY1_09_59__Enterococcus_faecalis.contigs.fa	72
0.88	0.99	NIHY1_09_59__Enterococcus_faecalis.contigs.fa	71_014_Enterococcus_faecalis_37_16.fa	72
0.8	0.9895	88_009_Enterococcus_faecalis_38_113.fa	NIHY1_09_59__Enterococcus_faecalis.contigs.fa	72
0.91	0.9895	NIHY1_09_59__Enterococcus_faecalis.contigs.fa	88_009_Enterococcus_faecalis_38_113.fa	72
0.83	0.9892	93_004_Enterococcus_faecalis_38_79.fa	NIHY1_09_59__Enterococcus_faecalis.contigs.fa	72
0.92	0.9892	NIHY1_09_59__Enterococcus_faecalis.contigs.fa	93_004_Enterococcus_faecalis_38_79.fa	72
0.84	0.9889	NECEvent2014_2_1_Enterococcus_faecalis_38_25.fa	NIHY1_09_59__Enterococcus_faecalis.contigs.fa	72
0.9	0.9888	NIHY1_09_59__Enterococcus_faecalis.contigs.fa	NECEvent2014_2_1_Enterococcus_faecalis_38_25.fa	72
0.83	0.9891	NECEvent2014_3_4_Enterococcus_faecalis_37_352.fa	NIHY1_09_59__Enterococcus_faecalis.contigs.fa	72
0.89	0.9891	NIHY1_09_59__Enterococcus_faecalis.contigs.fa	NECEvent2014_3_4_Enterococcus_faecalis_37_352.fa	72
0.84	0.9888	NECEvent2014_5_2_Enterococcus_faecalis_37_15.fa	NIHY1_09_59__Enterococcus_faecalis.contigs.fa	72
0.85	0.9888	NIHY1_09_59__Enterococcus_faecalis.contigs.fa	NECEvent2014_5_2_Enterococcus_faecalis_37_15.fa	72
0.8	0.9897	NECEvent2014_6_4_Enterococcus_faecalis_38_65.fa	NIHY1_09_59__Enterococcus_faecalis.contigs.fa	72
0.93	0.9898	NIHY1_09_59__Enterococcus_faecalis.contigs.fa	NECEvent2014_6_4_Enterococcus_faecalis_38_65.fa	72
0.84	0.9892	NECEvent2014_8_2_Enterococcus_faecalis_37_32.fa	NIHY1_09_59__Enterococcus_faecalis.contigs.fa	72
0.86	0.9891	NIHY1_09_59__Enterococcus_faecalis.contigs.fa	NECEvent2014_8_2_Enterococcus_faecalis_37_32.fa	72
0.85	0.9882	NECEvent2014_9_1_Enterococcus_faecalis_37_534.fa	NIHY1_09_59__Enterococcus_faecalis.contigs.fa	72
0.86	0.9881	NIHY1_09_59__Enterococcus_faecalis.contigs.fa	NECEvent2014_9_1_Enterococcus_faecalis_37_534.fa	72
0.82	0.989	NIHY1_03_46__Enterococcus_faecalis.contigs.fa	NIHY1_09_59__Enterococcus_faecalis.contigs.fa	72
0.89	0.989	NIHY1_09_59__Enterococcus_faecalis.contigs.fa	NIHY1_03_46__Enterococcus_faecalis.contigs.fa	72
0.98	0.9996	0124A1029_Enterococcus_faecalis_36_130.fa	NIHY1_11_28__Enterococcus_faecalis.contigs.fa	72
0.92	0.9996	NIHY1_11_28__Enterococcus_faecalis.contigs.fa	0124A1029_Enterococcus_faecalis_36_130.fa	72
0.81	0.9875	0321A1219_Enterococcus_faecalis__9.fa	NIHY1_11_28__Enterococcus_faecalis.contigs.fa	72
0.89	0.9875	NIHY1_11_28__Enterococcus_faecalis.contigs.fa	0321A1219_Enterococcus_faecalis__9.fa	72
0.83	0.9878	0415A0118_Enterococcus_faecalis_38_29.fa	NIHY1_11_28__Enterococcus_faecalis.contigs.fa	72
0.91	0.9878	NIHY1_11_28__Enterococcus_faecalis.contigs.fa	0415A0118_Enterococcus_faecalis_38_29.fa	72
0.86	0.9885	0505A0127_Enterococcus_faecalis_38_40.fa	NIHY1_11_28__Enterococcus_faecalis.contigs.fa	72
0.87	0.9885	NIHY1_11_28__Enterococcus_faecalis.contigs.fa	0505A0127_Enterococcus_faecalis_38_40.fa	72
0.86	0.9884	0511A0202_Enterococcus_faecalis_37_56.fa	NIHY1_11_28__Enterococcus_faecalis.contigs.fa	72
0.86	0.9884	NIHY1_11_28__Enterococcus_faecalis.contigs.fa	0511A0202_Enterococcus_faecalis_37_56.fa	72
0.87	0.9885	0514A0205_Enterococcus_faecalis_38_23.fa	NIHY1_11_28__Enterococcus_faecalis.contigs.fa	72
0.85	0.9885	NIHY1_11_28__Enterococcus_faecalis.contigs.fa	0514A0205_Enterococcus_faecalis_38_23.fa	72
0.86	0.9884	0515A0206_Enterococcus_faecalis_37_20.fa	NIHY1_11_28__Enterococcus_faecalis.contigs.fa	72
0.86	0.9884	NIHY1_11_28__Enterococcus_faecalis.contigs.fa	0515A0206_Enterococcus_faecalis_37_20.fa	72
0.86	0.9886	0516A0207_Enterococcus_faecalis_37_84.fa	NIHY1_11_28__Enterococcus_faecalis.contigs.fa	72
0.86	0.9886	NIHY1_11_28__Enterococcus_faecalis.contigs.fa	0516A0207_Enterococcus_faecalis_37_84.fa	72
0.86	0.9885	0517A0208_Enterococcus_faecalis_37_253.fa	NIHY1_11_28__Enterococcus_faecalis.contigs.fa	72
0.86	0.9884	NIHY1_11_28__Enterococcus_faecalis.contigs.fa	0517A0208_Enterococcus_faecalis_37_253.fa	72
0.86	0.9886	0518A0209_Enterococcus_faecalis_37_223.fa	NIHY1_11_28__Enterococcus_faecalis.contigs.fa	72
0.86	0.9886	NIHY1_11_28__Enterococcus_faecalis.contigs.fa	0518A0209_Enterococcus_faecalis_37_223.fa	72
0.87	0.9883	0519A0210_Enterococcus_faecalis_37_393.fa	NIHY1_11_28__Enterococcus_faecalis.contigs.fa	72
0.85	0.9883	NIHY1_11_28__Enterococcus_faecalis.contigs.fa	0519A0210_Enterococcus_faecalis_37_393.fa	72
0.87	0.9885	0520A0211_Enterococcus_faecalis_37_195.fa	NIHY1_11_28__Enterococcus_faecalis.contigs.fa	72
0.85	0.9885	NIHY1_11_28__Enterococcus_faecalis.contigs.fa	0520A0211_Enterococcus_faecalis_37_195.fa	72
0.86	0.9883	0521A0212_Enterococcus_faecalis_37_88.fa	NIHY1_11_28__Enterococcus_faecalis.contigs.fa	72
0.86	0.9883	NIHY1_11_28__Enterococcus_faecalis.contigs.fa	0521A0212_Enterococcus_faecalis_37_88.fa	72
0.86	0.9884	0522A0213_Enterococcus_faecalis_37_181.fa	NIHY1_11_28__Enterococcus_faecalis.contigs.fa	72
0.86	0.9884	NIHY1_11_28__Enterococcus_faecalis.contigs.fa	0522A0213_Enterococcus_faecalis_37_181.fa	72
0.86	0.9883	0523A0214_Enterococcus_faecalis_37_732.fa	NIHY1_11_28__Enterococcus_faecalis.contigs.fa	72
0.86	0.9882	NIHY1_11_28__Enterococcus_faecalis.contigs.fa	0523A0214_Enterococcus_faecalis_37_732.fa	72
0.87	0.9886	0524A0215_Enterococcus_faecalis_37_280.fa	NIHY1_11_28__Enterococcus_faecalis.contigs.fa	72
0.85	0.9886	NIHY1_11_28__Enterococcus_faecalis.contigs.fa	0524A0215_Enterococcus_faecalis_37_280.fa	72
0.86	0.9886	0525A0216_Enterococcus_faecalis_37_334.fa	NIHY1_11_28__Enterococcus_faecalis.contigs.fa	72
0.86	0.9885	NIHY1_11_28__Enterococcus_faecalis.contigs.fa	0525A0216_Enterococcus_faecalis_37_334.fa	72
0.86	0.9881	0526A0217_Enterococcus_faecalis_37_500.fa	NIHY1_11_28__Enterococcus_faecalis.contigs.fa	72
0.86	0.9881	NIHY1_11_28__Enterococcus_faecalis.contigs.fa	0526A0217_Enterococcus_faecalis_37_500.fa	72
0.87	0.9882	0527A0218_Enterococcus_faecalis_37_119.fa	NIHY1_11_28__Enterococcus_faecalis.contigs.fa	72
0.85	0.9882	NIHY1_11_28__Enterococcus_faecalis.contigs.fa	0527A0218_Enterococcus_faecalis_37_119.fa	72
0.87	0.9886	0528A0219_Enterococcus_faecalis_37_57.fa	NIHY1_11_28__Enterococcus_faecalis.contigs.fa	72
0.85	0.9886	NIHY1_11_28__Enterococcus_faecalis.contigs.fa	0528A0219_Enterococcus_faecalis_37_57.fa	72
0.94	0.9998	0612A0306_Enterococcus_faecalis_37_60.fa	NIHY1_11_28__Enterococcus_faecalis.contigs.fa	72
0.99	0.9998	NIHY1_11_28__Enterococcus_faecalis.contigs.fa	0612A0306_Enterococcus_faecalis_37_60.fa	72
0.85	0.9876	0814A0413_Enterococcus_faecalis__268.fa	NIHY1_11_28__Enterococcus_faecalis.contigs.fa	72
0.85	0.9876	NIHY1_11_28__Enterococcus_faecalis.contigs.fa	0814A0413_Enterococcus_faecalis__268.fa	72
0.88	0.9887	0910A0430_Enterococcus_faecalis_37_1487.fa	NIHY1_11_28__Enterococcus_faecalis.contigs.fa	72
0.88	0.9887	NIHY1_11_28__Enterococcus_faecalis.contigs.fa	0910A0430_Enterococcus_faecalis_37_1487.fa	72
0.83	0.9884	1021A0622_Enterococcus_faecalis_38_47.fa	NIHY1_11_28__Enterococcus_faecalis.contigs.fa	72
0.9	0.9884	NIHY1_11_28__Enterococcus_faecalis.contigs.fa	1021A0622_Enterococcus_faecalis_38_47.fa	72
0.76	0.9869	1030A0701_Enterococcus_faecalis_37_7.fa	NIHY1_11_28__Enterococcus_faecalis.contigs.fa	72
0.79	0.987	NIHY1_11_28__Enterococcus_faecalis.contigs.fa	1030A0701_Enterococcus_faecalis_37_7.fa	72
0.84	0.9884	1213A0716_Enterococcus_faecalis_38_183.fa	NIHY1_11_28__Enterococcus_faecalis.contigs.fa	72
0.9	0.9885	NIHY1_11_28__Enterococcus_faecalis.contigs.fa	1213A0716_Enterococcus_faecalis_38_183.fa	72
0.87	0.9896	1417A0812_Enterococcus_faecalis_37_10.fa	NIHY1_11_28__Enterococcus_faecalis.contigs.fa	72
0.9	0.9896	NIHY1_11_28__Enterococcus_faecalis.contigs.fa	1417A0812_Enterococcus_faecalis_37_10.fa	72
0.88	0.9893	1616A0903_Enterococcus_faecalis_37_15.fa	NIHY1_11_28__Enterococcus_faecalis.contigs.fa	72
0.9	0.9893	NIHY1_11_28__Enterococcus_faecalis.contigs.fa	1616A0903_Enterococcus_faecalis_37_15.fa	72
0.85	0.9897	1723A1010_Enterococcus_faecalis_38_8.fa	NIHY1_11_28__Enterococcus_faecalis.contigs.fa	72
0.9	0.9897	NIHY1_11_28__Enterococcus_faecalis.contigs.fa	1723A1010_Enterococcus_faecalis_38_8.fa	72
0.77	0.9876	1813A1018_Enterococcus_faecalis_38_7.fa	NIHY1_11_28__Enterococcus_faecalis.contigs.fa	72
0.87	0.9876	NIHY1_11_28__Enterococcus_faecalis.contigs.fa	1813A1018_Enterococcus_faecalis_38_7.fa	72
0.88	0.9887	31_020_Enterococcus_faecalis_37_49.fa	NIHY1_11_28__Enterococcus_faecalis.contigs.fa	72
0.88	0.9887	NIHY1_11_28__Enterococcus_faecalis.contigs.fa	31_020_Enterococcus_faecalis_37_49.fa	72
0.98	0.9997	35_002_Enterococcus_faecalis_37_29.fa	NIHY1_11_28__Enterococcus_faecalis.contigs.fa	72
0.95	0.9997	NIHY1_11_28__Enterococcus_faecalis.contigs.fa	35_002_Enterococcus_faecalis_37_29.fa	72
0.99	0.9997	38_012_Enterococcus_faecalis_37_118.fa	NIHY1_11_28__Enterococcus_faecalis.contigs.fa	72
0.98	0.9997	NIHY1_11_28__Enterococcus_faecalis.contigs.fa	38_012_Enterococcus_faecalis_37_118.fa	72
0.97	0.9998	39_003_Enterococcus_faecalis_37_54.fa	NIHY1_11_28__Enterococcus_faecalis.contigs.fa	72
0.99	0.9998	NIHY1_11_28__Enterococcus_faecalis.contigs.fa	39_003_Enterococcus_faecalis_37_54.fa	72
0.87	0.9896	60_004_Enterococcus_faecalis_38_16.fa	NIHY1_11_28__Enterococcus_faecalis.contigs.fa	72
0.89	0.9896	NIHY1_11_28__Enterococcus_faecalis.contigs.fa	60_004_Enterococcus_faecalis_38_16.fa	72
0.98	0.9998	61_007_Enterococcus_faecalis_37_1422.fa	NIHY1_11_28__Enterococcus_faecalis.contigs.fa	72
0.98	0.9998	NIHY1_11_28__Enterococcus_faecalis.contigs.fa	61_007_Enterococcus_faecalis_37_1422.fa	72
0.87	0.9893	64_010_Enterococcus_faecalis_37_18.fa	NIHY1_11_28__Enterococcus_faecalis.contigs.fa	72
0.89	0.9893	NIHY1_11_28__Enterococcus_faecalis.contigs.fa	64_010_Enterococcus_faecalis_37_18.fa	72
0.86	0.9891	65_007_Enterococcus_faecalis_37_10.fa	NIHY1_11_28__Enterococcus_faecalis.contigs.fa	72
0.85	0.9891	NIHY1_11_28__Enterococcus_faecalis.contigs.fa	65_007_Enterococcus_faecalis_37_10.fa	72
0.86	0.9861	66_008_Enterococcus_faecalis_37_368.fa	NIHY1_11_28__Enterococcus_faecalis.contigs.fa	72
0.84	0.9861	NIHY1_11_28__Enterococcus_faecalis.contigs.fa	66_008_Enterococcus_faecalis_37_368.fa	72
0.87	0.9878	71_014_Enterococcus_faecalis_37_16.fa	NIHY1_11_28__Enterococcus_faecalis.contigs.fa	72
0.86	0.9878	NIHY1_11_28__Enterococcus_faecalis.contigs.fa	71_014_Enterococcus_faecalis_37_16.fa	72
0.82	0.9884	88_009_Enterococcus_faecalis_38_113.fa	NIHY1_11_28__Enterococcus_faecalis.contigs.fa	72
0.89	0.9884	NIHY1_11_28__Enterococcus_faecalis.contigs.fa	88_009_Enterococcus_faecalis_38_113.fa	72
0.84	0.9879	93_004_Enterococcus_faecalis_38_79.fa	NIHY1_11_28__Enterococcus_faecalis.contigs.fa	72
0.89	0.9879	NIHY1_11_28__Enterococcus_faecalis.contigs.fa	93_004_Enterococcus_faecalis_38_79.fa	72
0.88	0.9893	NECEvent2014_2_1_Enterococcus_faecalis_38_25.fa	NIHY1_11_28__Enterococcus_faecalis.contigs.fa	72
0.89	0.9893	NIHY1_11_28__Enterococcus_faecalis.contigs.fa	NECEvent2014_2_1_Enterococcus_faecalis_38_25.fa	72
0.85	0.9885	NECEvent2014_3_4_Enterococcus_faecalis_37_352.fa	NIHY1_11_28__Enterococcus_faecalis.contigs.fa	72
0.87	0.9885	NIHY1_11_28__Enterococcus_faecalis.contigs.fa	NECEvent2014_3_4_Enterococcus_faecalis_37_352.fa	72
0.86	0.9884	NECEvent2014_5_2_Enterococcus_faecalis_37_15.fa	NIHY1_11_28__Enterococcus_faecalis.contigs.fa	72
0.83	0.9884	NIHY1_11_28__Enterococcus_faecalis.contigs.fa	NECEvent2014_5_2_Enterococcus_faecalis_37_15.fa	72
0.83	0.9881	NECEvent2014_6_4_Enterococcus_faecalis_38_65.fa	NIHY1_11_28__Enterococcus_faecalis.contigs.fa	72
0.92	0.9881	NIHY1_11_28__Enterococcus_faecalis.contigs.fa	NECEvent2014_6_4_Enterococcus_faecalis_38_65.fa	72
0.86	0.9873	NECEvent2014_8_2_Enterococcus_faecalis_37_32.fa	NIHY1_11_28__Enterococcus_faecalis.contigs.fa	72
0.84	0.9873	NIHY1_11_28__Enterococcus_faecalis.contigs.fa	NECEvent2014_8_2_Enterococcus_faecalis_37_32.fa	72
0.89	0.9887	NECEvent2014_9_1_Enterococcus_faecalis_37_534.fa	NIHY1_11_28__Enterococcus_faecalis.contigs.fa	72
0.85	0.9887	NIHY1_11_28__Enterococcus_faecalis.contigs.fa	NECEvent2014_9_1_Enterococcus_faecalis_37_534.fa	72
0.85	0.9874	NIHY1_03_46__Enterococcus_faecalis.contigs.fa	NIHY1_11_28__Enterococcus_faecalis.contigs.fa	72
0.86	0.9875	NIHY1_11_28__Enterococcus_faecalis.contigs.fa	NIHY1_03_46__Enterococcus_faecalis.contigs.fa	72
0.88	0.9877	NIHY1_09_59__Enterococcus_faecalis.contigs.fa	NIHY1_11_28__Enterococcus_faecalis.contigs.fa	72
0.84	0.9877	NIHY1_11_28__Enterococcus_faecalis.contigs.fa	NIHY1_09_59__Enterococcus_faecalis.contigs.fa	72
0.86	0.9871	0124A1029_Enterococcus_faecalis_36_130.fa	NIHY1_14_65__Enterococcus_faecalis.contigs.fa	72
0.81	0.9872	NIHY1_14_65__Enterococcus_faecalis.contigs.fa	0124A1029_Enterococcus_faecalis_36_130.fa	72
0.82	0.988	0321A1219_Enterococcus_faecalis__9.fa	NIHY1_14_65__Enterococcus_faecalis.contigs.fa	72
0.89	0.9882	NIHY1_14_65__Enterococcus_faecalis.contigs.fa	0321A1219_Enterococcus_faecalis__9.fa	72
0.83	0.9887	0415A0118_Enterococcus_faecalis_38_29.fa	NIHY1_14_65__Enterococcus_faecalis.contigs.fa	72
0.91	0.9889	NIHY1_14_65__Enterococcus_faecalis.contigs.fa	0415A0118_Enterococcus_faecalis_38_29.fa	72
0.93	0.9985	0505A0127_Enterococcus_faecalis_38_40.fa	NIHY1_14_65__Enterococcus_faecalis.contigs.fa	72
0.94	0.9985	NIHY1_14_65__Enterococcus_faecalis.contigs.fa	0505A0127_Enterococcus_faecalis_38_40.fa	72
0.93	0.9985	0511A0202_Enterococcus_faecalis_37_56.fa	NIHY1_14_65__Enterococcus_faecalis.contigs.fa	72
0.94	0.9985	NIHY1_14_65__Enterococcus_faecalis.contigs.fa	0511A0202_Enterococcus_faecalis_37_56.fa	72
0.94	0.9985	0514A0205_Enterococcus_faecalis_38_23.fa	NIHY1_14_65__Enterococcus_faecalis.contigs.fa	72
0.92	0.9985	NIHY1_14_65__Enterococcus_faecalis.contigs.fa	0514A0205_Enterococcus_faecalis_38_23.fa	72
0.93	0.9985	0515A0206_Enterococcus_faecalis_37_20.fa	NIHY1_14_65__Enterococcus_faecalis.contigs.fa	72
0.93	0.9985	NIHY1_14_65__Enterococcus_faecalis.contigs.fa	0515A0206_Enterococcus_faecalis_37_20.fa	72
0.94	0.9985	0516A0207_Enterococcus_faecalis_37_84.fa	NIHY1_14_65__Enterococcus_faecalis.contigs.fa	72
0.93	0.9985	NIHY1_14_65__Enterococcus_faecalis.contigs.fa	0516A0207_Enterococcus_faecalis_37_84.fa	72
0.93	0.9985	0517A0208_Enterococcus_faecalis_37_253.fa	NIHY1_14_65__Enterococcus_faecalis.contigs.fa	72
0.94	0.9985	NIHY1_14_65__Enterococcus_faecalis.contigs.fa	0517A0208_Enterococcus_faecalis_37_253.fa	72
0.93	0.9985	0518A0209_Enterococcus_faecalis_37_223.fa	NIHY1_14_65__Enterococcus_faecalis.contigs.fa	72
0.93	0.9985	NIHY1_14_65__Enterococcus_faecalis.contigs.fa	0518A0209_Enterococcus_faecalis_37_223.fa	72
0.95	0.9983	0519A0210_Enterococcus_faecalis_37_393.fa	NIHY1_14_65__Enterococcus_faecalis.contigs.fa	72
0.92	0.9983	NIHY1_14_65__Enterococcus_faecalis.contigs.fa	0519A0210_Enterococcus_faecalis_37_393.fa	72
0.95	0.9984	0520A0211_Enterococcus_faecalis_37_195.fa	NIHY1_14_65__Enterococcus_faecalis.contigs.fa	72
0.92	0.9984	NIHY1_14_65__Enterococcus_faecalis.contigs.fa	0520A0211_Enterococcus_faecalis_37_195.fa	72
0.93	0.9983	0521A0212_Enterococcus_faecalis_37_88.fa	NIHY1_14_65__Enterococcus_faecalis.contigs.fa	72
0.93	0.9983	NIHY1_14_65__Enterococcus_faecalis.contigs.fa	0521A0212_Enterococcus_faecalis_37_88.fa	72
0.93	0.9985	0522A0213_Enterococcus_faecalis_37_181.fa	NIHY1_14_65__Enterococcus_faecalis.contigs.fa	72
0.94	0.9985	NIHY1_14_65__Enterococcus_faecalis.contigs.fa	0522A0213_Enterococcus_faecalis_37_181.fa	72
0.93	0.9985	0523A0214_Enterococcus_faecalis_37_732.fa	NIHY1_14_65__Enterococcus_faecalis.contigs.fa	72
0.93	0.9985	NIHY1_14_65__Enterococcus_faecalis.contigs.fa	0523A0214_Enterococcus_faecalis_37_732.fa	72
0.94	0.9985	0524A0215_Enterococcus_faecalis_37_280.fa	NIHY1_14_65__Enterococcus_faecalis.contigs.fa	72
0.93	0.9985	NIHY1_14_65__Enterococcus_faecalis.contigs.fa	0524A0215_Enterococcus_faecalis_37_280.fa	72
0.93	0.9985	0525A0216_Enterococcus_faecalis_37_334.fa	NIHY1_14_65__Enterococcus_faecalis.contigs.fa	72
0.94	0.9985	NIHY1_14_65__Enterococcus_faecalis.contigs.fa	0525A0216_Enterococcus_faecalis_37_334.fa	72
0.93	0.9983	0526A0217_Enterococcus_faecalis_37_500.fa	NIHY1_14_65__Enterococcus_faecalis.contigs.fa	72
0.93	0.9983	NIHY1_14_65__Enterococcus_faecalis.contigs.fa	0526A0217_Enterococcus_faecalis_37_500.fa	72
0.95	0.9983	0527A0218_Enterococcus_faecalis_37_119.fa	NIHY1_14_65__Enterococcus_faecalis.contigs.fa	72
0.93	0.9983	NIHY1_14_65__Enterococcus_faecalis.contigs.fa	0527A0218_Enterococcus_faecalis_37_119.fa	72
0.94	0.9985	0528A0219_Enterococcus_faecalis_37_57.fa	NIHY1_14_65__Enterococcus_faecalis.contigs.fa	72
0.93	0.9985	NIHY1_14_65__Enterococcus_faecalis.contigs.fa	0528A0219_Enterococcus_faecalis_37_57.fa	72
0.84	0.9881	0612A0306_Enterococcus_faecalis_37_60.fa	NIHY1_14_65__Enterococcus_faecalis.contigs.fa	72
0.89	0.9882	NIHY1_14_65__Enterococcus_faecalis.contigs.fa	0612A0306_Enterococcus_faecalis_37_60.fa	72
0.89	0.9915	0814A0413_Enterococcus_faecalis__268.fa	NIHY1_14_65__Enterococcus_faecalis.contigs.fa	72
0.89	0.9915	NIHY1_14_65__Enterococcus_faecalis.contigs.fa	0814A0413_Enterococcus_faecalis__268.fa	72
0.88	0.9908	0910A0430_Enterococcus_faecalis_37_1487.fa	NIHY1_14_65__Enterococcus_faecalis.contigs.fa	72
0.88	0.9909	NIHY1_14_65__Enterococcus_faecalis.contigs.fa	0910A0430_Enterococcus_faecalis_37_1487.fa	72
0.85	0.9908	1021A0622_Enterococcus_faecalis_38_47.fa	NIHY1_14_65__Enterococcus_faecalis.contigs.fa	72
0.92	0.9908	NIHY1_14_65__Enterococcus_faecalis.contigs.fa	1021A0622_Enterococcus_faecalis_38_47.fa	72
0.79	0.9908	1030A0701_Enterococcus_faecalis_37_7.fa	NIHY1_14_65__Enterococcus_faecalis.contigs.fa	72
0.82	0.9908	NIHY1_14_65__Enterococcus_faecalis.contigs.fa	1030A0701_Enterococcus_faecalis_37_7.fa	72
0.87	0.9911	1213A0716_Enterococcus_faecalis_38_183.fa	NIHY1_14_65__Enterococcus_faecalis.contigs.fa	72
0.94	0.9912	NIHY1_14_65__Enterococcus_faecalis.contigs.fa	1213A0716_Enterococcus_faecalis_38_183.fa	72
0.87	0.9903	1417A0812_Enterococcus_faecalis_37_10.fa	NIHY1_14_65__Enterococcus_faecalis.contigs.fa	72
0.9	0.9903	NIHY1_14_65__Enterococcus_faecalis.contigs.fa	1417A0812_Enterococcus_faecalis_37_10.fa	72
0.88	0.9911	1616A0903_Enterococcus_faecalis_37_15.fa	NIHY1_14_65__Enterococcus_faecalis.contigs.fa	72
0.9	0.9911	NIHY1_14_65__Enterococcus_faecalis.contigs.fa	1616A0903_Enterococcus_faecalis_37_15.fa	72
0.85	0.9902	1723A1010_Enterococcus_faecalis_38_8.fa	NIHY1_14_65__Enterococcus_faecalis.contigs.fa	72
0.9	0.9903	NIHY1_14_65__Enterococcus_faecalis.contigs.fa	1723A1010_Enterococcus_faecalis_38_8.fa	72
0.77	0.9893	1813A1018_Enterococcus_faecalis_38_7.fa	NIHY1_14_65__Enterococcus_faecalis.contigs.fa	72
0.87	0.9893	NIHY1_14_65__Enterococcus_faecalis.contigs.fa	1813A1018_Enterococcus_faecalis_38_7.fa	72
0.9	0.9921	31_020_Enterococcus_faecalis_37_49.fa	NIHY1_14_65__Enterococcus_faecalis.contigs.fa	72
0.9	0.9922	NIHY1_14_65__Enterococcus_faecalis.contigs.fa	31_020_Enterococcus_faecalis_37_49.fa	72
0.86	0.9882	35_002_Enterococcus_faecalis_37_29.fa	NIHY1_14_65__Enterococcus_faecalis.contigs.fa	72
0.84	0.9884	NIHY1_14_65__Enterococcus_faecalis.contigs.fa	35_002_Enterococcus_faecalis_37_29.fa	72
0.86	0.9882	38_012_Enterococcus_faecalis_37_118.fa	NIHY1_14_65__Enterococcus_faecalis.contigs.fa	72
0.86	0.9883	NIHY1_14_65__Enterococcus_faecalis.contigs.fa	38_012_Enterococcus_faecalis_37_118.fa	72
0.85	0.9881	39_003_Enterococcus_faecalis_37_54.fa	NIHY1_14_65__Enterococcus_faecalis.contigs.fa	72
0.87	0.9882	NIHY1_14_65__Enterococcus_faecalis.contigs.fa	39_003_Enterococcus_faecalis_37_54.fa	72
0.87	0.9911	60_004_Enterococcus_faecalis_38_16.fa	NIHY1_14_65__Enterococcus_faecalis.contigs.fa	72
0.9	0.9912	NIHY1_14_65__Enterococcus_faecalis.contigs.fa	60_004_Enterococcus_faecalis_38_16.fa	72
0.86	0.9882	61_007_Enterococcus_faecalis_37_1422.fa	NIHY1_14_65__Enterococcus_faecalis.contigs.fa	72
0.86	0.9883	NIHY1_14_65__Enterococcus_faecalis.contigs.fa	61_007_Enterococcus_faecalis_37_1422.fa	72
0.87	0.9901	64_010_Enterococcus_faecalis_37_18.fa	NIHY1_14_65__Enterococcus_faecalis.contigs.fa	72
0.89	0.9902	NIHY1_14_65__Enterococcus_faecalis.contigs.fa	64_010_Enterococcus_faecalis_37_18.fa	72
0.85	0.9909	65_007_Enterococcus_faecalis_37_10.fa	NIHY1_14_65__Enterococcus_faecalis.contigs.fa	72
0.85	0.9909	NIHY1_14_65__Enterococcus_faecalis.contigs.fa	65_007_Enterococcus_faecalis_37_10.fa	72
0.91	0.991	66_008_Enterococcus_faecalis_37_368.fa	NIHY1_14_65__Enterococcus_faecalis.contigs.fa	72
0.88	0.991	NIHY1_14_65__Enterococcus_faecalis.contigs.fa	66_008_Enterococcus_faecalis_37_368.fa	72
0.87	0.9893	71_014_Enterococcus_faecalis_37_16.fa	NIHY1_14_65__Enterococcus_faecalis.contigs.fa	72
0.86	0.9893	NIHY1_14_65__Enterococcus_faecalis.contigs.fa	71_014_Enterococcus_faecalis_37_16.fa	72
0.85	0.9917	88_009_Enterococcus_faecalis_38_113.fa	NIHY1_14_65__Enterococcus_faecalis.contigs.fa	72
0.92	0.9917	NIHY1_14_65__Enterococcus_faecalis.contigs.fa	88_009_Enterococcus_faecalis_38_113.fa	72
0.88	0.992	93_004_Enterococcus_faecalis_38_79.fa	NIHY1_14_65__Enterococcus_faecalis.contigs.fa	72
0.93	0.9921	NIHY1_14_65__Enterococcus_faecalis.contigs.fa	93_004_Enterococcus_faecalis_38_79.fa	72
0.88	0.9901	NECEvent2014_2_1_Enterococcus_faecalis_38_25.fa	NIHY1_14_65__Enterococcus_faecalis.contigs.fa	72
0.9	0.9901	NIHY1_14_65__Enterococcus_faecalis.contigs.fa	NECEvent2014_2_1_Enterococcus_faecalis_38_25.fa	72
0.97	0.9999	NECEvent2014_3_4_Enterococcus_faecalis_37_352.fa	NIHY1_14_65__Enterococcus_faecalis.contigs.fa	72
0.99	0.9999	NIHY1_14_65__Enterococcus_faecalis.contigs.fa	NECEvent2014_3_4_Enterococcus_faecalis_37_352.fa	72
0.99	0.9999	NECEvent2014_5_2_Enterococcus_faecalis_37_15.fa	NIHY1_14_65__Enterococcus_faecalis.contigs.fa	72
0.95	0.9999	NIHY1_14_65__Enterococcus_faecalis.contigs.fa	NECEvent2014_5_2_Enterococcus_faecalis_37_15.fa	72
0.85	0.9909	NECEvent2014_6_4_Enterococcus_faecalis_38_65.fa	NIHY1_14_65__Enterococcus_faecalis.contigs.fa	72
0.94	0.9909	NIHY1_14_65__Enterococcus_faecalis.contigs.fa	NECEvent2014_6_4_Enterococcus_faecalis_38_65.fa	72
0.9	0.9939	NECEvent2014_8_2_Enterococcus_faecalis_37_32.fa	NIHY1_14_65__Enterococcus_faecalis.contigs.fa	72
0.87	0.9939	NIHY1_14_65__Enterococcus_faecalis.contigs.fa	NECEvent2014_8_2_Enterococcus_faecalis_37_32.fa	72
0.92	0.9919	NECEvent2014_9_1_Enterococcus_faecalis_37_534.fa	NIHY1_14_65__Enterococcus_faecalis.contigs.fa	72
0.88	0.9919	NIHY1_14_65__Enterococcus_faecalis.contigs.fa	NECEvent2014_9_1_Enterococcus_faecalis_37_534.fa	72
0.89	0.992	NIHY1_03_46__Enterococcus_faecalis.contigs.fa	NIHY1_14_65__Enterococcus_faecalis.contigs.fa	72
0.91	0.992	NIHY1_14_65__Enterococcus_faecalis.contigs.fa	NIHY1_03_46__Enterococcus_faecalis.contigs.fa	72
0.88	0.9891	NIHY1_09_59__Enterococcus_faecalis.contigs.fa	NIHY1_14_65__Enterococcus_faecalis.contigs.fa	72
0.84	0.9891	NIHY1_14_65__Enterococcus_faecalis.contigs.fa	NIHY1_09_59__Enterococcus_faecalis.contigs.fa	72
0.86	0.9882	NIHY1_11_28__Enterococcus_faecalis.contigs.fa	NIHY1_14_65__Enterococcus_faecalis.contigs.fa	72
0.86	0.9882	NIHY1_14_65__Enterococcus_faecalis.contigs.fa	NIHY1_11_28__Enterococcus_faecalis.contigs.fa	72
0.87	0.9872	0124A1029_Enterococcus_faecalis_36_130.fa	NIHY1_18_43__Enterococcus_faecalis.contigs.fa	72
0.8	0.9871	NIHY1_18_43__Enterococcus_faecalis.contigs.fa	0124A1029_Enterococcus_faecalis_36_130.fa	72
0.82	0.9881	0321A1219_Enterococcus_faecalis__9.fa	NIHY1_18_43__Enterococcus_faecalis.contigs.fa	72
0.88	0.9882	NIHY1_18_43__Enterococcus_faecalis.contigs.fa	0321A1219_Enterococcus_faecalis__9.fa	72
0.84	0.9886	0415A0118_Enterococcus_faecalis_38_29.fa	NIHY1_18_43__Enterococcus_faecalis.contigs.fa	72
0.91	0.9887	NIHY1_18_43__Enterococcus_faecalis.contigs.fa	0415A0118_Enterococcus_faecalis_38_29.fa	72
0.93	0.9965	0505A0127_Enterococcus_faecalis_38_40.fa	NIHY1_18_43__Enterococcus_faecalis.contigs.fa	72
0.93	0.9965	NIHY1_18_43__Enterococcus_faecalis.contigs.fa	0505A0127_Enterococcus_faecalis_38_40.fa	72
0.94	0.9958	0511A0202_Enterococcus_faecalis_37_56.fa	NIHY1_18_43__Enterococcus_faecalis.contigs.fa	72
0.92	0.9957	NIHY1_18_43__Enterococcus_faecalis.contigs.fa	0511A0202_Enterococcus_faecalis_37_56.fa	72
0.94	0.9957	0514A0205_Enterococcus_faecalis_38_23.fa	NIHY1_18_43__Enterococcus_faecalis.contigs.fa	72
0.9	0.9956	NIHY1_18_43__Enterococcus_faecalis.contigs.fa	0514A0205_Enterococcus_faecalis_38_23.fa	72
0.94	0.9958	0515A0206_Enterococcus_faecalis_37_20.fa	NIHY1_18_43__Enterococcus_faecalis.contigs.fa	72
0.92	0.9957	NIHY1_18_43__Enterococcus_faecalis.contigs.fa	0515A0206_Enterococcus_faecalis_37_20.fa	72
0.94	0.9958	0516A0207_Enterococcus_faecalis_37_84.fa	NIHY1_18_43__Enterococcus_faecalis.contigs.fa	72
0.91	0.9957	NIHY1_18_43__Enterococcus_faecalis.contigs.fa	0516A0207_Enterococcus_faecalis_37_84.fa	72
0.94	0.9958	0517A0208_Enterococcus_faecalis_37_253.fa	NIHY1_18_43__Enterococcus_faecalis.contigs.fa	72
0.92	0.9956	NIHY1_18_43__Enterococcus_faecalis.contigs.fa	0517A0208_Enterococcus_faecalis_37_253.fa	72
0.94	0.9958	0518A0209_Enterococcus_faecalis_37_223.fa	NIHY1_18_43__Enterococcus_faecalis.contigs.fa	72
0.92	0.9957	NIHY1_18_43__Enterococcus_faecalis.contigs.fa	0518A0209_Enterococcus_faecalis_37_223.fa	72
0.94	0.9957	0519A0210_Enterococcus_faecalis_37_393.fa	NIHY1_18_43__Enterococcus_faecalis.contigs.fa	72
0.89	0.9956	NIHY1_18_43__Enterococcus_faecalis.contigs.fa	0519A0210_Enterococcus_faecalis_37_393.fa	72
0.94	0.9957	0520A0211_Enterococcus_faecalis_37_195.fa	NIHY1_18_43__Enterococcus_faecalis.contigs.fa	72
0.9	0.9956	NIHY1_18_43__Enterococcus_faecalis.contigs.fa	0520A0211_Enterococcus_faecalis_37_195.fa	72
0.94	0.9958	0521A0212_Enterococcus_faecalis_37_88.fa	NIHY1_18_43__Enterococcus_faecalis.contigs.fa	72
0.91	0.9957	NIHY1_18_43__Enterococcus_faecalis.contigs.fa	0521A0212_Enterococcus_faecalis_37_88.fa	72
0.94	0.9958	0522A0213_Enterococcus_faecalis_37_181.fa	NIHY1_18_43__Enterococcus_faecalis.contigs.fa	72
0.92	0.9957	NIHY1_18_43__Enterococcus_faecalis.contigs.fa	0522A0213_Enterococcus_faecalis_37_181.fa	72
0.93	0.9958	0523A0214_Enterococcus_faecalis_37_732.fa	NIHY1_18_43__Enterococcus_faecalis.contigs.fa	72
0.91	0.9958	NIHY1_18_43__Enterococcus_faecalis.contigs.fa	0523A0214_Enterococcus_faecalis_37_732.fa	72
0.94	0.9957	0524A0215_Enterococcus_faecalis_37_280.fa	NIHY1_18_43__Enterococcus_faecalis.contigs.fa	72
0.9	0.9956	NIHY1_18_43__Enterococcus_faecalis.contigs.fa	0524A0215_Enterococcus_faecalis_37_280.fa	72
0.94	0.9958	0525A0216_Enterococcus_faecalis_37_334.fa	NIHY1_18_43__Enterococcus_faecalis.contigs.fa	72
0.93	0.9957	NIHY1_18_43__Enterococcus_faecalis.contigs.fa	0525A0216_Enterococcus_faecalis_37_334.fa	72
0.94	0.9958	0526A0217_Enterococcus_faecalis_37_500.fa	NIHY1_18_43__Enterococcus_faecalis.contigs.fa	72
0.91	0.9957	NIHY1_18_43__Enterococcus_faecalis.contigs.fa	0526A0217_Enterococcus_faecalis_37_500.fa	72
0.94	0.9957	0527A0218_Enterococcus_faecalis_37_119.fa	NIHY1_18_43__Enterococcus_faecalis.contigs.fa	72
0.9	0.9956	NIHY1_18_43__Enterococcus_faecalis.contigs.fa	0527A0218_Enterococcus_faecalis_37_119.fa	72
0.94	0.9957	0528A0219_Enterococcus_faecalis_37_57.fa	NIHY1_18_43__Enterococcus_faecalis.contigs.fa	72
0.9	0.9956	NIHY1_18_43__Enterococcus_faecalis.contigs.fa	0528A0219_Enterococcus_faecalis_37_57.fa	72
0.85	0.9881	0612A0306_Enterococcus_faecalis_37_60.fa	NIHY1_18_43__Enterococcus_faecalis.contigs.fa	72
0.88	0.988	NIHY1_18_43__Enterococcus_faecalis.contigs.fa	0612A0306_Enterococcus_faecalis_37_60.fa	72
0.91	0.9908	0814A0413_Enterococcus_faecalis__268.fa	NIHY1_18_43__Enterococcus_faecalis.contigs.fa	72
0.89	0.9908	NIHY1_18_43__Enterococcus_faecalis.contigs.fa	0814A0413_Enterococcus_faecalis__268.fa	72
0.89	0.9895	0910A0430_Enterococcus_faecalis_37_1487.fa	NIHY1_18_43__Enterococcus_faecalis.contigs.fa	72
0.87	0.9895	NIHY1_18_43__Enterococcus_faecalis.contigs.fa	0910A0430_Enterococcus_faecalis_37_1487.fa	72
0.86	0.9906	1021A0622_Enterococcus_faecalis_38_47.fa	NIHY1_18_43__Enterococcus_faecalis.contigs.fa	72
0.91	0.9906	NIHY1_18_43__Enterococcus_faecalis.contigs.fa	1021A0622_Enterococcus_faecalis_38_47.fa	72
0.8	0.9911	1030A0701_Enterococcus_faecalis_37_7.fa	NIHY1_18_43__Enterococcus_faecalis.contigs.fa	72
0.82	0.9911	NIHY1_18_43__Enterococcus_faecalis.contigs.fa	1030A0701_Enterococcus_faecalis_37_7.fa	72
0.9	0.9922	1213A0716_Enterococcus_faecalis_38_183.fa	NIHY1_18_43__Enterococcus_faecalis.contigs.fa	72
0.95	0.9922	NIHY1_18_43__Enterococcus_faecalis.contigs.fa	1213A0716_Enterococcus_faecalis_38_183.fa	72
0.89	0.99	1417A0812_Enterococcus_faecalis_37_10.fa	NIHY1_18_43__Enterococcus_faecalis.contigs.fa	72
0.91	0.99	NIHY1_18_43__Enterococcus_faecalis.contigs.fa	1417A0812_Enterococcus_faecalis_37_10.fa	72
0.9	0.9898	1616A0903_Enterococcus_faecalis_37_15.fa	NIHY1_18_43__Enterococcus_faecalis.contigs.fa	72
0.9	0.9898	NIHY1_18_43__Enterococcus_faecalis.contigs.fa	1616A0903_Enterococcus_faecalis_37_15.fa	72
0.85	0.9899	1723A1010_Enterococcus_faecalis_38_8.fa	NIHY1_18_43__Enterococcus_faecalis.contigs.fa	72
0.89	0.9899	NIHY1_18_43__Enterococcus_faecalis.contigs.fa	1723A1010_Enterococcus_faecalis_38_8.fa	72
0.77	0.9885	1813A1018_Enterococcus_faecalis_38_7.fa	NIHY1_18_43__Enterococcus_faecalis.contigs.fa	72
0.86	0.9885	NIHY1_18_43__Enterococcus_faecalis.contigs.fa	1813A1018_Enterococcus_faecalis_38_7.fa	72
0.91	0.9924	31_020_Enterococcus_faecalis_37_49.fa	NIHY1_18_43__Enterococcus_faecalis.contigs.fa	72
0.9	0.9924	NIHY1_18_43__Enterococcus_faecalis.contigs.fa	31_020_Enterococcus_faecalis_37_49.fa	72
0.86	0.9882	35_002_Enterococcus_faecalis_37_29.fa	NIHY1_18_43__Enterococcus_faecalis.contigs.fa	72
0.83	0.9881	NIHY1_18_43__Enterococcus_faecalis.contigs.fa	35_002_Enterococcus_faecalis_37_29.fa	72
0.87	0.9881	38_012_Enterococcus_faecalis_37_118.fa	NIHY1_18_43__Enterococcus_faecalis.contigs.fa	72
0.85	0.9881	NIHY1_18_43__Enterococcus_faecalis.contigs.fa	38_012_Enterococcus_faecalis_37_118.fa	72
0.86	0.9882	39_003_Enterococcus_faecalis_37_54.fa	NIHY1_18_43__Enterococcus_faecalis.contigs.fa	72
0.87	0.9881	NIHY1_18_43__Enterococcus_faecalis.contigs.fa	39_003_Enterococcus_faecalis_37_54.fa	72
0.88	0.9894	60_004_Enterococcus_faecalis_38_16.fa	NIHY1_18_43__Enterococcus_faecalis.contigs.fa	72
0.89	0.9895	NIHY1_18_43__Enterococcus_faecalis.contigs.fa	60_004_Enterococcus_faecalis_38_16.fa	72
0.86	0.9881	61_007_Enterococcus_faecalis_37_1422.fa	NIHY1_18_43__Enterococcus_faecalis.contigs.fa	72
0.84	0.988	NIHY1_18_43__Enterococcus_faecalis.contigs.fa	61_007_Enterococcus_faecalis_37_1422.fa	72
0.9	0.9899	64_010_Enterococcus_faecalis_37_18.fa	NIHY1_18_43__Enterococcus_faecalis.contigs.fa	72
0.89	0.9899	NIHY1_18_43__Enterococcus_faecalis.contigs.fa	64_010_Enterococcus_faecalis_37_18.fa	72
0.86	0.9894	65_007_Enterococcus_faecalis_37_10.fa	NIHY1_18_43__Enterococcus_faecalis.contigs.fa	72
0.84	0.9894	NIHY1_18_43__Enterococcus_faecalis.contigs.fa	65_007_Enterococcus_faecalis_37_10.fa	72
0.94	0.9914	66_008_Enterococcus_faecalis_37_368.fa	NIHY1_18_43__Enterococcus_faecalis.contigs.fa	72
0.89	0.9914	NIHY1_18_43__Enterococcus_faecalis.contigs.fa	66_008_Enterococcus_faecalis_37_368.fa	72
0.87	0.9893	71_014_Enterococcus_faecalis_37_16.fa	NIHY1_18_43__Enterococcus_faecalis.contigs.fa	72
0.84	0.9892	NIHY1_18_43__Enterococcus_faecalis.contigs.fa	71_014_Enterococcus_faecalis_37_16.fa	72
0.86	0.9903	88_009_Enterococcus_faecalis_38_113.fa	NIHY1_18_43__Enterococcus_faecalis.contigs.fa	72
0.91	0.9901	NIHY1_18_43__Enterococcus_faecalis.contigs.fa	88_009_Enterococcus_faecalis_38_113.fa	72
0.89	0.9913	93_004_Enterococcus_faecalis_38_79.fa	NIHY1_18_43__Enterococcus_faecalis.contigs.fa	72
0.92	0.9912	NIHY1_18_43__Enterococcus_faecalis.contigs.fa	93_004_Enterococcus_faecalis_38_79.fa	72
0.9	0.9899	NECEvent2014_2_1_Enterococcus_faecalis_38_25.fa	NIHY1_18_43__Enterococcus_faecalis.contigs.fa	72
0.9	0.9899	NIHY1_18_43__Enterococcus_faecalis.contigs.fa	NECEvent2014_2_1_Enterococcus_faecalis_38_25.fa	72
0.94	0.996	NECEvent2014_3_4_Enterococcus_faecalis_37_352.fa	NIHY1_18_43__Enterococcus_faecalis.contigs.fa	72
0.94	0.9959	NIHY1_18_43__Enterococcus_faecalis.contigs.fa	NECEvent2014_3_4_Enterococcus_faecalis_37_352.fa	72
0.95	0.9959	NECEvent2014_5_2_Enterococcus_faecalis_37_15.fa	NIHY1_18_43__Enterococcus_faecalis.contigs.fa	72
0.89	0.9958	NIHY1_18_43__Enterococcus_faecalis.contigs.fa	NECEvent2014_5_2_Enterococcus_faecalis_37_15.fa	72
0.86	0.9906	NECEvent2014_6_4_Enterococcus_faecalis_38_65.fa	NIHY1_18_43__Enterococcus_faecalis.contigs.fa	72
0.93	0.9906	NIHY1_18_43__Enterococcus_faecalis.contigs.fa	NECEvent2014_6_4_Enterococcus_faecalis_38_65.fa	72
0.91	0.9944	NECEvent2014_8_2_Enterococcus_faecalis_37_32.fa	NIHY1_18_43__Enterococcus_faecalis.contigs.fa	72
0.86	0.9944	NIHY1_18_43__Enterococcus_faecalis.contigs.fa	NECEvent2014_8_2_Enterococcus_faecalis_37_32.fa	72
0.92	0.9921	NECEvent2014_9_1_Enterococcus_faecalis_37_534.fa	NIHY1_18_43__Enterococcus_faecalis.contigs.fa	72
0.87	0.9921	NIHY1_18_43__Enterococcus_faecalis.contigs.fa	NECEvent2014_9_1_Enterococcus_faecalis_37_534.fa	72
0.91	0.9913	NIHY1_03_46__Enterococcus_faecalis.contigs.fa	NIHY1_18_43__Enterococcus_faecalis.contigs.fa	72
0.92	0.9913	NIHY1_18_43__Enterococcus_faecalis.contigs.fa	NIHY1_03_46__Enterococcus_faecalis.contigs.fa	72
0.88	0.988	NIHY1_09_59__Enterococcus_faecalis.contigs.fa	NIHY1_18_43__Enterococcus_faecalis.contigs.fa	72
0.82	0.9879	NIHY1_18_43__Enterococcus_faecalis.contigs.fa	NIHY1_09_59__Enterococcus_faecalis.contigs.fa	72
0.86	0.9882	NIHY1_11_28__Enterococcus_faecalis.contigs.fa	NIHY1_18_43__Enterococcus_faecalis.contigs.fa	72
0.85	0.9882	NIHY1_18_43__Enterococcus_faecalis.contigs.fa	NIHY1_11_28__Enterococcus_faecalis.contigs.fa	72
0.95	0.9959	NIHY1_14_65__Enterococcus_faecalis.contigs.fa	NIHY1_18_43__Enterococcus_faecalis.contigs.fa	72
0.93	0.9958	NIHY1_18_43__Enterococcus_faecalis.contigs.fa	NIHY1_14_65__Enterococcus_faecalis.contigs.fa	72
0.86	0.9876	0124A1029_Enterococcus_faecalis_36_130.fa	NIHY1_21_44__Enterococcus_faecalis.contigs.fa	72
0.8	0.9876	NIHY1_21_44__Enterococcus_faecalis.contigs.fa	0124A1029_Enterococcus_faecalis_36_130.fa	72
0.81	0.9887	0321A1219_Enterococcus_faecalis__9.fa	NIHY1_21_44__Enterococcus_faecalis.contigs.fa	72
0.88	0.9887	NIHY1_21_44__Enterococcus_faecalis.contigs.fa	0321A1219_Enterococcus_faecalis__9.fa	72
0.83	0.9893	0415A0118_Enterococcus_faecalis_38_29.fa	NIHY1_21_44__Enterococcus_faecalis.contigs.fa	72
0.9	0.9893	NIHY1_21_44__Enterococcus_faecalis.contigs.fa	0415A0118_Enterococcus_faecalis_38_29.fa	72
0.92	0.9984	0505A0127_Enterococcus_faecalis_38_40.fa	NIHY1_21_44__Enterococcus_faecalis.contigs.fa	72
0.92	0.9984	NIHY1_21_44__Enterococcus_faecalis.contigs.fa	0505A0127_Enterococcus_faecalis_38_40.fa	72
0.92	0.9984	0511A0202_Enterococcus_faecalis_37_56.fa	NIHY1_21_44__Enterococcus_faecalis.contigs.fa	72
0.92	0.9984	NIHY1_21_44__Enterococcus_faecalis.contigs.fa	0511A0202_Enterococcus_faecalis_37_56.fa	72
0.93	0.9984	0514A0205_Enterococcus_faecalis_38_23.fa	NIHY1_21_44__Enterococcus_faecalis.contigs.fa	72
0.9	0.9984	NIHY1_21_44__Enterococcus_faecalis.contigs.fa	0514A0205_Enterococcus_faecalis_38_23.fa	72
0.92	0.9984	0515A0206_Enterococcus_faecalis_37_20.fa	NIHY1_21_44__Enterococcus_faecalis.contigs.fa	72
0.91	0.9984	NIHY1_21_44__Enterococcus_faecalis.contigs.fa	0515A0206_Enterococcus_faecalis_37_20.fa	72
0.93	0.9982	0516A0207_Enterococcus_faecalis_37_84.fa	NIHY1_21_44__Enterococcus_faecalis.contigs.fa	72
0.92	0.9981	NIHY1_21_44__Enterococcus_faecalis.contigs.fa	0516A0207_Enterococcus_faecalis_37_84.fa	72
0.92	0.9983	0517A0208_Enterococcus_faecalis_37_253.fa	NIHY1_21_44__Enterococcus_faecalis.contigs.fa	72
0.92	0.9982	NIHY1_21_44__Enterococcus_faecalis.contigs.fa	0517A0208_Enterococcus_faecalis_37_253.fa	72
0.92	0.9982	0518A0209_Enterococcus_faecalis_37_223.fa	NIHY1_21_44__Enterococcus_faecalis.contigs.fa	72
0.91	0.9981	NIHY1_21_44__Enterococcus_faecalis.contigs.fa	0518A0209_Enterococcus_faecalis_37_223.fa	72
0.94	0.9982	0519A0210_Enterococcus_faecalis_37_393.fa	NIHY1_21_44__Enterococcus_faecalis.contigs.fa	72
0.9	0.9982	NIHY1_21_44__Enterococcus_faecalis.contigs.fa	0519A0210_Enterococcus_faecalis_37_393.fa	72
0.94	0.9982	0520A0211_Enterococcus_faecalis_37_195.fa	NIHY1_21_44__Enterococcus_faecalis.contigs.fa	72
0.9	0.9981	NIHY1_21_44__Enterococcus_faecalis.contigs.fa	0520A0211_Enterococcus_faecalis_37_195.fa	72
0.92	0.9982	0521A0212_Enterococcus_faecalis_37_88.fa	NIHY1_21_44__Enterococcus_faecalis.contigs.fa	72
0.91	0.9982	NIHY1_21_44__Enterococcus_faecalis.contigs.fa	0521A0212_Enterococcus_faecalis_37_88.fa	72
0.92	0.9985	0522A0213_Enterococcus_faecalis_37_181.fa	NIHY1_21_44__Enterococcus_faecalis.contigs.fa	72
0.91	0.9985	NIHY1_21_44__Enterococcus_faecalis.contigs.fa	0522A0213_Enterococcus_faecalis_37_181.fa	72
0.92	0.9984	0523A0214_Enterococcus_faecalis_37_732.fa	NIHY1_21_44__Enterococcus_faecalis.contigs.fa	72
0.91	0.9984	NIHY1_21_44__Enterococcus_faecalis.contigs.fa	0523A0214_Enterococcus_faecalis_37_732.fa	72
0.93	0.9984	0524A0215_Enterococcus_faecalis_37_280.fa	NIHY1_21_44__Enterococcus_faecalis.contigs.fa	72
0.91	0.9984	NIHY1_21_44__Enterococcus_faecalis.contigs.fa	0524A0215_Enterococcus_faecalis_37_280.fa	72
0.92	0.9982	0525A0216_Enterococcus_faecalis_37_334.fa	NIHY1_21_44__Enterococcus_faecalis.contigs.fa	72
0.92	0.9981	NIHY1_21_44__Enterococcus_faecalis.contigs.fa	0525A0216_Enterococcus_faecalis_37_334.fa	72
0.92	0.998	0526A0217_Enterococcus_faecalis_37_500.fa	NIHY1_21_44__Enterococcus_faecalis.contigs.fa	72
0.91	0.998	NIHY1_21_44__Enterococcus_faecalis.contigs.fa	0526A0217_Enterococcus_faecalis_37_500.fa	72
0.94	0.9981	0527A0218_Enterococcus_faecalis_37_119.fa	NIHY1_21_44__Enterococcus_faecalis.contigs.fa	72
0.91	0.998	NIHY1_21_44__Enterococcus_faecalis.contigs.fa	0527A0218_Enterococcus_faecalis_37_119.fa	72
0.93	0.9984	0528A0219_Enterococcus_faecalis_37_57.fa	NIHY1_21_44__Enterococcus_faecalis.contigs.fa	72
0.91	0.9984	NIHY1_21_44__Enterococcus_faecalis.contigs.fa	0528A0219_Enterococcus_faecalis_37_57.fa	72
0.83	0.9886	0612A0306_Enterococcus_faecalis_37_60.fa	NIHY1_21_44__Enterococcus_faecalis.contigs.fa	72
0.87	0.9886	NIHY1_21_44__Enterococcus_faecalis.contigs.fa	0612A0306_Enterococcus_faecalis_37_60.fa	72
0.88	0.9918	0814A0413_Enterococcus_faecalis__268.fa	NIHY1_21_44__Enterococcus_faecalis.contigs.fa	72
0.88	0.9918	NIHY1_21_44__Enterococcus_faecalis.contigs.fa	0814A0413_Enterococcus_faecalis__268.fa	72
0.87	0.9909	0910A0430_Enterococcus_faecalis_37_1487.fa	NIHY1_21_44__Enterococcus_faecalis.contigs.fa	72
0.86	0.9909	NIHY1_21_44__Enterococcus_faecalis.contigs.fa	0910A0430_Enterococcus_faecalis_37_1487.fa	72
0.85	0.9909	1021A0622_Enterococcus_faecalis_38_47.fa	NIHY1_21_44__Enterococcus_faecalis.contigs.fa	72
0.91	0.9909	NIHY1_21_44__Enterococcus_faecalis.contigs.fa	1021A0622_Enterococcus_faecalis_38_47.fa	72
0.78	0.9909	1030A0701_Enterococcus_faecalis_37_7.fa	NIHY1_21_44__Enterococcus_faecalis.contigs.fa	72
0.81	0.9909	NIHY1_21_44__Enterococcus_faecalis.contigs.fa	1030A0701_Enterococcus_faecalis_37_7.fa	72
0.86	0.9915	1213A0716_Enterococcus_faecalis_38_183.fa	NIHY1_21_44__Enterococcus_faecalis.contigs.fa	72
0.92	0.9916	NIHY1_21_44__Enterococcus_faecalis.contigs.fa	1213A0716_Enterococcus_faecalis_38_183.fa	72
0.87	0.9904	1417A0812_Enterococcus_faecalis_37_10.fa	NIHY1_21_44__Enterococcus_faecalis.contigs.fa	72
0.89	0.9904	NIHY1_21_44__Enterococcus_faecalis.contigs.fa	1417A0812_Enterococcus_faecalis_37_10.fa	72
0.87	0.9912	1616A0903_Enterococcus_faecalis_37_15.fa	NIHY1_21_44__Enterococcus_faecalis.contigs.fa	72
0.89	0.9912	NIHY1_21_44__Enterococcus_faecalis.contigs.fa	1616A0903_Enterococcus_faecalis_37_15.fa	72
0.84	0.9905	1723A1010_Enterococcus_faecalis_38_8.fa	NIHY1_21_44__Enterococcus_faecalis.contigs.fa	72
0.89	0.9905	NIHY1_21_44__Enterococcus_faecalis.contigs.fa	1723A1010_Enterococcus_faecalis_38_8.fa	72
0.77	0.9893	1813A1018_Enterococcus_faecalis_38_7.fa	NIHY1_21_44__Enterococcus_faecalis.contigs.fa	72
0.86	0.9892	NIHY1_21_44__Enterococcus_faecalis.contigs.fa	1813A1018_Enterococcus_faecalis_38_7.fa	72
0.89	0.9922	31_020_Enterococcus_faecalis_37_49.fa	NIHY1_21_44__Enterococcus_faecalis.contigs.fa	72
0.89	0.9922	NIHY1_21_44__Enterococcus_faecalis.contigs.fa	31_020_Enterococcus_faecalis_37_49.fa	72
0.85	0.9888	35_002_Enterococcus_faecalis_37_29.fa	NIHY1_21_44__Enterococcus_faecalis.contigs.fa	72
0.82	0.9888	NIHY1_21_44__Enterococcus_faecalis.contigs.fa	35_002_Enterococcus_faecalis_37_29.fa	72
0.85	0.9887	38_012_Enterococcus_faecalis_37_118.fa	NIHY1_21_44__Enterococcus_faecalis.contigs.fa	72
0.84	0.9887	NIHY1_21_44__Enterococcus_faecalis.contigs.fa	38_012_Enterococcus_faecalis_37_118.fa	72
0.84	0.9887	39_003_Enterococcus_faecalis_37_54.fa	NIHY1_21_44__Enterococcus_faecalis.contigs.fa	72
0.86	0.9887	NIHY1_21_44__Enterococcus_faecalis.contigs.fa	39_003_Enterococcus_faecalis_37_54.fa	72
0.86	0.9915	60_004_Enterococcus_faecalis_38_16.fa	NIHY1_21_44__Enterococcus_faecalis.contigs.fa	72
0.88	0.9915	NIHY1_21_44__Enterococcus_faecalis.contigs.fa	60_004_Enterococcus_faecalis_38_16.fa	72
0.85	0.9887	61_007_Enterococcus_faecalis_37_1422.fa	NIHY1_21_44__Enterococcus_faecalis.contigs.fa	72
0.84	0.9887	NIHY1_21_44__Enterococcus_faecalis.contigs.fa	61_007_Enterococcus_faecalis_37_1422.fa	72
0.87	0.9903	64_010_Enterococcus_faecalis_37_18.fa	NIHY1_21_44__Enterococcus_faecalis.contigs.fa	72
0.88	0.9903	NIHY1_21_44__Enterococcus_faecalis.contigs.fa	64_010_Enterococcus_faecalis_37_18.fa	72
0.85	0.991	65_007_Enterococcus_faecalis_37_10.fa	NIHY1_21_44__Enterococcus_faecalis.contigs.fa	72
0.85	0.991	NIHY1_21_44__Enterococcus_faecalis.contigs.fa	65_007_Enterococcus_faecalis_37_10.fa	72
0.9	0.991	66_008_Enterococcus_faecalis_37_368.fa	NIHY1_21_44__Enterococcus_faecalis.contigs.fa	72
0.87	0.991	NIHY1_21_44__Enterococcus_faecalis.contigs.fa	66_008_Enterococcus_faecalis_37_368.fa	72
0.87	0.9894	71_014_Enterococcus_faecalis_37_16.fa	NIHY1_21_44__Enterococcus_faecalis.contigs.fa	72
0.85	0.9894	NIHY1_21_44__Enterococcus_faecalis.contigs.fa	71_014_Enterococcus_faecalis_37_16.fa	72
0.85	0.9918	88_009_Enterococcus_faecalis_38_113.fa	NIHY1_21_44__Enterococcus_faecalis.contigs.fa	72
0.91	0.9918	NIHY1_21_44__Enterococcus_faecalis.contigs.fa	88_009_Enterococcus_faecalis_38_113.fa	72
0.87	0.9923	93_004_Enterococcus_faecalis_38_79.fa	NIHY1_21_44__Enterococcus_faecalis.contigs.fa	72
0.91	0.9923	NIHY1_21_44__Enterococcus_faecalis.contigs.fa	93_004_Enterococcus_faecalis_38_79.fa	72
0.87	0.9903	NECEvent2014_2_1_Enterococcus_faecalis_38_25.fa	NIHY1_21_44__Enterococcus_faecalis.contigs.fa	72
0.88	0.9903	NIHY1_21_44__Enterococcus_faecalis.contigs.fa	NECEvent2014_2_1_Enterococcus_faecalis_38_25.fa	72
0.96	0.9999	NECEvent2014_3_4_Enterococcus_faecalis_37_352.fa	NIHY1_21_44__Enterococcus_faecalis.contigs.fa	72
0.97	0.9999	NIHY1_21_44__Enterococcus_faecalis.contigs.fa	NECEvent2014_3_4_Enterococcus_faecalis_37_352.fa	72
0.98	0.9998	NECEvent2014_5_2_Enterococcus_faecalis_37_15.fa	NIHY1_21_44__Enterococcus_faecalis.contigs.fa	72
0.93	0.9998	NIHY1_21_44__Enterococcus_faecalis.contigs.fa	NECEvent2014_5_2_Enterococcus_faecalis_37_15.fa	72
0.85	0.9911	NECEvent2014_6_4_Enterococcus_faecalis_38_65.fa	NIHY1_21_44__Enterococcus_faecalis.contigs.fa	72
0.92	0.9911	NIHY1_21_44__Enterococcus_faecalis.contigs.fa	NECEvent2014_6_4_Enterococcus_faecalis_38_65.fa	72
0.89	0.9941	NECEvent2014_8_2_Enterococcus_faecalis_37_32.fa	NIHY1_21_44__Enterococcus_faecalis.contigs.fa	72
0.86	0.9941	NIHY1_21_44__Enterococcus_faecalis.contigs.fa	NECEvent2014_8_2_Enterococcus_faecalis_37_32.fa	72
0.91	0.9921	NECEvent2014_9_1_Enterococcus_faecalis_37_534.fa	NIHY1_21_44__Enterococcus_faecalis.contigs.fa	72
0.87	0.9921	NIHY1_21_44__Enterococcus_faecalis.contigs.fa	NECEvent2014_9_1_Enterococcus_faecalis_37_534.fa	72
0.89	0.9921	NIHY1_03_46__Enterococcus_faecalis.contigs.fa	NIHY1_21_44__Enterococcus_faecalis.contigs.fa	72
0.9	0.9921	NIHY1_21_44__Enterococcus_faecalis.contigs.fa	NIHY1_03_46__Enterococcus_faecalis.contigs.fa	72
0.87	0.9894	NIHY1_09_59__Enterococcus_faecalis.contigs.fa	NIHY1_21_44__Enterococcus_faecalis.contigs.fa	72
0.82	0.9894	NIHY1_21_44__Enterococcus_faecalis.contigs.fa	NIHY1_09_59__Enterococcus_faecalis.contigs.fa	72
0.85	0.9885	NIHY1_11_28__Enterococcus_faecalis.contigs.fa	NIHY1_21_44__Enterococcus_faecalis.contigs.fa	72
0.85	0.9885	NIHY1_21_44__Enterococcus_faecalis.contigs.fa	NIHY1_11_28__Enterococcus_faecalis.contigs.fa	72
0.98	0.9998	NIHY1_14_65__Enterococcus_faecalis.contigs.fa	NIHY1_21_44__Enterococcus_faecalis.contigs.fa	72
0.97	0.9998	NIHY1_21_44__Enterococcus_faecalis.contigs.fa	NIHY1_14_65__Enterococcus_faecalis.contigs.fa	72
0.92	0.9959	NIHY1_18_43__Enterococcus_faecalis.contigs.fa	NIHY1_21_44__Enterococcus_faecalis.contigs.fa	72
0.93	0.996	NIHY1_21_44__Enterococcus_faecalis.contigs.fa	NIHY1_18_43__Enterococcus_faecalis.contigs.fa	72
0.78	0.9864	0124A1029_Enterococcus_faecalis_36_130.fa	S2_005_002_R3_21_S2_005_002_R3.fa	72
0.59	0.9864	S2_005_002_R3_21_S2_005_002_R3.fa	0124A1029_Enterococcus_faecalis_36_130.fa	72
0.73	0.9862	0321A1219_Enterococcus_faecalis__9.fa	S2_005_002_R3_21_S2_005_002_R3.fa	72
0.64	0.9863	S2_005_002_R3_21_S2_005_002_R3.fa	0321A1219_Enterococcus_faecalis__9.fa	72
0.73	0.9868	0415A0118_Enterococcus_faecalis_38_29.fa	S2_005_002_R3_21_S2_005_002_R3.fa	72
0.65	0.987	S2_005_002_R3_21_S2_005_002_R3.fa	0415A0118_Enterococcus_faecalis_38_29.fa	72
0.84	0.9988	0505A0127_Enterococcus_faecalis_38_40.fa	S2_005_002_R3_21_S2_005_002_R3.fa	72
0.69	0.9988	S2_005_002_R3_21_S2_005_002_R3.fa	0505A0127_Enterococcus_faecalis_38_40.fa	72
0.85	0.9989	0511A0202_Enterococcus_faecalis_37_56.fa	S2_005_002_R3_21_S2_005_002_R3.fa	72
0.69	0.9989	S2_005_002_R3_21_S2_005_002_R3.fa	0511A0202_Enterococcus_faecalis_37_56.fa	72
0.87	0.9989	0514A0205_Enterococcus_faecalis_38_23.fa	S2_005_002_R3_21_S2_005_002_R3.fa	72
0.69	0.9989	S2_005_002_R3_21_S2_005_002_R3.fa	0514A0205_Enterococcus_faecalis_38_23.fa	72
0.85	0.9989	0515A0206_Enterococcus_faecalis_37_20.fa	S2_005_002_R3_21_S2_005_002_R3.fa	72
0.69	0.9989	S2_005_002_R3_21_S2_005_002_R3.fa	0515A0206_Enterococcus_faecalis_37_20.fa	72
0.85	0.9988	0516A0207_Enterococcus_faecalis_37_84.fa	S2_005_002_R3_21_S2_005_002_R3.fa	72
0.69	0.9988	S2_005_002_R3_21_S2_005_002_R3.fa	0516A0207_Enterococcus_faecalis_37_84.fa	72
0.85	0.9988	0517A0208_Enterococcus_faecalis_37_253.fa	S2_005_002_R3_21_S2_005_002_R3.fa	72
0.69	0.9988	S2_005_002_R3_21_S2_005_002_R3.fa	0517A0208_Enterococcus_faecalis_37_253.fa	72
0.85	0.9988	0518A0209_Enterococcus_faecalis_37_223.fa	S2_005_002_R3_21_S2_005_002_R3.fa	72
0.69	0.9988	S2_005_002_R3_21_S2_005_002_R3.fa	0518A0209_Enterococcus_faecalis_37_223.fa	72
0.87	0.9987	0519A0210_Enterococcus_faecalis_37_393.fa	S2_005_002_R3_21_S2_005_002_R3.fa	72
0.69	0.9987	S2_005_002_R3_21_S2_005_002_R3.fa	0519A0210_Enterococcus_faecalis_37_393.fa	72
0.87	0.9988	0520A0211_Enterococcus_faecalis_37_195.fa	S2_005_002_R3_21_S2_005_002_R3.fa	72
0.69	0.9988	S2_005_002_R3_21_S2_005_002_R3.fa	0520A0211_Enterococcus_faecalis_37_195.fa	72
0.85	0.9989	0521A0212_Enterococcus_faecalis_37_88.fa	S2_005_002_R3_21_S2_005_002_R3.fa	72
0.69	0.9989	S2_005_002_R3_21_S2_005_002_R3.fa	0521A0212_Enterococcus_faecalis_37_88.fa	72
0.85	0.9989	0522A0213_Enterococcus_faecalis_37_181.fa	S2_005_002_R3_21_S2_005_002_R3.fa	72
0.69	0.9989	S2_005_002_R3_21_S2_005_002_R3.fa	0522A0213_Enterococcus_faecalis_37_181.fa	72
0.85	0.9989	0523A0214_Enterococcus_faecalis_37_732.fa	S2_005_002_R3_21_S2_005_002_R3.fa	72
0.69	0.9989	S2_005_002_R3_21_S2_005_002_R3.fa	0523A0214_Enterococcus_faecalis_37_732.fa	72
0.87	0.9989	0524A0215_Enterococcus_faecalis_37_280.fa	S2_005_002_R3_21_S2_005_002_R3.fa	72
0.69	0.9989	S2_005_002_R3_21_S2_005_002_R3.fa	0524A0215_Enterococcus_faecalis_37_280.fa	72
0.84	0.9988	0525A0216_Enterococcus_faecalis_37_334.fa	S2_005_002_R3_21_S2_005_002_R3.fa	72
0.69	0.9988	S2_005_002_R3_21_S2_005_002_R3.fa	0525A0216_Enterococcus_faecalis_37_334.fa	72
0.86	0.9989	0526A0217_Enterococcus_faecalis_37_500.fa	S2_005_002_R3_21_S2_005_002_R3.fa	72
0.69	0.9989	S2_005_002_R3_21_S2_005_002_R3.fa	0526A0217_Enterococcus_faecalis_37_500.fa	72
0.86	0.9986	0527A0218_Enterococcus_faecalis_37_119.fa	S2_005_002_R3_21_S2_005_002_R3.fa	72
0.69	0.9986	S2_005_002_R3_21_S2_005_002_R3.fa	0527A0218_Enterococcus_faecalis_37_119.fa	72
0.87	0.9989	0528A0219_Enterococcus_faecalis_37_57.fa	S2_005_002_R3_21_S2_005_002_R3.fa	72
0.69	0.9989	S2_005_002_R3_21_S2_005_002_R3.fa	0528A0219_Enterococcus_faecalis_37_57.fa	72
0.74	0.9872	0612A0306_Enterococcus_faecalis_37_60.fa	S2_005_002_R3_21_S2_005_002_R3.fa	72
0.64	0.9872	S2_005_002_R3_21_S2_005_002_R3.fa	0612A0306_Enterococcus_faecalis_37_60.fa	72
0.78	0.9904	0814A0413_Enterococcus_faecalis__268.fa	S2_005_002_R3_21_S2_005_002_R3.fa	72
0.63	0.9903	S2_005_002_R3_21_S2_005_002_R3.fa	0814A0413_Enterococcus_faecalis__268.fa	72
0.78	0.9891	0910A0430_Enterococcus_faecalis_37_1487.fa	S2_005_002_R3_21_S2_005_002_R3.fa	72
0.63	0.9892	S2_005_002_R3_21_S2_005_002_R3.fa	0910A0430_Enterococcus_faecalis_37_1487.fa	72
0.74	0.9903	1021A0622_Enterococcus_faecalis_38_47.fa	S2_005_002_R3_21_S2_005_002_R3.fa	72
0.65	0.9903	S2_005_002_R3_21_S2_005_002_R3.fa	1021A0622_Enterococcus_faecalis_38_47.fa	72
0.71	0.989	1030A0701_Enterococcus_faecalis_37_7.fa	S2_005_002_R3_21_S2_005_002_R3.fa	72
0.6	0.989	S2_005_002_R3_21_S2_005_002_R3.fa	1030A0701_Enterococcus_faecalis_37_7.fa	72
0.74	0.9904	1213A0716_Enterococcus_faecalis_38_183.fa	S2_005_002_R3_21_S2_005_002_R3.fa	72
0.65	0.9904	S2_005_002_R3_21_S2_005_002_R3.fa	1213A0716_Enterococcus_faecalis_38_183.fa	72
0.77	0.9902	1417A0812_Enterococcus_faecalis_37_10.fa	S2_005_002_R3_21_S2_005_002_R3.fa	72
0.65	0.9903	S2_005_002_R3_21_S2_005_002_R3.fa	1417A0812_Enterococcus_faecalis_37_10.fa	72
0.78	0.9904	1616A0903_Enterococcus_faecalis_37_15.fa	S2_005_002_R3_21_S2_005_002_R3.fa	72
0.65	0.9904	S2_005_002_R3_21_S2_005_002_R3.fa	1616A0903_Enterococcus_faecalis_37_15.fa	72
0.76	0.9904	1723A1010_Enterococcus_faecalis_38_8.fa	S2_005_002_R3_21_S2_005_002_R3.fa	72
0.65	0.9904	S2_005_002_R3_21_S2_005_002_R3.fa	1723A1010_Enterococcus_faecalis_38_8.fa	72
0.69	0.9881	1813A1018_Enterococcus_faecalis_38_7.fa	S2_005_002_R3_21_S2_005_002_R3.fa	72
0.63	0.9881	S2_005_002_R3_21_S2_005_002_R3.fa	1813A1018_Enterococcus_faecalis_38_7.fa	72
0.79	0.9912	31_020_Enterococcus_faecalis_37_49.fa	S2_005_002_R3_21_S2_005_002_R3.fa	72
0.64	0.9912	S2_005_002_R3_21_S2_005_002_R3.fa	31_020_Enterococcus_faecalis_37_49.fa	72
0.76	0.9867	35_002_Enterococcus_faecalis_37_29.fa	S2_005_002_R3_21_S2_005_002_R3.fa	72
0.61	0.9867	S2_005_002_R3_21_S2_005_002_R3.fa	35_002_Enterococcus_faecalis_37_29.fa	72
0.77	0.9869	38_012_Enterococcus_faecalis_37_118.fa	S2_005_002_R3_21_S2_005_002_R3.fa	72
0.62	0.9869	S2_005_002_R3_21_S2_005_002_R3.fa	38_012_Enterococcus_faecalis_37_118.fa	72
0.75	0.9871	39_003_Enterococcus_faecalis_37_54.fa	S2_005_002_R3_21_S2_005_002_R3.fa	72
0.62	0.9871	S2_005_002_R3_21_S2_005_002_R3.fa	39_003_Enterococcus_faecalis_37_54.fa	72
0.78	0.9903	60_004_Enterococcus_faecalis_38_16.fa	S2_005_002_R3_21_S2_005_002_R3.fa	72
0.65	0.9903	S2_005_002_R3_21_S2_005_002_R3.fa	60_004_Enterococcus_faecalis_38_16.fa	72
0.76	0.9871	61_007_Enterococcus_faecalis_37_1422.fa	S2_005_002_R3_21_S2_005_002_R3.fa	72
0.62	0.9871	S2_005_002_R3_21_S2_005_002_R3.fa	61_007_Enterococcus_faecalis_37_1422.fa	72
0.78	0.99	64_010_Enterococcus_faecalis_37_18.fa	S2_005_002_R3_21_S2_005_002_R3.fa	72
0.64	0.9901	S2_005_002_R3_21_S2_005_002_R3.fa	64_010_Enterococcus_faecalis_37_18.fa	72
0.78	0.9897	65_007_Enterococcus_faecalis_37_10.fa	S2_005_002_R3_21_S2_005_002_R3.fa	72
0.63	0.9898	S2_005_002_R3_21_S2_005_002_R3.fa	65_007_Enterococcus_faecalis_37_10.fa	72
0.79	0.9886	66_008_Enterococcus_faecalis_37_368.fa	S2_005_002_R3_21_S2_005_002_R3.fa	72
0.62	0.9885	S2_005_002_R3_21_S2_005_002_R3.fa	66_008_Enterococcus_faecalis_37_368.fa	72
0.78	0.9871	71_014_Enterococcus_faecalis_37_16.fa	S2_005_002_R3_21_S2_005_002_R3.fa	72
0.63	0.9871	S2_005_002_R3_21_S2_005_002_R3.fa	71_014_Enterococcus_faecalis_37_16.fa	72
0.74	0.9902	88_009_Enterococcus_faecalis_38_113.fa	S2_005_002_R3_21_S2_005_002_R3.fa	72
0.65	0.9902	S2_005_002_R3_21_S2_005_002_R3.fa	88_009_Enterococcus_faecalis_38_113.fa	72
0.76	0.9903	93_004_Enterococcus_faecalis_38_79.fa	S2_005_002_R3_21_S2_005_002_R3.fa	72
0.65	0.9904	S2_005_002_R3_21_S2_005_002_R3.fa	93_004_Enterococcus_faecalis_38_79.fa	72
0.78	0.9901	NECEvent2014_2_1_Enterococcus_faecalis_38_25.fa	S2_005_002_R3_21_S2_005_002_R3.fa	72
0.65	0.9901	S2_005_002_R3_21_S2_005_002_R3.fa	NECEvent2014_2_1_Enterococcus_faecalis_38_25.fa	72
0.8	0.9975	NECEvent2014_3_4_Enterococcus_faecalis_37_352.fa	S2_005_002_R3_21_S2_005_002_R3.fa	72
0.66	0.9975	S2_005_002_R3_21_S2_005_002_R3.fa	NECEvent2014_3_4_Enterococcus_faecalis_37_352.fa	72
0.82	0.9967	NECEvent2014_5_2_Enterococcus_faecalis_37_15.fa	S2_005_002_R3_21_S2_005_002_R3.fa	72
0.64	0.9967	S2_005_002_R3_21_S2_005_002_R3.fa	NECEvent2014_5_2_Enterococcus_faecalis_37_15.fa	72
0.74	0.9898	NECEvent2014_6_4_Enterococcus_faecalis_38_65.fa	S2_005_002_R3_21_S2_005_002_R3.fa	72
0.67	0.9899	S2_005_002_R3_21_S2_005_002_R3.fa	NECEvent2014_6_4_Enterococcus_faecalis_38_65.fa	72
0.79	0.9915	NECEvent2014_8_2_Enterococcus_faecalis_37_32.fa	S2_005_002_R3_21_S2_005_002_R3.fa	72
0.63	0.9915	S2_005_002_R3_21_S2_005_002_R3.fa	NECEvent2014_8_2_Enterococcus_faecalis_37_32.fa	72
0.82	0.9908	NECEvent2014_9_1_Enterococcus_faecalis_37_534.fa	S2_005_002_R3_21_S2_005_002_R3.fa	72
0.64	0.9907	S2_005_002_R3_21_S2_005_002_R3.fa	NECEvent2014_9_1_Enterococcus_faecalis_37_534.fa	72
0.76	0.99	NIHY1_03_46__Enterococcus_faecalis.contigs.fa	S2_005_002_R3_21_S2_005_002_R3.fa	72
0.63	0.99	S2_005_002_R3_21_S2_005_002_R3.fa	NIHY1_03_46__Enterococcus_faecalis.contigs.fa	72
0.78	0.987	NIHY1_09_59__Enterococcus_faecalis.contigs.fa	S2_005_002_R3_21_S2_005_002_R3.fa	72
0.6	0.987	S2_005_002_R3_21_S2_005_002_R3.fa	NIHY1_09_59__Enterococcus_faecalis.contigs.fa	72
0.77	0.9869	NIHY1_11_28__Enterococcus_faecalis.contigs.fa	S2_005_002_R3_21_S2_005_002_R3.fa	72
0.62	0.9869	S2_005_002_R3_21_S2_005_002_R3.fa	NIHY1_11_28__Enterococcus_faecalis.contigs.fa	72
0.81	0.9973	NIHY1_14_65__Enterococcus_faecalis.contigs.fa	S2_005_002_R3_21_S2_005_002_R3.fa	72
0.66	0.9973	S2_005_002_R3_21_S2_005_002_R3.fa	NIHY1_14_65__Enterococcus_faecalis.contigs.fa	72
0.79	0.9953	NIHY1_18_43__Enterococcus_faecalis.contigs.fa	S2_005_002_R3_21_S2_005_002_R3.fa	72
0.66	0.9953	S2_005_002_R3_21_S2_005_002_R3.fa	NIHY1_18_43__Enterococcus_faecalis.contigs.fa	72
0.8	0.9972	NIHY1_21_44__Enterococcus_faecalis.contigs.fa	S2_005_002_R3_21_S2_005_002_R3.fa	72
0.66	0.9972	S2_005_002_R3_21_S2_005_002_R3.fa	NIHY1_21_44__Enterococcus_faecalis.contigs.fa	72
0.84	0.9871	0124A1029_Enterococcus_faecalis_36_130.fa	S2_005_003_R1_35_S2_005_003_R1.fa	72
0.72	0.9871	S2_005_003_R1_35_S2_005_003_R1.fa	0124A1029_Enterococcus_faecalis_36_130.fa	72
0.79	0.9872	0321A1219_Enterococcus_faecalis__9.fa	S2_005_003_R1_35_S2_005_003_R1.fa	72
0.78	0.9872	S2_005_003_R1_35_S2_005_003_R1.fa	0321A1219_Enterococcus_faecalis__9.fa	72
0.8	0.9878	0415A0118_Enterococcus_faecalis_38_29.fa	S2_005_003_R1_35_S2_005_003_R1.fa	72
0.8	0.9877	S2_005_003_R1_35_S2_005_003_R1.fa	0415A0118_Enterococcus_faecalis_38_29.fa	72
0.91	0.9995	0505A0127_Enterococcus_faecalis_38_40.fa	S2_005_003_R1_35_S2_005_003_R1.fa	72
0.84	0.9995	S2_005_003_R1_35_S2_005_003_R1.fa	0505A0127_Enterococcus_faecalis_38_40.fa	72
0.92	0.9995	0511A0202_Enterococcus_faecalis_37_56.fa	S2_005_003_R1_35_S2_005_003_R1.fa	72
0.84	0.9995	S2_005_003_R1_35_S2_005_003_R1.fa	0511A0202_Enterococcus_faecalis_37_56.fa	72
0.94	0.9997	0514A0205_Enterococcus_faecalis_38_23.fa	S2_005_003_R1_35_S2_005_003_R1.fa	72
0.84	0.9997	S2_005_003_R1_35_S2_005_003_R1.fa	0514A0205_Enterococcus_faecalis_38_23.fa	72
0.92	0.9995	0515A0206_Enterococcus_faecalis_37_20.fa	S2_005_003_R1_35_S2_005_003_R1.fa	72
0.84	0.9995	S2_005_003_R1_35_S2_005_003_R1.fa	0515A0206_Enterococcus_faecalis_37_20.fa	72
0.92	0.9997	0516A0207_Enterococcus_faecalis_37_84.fa	S2_005_003_R1_35_S2_005_003_R1.fa	72
0.84	0.9997	S2_005_003_R1_35_S2_005_003_R1.fa	0516A0207_Enterococcus_faecalis_37_84.fa	72
0.92	0.9995	0517A0208_Enterococcus_faecalis_37_253.fa	S2_005_003_R1_35_S2_005_003_R1.fa	72
0.84	0.9995	S2_005_003_R1_35_S2_005_003_R1.fa	0517A0208_Enterococcus_faecalis_37_253.fa	72
0.92	0.9997	0518A0209_Enterococcus_faecalis_37_223.fa	S2_005_003_R1_35_S2_005_003_R1.fa	72
0.84	0.9997	S2_005_003_R1_35_S2_005_003_R1.fa	0518A0209_Enterococcus_faecalis_37_223.fa	72
0.94	0.9996	0519A0210_Enterococcus_faecalis_37_393.fa	S2_005_003_R1_35_S2_005_003_R1.fa	72
0.83	0.9996	S2_005_003_R1_35_S2_005_003_R1.fa	0519A0210_Enterococcus_faecalis_37_393.fa	72
0.94	0.9997	0520A0211_Enterococcus_faecalis_37_195.fa	S2_005_003_R1_35_S2_005_003_R1.fa	72
0.84	0.9997	S2_005_003_R1_35_S2_005_003_R1.fa	0520A0211_Enterococcus_faecalis_37_195.fa	72
0.92	0.9997	0521A0212_Enterococcus_faecalis_37_88.fa	S2_005_003_R1_35_S2_005_003_R1.fa	72
0.84	0.9997	S2_005_003_R1_35_S2_005_003_R1.fa	0521A0212_Enterococcus_faecalis_37_88.fa	72
0.92	0.9995	0522A0213_Enterococcus_faecalis_37_181.fa	S2_005_003_R1_35_S2_005_003_R1.fa	72
0.84	0.9995	S2_005_003_R1_35_S2_005_003_R1.fa	0522A0213_Enterococcus_faecalis_37_181.fa	72
0.92	0.9995	0523A0214_Enterococcus_faecalis_37_732.fa	S2_005_003_R1_35_S2_005_003_R1.fa	72
0.84	0.9995	S2_005_003_R1_35_S2_005_003_R1.fa	0523A0214_Enterococcus_faecalis_37_732.fa	72
0.94	0.9997	0524A0215_Enterococcus_faecalis_37_280.fa	S2_005_003_R1_35_S2_005_003_R1.fa	72
0.84	0.9997	S2_005_003_R1_35_S2_005_003_R1.fa	0524A0215_Enterococcus_faecalis_37_280.fa	72
0.91	0.9995	0525A0216_Enterococcus_faecalis_37_334.fa	S2_005_003_R1_35_S2_005_003_R1.fa	72
0.84	0.9995	S2_005_003_R1_35_S2_005_003_R1.fa	0525A0216_Enterococcus_faecalis_37_334.fa	72
0.92	0.9995	0526A0217_Enterococcus_faecalis_37_500.fa	S2_005_003_R1_35_S2_005_003_R1.fa	72
0.84	0.9995	S2_005_003_R1_35_S2_005_003_R1.fa	0526A0217_Enterococcus_faecalis_37_500.fa	72
0.93	0.9994	0527A0218_Enterococcus_faecalis_37_119.fa	S2_005_003_R1_35_S2_005_003_R1.fa	72
0.83	0.9995	S2_005_003_R1_35_S2_005_003_R1.fa	0527A0218_Enterococcus_faecalis_37_119.fa	72
0.94	0.9997	0528A0219_Enterococcus_faecalis_37_57.fa	S2_005_003_R1_35_S2_005_003_R1.fa	72
0.84	0.9997	S2_005_003_R1_35_S2_005_003_R1.fa	0528A0219_Enterococcus_faecalis_37_57.fa	72
0.81	0.988	0612A0306_Enterococcus_faecalis_37_60.fa	S2_005_003_R1_35_S2_005_003_R1.fa	72
0.78	0.9879	S2_005_003_R1_35_S2_005_003_R1.fa	0612A0306_Enterococcus_faecalis_37_60.fa	72
0.85	0.9912	0814A0413_Enterococcus_faecalis__268.fa	S2_005_003_R1_35_S2_005_003_R1.fa	72
0.77	0.9912	S2_005_003_R1_35_S2_005_003_R1.fa	0814A0413_Enterococcus_faecalis__268.fa	72
0.85	0.9896	0910A0430_Enterococcus_faecalis_37_1487.fa	S2_005_003_R1_35_S2_005_003_R1.fa	72
0.77	0.9898	S2_005_003_R1_35_S2_005_003_R1.fa	0910A0430_Enterococcus_faecalis_37_1487.fa	72
0.81	0.9912	1021A0622_Enterococcus_faecalis_38_47.fa	S2_005_003_R1_35_S2_005_003_R1.fa	72
0.8	0.9912	S2_005_003_R1_35_S2_005_003_R1.fa	1021A0622_Enterococcus_faecalis_38_47.fa	72
0.75	0.9896	1030A0701_Enterococcus_faecalis_37_7.fa	S2_005_003_R1_35_S2_005_003_R1.fa	72
0.72	0.9897	S2_005_003_R1_35_S2_005_003_R1.fa	1030A0701_Enterococcus_faecalis_37_7.fa	72
0.81	0.9909	1213A0716_Enterococcus_faecalis_38_183.fa	S2_005_003_R1_35_S2_005_003_R1.fa	72
0.8	0.991	S2_005_003_R1_35_S2_005_003_R1.fa	1213A0716_Enterococcus_faecalis_38_183.fa	72
0.84	0.9908	1417A0812_Enterococcus_faecalis_37_10.fa	S2_005_003_R1_35_S2_005_003_R1.fa	72
0.79	0.9909	S2_005_003_R1_35_S2_005_003_R1.fa	1417A0812_Enterococcus_faecalis_37_10.fa	72
0.84	0.9908	1616A0903_Enterococcus_faecalis_37_15.fa	S2_005_003_R1_35_S2_005_003_R1.fa	72
0.79	0.9908	S2_005_003_R1_35_S2_005_003_R1.fa	1616A0903_Enterococcus_faecalis_37_15.fa	72
0.82	0.9908	1723A1010_Enterococcus_faecalis_38_8.fa	S2_005_003_R1_35_S2_005_003_R1.fa	72
0.8	0.9909	S2_005_003_R1_35_S2_005_003_R1.fa	1723A1010_Enterococcus_faecalis_38_8.fa	72
0.74	0.9892	1813A1018_Enterococcus_faecalis_38_7.fa	S2_005_003_R1_35_S2_005_003_R1.fa	72
0.76	0.9892	S2_005_003_R1_35_S2_005_003_R1.fa	1813A1018_Enterococcus_faecalis_38_7.fa	72
0.86	0.9919	31_020_Enterococcus_faecalis_37_49.fa	S2_005_003_R1_35_S2_005_003_R1.fa	72
0.79	0.9919	S2_005_003_R1_35_S2_005_003_R1.fa	31_020_Enterococcus_faecalis_37_49.fa	72
0.83	0.9873	35_002_Enterococcus_faecalis_37_29.fa	S2_005_003_R1_35_S2_005_003_R1.fa	72
0.74	0.9872	S2_005_003_R1_35_S2_005_003_R1.fa	35_002_Enterococcus_faecalis_37_29.fa	72
0.84	0.9873	38_012_Enterococcus_faecalis_37_118.fa	S2_005_003_R1_35_S2_005_003_R1.fa	72
0.76	0.9873	S2_005_003_R1_35_S2_005_003_R1.fa	38_012_Enterococcus_faecalis_37_118.fa	72
0.81	0.9879	39_003_Enterococcus_faecalis_37_54.fa	S2_005_003_R1_35_S2_005_003_R1.fa	72
0.76	0.9879	S2_005_003_R1_35_S2_005_003_R1.fa	39_003_Enterococcus_faecalis_37_54.fa	72
0.84	0.9908	60_004_Enterococcus_faecalis_38_16.fa	S2_005_003_R1_35_S2_005_003_R1.fa	72
0.79	0.9909	S2_005_003_R1_35_S2_005_003_R1.fa	60_004_Enterococcus_faecalis_38_16.fa	72
0.83	0.9879	61_007_Enterococcus_faecalis_37_1422.fa	S2_005_003_R1_35_S2_005_003_R1.fa	72
0.76	0.9879	S2_005_003_R1_35_S2_005_003_R1.fa	61_007_Enterococcus_faecalis_37_1422.fa	72
0.84	0.9903	64_010_Enterococcus_faecalis_37_18.fa	S2_005_003_R1_35_S2_005_003_R1.fa	72
0.78	0.9905	S2_005_003_R1_35_S2_005_003_R1.fa	64_010_Enterococcus_faecalis_37_18.fa	72
0.83	0.9905	65_007_Enterococcus_faecalis_37_10.fa	S2_005_003_R1_35_S2_005_003_R1.fa	72
0.76	0.9906	S2_005_003_R1_35_S2_005_003_R1.fa	65_007_Enterococcus_faecalis_37_10.fa	72
0.85	0.9892	66_008_Enterococcus_faecalis_37_368.fa	S2_005_003_R1_35_S2_005_003_R1.fa	72
0.76	0.9892	S2_005_003_R1_35_S2_005_003_R1.fa	66_008_Enterococcus_faecalis_37_368.fa	72
0.85	0.988	71_014_Enterococcus_faecalis_37_16.fa	S2_005_003_R1_35_S2_005_003_R1.fa	72
0.76	0.988	S2_005_003_R1_35_S2_005_003_R1.fa	71_014_Enterococcus_faecalis_37_16.fa	72
0.8	0.9912	88_009_Enterococcus_faecalis_38_113.fa	S2_005_003_R1_35_S2_005_003_R1.fa	72
0.79	0.9912	S2_005_003_R1_35_S2_005_003_R1.fa	88_009_Enterococcus_faecalis_38_113.fa	72
0.83	0.9908	93_004_Enterococcus_faecalis_38_79.fa	S2_005_003_R1_35_S2_005_003_R1.fa	72
0.8	0.991	S2_005_003_R1_35_S2_005_003_R1.fa	93_004_Enterococcus_faecalis_38_79.fa	72
0.84	0.9904	NECEvent2014_2_1_Enterococcus_faecalis_38_25.fa	S2_005_003_R1_35_S2_005_003_R1.fa	72
0.79	0.9905	S2_005_003_R1_35_S2_005_003_R1.fa	NECEvent2014_2_1_Enterococcus_faecalis_38_25.fa	72
0.87	0.9985	NECEvent2014_3_4_Enterococcus_faecalis_37_352.fa	S2_005_003_R1_35_S2_005_003_R1.fa	72
0.81	0.9985	S2_005_003_R1_35_S2_005_003_R1.fa	NECEvent2014_3_4_Enterococcus_faecalis_37_352.fa	72
0.89	0.9979	NECEvent2014_5_2_Enterococcus_faecalis_37_15.fa	S2_005_003_R1_35_S2_005_003_R1.fa	72
0.78	0.9979	S2_005_003_R1_35_S2_005_003_R1.fa	NECEvent2014_5_2_Enterococcus_faecalis_37_15.fa	72
0.81	0.9903	NECEvent2014_6_4_Enterococcus_faecalis_38_65.fa	S2_005_003_R1_35_S2_005_003_R1.fa	72
0.82	0.9904	S2_005_003_R1_35_S2_005_003_R1.fa	NECEvent2014_6_4_Enterococcus_faecalis_38_65.fa	72
0.86	0.9921	NECEvent2014_8_2_Enterococcus_faecalis_37_32.fa	S2_005_003_R1_35_S2_005_003_R1.fa	72
0.76	0.9921	S2_005_003_R1_35_S2_005_003_R1.fa	NECEvent2014_8_2_Enterococcus_faecalis_37_32.fa	72
0.89	0.9915	NECEvent2014_9_1_Enterococcus_faecalis_37_534.fa	S2_005_003_R1_35_S2_005_003_R1.fa	72
0.78	0.9915	S2_005_003_R1_35_S2_005_003_R1.fa	NECEvent2014_9_1_Enterococcus_faecalis_37_534.fa	72
0.83	0.9906	NIHY1_03_46__Enterococcus_faecalis.contigs.fa	S2_005_003_R1_35_S2_005_003_R1.fa	72
0.77	0.9906	S2_005_003_R1_35_S2_005_003_R1.fa	NIHY1_03_46__Enterococcus_faecalis.contigs.fa	72
0.85	0.9875	NIHY1_09_59__Enterococcus_faecalis.contigs.fa	S2_005_003_R1_35_S2_005_003_R1.fa	72
0.73	0.9875	S2_005_003_R1_35_S2_005_003_R1.fa	NIHY1_09_59__Enterococcus_faecalis.contigs.fa	72
0.83	0.9876	NIHY1_11_28__Enterococcus_faecalis.contigs.fa	S2_005_003_R1_35_S2_005_003_R1.fa	72
0.76	0.9876	S2_005_003_R1_35_S2_005_003_R1.fa	NIHY1_11_28__Enterococcus_faecalis.contigs.fa	72
0.88	0.9981	NIHY1_14_65__Enterococcus_faecalis.contigs.fa	S2_005_003_R1_35_S2_005_003_R1.fa	72
0.8	0.9981	S2_005_003_R1_35_S2_005_003_R1.fa	NIHY1_14_65__Enterococcus_faecalis.contigs.fa	72
0.86	0.996	NIHY1_18_43__Enterococcus_faecalis.contigs.fa	S2_005_003_R1_35_S2_005_003_R1.fa	72
0.8	0.996	S2_005_003_R1_35_S2_005_003_R1.fa	NIHY1_18_43__Enterococcus_faecalis.contigs.fa	72
0.87	0.9976	NIHY1_21_44__Enterococcus_faecalis.contigs.fa	S2_005_003_R1_35_S2_005_003_R1.fa	72
0.8	0.9977	S2_005_003_R1_35_S2_005_003_R1.fa	NIHY1_21_44__Enterococcus_faecalis.contigs.fa	72
0.71	0.998	S2_005_002_R3_21_S2_005_002_R3.fa	S2_005_003_R1_35_S2_005_003_R1.fa	72
0.79	0.998	S2_005_003_R1_35_S2_005_003_R1.fa	S2_005_002_R3_21_S2_005_002_R3.fa	72
0.9	0.9862	0124A1029_Enterococcus_faecalis_36_130.fa	S2_009_000_R3_maxbin2.maxbin.026.fasta_S2_009_000_R3.fa	72
0.82	0.9864	S2_009_000_R3_maxbin2.maxbin.026.fasta_S2_009_000_R3.fa	0124A1029_Enterococcus_faecalis_36_130.fa	72
0.83	0.9875	0321A1219_Enterococcus_faecalis__9.fa	S2_009_000_R3_maxbin2.maxbin.026.fasta_S2_009_000_R3.fa	72
0.87	0.9875	S2_009_000_R3_maxbin2.maxbin.026.fasta_S2_009_000_R3.fa	0321A1219_Enterococcus_faecalis__9.fa	72
0.85	0.988	0415A0118_Enterococcus_faecalis_38_29.fa	S2_009_000_R3_maxbin2.maxbin.026.fasta_S2_009_000_R3.fa	72
0.89	0.988	S2_009_000_R3_maxbin2.maxbin.026.fasta_S2_009_000_R3.fa	0415A0118_Enterococcus_faecalis_38_29.fa	72
0.9	0.991	0505A0127_Enterococcus_faecalis_38_40.fa	S2_009_000_R3_maxbin2.maxbin.026.fasta_S2_009_000_R3.fa	72
0.87	0.9909	S2_009_000_R3_maxbin2.maxbin.026.fasta_S2_009_000_R3.fa	0505A0127_Enterococcus_faecalis_38_40.fa	72
0.9	0.9899	0511A0202_Enterococcus_faecalis_37_56.fa	S2_009_000_R3_maxbin2.maxbin.026.fasta_S2_009_000_R3.fa	72
0.87	0.9899	S2_009_000_R3_maxbin2.maxbin.026.fasta_S2_009_000_R3.fa	0511A0202_Enterococcus_faecalis_37_56.fa	72
0.91	0.9898	0514A0205_Enterococcus_faecalis_38_23.fa	S2_009_000_R3_maxbin2.maxbin.026.fasta_S2_009_000_R3.fa	72
0.85	0.9897	S2_009_000_R3_maxbin2.maxbin.026.fasta_S2_009_000_R3.fa	0514A0205_Enterococcus_faecalis_38_23.fa	72
0.91	0.9899	0515A0206_Enterococcus_faecalis_37_20.fa	S2_009_000_R3_maxbin2.maxbin.026.fasta_S2_009_000_R3.fa	72
0.87	0.9899	S2_009_000_R3_maxbin2.maxbin.026.fasta_S2_009_000_R3.fa	0515A0206_Enterococcus_faecalis_37_20.fa	72
0.9	0.9898	0516A0207_Enterococcus_faecalis_37_84.fa	S2_009_000_R3_maxbin2.maxbin.026.fasta_S2_009_000_R3.fa	72
0.87	0.9897	S2_009_000_R3_maxbin2.maxbin.026.fasta_S2_009_000_R3.fa	0516A0207_Enterococcus_faecalis_37_84.fa	72
0.9	0.9899	0517A0208_Enterococcus_faecalis_37_253.fa	S2_009_000_R3_maxbin2.maxbin.026.fasta_S2_009_000_R3.fa	72
0.87	0.9898	S2_009_000_R3_maxbin2.maxbin.026.fasta_S2_009_000_R3.fa	0517A0208_Enterococcus_faecalis_37_253.fa	72
0.9	0.9898	0518A0209_Enterococcus_faecalis_37_223.fa	S2_009_000_R3_maxbin2.maxbin.026.fasta_S2_009_000_R3.fa	72
0.87	0.9898	S2_009_000_R3_maxbin2.maxbin.026.fasta_S2_009_000_R3.fa	0518A0209_Enterococcus_faecalis_37_223.fa	72
0.91	0.9896	0519A0210_Enterococcus_faecalis_37_393.fa	S2_009_000_R3_maxbin2.maxbin.026.fasta_S2_009_000_R3.fa	72
0.85	0.9895	S2_009_000_R3_maxbin2.maxbin.026.fasta_S2_009_000_R3.fa	0519A0210_Enterococcus_faecalis_37_393.fa	72
0.91	0.9896	0520A0211_Enterococcus_faecalis_37_195.fa	S2_009_000_R3_maxbin2.maxbin.026.fasta_S2_009_000_R3.fa	72
0.85	0.9894	S2_009_000_R3_maxbin2.maxbin.026.fasta_S2_009_000_R3.fa	0520A0211_Enterococcus_faecalis_37_195.fa	72
0.9	0.9899	0521A0212_Enterococcus_faecalis_37_88.fa	S2_009_000_R3_maxbin2.maxbin.026.fasta_S2_009_000_R3.fa	72
0.86	0.9899	S2_009_000_R3_maxbin2.maxbin.026.fasta_S2_009_000_R3.fa	0521A0212_Enterococcus_faecalis_37_88.fa	72
0.9	0.9899	0522A0213_Enterococcus_faecalis_37_181.fa	S2_009_000_R3_maxbin2.maxbin.026.fasta_S2_009_000_R3.fa	72
0.87	0.9899	S2_009_000_R3_maxbin2.maxbin.026.fasta_S2_009_000_R3.fa	0522A0213_Enterococcus_faecalis_37_181.fa	72
0.9	0.9899	0523A0214_Enterococcus_faecalis_37_732.fa	S2_009_000_R3_maxbin2.maxbin.026.fasta_S2_009_000_R3.fa	72
0.86	0.9898	S2_009_000_R3_maxbin2.maxbin.026.fasta_S2_009_000_R3.fa	0523A0214_Enterococcus_faecalis_37_732.fa	72
0.91	0.9898	0524A0215_Enterococcus_faecalis_37_280.fa	S2_009_000_R3_maxbin2.maxbin.026.fasta_S2_009_000_R3.fa	72
0.85	0.9897	S2_009_000_R3_maxbin2.maxbin.026.fasta_S2_009_000_R3.fa	0524A0215_Enterococcus_faecalis_37_280.fa	72
0.9	0.99	0525A0216_Enterococcus_faecalis_37_334.fa	S2_009_000_R3_maxbin2.maxbin.026.fasta_S2_009_000_R3.fa	72
0.87	0.9899	S2_009_000_R3_maxbin2.maxbin.026.fasta_S2_009_000_R3.fa	0525A0216_Enterococcus_faecalis_37_334.fa	72
0.91	0.9897	0526A0217_Enterococcus_faecalis_37_500.fa	S2_009_000_R3_maxbin2.maxbin.026.fasta_S2_009_000_R3.fa	72
0.86	0.9896	S2_009_000_R3_maxbin2.maxbin.026.fasta_S2_009_000_R3.fa	0526A0217_Enterococcus_faecalis_37_500.fa	72
0.91	0.9894	0527A0218_Enterococcus_faecalis_37_119.fa	S2_009_000_R3_maxbin2.maxbin.026.fasta_S2_009_000_R3.fa	72
0.86	0.9893	S2_009_000_R3_maxbin2.maxbin.026.fasta_S2_009_000_R3.fa	0527A0218_Enterococcus_faecalis_37_119.fa	72
0.91	0.9898	0528A0219_Enterococcus_faecalis_37_57.fa	S2_009_000_R3_maxbin2.maxbin.026.fasta_S2_009_000_R3.fa	72
0.86	0.9897	S2_009_000_R3_maxbin2.maxbin.026.fasta_S2_009_000_R3.fa	0528A0219_Enterococcus_faecalis_37_57.fa	72
0.87	0.989	0612A0306_Enterococcus_faecalis_37_60.fa	S2_009_000_R3_maxbin2.maxbin.026.fasta_S2_009_000_R3.fa	72
0.89	0.989	S2_009_000_R3_maxbin2.maxbin.026.fasta_S2_009_000_R3.fa	0612A0306_Enterococcus_faecalis_37_60.fa	72
0.89	0.9906	0814A0413_Enterococcus_faecalis__268.fa	S2_009_000_R3_maxbin2.maxbin.026.fasta_S2_009_000_R3.fa	72
0.86	0.9905	S2_009_000_R3_maxbin2.maxbin.026.fasta_S2_009_000_R3.fa	0814A0413_Enterococcus_faecalis__268.fa	72
0.99	1	0910A0430_Enterococcus_faecalis_37_1487.fa	S2_009_000_R3_maxbin2.maxbin.026.fasta_S2_009_000_R3.fa	72
0.95	1	S2_009_000_R3_maxbin2.maxbin.026.fasta_S2_009_000_R3.fa	0910A0430_Enterococcus_faecalis_37_1487.fa	72
0.86	0.9906	1021A0622_Enterococcus_faecalis_38_47.fa	S2_009_000_R3_maxbin2.maxbin.026.fasta_S2_009_000_R3.fa	72
0.89	0.9906	S2_009_000_R3_maxbin2.maxbin.026.fasta_S2_009_000_R3.fa	1021A0622_Enterococcus_faecalis_38_47.fa	72
0.81	0.9918	1030A0701_Enterococcus_faecalis_37_7.fa	S2_009_000_R3_maxbin2.maxbin.026.fasta_S2_009_000_R3.fa	72
0.81	0.9918	S2_009_000_R3_maxbin2.maxbin.026.fasta_S2_009_000_R3.fa	1030A0701_Enterococcus_faecalis_37_7.fa	72
0.85	0.9902	1213A0716_Enterococcus_faecalis_38_183.fa	S2_009_000_R3_maxbin2.maxbin.026.fasta_S2_009_000_R3.fa	72
0.88	0.9902	S2_009_000_R3_maxbin2.maxbin.026.fasta_S2_009_000_R3.fa	1213A0716_Enterococcus_faecalis_38_183.fa	72
0.95	0.9998	1417A0812_Enterococcus_faecalis_37_10.fa	S2_009_000_R3_maxbin2.maxbin.026.fasta_S2_009_000_R3.fa	72
0.95	0.9998	S2_009_000_R3_maxbin2.maxbin.026.fasta_S2_009_000_R3.fa	1417A0812_Enterococcus_faecalis_37_10.fa	72
0.96	0.9998	1616A0903_Enterococcus_faecalis_37_15.fa	S2_009_000_R3_maxbin2.maxbin.026.fasta_S2_009_000_R3.fa	72
0.95	0.9998	S2_009_000_R3_maxbin2.maxbin.026.fasta_S2_009_000_R3.fa	1616A0903_Enterococcus_faecalis_37_15.fa	72
0.88	0.9933	1723A1010_Enterococcus_faecalis_38_8.fa	S2_009_000_R3_maxbin2.maxbin.026.fasta_S2_009_000_R3.fa	72
0.9	0.9933	S2_009_000_R3_maxbin2.maxbin.026.fasta_S2_009_000_R3.fa	1723A1010_Enterococcus_faecalis_38_8.fa	72
0.78	0.9887	1813A1018_Enterococcus_faecalis_38_7.fa	S2_009_000_R3_maxbin2.maxbin.026.fasta_S2_009_000_R3.fa	72
0.85	0.9885	S2_009_000_R3_maxbin2.maxbin.026.fasta_S2_009_000_R3.fa	1813A1018_Enterococcus_faecalis_38_7.fa	72
0.89	0.9907	31_020_Enterococcus_faecalis_37_49.fa	S2_009_000_R3_maxbin2.maxbin.026.fasta_S2_009_000_R3.fa	72
0.86	0.9904	S2_009_000_R3_maxbin2.maxbin.026.fasta_S2_009_000_R3.fa	31_020_Enterococcus_faecalis_37_49.fa	72
0.9	0.9869	35_002_Enterococcus_faecalis_37_29.fa	S2_009_000_R3_maxbin2.maxbin.026.fasta_S2_009_000_R3.fa	72
0.84	0.9869	S2_009_000_R3_maxbin2.maxbin.026.fasta_S2_009_000_R3.fa	35_002_Enterococcus_faecalis_37_29.fa	72
0.9	0.9883	38_012_Enterococcus_faecalis_37_118.fa	S2_009_000_R3_maxbin2.maxbin.026.fasta_S2_009_000_R3.fa	72
0.86	0.9883	S2_009_000_R3_maxbin2.maxbin.026.fasta_S2_009_000_R3.fa	38_012_Enterococcus_faecalis_37_118.fa	72
0.88	0.9887	39_003_Enterococcus_faecalis_37_54.fa	S2_009_000_R3_maxbin2.maxbin.026.fasta_S2_009_000_R3.fa	72
0.87	0.9887	S2_009_000_R3_maxbin2.maxbin.026.fasta_S2_009_000_R3.fa	39_003_Enterococcus_faecalis_37_54.fa	72
0.9	0.9936	60_004_Enterococcus_faecalis_38_16.fa	S2_009_000_R3_maxbin2.maxbin.026.fasta_S2_009_000_R3.fa	72
0.89	0.9936	S2_009_000_R3_maxbin2.maxbin.026.fasta_S2_009_000_R3.fa	60_004_Enterococcus_faecalis_38_16.fa	72
0.89	0.9885	61_007_Enterococcus_faecalis_37_1422.fa	S2_009_000_R3_maxbin2.maxbin.026.fasta_S2_009_000_R3.fa	72
0.85	0.9885	S2_009_000_R3_maxbin2.maxbin.026.fasta_S2_009_000_R3.fa	61_007_Enterococcus_faecalis_37_1422.fa	72
0.96	0.9999	64_010_Enterococcus_faecalis_37_18.fa	S2_009_000_R3_maxbin2.maxbin.026.fasta_S2_009_000_R3.fa	72
0.93	0.9999	S2_009_000_R3_maxbin2.maxbin.026.fasta_S2_009_000_R3.fa	64_010_Enterococcus_faecalis_37_18.fa	72
0.93	0.9999	65_007_Enterococcus_faecalis_37_10.fa	S2_009_000_R3_maxbin2.maxbin.026.fasta_S2_009_000_R3.fa	72
0.9	0.9999	S2_009_000_R3_maxbin2.maxbin.026.fasta_S2_009_000_R3.fa	65_007_Enterococcus_faecalis_37_10.fa	72
0.93	0.9907	66_008_Enterococcus_faecalis_37_368.fa	S2_009_000_R3_maxbin2.maxbin.026.fasta_S2_009_000_R3.fa	72
0.87	0.9907	S2_009_000_R3_maxbin2.maxbin.026.fasta_S2_009_000_R3.fa	66_008_Enterococcus_faecalis_37_368.fa	72
0.89	0.9872	71_014_Enterococcus_faecalis_37_16.fa	S2_009_000_R3_maxbin2.maxbin.026.fasta_S2_009_000_R3.fa	72
0.85	0.9872	S2_009_000_R3_maxbin2.maxbin.026.fasta_S2_009_000_R3.fa	71_014_Enterococcus_faecalis_37_16.fa	72
0.86	0.9906	88_009_Enterococcus_faecalis_38_113.fa	S2_009_000_R3_maxbin2.maxbin.026.fasta_S2_009_000_R3.fa	72
0.89	0.9906	S2_009_000_R3_maxbin2.maxbin.026.fasta_S2_009_000_R3.fa	88_009_Enterococcus_faecalis_38_113.fa	72
0.9	0.9957	93_004_Enterococcus_faecalis_38_79.fa	S2_009_000_R3_maxbin2.maxbin.026.fasta_S2_009_000_R3.fa	72
0.91	0.9957	S2_009_000_R3_maxbin2.maxbin.026.fasta_S2_009_000_R3.fa	93_004_Enterococcus_faecalis_38_79.fa	72
0.96	0.9999	NECEvent2014_2_1_Enterococcus_faecalis_38_25.fa	S2_009_000_R3_maxbin2.maxbin.026.fasta_S2_009_000_R3.fa	72
0.94	0.9999	S2_009_000_R3_maxbin2.maxbin.026.fasta_S2_009_000_R3.fa	NECEvent2014_2_1_Enterococcus_faecalis_38_25.fa	72
0.89	0.9899	NECEvent2014_3_4_Enterococcus_faecalis_37_352.fa	S2_009_000_R3_maxbin2.maxbin.026.fasta_S2_009_000_R3.fa	72
0.87	0.9897	S2_009_000_R3_maxbin2.maxbin.026.fasta_S2_009_000_R3.fa	NECEvent2014_3_4_Enterococcus_faecalis_37_352.fa	72
0.9	0.9899	NECEvent2014_5_2_Enterococcus_faecalis_37_15.fa	S2_009_000_R3_maxbin2.maxbin.026.fasta_S2_009_000_R3.fa	72
0.83	0.9898	S2_009_000_R3_maxbin2.maxbin.026.fasta_S2_009_000_R3.fa	NECEvent2014_5_2_Enterococcus_faecalis_37_15.fa	72
0.86	0.9905	NECEvent2014_6_4_Enterococcus_faecalis_38_65.fa	S2_009_000_R3_maxbin2.maxbin.026.fasta_S2_009_000_R3.fa	72
0.91	0.9905	S2_009_000_R3_maxbin2.maxbin.026.fasta_S2_009_000_R3.fa	NECEvent2014_6_4_Enterococcus_faecalis_38_65.fa	72
0.89	0.9912	NECEvent2014_8_2_Enterococcus_faecalis_37_32.fa	S2_009_000_R3_maxbin2.maxbin.026.fasta_S2_009_000_R3.fa	72
0.83	0.9912	S2_009_000_R3_maxbin2.maxbin.026.fasta_S2_009_000_R3.fa	NECEvent2014_8_2_Enterococcus_faecalis_37_32.fa	72
0.91	0.9912	NECEvent2014_9_1_Enterococcus_faecalis_37_534.fa	S2_009_000_R3_maxbin2.maxbin.026.fasta_S2_009_000_R3.fa	72
0.84	0.9909	S2_009_000_R3_maxbin2.maxbin.026.fasta_S2_009_000_R3.fa	NECEvent2014_9_1_Enterococcus_faecalis_37_534.fa	72
0.89	0.9921	NIHY1_03_46__Enterococcus_faecalis.contigs.fa	S2_009_000_R3_maxbin2.maxbin.026.fasta_S2_009_000_R3.fa	72
0.88	0.9921	S2_009_000_R3_maxbin2.maxbin.026.fasta_S2_009_000_R3.fa	NIHY1_03_46__Enterococcus_faecalis.contigs.fa	72
0.9	0.9882	NIHY1_09_59__Enterococcus_faecalis.contigs.fa	S2_009_000_R3_maxbin2.maxbin.026.fasta_S2_009_000_R3.fa	72
0.82	0.9882	S2_009_000_R3_maxbin2.maxbin.026.fasta_S2_009_000_R3.fa	NIHY1_09_59__Enterococcus_faecalis.contigs.fa	72
0.89	0.9886	NIHY1_11_28__Enterococcus_faecalis.contigs.fa	S2_009_000_R3_maxbin2.maxbin.026.fasta_S2_009_000_R3.fa	72
0.85	0.9886	S2_009_000_R3_maxbin2.maxbin.026.fasta_S2_009_000_R3.fa	NIHY1_11_28__Enterococcus_faecalis.contigs.fa	72
0.89	0.9899	NIHY1_14_65__Enterococcus_faecalis.contigs.fa	S2_009_000_R3_maxbin2.maxbin.026.fasta_S2_009_000_R3.fa	72
0.85	0.9899	S2_009_000_R3_maxbin2.maxbin.026.fasta_S2_009_000_R3.fa	NIHY1_14_65__Enterococcus_faecalis.contigs.fa	72
0.89	0.9896	NIHY1_18_43__Enterococcus_faecalis.contigs.fa	S2_009_000_R3_maxbin2.maxbin.026.fasta_S2_009_000_R3.fa	72
0.87	0.9895	S2_009_000_R3_maxbin2.maxbin.026.fasta_S2_009_000_R3.fa	NIHY1_18_43__Enterococcus_faecalis.contigs.fa	72
0.88	0.99	NIHY1_21_44__Enterococcus_faecalis.contigs.fa	S2_009_000_R3_maxbin2.maxbin.026.fasta_S2_009_000_R3.fa	72
0.85	0.99	S2_009_000_R3_maxbin2.maxbin.026.fasta_S2_009_000_R3.fa	NIHY1_21_44__Enterococcus_faecalis.contigs.fa	72
0.65	0.9896	S2_005_002_R3_21_S2_005_002_R3.fa	S2_009_000_R3_maxbin2.maxbin.026.fasta_S2_009_000_R3.fa	72
0.77	0.9895	S2_009_000_R3_maxbin2.maxbin.026.fasta_S2_009_000_R3.fa	S2_005_002_R3_21_S2_005_002_R3.fa	72
0.79	0.9899	S2_005_003_R1_35_S2_005_003_R1.fa	S2_009_000_R3_maxbin2.maxbin.026.fasta_S2_009_000_R3.fa	72
0.83	0.9898	S2_009_000_R3_maxbin2.maxbin.026.fasta_S2_009_000_R3.fa	S2_005_003_R1_35_S2_005_003_R1.fa	72
1	1	0524A0215_Enterococcus_faecalis_37_280.fa	0524A0215_Enterococcus_faecalis_37_280.fa	72
1	1	0522A0213_Enterococcus_faecalis_37_181.fa	0522A0213_Enterococcus_faecalis_37_181.fa	72
1	1	35_002_Enterococcus_faecalis_37_29.fa	35_002_Enterococcus_faecalis_37_29.fa	72
1	1	0612A0306_Enterococcus_faecalis_37_60.fa	0612A0306_Enterococcus_faecalis_37_60.fa	72
1	1	0520A0211_Enterococcus_faecalis_37_195.fa	0520A0211_Enterococcus_faecalis_37_195.fa	72
1	1	1813A1018_Enterococcus_faecalis_38_7.fa	1813A1018_Enterococcus_faecalis_38_7.fa	72
1	1	1723A1010_Enterococcus_faecalis_38_8.fa	1723A1010_Enterococcus_faecalis_38_8.fa	72
1	1	0523A0214_Enterococcus_faecalis_37_732.fa	0523A0214_Enterococcus_faecalis_37_732.fa	72
1	1	31_020_Enterococcus_faecalis_37_49.fa	31_020_Enterococcus_faecalis_37_49.fa	72
1	1	39_003_Enterococcus_faecalis_37_54.fa	39_003_Enterococcus_faecalis_37_54.fa	72
1	1	NIHY1_11_28__Enterococcus_faecalis.contigs.fa	NIHY1_11_28__Enterococcus_faecalis.contigs.fa	72
1	1	0521A0212_Enterococcus_faecalis_37_88.fa	0521A0212_Enterococcus_faecalis_37_88.fa	72
1	1	1021A0622_Enterococcus_faecalis_38_47.fa	1021A0622_Enterococcus_faecalis_38_47.fa	72
1	1	NECEvent2014_3_4_Enterococcus_faecalis_37_352.fa	NECEvent2014_3_4_Enterococcus_faecalis_37_352.fa	72
1	1	0505A0127_Enterococcus_faecalis_38_40.fa	0505A0127_Enterococcus_faecalis_38_40.fa	72
1	1	0525A0216_Enterococcus_faecalis_37_334.fa	0525A0216_Enterococcus_faecalis_37_334.fa	72
1	1	1616A0903_Enterococcus_faecalis_37_15.fa	1616A0903_Enterococcus_faecalis_37_15.fa	72
1	1	60_004_Enterococcus_faecalis_38_16.fa	60_004_Enterococcus_faecalis_38_16.fa	72
1	1	NECEvent2014_5_2_Enterococcus_faecalis_37_15.fa	NECEvent2014_5_2_Enterococcus_faecalis_37_15.fa	72
1	1	NIHY1_03_46__Enterococcus_faecalis.contigs.fa	NIHY1_03_46__Enterococcus_faecalis.contigs.fa	72
1	1	0516A0207_Enterococcus_faecalis_37_84.fa	0516A0207_Enterococcus_faecalis_37_84.fa	72
1	1	S2_005_003_R1_35_S2_005_003_R1.fa	S2_005_003_R1_35_S2_005_003_R1.fa	72
1	1	0518A0209_Enterococcus_faecalis_37_223.fa	0518A0209_Enterococcus_faecalis_37_223.fa	72
1	1	0415A0118_Enterococcus_faecalis_38_29.fa	0415A0118_Enterococcus_faecalis_38_29.fa	72
1	1	NIHY1_09_59__Enterococcus_faecalis.contigs.fa	NIHY1_09_59__Enterococcus_faecalis.contigs.fa	72
1	1	0124A1029_Enterococcus_faecalis_36_130.fa	0124A1029_Enterococcus_faecalis_36_130.fa	72
1	1	1030A0701_Enterococcus_faecalis_37_7.fa	1030A0701_Enterococcus_faecalis_37_7.fa	72
1	1	S2_009_000_R3_maxbin2.maxbin.026.fasta_S2_009_000_R3.fa	S2_009_000_R3_maxbin2.maxbin.026.fasta_S2_009_000_R3.fa	72
1	1	0814A0413_Enterococcus_faecalis__268.fa	0814A0413_Enterococcus_faecalis__268.fa	72
1	1	38_012_Enterococcus_faecalis_37_118.fa	38_012_Enterococcus_faecalis_37_118.fa	72
1	1	NIHY1_21_44__Enterococcus_faecalis.contigs.fa	NIHY1_21_44__Enterococcus_faecalis.contigs.fa	72
1	1	S2_005_002_R3_21_S2_005_002_R3.fa	S2_005_002_R3_21_S2_005_002_R3.fa	72
1	1	0527A0218_Enterococcus_faecalis_37_119.fa	0527A0218_Enterococcus_faecalis_37_119.fa	72
1	1	NECEvent2014_6_4_Enterococcus_faecalis_38_65.fa	NECEvent2014_6_4_Enterococcus_faecalis_38_65.fa	72
1	1	65_007_Enterococcus_faecalis_37_10.fa	65_007_Enterococcus_faecalis_37_10.fa	72
1	1	93_004_Enterococcus_faecalis_38_79.fa	93_004_Enterococcus_faecalis_38_79.fa	72
1	1	71_014_Enterococcus_faecalis_37_16.fa	71_014_Enterococcus_faecalis_37_16.fa	72
1	1	0514A0205_Enterococcus_faecalis_38_23.fa	0514A0205_Enterococcus_faecalis_38_23.fa	72
1	1	NECEvent2014_9_1_Enterococcus_faecalis_37_534.fa	NECEvent2014_9_1_Enterococcus_faecalis_37_534.fa	72
1	1	0321A1219_Enterococcus_faecalis__9.fa	0321A1219_Enterococcus_faecalis__9.fa	72
1	1	NECEvent2014_8_2_Enterococcus_faecalis_37_32.fa	NECEvent2014_8_2_Enterococcus_faecalis_37_32.fa	72
1	1	88_009_Enterococcus_faecalis_38_113.fa	88_009_Enterococcus_faecalis_38_113.fa	72
1	1	NIHY1_18_43__Enterococcus_faecalis.contigs.fa	NIHY1_18_43__Enterococcus_faecalis.contigs.fa	72
1	1	NIHY1_14_65__Enterococcus_faecalis.contigs.fa	NIHY1_14_65__Enterococcus_faecalis.contigs.fa	72
1	1	0519A0210_Enterococcus_faecalis_37_393.fa	0519A0210_Enterococcus_faecalis_37_393.fa	72
1	1	0910A0430_Enterococcus_faecalis_37_1487.fa	0910A0430_Enterococcus_faecalis_37_1487.fa	72
1	1	0517A0208_Enterococcus_faecalis_37_253.fa	0517A0208_Enterococcus_faecalis_37_253.fa	72
1	1	NECEvent2014_2_1_Enterococcus_faecalis_38_25.fa	NECEvent2014_2_1_Enterococcus_faecalis_38_25.fa	72
1	1	1213A0716_Enterococcus_faecalis_38_183.fa	1213A0716_Enterococcus_faecalis_38_183.fa	72
1	1	0526A0217_Enterococcus_faecalis_37_500.fa	0526A0217_Enterococcus_faecalis_37_500.fa	72
1	1	66_008_Enterococcus_faecalis_37_368.fa	66_008_Enterococcus_faecalis_37_368.fa	72
1	1	0511A0202_Enterococcus_faecalis_37_56.fa	0511A0202_Enterococcus_faecalis_37_56.fa	72
1	1	0515A0206_Enterococcus_faecalis_37_20.fa	0515A0206_Enterococcus_faecalis_37_20.fa	72
1	1	61_007_Enterococcus_faecalis_37_1422.fa	61_007_Enterococcus_faecalis_37_1422.fa	72
1	1	64_010_Enterococcus_faecalis_37_18.fa	64_010_Enterococcus_faecalis_37_18.fa	72
1	1	1417A0812_Enterococcus_faecalis_37_10.fa	1417A0812_Enterococcus_faecalis_37_10.fa	72
1	1	0528A0219_Enterococcus_faecalis_37_57.fa	0528A0219_Enterococcus_faecalis_37_57.fa	72
0.86	0.9576	0205A1024_Veillonella_spp__43.fa	0417A0120_Veillonella_sp_39_44.fa	47
0.85	0.9579	0417A0120_Veillonella_sp_39_44.fa	0205A1024_Veillonella_spp__43.fa	47
0.88	0.9626	0205A1024_Veillonella_spp__43.fa	0626A0320_Veillonella_sp_39_248.fa	47
0.85	0.9627	0626A0320_Veillonella_sp_39_248.fa	0205A1024_Veillonella_spp__43.fa	47
0.85	0.9576	0417A0120_Veillonella_sp_39_44.fa	0626A0320_Veillonella_sp_39_248.fa	47
0.82	0.9576	0626A0320_Veillonella_sp_39_248.fa	0417A0120_Veillonella_sp_39_44.fa	47
0.82	0.9625	0205A1024_Veillonella_spp__43.fa	0807A0406_Veillonella_sp_39_6.fa	47
0.66	0.9622	0807A0406_Veillonella_sp_39_6.fa	0205A1024_Veillonella_spp__43.fa	47
0.8	0.9577	0417A0120_Veillonella_sp_39_44.fa	0807A0406_Veillonella_sp_39_6.fa	47
0.65	0.9577	0807A0406_Veillonella_sp_39_6.fa	0417A0120_Veillonella_sp_39_44.fa	47
0.86	0.9976	0626A0320_Veillonella_sp_39_248.fa	0807A0406_Veillonella_sp_39_6.fa	47
0.72	0.9976	0807A0406_Veillonella_sp_39_6.fa	0626A0320_Veillonella_sp_39_248.fa	47
0.97	1	0205A1024_Veillonella_spp__43.fa	1417A0812_Veillonella_sp_39_894.fa	47
0.99	1	1417A0812_Veillonella_sp_39_894.fa	0205A1024_Veillonella_spp__43.fa	47
0.84	0.9578	0417A0120_Veillonella_sp_39_44.fa	1417A0812_Veillonella_sp_39_894.fa	47
0.86	0.9575	1417A0812_Veillonella_sp_39_894.fa	0417A0120_Veillonella_sp_39_44.fa	47
0.84	0.9626	0626A0320_Veillonella_sp_39_248.fa	1417A0812_Veillonella_sp_39_894.fa	47
0.88	0.9626	1417A0812_Veillonella_sp_39_894.fa	0626A0320_Veillonella_sp_39_248.fa	47
0.66	0.9622	0807A0406_Veillonella_sp_39_6.fa	1417A0812_Veillonella_sp_39_894.fa	47
0.82	0.9625	1417A0812_Veillonella_sp_39_894.fa	0807A0406_Veillonella_sp_39_6.fa	47
0.89	0.9605	0205A1024_Veillonella_spp__43.fa	1823A1028_Veillonella_sp_39_9.fa	47
0.84	0.9606	1823A1028_Veillonella_sp_39_9.fa	0205A1024_Veillonella_spp__43.fa	47
0.9	0.9692	0417A0120_Veillonella_sp_39_44.fa	1823A1028_Veillonella_sp_39_9.fa	47
0.86	0.9692	1823A1028_Veillonella_sp_39_9.fa	0417A0120_Veillonella_sp_39_44.fa	47
0.87	0.9624	0626A0320_Veillonella_sp_39_248.fa	1823A1028_Veillonella_sp_39_9.fa	47
0.86	0.9624	1823A1028_Veillonella_sp_39_9.fa	0626A0320_Veillonella_sp_39_248.fa	47
0.69	0.9631	0807A0406_Veillonella_sp_39_6.fa	1823A1028_Veillonella_sp_39_9.fa	47
0.81	0.9631	1823A1028_Veillonella_sp_39_9.fa	0807A0406_Veillonella_sp_39_6.fa	47
0.89	0.9605	1417A0812_Veillonella_sp_39_894.fa	1823A1028_Veillonella_sp_39_9.fa	47
0.83	0.9606	1823A1028_Veillonella_sp_39_9.fa	1417A0812_Veillonella_sp_39_894.fa	47
0.88	0.9605	0205A1024_Veillonella_spp__43.fa	35_016_Veillonella_39_38.fa	47
0.87	0.9605	35_016_Veillonella_39_38.fa	0205A1024_Veillonella_spp__43.fa	47
0.85	0.9564	0417A0120_Veillonella_sp_39_44.fa	35_016_Veillonella_39_38.fa	47
0.85	0.9562	35_016_Veillonella_39_38.fa	0417A0120_Veillonella_sp_39_44.fa	47
0.87	0.9688	0626A0320_Veillonella_sp_39_248.fa	35_016_Veillonella_39_38.fa	47
0.89	0.9688	35_016_Veillonella_39_38.fa	0626A0320_Veillonella_sp_39_248.fa	47
0.68	0.9698	0807A0406_Veillonella_sp_39_6.fa	35_016_Veillonella_39_38.fa	47
0.83	0.9698	35_016_Veillonella_39_38.fa	0807A0406_Veillonella_sp_39_6.fa	47
0.88	0.9605	1417A0812_Veillonella_sp_39_894.fa	35_016_Veillonella_39_38.fa	47
0.86	0.9605	35_016_Veillonella_39_38.fa	1417A0812_Veillonella_sp_39_894.fa	47
0.86	0.9607	1823A1028_Veillonella_sp_39_9.fa	35_016_Veillonella_39_38.fa	47
0.89	0.9607	35_016_Veillonella_39_38.fa	1823A1028_Veillonella_sp_39_9.fa	47
0.91	0.9602	0205A1024_Veillonella_spp__43.fa	60_007_Veillonella_39_42.fa	47
0.87	0.9602	60_007_Veillonella_39_42.fa	0205A1024_Veillonella_spp__43.fa	47
0.88	0.9582	0417A0120_Veillonella_sp_39_44.fa	60_007_Veillonella_39_42.fa	47
0.85	0.9582	60_007_Veillonella_39_42.fa	0417A0120_Veillonella_sp_39_44.fa	47
0.88	0.9654	0626A0320_Veillonella_sp_39_248.fa	60_007_Veillonella_39_42.fa	47
0.88	0.9653	60_007_Veillonella_39_42.fa	0626A0320_Veillonella_sp_39_248.fa	47
0.69	0.965	0807A0406_Veillonella_sp_39_6.fa	60_007_Veillonella_39_42.fa	47
0.82	0.965	60_007_Veillonella_39_42.fa	0807A0406_Veillonella_sp_39_6.fa	47
0.91	0.9601	1417A0812_Veillonella_sp_39_894.fa	60_007_Veillonella_39_42.fa	47
0.86	0.9602	60_007_Veillonella_39_42.fa	1417A0812_Veillonella_sp_39_894.fa	47
0.89	0.9608	1823A1028_Veillonella_sp_39_9.fa	60_007_Veillonella_39_42.fa	47
0.9	0.9607	60_007_Veillonella_39_42.fa	1823A1028_Veillonella_sp_39_9.fa	47
0.91	0.9667	35_016_Veillonella_39_38.fa	60_007_Veillonella_39_42.fa	47
0.89	0.9668	60_007_Veillonella_39_42.fa	35_016_Veillonella_39_38.fa	47
0.88	0.9598	0205A1024_Veillonella_spp__43.fa	64_013_Veillonella_parvula_related_39_214.fa	47
0.85	0.9599	64_013_Veillonella_parvula_related_39_214.fa	0205A1024_Veillonella_spp__43.fa	47
0.91	0.9702	0417A0120_Veillonella_sp_39_44.fa	64_013_Veillonella_parvula_related_39_214.fa	47
0.89	0.9702	64_013_Veillonella_parvula_related_39_214.fa	0417A0120_Veillonella_sp_39_44.fa	47
0.87	0.9621	0626A0320_Veillonella_sp_39_248.fa	64_013_Veillonella_parvula_related_39_214.fa	47
0.86	0.9622	64_013_Veillonella_parvula_related_39_214.fa	0626A0320_Veillonella_sp_39_248.fa	47
0.69	0.9625	0807A0406_Veillonella_sp_39_6.fa	64_013_Veillonella_parvula_related_39_214.fa	47
0.82	0.9626	64_013_Veillonella_parvula_related_39_214.fa	0807A0406_Veillonella_sp_39_6.fa	47
0.88	0.9598	1417A0812_Veillonella_sp_39_894.fa	64_013_Veillonella_parvula_related_39_214.fa	47
0.84	0.9599	64_013_Veillonella_parvula_related_39_214.fa	1417A0812_Veillonella_sp_39_894.fa	47
0.93	0.991	1823A1028_Veillonella_sp_39_9.fa	64_013_Veillonella_parvula_related_39_214.fa	47
0.94	0.9911	64_013_Veillonella_parvula_related_39_214.fa	1823A1028_Veillonella_sp_39_9.fa	47
0.89	0.96	35_016_Veillonella_39_38.fa	64_013_Veillonella_parvula_related_39_214.fa	47
0.86	0.9602	64_013_Veillonella_parvula_related_39_214.fa	35_016_Veillonella_39_38.fa	47
0.9	0.9594	60_007_Veillonella_39_42.fa	64_013_Veillonella_parvula_related_39_214.fa	47
0.9	0.9594	64_013_Veillonella_parvula_related_39_214.fa	60_007_Veillonella_39_42.fa	47
0.87	0.9616	0205A1024_Veillonella_spp__43.fa	66_006_Veillonella_39_54.fa	47
0.87	0.9616	66_006_Veillonella_39_54.fa	0205A1024_Veillonella_spp__43.fa	47
0.84	0.9577	0417A0120_Veillonella_sp_39_44.fa	66_006_Veillonella_39_54.fa	47
0.85	0.9576	66_006_Veillonella_39_54.fa	0417A0120_Veillonella_sp_39_44.fa	47
0.85	0.9664	0626A0320_Veillonella_sp_39_248.fa	66_006_Veillonella_39_54.fa	47
0.88	0.9665	66_006_Veillonella_39_54.fa	0626A0320_Veillonella_sp_39_248.fa	47
0.67	0.9659	0807A0406_Veillonella_sp_39_6.fa	66_006_Veillonella_39_54.fa	47
0.82	0.9659	66_006_Veillonella_39_54.fa	0807A0406_Veillonella_sp_39_6.fa	47
0.87	0.9615	1417A0812_Veillonella_sp_39_894.fa	66_006_Veillonella_39_54.fa	47
0.86	0.9615	66_006_Veillonella_39_54.fa	1417A0812_Veillonella_sp_39_894.fa	47
0.86	0.9625	1823A1028_Veillonella_sp_39_9.fa	66_006_Veillonella_39_54.fa	47
0.9	0.9624	66_006_Veillonella_39_54.fa	1823A1028_Veillonella_sp_39_9.fa	47
0.89	0.9638	35_016_Veillonella_39_38.fa	66_006_Veillonella_39_54.fa	47
0.89	0.9638	66_006_Veillonella_39_54.fa	35_016_Veillonella_39_38.fa	47
0.89	0.9682	60_007_Veillonella_39_42.fa	66_006_Veillonella_39_54.fa	47
0.92	0.9682	66_006_Veillonella_39_54.fa	60_007_Veillonella_39_42.fa	47
0.87	0.9613	64_013_Veillonella_parvula_related_39_214.fa	66_006_Veillonella_39_54.fa	47
0.9	0.9613	66_006_Veillonella_39_54.fa	64_013_Veillonella_parvula_related_39_214.fa	47
0.9	0.9612	0205A1024_Veillonella_spp__43.fa	66_017_Veillonella_39_13.fa	47
0.85	0.9612	66_017_Veillonella_39_13.fa	0205A1024_Veillonella_spp__43.fa	47
0.88	0.9565	0417A0120_Veillonella_sp_39_44.fa	66_017_Veillonella_39_13.fa	47
0.84	0.9564	66_017_Veillonella_39_13.fa	0417A0120_Veillonella_sp_39_44.fa	47
0.87	0.9675	0626A0320_Veillonella_sp_39_248.fa	66_017_Veillonella_39_13.fa	47
0.86	0.9675	66_017_Veillonella_39_13.fa	0626A0320_Veillonella_sp_39_248.fa	47
0.69	0.9673	0807A0406_Veillonella_sp_39_6.fa	66_017_Veillonella_39_13.fa	47
0.81	0.9674	66_017_Veillonella_39_13.fa	0807A0406_Veillonella_sp_39_6.fa	47
0.9	0.9612	1417A0812_Veillonella_sp_39_894.fa	66_017_Veillonella_39_13.fa	47
0.84	0.9612	66_017_Veillonella_39_13.fa	1417A0812_Veillonella_sp_39_894.fa	47
0.88	0.9621	1823A1028_Veillonella_sp_39_9.fa	66_017_Veillonella_39_13.fa	47
0.88	0.9621	66_017_Veillonella_39_13.fa	1823A1028_Veillonella_sp_39_9.fa	47
0.9	0.9684	35_016_Veillonella_39_38.fa	66_017_Veillonella_39_13.fa	47
0.87	0.9684	66_017_Veillonella_39_13.fa	35_016_Veillonella_39_38.fa	47
0.91	0.9682	60_007_Veillonella_39_42.fa	66_017_Veillonella_39_13.fa	47
0.9	0.9682	66_017_Veillonella_39_13.fa	60_007_Veillonella_39_42.fa	47
0.88	0.9613	64_013_Veillonella_parvula_related_39_214.fa	66_017_Veillonella_39_13.fa	47
0.88	0.9612	66_017_Veillonella_39_13.fa	64_013_Veillonella_parvula_related_39_214.fa	47
0.91	0.9666	66_006_Veillonella_39_54.fa	66_017_Veillonella_39_13.fa	47
0.87	0.9666	66_017_Veillonella_39_13.fa	66_006_Veillonella_39_54.fa	47
0.88	0.9604	0205A1024_Veillonella_spp__43.fa	71_012_Veillonella_39_38.fa	47
0.87	0.9605	71_012_Veillonella_39_38.fa	0205A1024_Veillonella_spp__43.fa	47
0.85	0.9563	0417A0120_Veillonella_sp_39_44.fa	71_012_Veillonella_39_38.fa	47
0.85	0.9561	71_012_Veillonella_39_38.fa	0417A0120_Veillonella_sp_39_44.fa	47
0.87	0.9688	0626A0320_Veillonella_sp_39_248.fa	71_012_Veillonella_39_38.fa	47
0.89	0.9689	71_012_Veillonella_39_38.fa	0626A0320_Veillonella_sp_39_248.fa	47
0.68	0.9698	0807A0406_Veillonella_sp_39_6.fa	71_012_Veillonella_39_38.fa	47
0.83	0.9698	71_012_Veillonella_39_38.fa	0807A0406_Veillonella_sp_39_6.fa	47
0.88	0.9605	1417A0812_Veillonella_sp_39_894.fa	71_012_Veillonella_39_38.fa	47
0.86	0.9605	71_012_Veillonella_39_38.fa	1417A0812_Veillonella_sp_39_894.fa	47
0.86	0.9608	1823A1028_Veillonella_sp_39_9.fa	71_012_Veillonella_39_38.fa	47
0.89	0.9608	71_012_Veillonella_39_38.fa	1823A1028_Veillonella_sp_39_9.fa	47
0.99	1	35_016_Veillonella_39_38.fa	71_012_Veillonella_39_38.fa	47
0.99	1	71_012_Veillonella_39_38.fa	35_016_Veillonella_39_38.fa	47
0.88	0.9668	60_007_Veillonella_39_42.fa	71_012_Veillonella_39_38.fa	47
0.91	0.9667	71_012_Veillonella_39_38.fa	60_007_Veillonella_39_42.fa	47
0.86	0.9602	64_013_Veillonella_parvula_related_39_214.fa	71_012_Veillonella_39_38.fa	47
0.89	0.9601	71_012_Veillonella_39_38.fa	64_013_Veillonella_parvula_related_39_214.fa	47
0.89	0.964	66_006_Veillonella_39_54.fa	71_012_Veillonella_39_38.fa	47
0.88	0.964	71_012_Veillonella_39_38.fa	66_006_Veillonella_39_54.fa	47
0.87	0.9685	66_017_Veillonella_39_13.fa	71_012_Veillonella_39_38.fa	47
0.9	0.9685	71_012_Veillonella_39_38.fa	66_017_Veillonella_39_13.fa	47
0.78	0.9572	0205A1024_Veillonella_spp__43.fa	88_015_Veillonella_39_370.fa	47
0.65	0.9573	88_015_Veillonella_39_370.fa	0205A1024_Veillonella_spp__43.fa	47
0.77	0.9544	0417A0120_Veillonella_sp_39_44.fa	88_015_Veillonella_39_370.fa	47
0.66	0.9544	88_015_Veillonella_39_370.fa	0417A0120_Veillonella_sp_39_44.fa	47
0.74	0.9578	0626A0320_Veillonella_sp_39_248.fa	88_015_Veillonella_39_370.fa	47
0.65	0.9577	88_015_Veillonella_39_370.fa	0626A0320_Veillonella_sp_39_248.fa	47
0.61	0.9578	0807A0406_Veillonella_sp_39_6.fa	88_015_Veillonella_39_370.fa	47
0.64	0.9577	88_015_Veillonella_39_370.fa	0807A0406_Veillonella_sp_39_6.fa	47
0.78	0.9572	1417A0812_Veillonella_sp_39_894.fa	88_015_Veillonella_39_370.fa	47
0.65	0.9573	88_015_Veillonella_39_370.fa	1417A0812_Veillonella_sp_39_894.fa	47
0.74	0.9591	1823A1028_Veillonella_sp_39_9.fa	88_015_Veillonella_39_370.fa	47
0.66	0.959	88_015_Veillonella_39_370.fa	1823A1028_Veillonella_sp_39_9.fa	47
0.76	0.9593	35_016_Veillonella_39_38.fa	88_015_Veillonella_39_370.fa	47
0.65	0.9593	88_015_Veillonella_39_370.fa	35_016_Veillonella_39_38.fa	47
0.76	0.9609	60_007_Veillonella_39_42.fa	88_015_Veillonella_39_370.fa	47
0.67	0.9608	88_015_Veillonella_39_370.fa	60_007_Veillonella_39_42.fa	47
0.74	0.9579	64_013_Veillonella_parvula_related_39_214.fa	88_015_Veillonella_39_370.fa	47
0.65	0.9578	88_015_Veillonella_39_370.fa	64_013_Veillonella_parvula_related_39_214.fa	47
0.78	0.9607	66_006_Veillonella_39_54.fa	88_015_Veillonella_39_370.fa	47
0.67	0.9608	88_015_Veillonella_39_370.fa	66_006_Veillonella_39_54.fa	47
0.75	0.9605	66_017_Veillonella_39_13.fa	88_015_Veillonella_39_370.fa	47
0.67	0.9605	88_015_Veillonella_39_370.fa	66_017_Veillonella_39_13.fa	47
0.76	0.9593	71_012_Veillonella_39_38.fa	88_015_Veillonella_39_370.fa	47
0.65	0.9593	88_015_Veillonella_39_370.fa	71_012_Veillonella_39_38.fa	47
0.85	0.9627	0205A1024_Veillonella_spp__43.fa	NECEvent2014_2_9_Veillonella_parvula-rel_38_132.fa	47
0.83	0.9629	NECEvent2014_2_9_Veillonella_parvula-rel_38_132.fa	0205A1024_Veillonella_spp__43.fa	47
0.87	0.9683	0417A0120_Veillonella_sp_39_44.fa	NECEvent2014_2_9_Veillonella_parvula-rel_38_132.fa	47
0.86	0.9683	NECEvent2014_2_9_Veillonella_parvula-rel_38_132.fa	0417A0120_Veillonella_sp_39_44.fa	47
0.84	0.962	0626A0320_Veillonella_sp_39_248.fa	NECEvent2014_2_9_Veillonella_parvula-rel_38_132.fa	47
0.85	0.9621	NECEvent2014_2_9_Veillonella_parvula-rel_38_132.fa	0626A0320_Veillonella_sp_39_248.fa	47
0.66	0.9624	0807A0406_Veillonella_sp_39_6.fa	NECEvent2014_2_9_Veillonella_parvula-rel_38_132.fa	47
0.8	0.9625	NECEvent2014_2_9_Veillonella_parvula-rel_38_132.fa	0807A0406_Veillonella_sp_39_6.fa	47
0.85	0.9628	1417A0812_Veillonella_sp_39_894.fa	NECEvent2014_2_9_Veillonella_parvula-rel_38_132.fa	47
0.82	0.9629	NECEvent2014_2_9_Veillonella_parvula-rel_38_132.fa	1417A0812_Veillonella_sp_39_894.fa	47
0.88	0.9866	1823A1028_Veillonella_sp_39_9.fa	NECEvent2014_2_9_Veillonella_parvula-rel_38_132.fa	47
0.91	0.9866	NECEvent2014_2_9_Veillonella_parvula-rel_38_132.fa	1823A1028_Veillonella_sp_39_9.fa	47
0.86	0.961	35_016_Veillonella_39_38.fa	NECEvent2014_2_9_Veillonella_parvula-rel_38_132.fa	47
0.85	0.961	NECEvent2014_2_9_Veillonella_parvula-rel_38_132.fa	35_016_Veillonella_39_38.fa	47
0.86	0.9599	60_007_Veillonella_39_42.fa	NECEvent2014_2_9_Veillonella_parvula-rel_38_132.fa	47
0.87	0.96	NECEvent2014_2_9_Veillonella_parvula-rel_38_132.fa	60_007_Veillonella_39_42.fa	47
0.93	0.9938	64_013_Veillonella_parvula_related_39_214.fa	NECEvent2014_2_9_Veillonella_parvula-rel_38_132.fa	47
0.95	0.9938	NECEvent2014_2_9_Veillonella_parvula-rel_38_132.fa	64_013_Veillonella_parvula_related_39_214.fa	47
0.87	0.9632	66_006_Veillonella_39_54.fa	NECEvent2014_2_9_Veillonella_parvula-rel_38_132.fa	47
0.86	0.9633	NECEvent2014_2_9_Veillonella_parvula-rel_38_132.fa	66_006_Veillonella_39_54.fa	47
0.84	0.9624	66_017_Veillonella_39_13.fa	NECEvent2014_2_9_Veillonella_parvula-rel_38_132.fa	47
0.86	0.9624	NECEvent2014_2_9_Veillonella_parvula-rel_38_132.fa	66_017_Veillonella_39_13.fa	47
0.85	0.9611	71_012_Veillonella_39_38.fa	NECEvent2014_2_9_Veillonella_parvula-rel_38_132.fa	47
0.85	0.9611	NECEvent2014_2_9_Veillonella_parvula-rel_38_132.fa	71_012_Veillonella_39_38.fa	47
0.64	0.9597	88_015_Veillonella_39_370.fa	NECEvent2014_2_9_Veillonella_parvula-rel_38_132.fa	47
0.74	0.9597	NECEvent2014_2_9_Veillonella_parvula-rel_38_132.fa	88_015_Veillonella_39_370.fa	47
0.9	0.9594	0205A1024_Veillonella_spp__43.fa	NECEvent2014_3_3_Veillonella_parvula-rel_38_390.fa	47
0.87	0.9594	NECEvent2014_3_3_Veillonella_parvula-rel_38_390.fa	0205A1024_Veillonella_spp__43.fa	47
0.87	0.9564	0417A0120_Veillonella_sp_39_44.fa	NECEvent2014_3_3_Veillonella_parvula-rel_38_390.fa	47
0.86	0.9564	NECEvent2014_3_3_Veillonella_parvula-rel_38_390.fa	0417A0120_Veillonella_sp_39_44.fa	47
0.86	0.9649	0626A0320_Veillonella_sp_39_248.fa	NECEvent2014_3_3_Veillonella_parvula-rel_38_390.fa	47
0.87	0.9649	NECEvent2014_3_3_Veillonella_parvula-rel_38_390.fa	0626A0320_Veillonella_sp_39_248.fa	47
0.68	0.9652	0807A0406_Veillonella_sp_39_6.fa	NECEvent2014_3_3_Veillonella_parvula-rel_38_390.fa	47
0.82	0.9653	NECEvent2014_3_3_Veillonella_parvula-rel_38_390.fa	0807A0406_Veillonella_sp_39_6.fa	47
0.9	0.9594	1417A0812_Veillonella_sp_39_894.fa	NECEvent2014_3_3_Veillonella_parvula-rel_38_390.fa	47
0.86	0.9594	NECEvent2014_3_3_Veillonella_parvula-rel_38_390.fa	1417A0812_Veillonella_sp_39_894.fa	47
0.88	0.9603	1823A1028_Veillonella_sp_39_9.fa	NECEvent2014_3_3_Veillonella_parvula-rel_38_390.fa	47
0.9	0.9602	NECEvent2014_3_3_Veillonella_parvula-rel_38_390.fa	1823A1028_Veillonella_sp_39_9.fa	47
0.9	0.966	35_016_Veillonella_39_38.fa	NECEvent2014_3_3_Veillonella_parvula-rel_38_390.fa	47
0.89	0.966	NECEvent2014_3_3_Veillonella_parvula-rel_38_390.fa	35_016_Veillonella_39_38.fa	47
0.91	0.9667	60_007_Veillonella_39_42.fa	NECEvent2014_3_3_Veillonella_parvula-rel_38_390.fa	47
0.92	0.9667	NECEvent2014_3_3_Veillonella_parvula-rel_38_390.fa	60_007_Veillonella_39_42.fa	47
0.88	0.9598	64_013_Veillonella_parvula_related_39_214.fa	NECEvent2014_3_3_Veillonella_parvula-rel_38_390.fa	47
0.89	0.9598	NECEvent2014_3_3_Veillonella_parvula-rel_38_390.fa	64_013_Veillonella_parvula_related_39_214.fa	47
0.9	0.9635	66_006_Veillonella_39_54.fa	NECEvent2014_3_3_Veillonella_parvula-rel_38_390.fa	47
0.88	0.9635	NECEvent2014_3_3_Veillonella_parvula-rel_38_390.fa	66_006_Veillonella_39_54.fa	47
0.89	0.9702	66_017_Veillonella_39_13.fa	NECEvent2014_3_3_Veillonella_parvula-rel_38_390.fa	47
0.91	0.9702	NECEvent2014_3_3_Veillonella_parvula-rel_38_390.fa	66_017_Veillonella_39_13.fa	47
0.9	0.966	71_012_Veillonella_39_38.fa	NECEvent2014_3_3_Veillonella_parvula-rel_38_390.fa	47
0.89	0.966	NECEvent2014_3_3_Veillonella_parvula-rel_38_390.fa	71_012_Veillonella_39_38.fa	47
0.66	0.9586	88_015_Veillonella_39_370.fa	NECEvent2014_3_3_Veillonella_parvula-rel_38_390.fa	47
0.76	0.9585	NECEvent2014_3_3_Veillonella_parvula-rel_38_390.fa	88_015_Veillonella_39_370.fa	47
0.87	0.9606	NECEvent2014_2_9_Veillonella_parvula-rel_38_132.fa	NECEvent2014_3_3_Veillonella_parvula-rel_38_390.fa	47
0.86	0.9604	NECEvent2014_3_3_Veillonella_parvula-rel_38_390.fa	NECEvent2014_2_9_Veillonella_parvula-rel_38_132.fa	47
0.83	0.9631	0205A1024_Veillonella_spp__43.fa	NECEvent2014_4_5_Veillonella_parvula-rel_38_741_partial.fa	47
0.69	0.9631	NECEvent2014_4_5_Veillonella_parvula-rel_38_741_partial.fa	0205A1024_Veillonella_spp__43.fa	47
0.8	0.959	0417A0120_Veillonella_sp_39_44.fa	NECEvent2014_4_5_Veillonella_parvula-rel_38_741_partial.fa	47
0.67	0.9587	NECEvent2014_4_5_Veillonella_parvula-rel_38_741_partial.fa	0417A0120_Veillonella_sp_39_44.fa	47
0.82	0.9675	0626A0320_Veillonella_sp_39_248.fa	NECEvent2014_4_5_Veillonella_parvula-rel_38_741_partial.fa	47
0.71	0.9675	NECEvent2014_4_5_Veillonella_parvula-rel_38_741_partial.fa	0626A0320_Veillonella_sp_39_248.fa	47
0.67	0.9683	0807A0406_Veillonella_sp_39_6.fa	NECEvent2014_4_5_Veillonella_parvula-rel_38_741_partial.fa	47
0.69	0.9683	NECEvent2014_4_5_Veillonella_parvula-rel_38_741_partial.fa	0807A0406_Veillonella_sp_39_6.fa	47
0.83	0.9632	1417A0812_Veillonella_sp_39_894.fa	NECEvent2014_4_5_Veillonella_parvula-rel_38_741_partial.fa	47
0.68	0.9632	NECEvent2014_4_5_Veillonella_parvula-rel_38_741_partial.fa	1417A0812_Veillonella_sp_39_894.fa	47
0.8	0.9614	1823A1028_Veillonella_sp_39_9.fa	NECEvent2014_4_5_Veillonella_parvula-rel_38_741_partial.fa	47
0.7	0.9613	NECEvent2014_4_5_Veillonella_parvula-rel_38_741_partial.fa	1823A1028_Veillonella_sp_39_9.fa	47
0.84	0.9681	35_016_Veillonella_39_38.fa	NECEvent2014_4_5_Veillonella_parvula-rel_38_741_partial.fa	47
0.71	0.9681	NECEvent2014_4_5_Veillonella_parvula-rel_38_741_partial.fa	35_016_Veillonella_39_38.fa	47
0.83	0.9642	60_007_Veillonella_39_42.fa	NECEvent2014_4_5_Veillonella_parvula-rel_38_741_partial.fa	47
0.72	0.964	NECEvent2014_4_5_Veillonella_parvula-rel_38_741_partial.fa	60_007_Veillonella_39_42.fa	47
0.81	0.9625	64_013_Veillonella_parvula_related_39_214.fa	NECEvent2014_4_5_Veillonella_parvula-rel_38_741_partial.fa	47
0.7	0.9624	NECEvent2014_4_5_Veillonella_parvula-rel_38_741_partial.fa	64_013_Veillonella_parvula_related_39_214.fa	47
0.83	0.9641	66_006_Veillonella_39_54.fa	NECEvent2014_4_5_Veillonella_parvula-rel_38_741_partial.fa	47
0.69	0.9645	NECEvent2014_4_5_Veillonella_parvula-rel_38_741_partial.fa	66_006_Veillonella_39_54.fa	47
0.81	0.968	66_017_Veillonella_39_13.fa	NECEvent2014_4_5_Veillonella_parvula-rel_38_741_partial.fa	47
0.71	0.9679	NECEvent2014_4_5_Veillonella_parvula-rel_38_741_partial.fa	66_017_Veillonella_39_13.fa	47
0.84	0.9682	71_012_Veillonella_39_38.fa	NECEvent2014_4_5_Veillonella_parvula-rel_38_741_partial.fa	47
0.71	0.9681	NECEvent2014_4_5_Veillonella_parvula-rel_38_741_partial.fa	71_012_Veillonella_39_38.fa	47
0.67	0.959	88_015_Veillonella_39_370.fa	NECEvent2014_4_5_Veillonella_parvula-rel_38_741_partial.fa	47
0.65	0.9588	NECEvent2014_4_5_Veillonella_parvula-rel_38_741_partial.fa	88_015_Veillonella_39_370.fa	47
0.8	0.9612	NECEvent2014_2_9_Veillonella_parvula-rel_38_132.fa	NECEvent2014_4_5_Veillonella_parvula-rel_38_741_partial.fa	47
0.68	0.9611	NECEvent2014_4_5_Veillonella_parvula-rel_38_741_partial.fa	NECEvent2014_2_9_Veillonella_parvula-rel_38_132.fa	47
0.82	0.9639	NECEvent2014_3_3_Veillonella_parvula-rel_38_390.fa	NECEvent2014_4_5_Veillonella_parvula-rel_38_741_partial.fa	47
0.71	0.9638	NECEvent2014_4_5_Veillonella_parvula-rel_38_741_partial.fa	NECEvent2014_3_3_Veillonella_parvula-rel_38_390.fa	47
0.89	0.9627	0205A1024_Veillonella_spp__43.fa	NIHY1_03_48__Veillonella_parvula_rel.contigs.fa	47
0.89	0.963	NIHY1_03_48__Veillonella_parvula_rel.contigs.fa	0205A1024_Veillonella_spp__43.fa	47
0.86	0.9622	0417A0120_Veillonella_sp_39_44.fa	NIHY1_03_48__Veillonella_parvula_rel.contigs.fa	47
0.88	0.962	NIHY1_03_48__Veillonella_parvula_rel.contigs.fa	0417A0120_Veillonella_sp_39_44.fa	47
0.85	0.9627	0626A0320_Veillonella_sp_39_248.fa	NIHY1_03_48__Veillonella_parvula_rel.contigs.fa	47
0.89	0.9626	NIHY1_03_48__Veillonella_parvula_rel.contigs.fa	0626A0320_Veillonella_sp_39_248.fa	47
0.66	0.9617	0807A0406_Veillonella_sp_39_6.fa	NIHY1_03_48__Veillonella_parvula_rel.contigs.fa	47
0.83	0.962	NIHY1_03_48__Veillonella_parvula_rel.contigs.fa	0807A0406_Veillonella_sp_39_6.fa	47
0.88	0.9628	1417A0812_Veillonella_sp_39_894.fa	NIHY1_03_48__Veillonella_parvula_rel.contigs.fa	47
0.88	0.963	NIHY1_03_48__Veillonella_parvula_rel.contigs.fa	1417A0812_Veillonella_sp_39_894.fa	47
0.84	0.9602	1823A1028_Veillonella_sp_39_9.fa	NIHY1_03_48__Veillonella_parvula_rel.contigs.fa	47
0.9	0.9602	NIHY1_03_48__Veillonella_parvula_rel.contigs.fa	1823A1028_Veillonella_sp_39_9.fa	47
0.87	0.9604	35_016_Veillonella_39_38.fa	NIHY1_03_48__Veillonella_parvula_rel.contigs.fa	47
0.89	0.9605	NIHY1_03_48__Veillonella_parvula_rel.contigs.fa	35_016_Veillonella_39_38.fa	47
0.86	0.9617	60_007_Veillonella_39_42.fa	NIHY1_03_48__Veillonella_parvula_rel.contigs.fa	47
0.91	0.9616	NIHY1_03_48__Veillonella_parvula_rel.contigs.fa	60_007_Veillonella_39_42.fa	47
0.85	0.9604	64_013_Veillonella_parvula_related_39_214.fa	NIHY1_03_48__Veillonella_parvula_rel.contigs.fa	47
0.89	0.9604	NIHY1_03_48__Veillonella_parvula_rel.contigs.fa	64_013_Veillonella_parvula_related_39_214.fa	47
0.87	0.9612	66_006_Veillonella_39_54.fa	NIHY1_03_48__Veillonella_parvula_rel.contigs.fa	47
0.89	0.9612	NIHY1_03_48__Veillonella_parvula_rel.contigs.fa	66_006_Veillonella_39_54.fa	47
0.85	0.9631	66_017_Veillonella_39_13.fa	NIHY1_03_48__Veillonella_parvula_rel.contigs.fa	47
0.91	0.963	NIHY1_03_48__Veillonella_parvula_rel.contigs.fa	66_017_Veillonella_39_13.fa	47
0.87	0.9604	71_012_Veillonella_39_38.fa	NIHY1_03_48__Veillonella_parvula_rel.contigs.fa	47
0.89	0.9604	NIHY1_03_48__Veillonella_parvula_rel.contigs.fa	71_012_Veillonella_39_38.fa	47
0.67	0.9578	88_015_Veillonella_39_370.fa	NIHY1_03_48__Veillonella_parvula_rel.contigs.fa	47
0.8	0.9581	NIHY1_03_48__Veillonella_parvula_rel.contigs.fa	88_015_Veillonella_39_370.fa	47
0.82	0.9611	NECEvent2014_2_9_Veillonella_parvula-rel_38_132.fa	NIHY1_03_48__Veillonella_parvula_rel.contigs.fa	47
0.85	0.961	NIHY1_03_48__Veillonella_parvula_rel.contigs.fa	NECEvent2014_2_9_Veillonella_parvula-rel_38_132.fa	47
0.85	0.9621	NECEvent2014_3_3_Veillonella_parvula-rel_38_390.fa	NIHY1_03_48__Veillonella_parvula_rel.contigs.fa	47
0.89	0.9622	NIHY1_03_48__Veillonella_parvula_rel.contigs.fa	NECEvent2014_3_3_Veillonella_parvula-rel_38_390.fa	47
0.68	0.9653	NECEvent2014_4_5_Veillonella_parvula-rel_38_741_partial.fa	NIHY1_03_48__Veillonella_parvula_rel.contigs.fa	47
0.82	0.9653	NIHY1_03_48__Veillonella_parvula_rel.contigs.fa	NECEvent2014_4_5_Veillonella_parvula-rel_38_741_partial.fa	47
0.9	0.9598	0205A1024_Veillonella_spp__43.fa	NIHY1_11_24__Veillonella.contigs.fa	47
0.85	0.96	NIHY1_11_24__Veillonella.contigs.fa	0205A1024_Veillonella_spp__43.fa	47
0.89	0.9551	0417A0120_Veillonella_sp_39_44.fa	NIHY1_11_24__Veillonella.contigs.fa	47
0.86	0.9551	NIHY1_11_24__Veillonella.contigs.fa	0417A0120_Veillonella_sp_39_44.fa	47
0.88	0.9602	0626A0320_Veillonella_sp_39_248.fa	NIHY1_11_24__Veillonella.contigs.fa	47
0.87	0.9602	NIHY1_11_24__Veillonella.contigs.fa	0626A0320_Veillonella_sp_39_248.fa	47
0.69	0.9607	0807A0406_Veillonella_sp_39_6.fa	NIHY1_11_24__Veillonella.contigs.fa	47
0.81	0.9607	NIHY1_11_24__Veillonella.contigs.fa	0807A0406_Veillonella_sp_39_6.fa	47
0.9	0.9598	1417A0812_Veillonella_sp_39_894.fa	NIHY1_11_24__Veillonella.contigs.fa	47
0.85	0.96	NIHY1_11_24__Veillonella.contigs.fa	1417A0812_Veillonella_sp_39_894.fa	47
0.9	0.9583	1823A1028_Veillonella_sp_39_9.fa	NIHY1_11_24__Veillonella.contigs.fa	47
0.89	0.9583	NIHY1_11_24__Veillonella.contigs.fa	1823A1028_Veillonella_sp_39_9.fa	47
0.91	0.9608	35_016_Veillonella_39_38.fa	NIHY1_11_24__Veillonella.contigs.fa	47
0.87	0.9608	NIHY1_11_24__Veillonella.contigs.fa	35_016_Veillonella_39_38.fa	47
0.91	0.9626	60_007_Veillonella_39_42.fa	NIHY1_11_24__Veillonella.contigs.fa	47
0.9	0.9627	NIHY1_11_24__Veillonella.contigs.fa	60_007_Veillonella_39_42.fa	47
0.91	0.9577	64_013_Veillonella_parvula_related_39_214.fa	NIHY1_11_24__Veillonella.contigs.fa	47
0.9	0.9577	NIHY1_11_24__Veillonella.contigs.fa	64_013_Veillonella_parvula_related_39_214.fa	47
0.91	0.9622	66_006_Veillonella_39_54.fa	NIHY1_11_24__Veillonella.contigs.fa	47
0.87	0.9623	NIHY1_11_24__Veillonella.contigs.fa	66_006_Veillonella_39_54.fa	47
0.89	0.9618	66_017_Veillonella_39_13.fa	NIHY1_11_24__Veillonella.contigs.fa	47
0.89	0.9618	NIHY1_11_24__Veillonella.contigs.fa	66_017_Veillonella_39_13.fa	47
0.91	0.9609	71_012_Veillonella_39_38.fa	NIHY1_11_24__Veillonella.contigs.fa	47
0.87	0.9609	NIHY1_11_24__Veillonella.contigs.fa	71_012_Veillonella_39_38.fa	47
0.71	0.9882	88_015_Veillonella_39_370.fa	NIHY1_11_24__Veillonella.contigs.fa	47
0.8	0.9883	NIHY1_11_24__Veillonella.contigs.fa	88_015_Veillonella_39_370.fa	47
0.89	0.96	NECEvent2014_2_9_Veillonella_parvula-rel_38_132.fa	NIHY1_11_24__Veillonella.contigs.fa	47
0.86	0.96	NIHY1_11_24__Veillonella.contigs.fa	NECEvent2014_2_9_Veillonella_parvula-rel_38_132.fa	47
0.93	0.9603	NECEvent2014_3_3_Veillonella_parvula-rel_38_390.fa	NIHY1_11_24__Veillonella.contigs.fa	47
0.9	0.9604	NIHY1_11_24__Veillonella.contigs.fa	NECEvent2014_3_3_Veillonella_parvula-rel_38_390.fa	47
0.72	0.9617	NECEvent2014_4_5_Veillonella_parvula-rel_38_741_partial.fa	NIHY1_11_24__Veillonella.contigs.fa	47
0.82	0.9616	NIHY1_11_24__Veillonella.contigs.fa	NECEvent2014_4_5_Veillonella_parvula-rel_38_741_partial.fa	47
0.91	0.9604	NIHY1_03_48__Veillonella_parvula_rel.contigs.fa	NIHY1_11_24__Veillonella.contigs.fa	47
0.85	0.9605	NIHY1_11_24__Veillonella.contigs.fa	NIHY1_03_48__Veillonella_parvula_rel.contigs.fa	47
1	1	66_017_Veillonella_39_13.fa	66_017_Veillonella_39_13.fa	47
1	1	1417A0812_Veillonella_sp_39_894.fa	1417A0812_Veillonella_sp_39_894.fa	47
1	1	60_007_Veillonella_39_42.fa	60_007_Veillonella_39_42.fa	47
1	1	64_013_Veillonella_parvula_related_39_214.fa	64_013_Veillonella_parvula_related_39_214.fa	47
1	1	88_015_Veillonella_39_370.fa	88_015_Veillonella_39_370.fa	47
1	1	0417A0120_Veillonella_sp_39_44.fa	0417A0120_Veillonella_sp_39_44.fa	47
1	1	NIHY1_03_48__Veillonella_parvula_rel.contigs.fa	NIHY1_03_48__Veillonella_parvula_rel.contigs.fa	47
1	1	NECEvent2014_2_9_Veillonella_parvula-rel_38_132.fa	NECEvent2014_2_9_Veillonella_parvula-rel_38_132.fa	47
1	1	0205A1024_Veillonella_spp__43.fa	0205A1024_Veillonella_spp__43.fa	47
1	1	NIHY1_11_24__Veillonella.contigs.fa	NIHY1_11_24__Veillonella.contigs.fa	47
1	1	0807A0406_Veillonella_sp_39_6.fa	0807A0406_Veillonella_sp_39_6.fa	47
1	1	1823A1028_Veillonella_sp_39_9.fa	1823A1028_Veillonella_sp_39_9.fa	47
1	1	NECEvent2014_4_5_Veillonella_parvula-rel_38_741_partial.fa	NECEvent2014_4_5_Veillonella_parvula-rel_38_741_partial.fa	47
1	1	0626A0320_Veillonella_sp_39_248.fa	0626A0320_Veillonella_sp_39_248.fa	47
1	1	66_006_Veillonella_39_54.fa	66_006_Veillonella_39_54.fa	47
1	1	35_016_Veillonella_39_38.fa	35_016_Veillonella_39_38.fa	47
1	1	71_012_Veillonella_39_38.fa	71_012_Veillonella_39_38.fa	47
1	1	NECEvent2014_3_3_Veillonella_parvula-rel_38_390.fa	NECEvent2014_3_3_Veillonella_parvula-rel_38_390.fa	47
0.79	0.9979	0211A1030_Staphylococcus_lugdunensis__6_partial.fa	1211A0714_Staphylococcus_lugdunensis_34_7.fa	82
0.83	0.9982	1211A0714_Staphylococcus_lugdunensis_34_7.fa	0211A1030_Staphylococcus_lugdunensis__6_partial.fa	82
1	1	0211A1030_Staphylococcus_lugdunensis__6_partial.fa	0211A1030_Staphylococcus_lugdunensis__6_partial.fa	82
1	1	1211A0714_Staphylococcus_lugdunensis_34_7.fa	1211A0714_Staphylococcus_lugdunensis_34_7.fa	82
0.88	0.9673	0211A1030_Veillonella_spp__1437.fa	0317A1215_Veillonella_spp__673.fa	46
0.93	0.9672	0317A1215_Veillonella_spp__673.fa	0211A1030_Veillonella_spp__1437.fa	46
0.83	0.9615	0211A1030_Veillonella_spp__1437.fa	0419A0122_Veillonella_sp_39_98.fa	46
0.77	0.9612	0419A0122_Veillonella_sp_39_98.fa	0211A1030_Veillonella_spp__1437.fa	46
0.83	0.9633	0317A1215_Veillonella_spp__673.fa	0419A0122_Veillonella_sp_39_98.fa	46
0.74	0.9633	0419A0122_Veillonella_sp_39_98.fa	0317A1215_Veillonella_spp__673.fa	46
0.85	0.9686	0211A1030_Veillonella_spp__1437.fa	0826A0425_Veillonella_spp__8.fa	46
0.89	0.9687	0826A0425_Veillonella_spp__8.fa	0211A1030_Veillonella_spp__1437.fa	46
0.85	0.9704	0317A1215_Veillonella_spp__673.fa	0826A0425_Veillonella_spp__8.fa	46
0.86	0.9703	0826A0425_Veillonella_spp__8.fa	0317A1215_Veillonella_spp__673.fa	46
0.7	0.9665	0419A0122_Veillonella_sp_39_98.fa	0826A0425_Veillonella_spp__8.fa	46
0.79	0.9665	0826A0425_Veillonella_spp__8.fa	0419A0122_Veillonella_sp_39_98.fa	46
0.83	0.9694	0211A1030_Veillonella_spp__1437.fa	1224A0727_Veillonella_sp_39_236.fa	46
0.93	0.9695	1224A0727_Veillonella_sp_39_236.fa	0211A1030_Veillonella_spp__1437.fa	46
0.83	0.9692	0317A1215_Veillonella_spp__673.fa	1224A0727_Veillonella_sp_39_236.fa	46
0.89	0.9692	1224A0727_Veillonella_sp_39_236.fa	0317A1215_Veillonella_spp__673.fa	46
0.69	0.9645	0419A0122_Veillonella_sp_39_98.fa	1224A0727_Veillonella_sp_39_236.fa	46
0.83	0.9646	1224A0727_Veillonella_sp_39_236.fa	0419A0122_Veillonella_sp_39_98.fa	46
0.82	0.9723	0826A0425_Veillonella_spp__8.fa	1224A0727_Veillonella_sp_39_236.fa	46
0.88	0.9725	1224A0727_Veillonella_sp_39_236.fa	0826A0425_Veillonella_spp__8.fa	46
0.88	0.9681	0211A1030_Veillonella_spp__1437.fa	38_004_Veillonella_39_32.fa	46
0.89	0.9681	38_004_Veillonella_39_32.fa	0211A1030_Veillonella_spp__1437.fa	46
0.89	0.9699	0317A1215_Veillonella_spp__673.fa	38_004_Veillonella_39_32.fa	46
0.85	0.9699	38_004_Veillonella_39_32.fa	0317A1215_Veillonella_spp__673.fa	46
0.75	0.9653	0419A0122_Veillonella_sp_39_98.fa	38_004_Veillonella_39_32.fa	46
0.81	0.9653	38_004_Veillonella_39_32.fa	0419A0122_Veillonella_sp_39_98.fa	46
0.86	0.9725	0826A0425_Veillonella_spp__8.fa	38_004_Veillonella_39_32.fa	46
0.82	0.9725	38_004_Veillonella_39_32.fa	0826A0425_Veillonella_spp__8.fa	46
0.9	0.9715	1224A0727_Veillonella_sp_39_236.fa	38_004_Veillonella_39_32.fa	46
0.8	0.9714	38_004_Veillonella_39_32.fa	1224A0727_Veillonella_sp_39_236.fa	46
0.93	0.9701	0211A1030_Veillonella_spp__1437.fa	88_003_Veillonella_39_127.fa	46
0.92	0.9701	88_003_Veillonella_39_127.fa	0211A1030_Veillonella_spp__1437.fa	46
0.93	0.969	0317A1215_Veillonella_spp__673.fa	88_003_Veillonella_39_127.fa	46
0.88	0.9692	88_003_Veillonella_39_127.fa	0317A1215_Veillonella_spp__673.fa	46
0.77	0.9648	0419A0122_Veillonella_sp_39_98.fa	88_003_Veillonella_39_127.fa	46
0.82	0.9647	88_003_Veillonella_39_127.fa	0419A0122_Veillonella_sp_39_98.fa	46
0.88	0.971	0826A0425_Veillonella_spp__8.fa	88_003_Veillonella_39_127.fa	46
0.82	0.9712	88_003_Veillonella_39_127.fa	0826A0425_Veillonella_spp__8.fa	46
0.92	0.9705	1224A0727_Veillonella_sp_39_236.fa	88_003_Veillonella_39_127.fa	46
0.81	0.9702	88_003_Veillonella_39_127.fa	1224A0727_Veillonella_sp_39_236.fa	46
0.89	0.9713	38_004_Veillonella_39_32.fa	88_003_Veillonella_39_127.fa	46
0.88	0.9713	88_003_Veillonella_39_127.fa	38_004_Veillonella_39_32.fa	46
0.86	0.8811	0211A1030_Veillonella_spp__1437.fa	NECEvent2014_4_4_Veillonella_38_569.fa	46
0.89	0.8813	NECEvent2014_4_4_Veillonella_38_569.fa	0211A1030_Veillonella_spp__1437.fa	46
0.87	0.8829	0317A1215_Veillonella_spp__673.fa	NECEvent2014_4_4_Veillonella_38_569.fa	46
0.85	0.8826	NECEvent2014_4_4_Veillonella_38_569.fa	0317A1215_Veillonella_spp__673.fa	46
0.73	0.8815	0419A0122_Veillonella_sp_39_98.fa	NECEvent2014_4_4_Veillonella_38_569.fa	46
0.8	0.8815	NECEvent2014_4_4_Veillonella_38_569.fa	0419A0122_Veillonella_sp_39_98.fa	46
0.83	0.8835	0826A0425_Veillonella_spp__8.fa	NECEvent2014_4_4_Veillonella_38_569.fa	46
0.81	0.8838	NECEvent2014_4_4_Veillonella_38_569.fa	0826A0425_Veillonella_spp__8.fa	46
0.86	0.8829	1224A0727_Veillonella_sp_39_236.fa	NECEvent2014_4_4_Veillonella_38_569.fa	46
0.78	0.8836	NECEvent2014_4_4_Veillonella_38_569.fa	1224A0727_Veillonella_sp_39_236.fa	46
0.83	0.8814	38_004_Veillonella_39_32.fa	NECEvent2014_4_4_Veillonella_38_569.fa	46
0.84	0.8814	NECEvent2014_4_4_Veillonella_38_569.fa	38_004_Veillonella_39_32.fa	46
0.84	0.8833	88_003_Veillonella_39_127.fa	NECEvent2014_4_4_Veillonella_38_569.fa	46
0.86	0.8835	NECEvent2014_4_4_Veillonella_38_569.fa	88_003_Veillonella_39_127.fa	46
0.86	0.9661	0211A1030_Veillonella_spp__1437.fa	NECEvent2014_6_6_Veillonella_atypica-rel_39_925.fa	46
0.93	0.9662	NECEvent2014_6_6_Veillonella_atypica-rel_39_925.fa	0211A1030_Veillonella_spp__1437.fa	46
0.86	0.968	0317A1215_Veillonella_spp__673.fa	NECEvent2014_6_6_Veillonella_atypica-rel_39_925.fa	46
0.89	0.968	NECEvent2014_6_6_Veillonella_atypica-rel_39_925.fa	0317A1215_Veillonella_spp__673.fa	46
0.7	0.9635	0419A0122_Veillonella_sp_39_98.fa	NECEvent2014_6_6_Veillonella_atypica-rel_39_925.fa	46
0.82	0.9636	NECEvent2014_6_6_Veillonella_atypica-rel_39_925.fa	0419A0122_Veillonella_sp_39_98.fa	46
0.83	0.9716	0826A0425_Veillonella_spp__8.fa	NECEvent2014_6_6_Veillonella_atypica-rel_39_925.fa	46
0.86	0.9716	NECEvent2014_6_6_Veillonella_atypica-rel_39_925.fa	0826A0425_Veillonella_spp__8.fa	46
0.86	0.9715	1224A0727_Veillonella_sp_39_236.fa	NECEvent2014_6_6_Veillonella_atypica-rel_39_925.fa	46
0.83	0.9717	NECEvent2014_6_6_Veillonella_atypica-rel_39_925.fa	1224A0727_Veillonella_sp_39_236.fa	46
0.83	0.9706	38_004_Veillonella_39_32.fa	NECEvent2014_6_6_Veillonella_atypica-rel_39_925.fa	46
0.9	0.9706	NECEvent2014_6_6_Veillonella_atypica-rel_39_925.fa	38_004_Veillonella_39_32.fa	46
0.84	0.9702	88_003_Veillonella_39_127.fa	NECEvent2014_6_6_Veillonella_atypica-rel_39_925.fa	46
0.92	0.9701	NECEvent2014_6_6_Veillonella_atypica-rel_39_925.fa	88_003_Veillonella_39_127.fa	46
0.82	0.884	NECEvent2014_4_4_Veillonella_38_569.fa	NECEvent2014_6_6_Veillonella_atypica-rel_39_925.fa	46
0.87	0.8839	NECEvent2014_6_6_Veillonella_atypica-rel_39_925.fa	NECEvent2014_4_4_Veillonella_38_569.fa	46
0.88	0.9644	0211A1030_Veillonella_spp__1437.fa	NECEvent2014_7_3_Veillonella_atypica-rel_39_158.fa	46
0.92	0.9642	NECEvent2014_7_3_Veillonella_atypica-rel_39_158.fa	0211A1030_Veillonella_spp__1437.fa	46
0.88	0.9681	0317A1215_Veillonella_spp__673.fa	NECEvent2014_7_3_Veillonella_atypica-rel_39_158.fa	46
0.88	0.9681	NECEvent2014_7_3_Veillonella_atypica-rel_39_158.fa	0317A1215_Veillonella_spp__673.fa	46
0.73	0.965	0419A0122_Veillonella_sp_39_98.fa	NECEvent2014_7_3_Veillonella_atypica-rel_39_158.fa	46
0.82	0.9651	NECEvent2014_7_3_Veillonella_atypica-rel_39_158.fa	0419A0122_Veillonella_sp_39_98.fa	46
0.85	0.9688	0826A0425_Veillonella_spp__8.fa	NECEvent2014_7_3_Veillonella_atypica-rel_39_158.fa	46
0.84	0.9689	NECEvent2014_7_3_Veillonella_atypica-rel_39_158.fa	0826A0425_Veillonella_spp__8.fa	46
0.9	0.9685	1224A0727_Veillonella_sp_39_236.fa	NECEvent2014_7_3_Veillonella_atypica-rel_39_158.fa	46
0.84	0.9684	NECEvent2014_7_3_Veillonella_atypica-rel_39_158.fa	1224A0727_Veillonella_sp_39_236.fa	46
0.85	0.97	38_004_Veillonella_39_32.fa	NECEvent2014_7_3_Veillonella_atypica-rel_39_158.fa	46
0.88	0.9701	NECEvent2014_7_3_Veillonella_atypica-rel_39_158.fa	38_004_Veillonella_39_32.fa	46
0.86	0.9681	88_003_Veillonella_39_127.fa	NECEvent2014_7_3_Veillonella_atypica-rel_39_158.fa	46
0.91	0.9682	NECEvent2014_7_3_Veillonella_atypica-rel_39_158.fa	88_003_Veillonella_39_127.fa	46
0.83	0.8822	NECEvent2014_4_4_Veillonella_38_569.fa	NECEvent2014_7_3_Veillonella_atypica-rel_39_158.fa	46
0.85	0.8824	NECEvent2014_7_3_Veillonella_atypica-rel_39_158.fa	NECEvent2014_4_4_Veillonella_38_569.fa	46
0.89	0.9661	NECEvent2014_6_6_Veillonella_atypica-rel_39_925.fa	NECEvent2014_7_3_Veillonella_atypica-rel_39_158.fa	46
0.85	0.9661	NECEvent2014_7_3_Veillonella_atypica-rel_39_158.fa	NECEvent2014_6_6_Veillonella_atypica-rel_39_925.fa	46
0.91	0.9687	0211A1030_Veillonella_spp__1437.fa	NIHY1_23_135__Veillonella.contigs.fa	46
0.92	0.9687	NIHY1_23_135__Veillonella.contigs.fa	0211A1030_Veillonella_spp__1437.fa	46
0.91	0.9692	0317A1215_Veillonella_spp__673.fa	NIHY1_23_135__Veillonella.contigs.fa	46
0.88	0.9692	NIHY1_23_135__Veillonella.contigs.fa	0317A1215_Veillonella_spp__673.fa	46
0.76	0.9627	0419A0122_Veillonella_sp_39_98.fa	NIHY1_23_135__Veillonella.contigs.fa	46
0.83	0.9629	NIHY1_23_135__Veillonella.contigs.fa	0419A0122_Veillonella_sp_39_98.fa	46
0.89	0.9719	0826A0425_Veillonella_spp__8.fa	NIHY1_23_135__Veillonella.contigs.fa	46
0.85	0.9719	NIHY1_23_135__Veillonella.contigs.fa	0826A0425_Veillonella_spp__8.fa	46
0.91	0.9702	1224A0727_Veillonella_sp_39_236.fa	NIHY1_23_135__Veillonella.contigs.fa	46
0.82	0.9702	NIHY1_23_135__Veillonella.contigs.fa	1224A0727_Veillonella_sp_39_236.fa	46
0.89	0.9708	38_004_Veillonella_39_32.fa	NIHY1_23_135__Veillonella.contigs.fa	46
0.89	0.9709	NIHY1_23_135__Veillonella.contigs.fa	38_004_Veillonella_39_32.fa	46
0.89	0.9711	88_003_Veillonella_39_127.fa	NIHY1_23_135__Veillonella.contigs.fa	46
0.91	0.9713	NIHY1_23_135__Veillonella.contigs.fa	88_003_Veillonella_39_127.fa	46
0.87	0.8842	NECEvent2014_4_4_Veillonella_38_569.fa	NIHY1_23_135__Veillonella.contigs.fa	46
0.86	0.8842	NIHY1_23_135__Veillonella.contigs.fa	NECEvent2014_4_4_Veillonella_38_569.fa	46
0.91	0.9715	NECEvent2014_6_6_Veillonella_atypica-rel_39_925.fa	NIHY1_23_135__Veillonella.contigs.fa	46
0.85	0.9716	NIHY1_23_135__Veillonella.contigs.fa	NECEvent2014_6_6_Veillonella_atypica-rel_39_925.fa	46
0.89	0.967	NECEvent2014_7_3_Veillonella_atypica-rel_39_158.fa	NIHY1_23_135__Veillonella.contigs.fa	46
0.86	0.9671	NIHY1_23_135__Veillonella.contigs.fa	NECEvent2014_7_3_Veillonella_atypica-rel_39_158.fa	46
1	1	0826A0425_Veillonella_spp__8.fa	0826A0425_Veillonella_spp__8.fa	46
1	1	0317A1215_Veillonella_spp__673.fa	0317A1215_Veillonella_spp__673.fa	46
1	1	NIHY1_23_135__Veillonella.contigs.fa	NIHY1_23_135__Veillonella.contigs.fa	46
1	1	1224A0727_Veillonella_sp_39_236.fa	1224A0727_Veillonella_sp_39_236.fa	46
1	1	NECEvent2014_6_6_Veillonella_atypica-rel_39_925.fa	NECEvent2014_6_6_Veillonella_atypica-rel_39_925.fa	46
1	1	NECEvent2014_4_4_Veillonella_38_569.fa	NECEvent2014_4_4_Veillonella_38_569.fa	46
1	1	38_004_Veillonella_39_32.fa	38_004_Veillonella_39_32.fa	46
1	1	0211A1030_Veillonella_spp__1437.fa	0211A1030_Veillonella_spp__1437.fa	46
1	1	88_003_Veillonella_39_127.fa	88_003_Veillonella_39_127.fa	46
1	1	NECEvent2014_7_3_Veillonella_atypica-rel_39_158.fa	NECEvent2014_7_3_Veillonella_atypica-rel_39_158.fa	46
1	1	0419A0122_Veillonella_sp_39_98.fa	0419A0122_Veillonella_sp_39_98.fa	46
0.97	0.9865	0212A1031_Clostridium_sordellii__48.fa	0417A0120_Clostridium_sordellii_28_17.fa	27
0.59	0.9865	0417A0120_Clostridium_sordellii_28_17.fa	0212A1031_Clostridium_sordellii__48.fa	27
0.9	0.9883	0212A1031_Clostridium_sordellii__48.fa	NECEvent2014_5_7_Peptoclostridium_sordelli-rel_28_6.fa	27
0.7	0.9883	NECEvent2014_5_7_Peptoclostridium_sordelli-rel_28_6.fa	0212A1031_Clostridium_sordellii__48.fa	27
0.64	0.9847	0417A0120_Clostridium_sordellii_28_17.fa	NECEvent2014_5_7_Peptoclostridium_sordelli-rel_28_6.fa	27
0.83	0.9846	NECEvent2014_5_7_Peptoclostridium_sordelli-rel_28_6.fa	0417A0120_Clostridium_sordellii_28_17.fa	27
1	1	0417A0120_Clostridium_sordellii_28_17.fa	0417A0120_Clostridium_sordellii_28_17.fa	27
1	1	NECEvent2014_5_7_Peptoclostridium_sordelli-rel_28_6.fa	NECEvent2014_5_7_Peptoclostridium_sordelli-rel_28_6.fa	27
1	1	0212A1031_Clostridium_sordellii__48.fa	0212A1031_Clostridium_sordellii__48.fa	27
0.63	0.8901	0218A1106_Corynebacterium_spp__59_partial.fa	0522W_Corynebacterium_59_9.fna	109
0.91	0.8901	0522W_Corynebacterium_59_9.fna	0218A1106_Corynebacterium_spp__59_partial.fa	109
0.73	0.9962	0218A1106_Corynebacterium_spp__59_partial.fa	0908A0428_Corynebacterium_spp_59_468.fa	109
0.96	0.9961	0908A0428_Corynebacterium_spp_59_468.fa	0218A1106_Corynebacterium_spp__59_partial.fa	109
0.92	0.8908	0522W_Corynebacterium_59_9.fna	0908A0428_Corynebacterium_spp_59_468.fa	109
0.84	0.8907	0908A0428_Corynebacterium_spp_59_468.fa	0522W_Corynebacterium_59_9.fna	109
0.73	0.996	0218A1106_Corynebacterium_spp__59_partial.fa	70_002_Corynebacterium_sp._KPL1821_59_116.fa	109
0.96	0.996	70_002_Corynebacterium_sp._KPL1821_59_116.fa	0218A1106_Corynebacterium_spp__59_partial.fa	109
0.91	0.8904	0522W_Corynebacterium_59_9.fna	70_002_Corynebacterium_sp._KPL1821_59_116.fa	109
0.84	0.8904	70_002_Corynebacterium_sp._KPL1821_59_116.fa	0522W_Corynebacterium_59_9.fna	109
0.99	1	0908A0428_Corynebacterium_spp_59_468.fa	70_002_Corynebacterium_sp._KPL1821_59_116.fa	109
1	1	70_002_Corynebacterium_sp._KPL1821_59_116.fa	0908A0428_Corynebacterium_spp_59_468.fa	109
0.63	0.9861	0218A1106_Corynebacterium_spp__59_partial.fa	NIHY1_14_70__Corynebacterium.contigs.fa	109
0.83	0.9861	NIHY1_14_70__Corynebacterium.contigs.fa	0218A1106_Corynebacterium_spp__59_partial.fa	109
0.8	0.89	0522W_Corynebacterium_59_9.fna	NIHY1_14_70__Corynebacterium.contigs.fa	109
0.74	0.8901	NIHY1_14_70__Corynebacterium.contigs.fa	0522W_Corynebacterium_59_9.fna	109
0.83	0.9809	0908A0428_Corynebacterium_spp_59_468.fa	NIHY1_14_70__Corynebacterium.contigs.fa	109
0.83	0.9809	NIHY1_14_70__Corynebacterium.contigs.fa	0908A0428_Corynebacterium_spp_59_468.fa	109
0.83	0.9809	70_002_Corynebacterium_sp._KPL1821_59_116.fa	NIHY1_14_70__Corynebacterium.contigs.fa	109
0.83	0.9809	NIHY1_14_70__Corynebacterium.contigs.fa	70_002_Corynebacterium_sp._KPL1821_59_116.fa	109
1	1	NIHY1_14_70__Corynebacterium.contigs.fa	NIHY1_14_70__Corynebacterium.contigs.fa	109
1	1	0908A0428_Corynebacterium_spp_59_468.fa	0908A0428_Corynebacterium_spp_59_468.fa	109
1	1	0218A1106_Corynebacterium_spp__59_partial.fa	0218A1106_Corynebacterium_spp__59_partial.fa	109
1	1	70_002_Corynebacterium_sp._KPL1821_59_116.fa	70_002_Corynebacterium_sp._KPL1821_59_116.fa	109
1	1	0522W_Corynebacterium_59_9.fna	0522W_Corynebacterium_59_9.fna	109
0.89	0.9919	0220A1108_Klebsiella_pneumoniae__24.fa	0507A0129_Klebsiella_pneumoniae_55_72_partial.fa	160
0.88	0.9919	0507A0129_Klebsiella_pneumoniae_55_72_partial.fa	0220A1108_Klebsiella_pneumoniae__24.fa	160
0.89	0.9919	0220A1108_Klebsiella_pneumoniae__24.fa	0527A0218_Klebsiella_pneumoniae_57_55.fa	160
0.88	0.9919	0527A0218_Klebsiella_pneumoniae_57_55.fa	0220A1108_Klebsiella_pneumoniae__24.fa	160
1	1	0507A0129_Klebsiella_pneumoniae_55_72_partial.fa	0527A0218_Klebsiella_pneumoniae_57_55.fa	160
1	1	0527A0218_Klebsiella_pneumoniae_57_55.fa	0507A0129_Klebsiella_pneumoniae_55_72_partial.fa	160
0.9	0.9912	0220A1108_Klebsiella_pneumoniae__24.fa	0612A0306_Klebsiella_pneumoniae_58_291.fa	160
0.64	0.9912	0612A0306_Klebsiella_pneumoniae_58_291.fa	0220A1108_Klebsiella_pneumoniae__24.fa	160
0.9	0.9917	0507A0129_Klebsiella_pneumoniae_55_72_partial.fa	0612A0306_Klebsiella_pneumoniae_58_291.fa	160
0.65	0.9917	0612A0306_Klebsiella_pneumoniae_58_291.fa	0507A0129_Klebsiella_pneumoniae_55_72_partial.fa	160
0.9	0.9917	0527A0218_Klebsiella_pneumoniae_57_55.fa	0612A0306_Klebsiella_pneumoniae_58_291.fa	160
0.65	0.9917	0612A0306_Klebsiella_pneumoniae_58_291.fa	0527A0218_Klebsiella_pneumoniae_57_55.fa	160
0.89	0.991	0220A1108_Klebsiella_pneumoniae__24.fa	0909A0429_Klebsiella_pneumoniae_58_33.fa	160
0.88	0.991	0909A0429_Klebsiella_pneumoniae_58_33.fa	0220A1108_Klebsiella_pneumoniae__24.fa	160
0.89	0.9917	0507A0129_Klebsiella_pneumoniae_55_72_partial.fa	0909A0429_Klebsiella_pneumoniae_58_33.fa	160
0.88	0.9916	0909A0429_Klebsiella_pneumoniae_58_33.fa	0507A0129_Klebsiella_pneumoniae_55_72_partial.fa	160
0.89	0.9917	0527A0218_Klebsiella_pneumoniae_57_55.fa	0909A0429_Klebsiella_pneumoniae_58_33.fa	160
0.89	0.9917	0909A0429_Klebsiella_pneumoniae_58_33.fa	0527A0218_Klebsiella_pneumoniae_57_55.fa	160
0.66	0.9923	0612A0306_Klebsiella_pneumoniae_58_291.fa	0909A0429_Klebsiella_pneumoniae_58_33.fa	160
0.91	0.9923	0909A0429_Klebsiella_pneumoniae_58_33.fa	0612A0306_Klebsiella_pneumoniae_58_291.fa	160
0.88	0.9915	0220A1108_Klebsiella_pneumoniae__24.fa	1428A0823_Klebsiella_pneumoniae__476_partial.fa	160
0.9	0.9915	1428A0823_Klebsiella_pneumoniae__476_partial.fa	0220A1108_Klebsiella_pneumoniae__24.fa	160
0.9	0.9917	0507A0129_Klebsiella_pneumoniae_55_72_partial.fa	1428A0823_Klebsiella_pneumoniae__476_partial.fa	160
0.91	0.9917	1428A0823_Klebsiella_pneumoniae__476_partial.fa	0507A0129_Klebsiella_pneumoniae_55_72_partial.fa	160
0.89	0.9917	0527A0218_Klebsiella_pneumoniae_57_55.fa	1428A0823_Klebsiella_pneumoniae__476_partial.fa	160
0.91	0.9917	1428A0823_Klebsiella_pneumoniae__476_partial.fa	0527A0218_Klebsiella_pneumoniae_57_55.fa	160
0.63	0.992	0612A0306_Klebsiella_pneumoniae_58_291.fa	1428A0823_Klebsiella_pneumoniae__476_partial.fa	160
0.89	0.992	1428A0823_Klebsiella_pneumoniae__476_partial.fa	0612A0306_Klebsiella_pneumoniae_58_291.fa	160
0.87	0.9911	0909A0429_Klebsiella_pneumoniae_58_33.fa	1428A0823_Klebsiella_pneumoniae__476_partial.fa	160
0.89	0.9911	1428A0823_Klebsiella_pneumoniae__476_partial.fa	0909A0429_Klebsiella_pneumoniae_58_33.fa	160
0.92	0.992	0220A1108_Klebsiella_pneumoniae__24.fa	1512A0821_Klebsiella_pneumoniae_58_550.fa	160
0.86	0.9919	1512A0821_Klebsiella_pneumoniae_58_550.fa	0220A1108_Klebsiella_pneumoniae__24.fa	160
0.92	0.9925	0507A0129_Klebsiella_pneumoniae_55_72_partial.fa	1512A0821_Klebsiella_pneumoniae_58_550.fa	160
0.87	0.9925	1512A0821_Klebsiella_pneumoniae_58_550.fa	0507A0129_Klebsiella_pneumoniae_55_72_partial.fa	160
0.92	0.9925	0527A0218_Klebsiella_pneumoniae_57_55.fa	1512A0821_Klebsiella_pneumoniae_58_550.fa	160
0.87	0.9925	1512A0821_Klebsiella_pneumoniae_58_550.fa	0527A0218_Klebsiella_pneumoniae_57_55.fa	160
0.69	0.9927	0612A0306_Klebsiella_pneumoniae_58_291.fa	1512A0821_Klebsiella_pneumoniae_58_550.fa	160
0.9	0.9927	1512A0821_Klebsiella_pneumoniae_58_550.fa	0612A0306_Klebsiella_pneumoniae_58_291.fa	160
0.99	1	0909A0429_Klebsiella_pneumoniae_58_33.fa	1512A0821_Klebsiella_pneumoniae_58_550.fa	160
0.94	1	1512A0821_Klebsiella_pneumoniae_58_550.fa	0909A0429_Klebsiella_pneumoniae_58_33.fa	160
0.92	0.9922	1428A0823_Klebsiella_pneumoniae__476_partial.fa	1512A0821_Klebsiella_pneumoniae_58_550.fa	160
0.85	0.9922	1512A0821_Klebsiella_pneumoniae_58_550.fa	1428A0823_Klebsiella_pneumoniae__476_partial.fa	160
0.93	0.9931	0220A1108_Klebsiella_pneumoniae__24.fa	1615A0902_Klebsiella_pneumoniae_58_198.fa	160
0.83	0.9931	1615A0902_Klebsiella_pneumoniae_58_198.fa	0220A1108_Klebsiella_pneumoniae__24.fa	160
0.94	0.9932	0507A0129_Klebsiella_pneumoniae_55_72_partial.fa	1615A0902_Klebsiella_pneumoniae_58_198.fa	160
0.85	0.9932	1615A0902_Klebsiella_pneumoniae_58_198.fa	0507A0129_Klebsiella_pneumoniae_55_72_partial.fa	160
0.94	0.9932	0527A0218_Klebsiella_pneumoniae_57_55.fa	1615A0902_Klebsiella_pneumoniae_58_198.fa	160
0.85	0.9932	1615A0902_Klebsiella_pneumoniae_58_198.fa	0527A0218_Klebsiella_pneumoniae_57_55.fa	160
0.69	0.993	0612A0306_Klebsiella_pneumoniae_58_291.fa	1615A0902_Klebsiella_pneumoniae_58_198.fa	160
0.86	0.993	1615A0902_Klebsiella_pneumoniae_58_198.fa	0612A0306_Klebsiella_pneumoniae_58_291.fa	160
0.94	0.9932	0909A0429_Klebsiella_pneumoniae_58_33.fa	1615A0902_Klebsiella_pneumoniae_58_198.fa	160
0.85	0.9932	1615A0902_Klebsiella_pneumoniae_58_198.fa	0909A0429_Klebsiella_pneumoniae_58_33.fa	160
0.94	0.9932	1428A0823_Klebsiella_pneumoniae__476_partial.fa	1615A0902_Klebsiella_pneumoniae_58_198.fa	160
0.83	0.9932	1615A0902_Klebsiella_pneumoniae_58_198.fa	1428A0823_Klebsiella_pneumoniae__476_partial.fa	160
0.93	0.9933	1512A0821_Klebsiella_pneumoniae_58_550.fa	1615A0902_Klebsiella_pneumoniae_58_198.fa	160
0.89	0.9933	1615A0902_Klebsiella_pneumoniae_58_198.fa	1512A0821_Klebsiella_pneumoniae_58_550.fa	160
0.92	0.9922	0220A1108_Klebsiella_pneumoniae__24.fa	31_016_Klebsiella_pneumoniae_58_447.fa	160
0.88	0.9923	31_016_Klebsiella_pneumoniae_58_447.fa	0220A1108_Klebsiella_pneumoniae__24.fa	160
0.92	0.9931	0507A0129_Klebsiella_pneumoniae_55_72_partial.fa	31_016_Klebsiella_pneumoniae_58_447.fa	160
0.9	0.9931	31_016_Klebsiella_pneumoniae_58_447.fa	0507A0129_Klebsiella_pneumoniae_55_72_partial.fa	160
0.92	0.9931	0527A0218_Klebsiella_pneumoniae_57_55.fa	31_016_Klebsiella_pneumoniae_58_447.fa	160
0.9	0.9931	31_016_Klebsiella_pneumoniae_58_447.fa	0527A0218_Klebsiella_pneumoniae_57_55.fa	160
0.67	0.9923	0612A0306_Klebsiella_pneumoniae_58_291.fa	31_016_Klebsiella_pneumoniae_58_447.fa	160
0.91	0.9923	31_016_Klebsiella_pneumoniae_58_447.fa	0612A0306_Klebsiella_pneumoniae_58_291.fa	160
0.92	0.9925	0909A0429_Klebsiella_pneumoniae_58_33.fa	31_016_Klebsiella_pneumoniae_58_447.fa	160
0.9	0.9925	31_016_Klebsiella_pneumoniae_58_447.fa	0909A0429_Klebsiella_pneumoniae_58_33.fa	160
0.92	0.9926	1428A0823_Klebsiella_pneumoniae__476_partial.fa	31_016_Klebsiella_pneumoniae_58_447.fa	160
0.88	0.9926	31_016_Klebsiella_pneumoniae_58_447.fa	1428A0823_Klebsiella_pneumoniae__476_partial.fa	160
0.92	0.9928	1512A0821_Klebsiella_pneumoniae_58_550.fa	31_016_Klebsiella_pneumoniae_58_447.fa	160
0.94	0.9928	31_016_Klebsiella_pneumoniae_58_447.fa	1512A0821_Klebsiella_pneumoniae_58_550.fa	160
0.88	0.9935	1615A0902_Klebsiella_pneumoniae_58_198.fa	31_016_Klebsiella_pneumoniae_58_447.fa	160
0.95	0.9935	31_016_Klebsiella_pneumoniae_58_447.fa	1615A0902_Klebsiella_pneumoniae_58_198.fa	160
0.89	0.9911	0220A1108_Klebsiella_pneumoniae__24.fa	35_014_Klebsiella_pneumoniae_57_699.fa	160
0.89	0.9911	35_014_Klebsiella_pneumoniae_57_699.fa	0220A1108_Klebsiella_pneumoniae__24.fa	160
0.9	0.9919	0507A0129_Klebsiella_pneumoniae_55_72_partial.fa	35_014_Klebsiella_pneumoniae_57_699.fa	160
0.91	0.9919	35_014_Klebsiella_pneumoniae_57_699.fa	0507A0129_Klebsiella_pneumoniae_55_72_partial.fa	160
0.9	0.9919	0527A0218_Klebsiella_pneumoniae_57_55.fa	35_014_Klebsiella_pneumoniae_57_699.fa	160
0.91	0.9919	35_014_Klebsiella_pneumoniae_57_699.fa	0527A0218_Klebsiella_pneumoniae_57_55.fa	160
0.65	0.9913	0612A0306_Klebsiella_pneumoniae_58_291.fa	35_014_Klebsiella_pneumoniae_57_699.fa	160
0.91	0.9913	35_014_Klebsiella_pneumoniae_57_699.fa	0612A0306_Klebsiella_pneumoniae_58_291.fa	160
0.88	0.9911	0909A0429_Klebsiella_pneumoniae_58_33.fa	35_014_Klebsiella_pneumoniae_57_699.fa	160
0.89	0.9912	35_014_Klebsiella_pneumoniae_57_699.fa	0909A0429_Klebsiella_pneumoniae_58_33.fa	160
0.9	0.9917	1428A0823_Klebsiella_pneumoniae__476_partial.fa	35_014_Klebsiella_pneumoniae_57_699.fa	160
0.89	0.9917	35_014_Klebsiella_pneumoniae_57_699.fa	1428A0823_Klebsiella_pneumoniae__476_partial.fa	160
0.87	0.9924	1512A0821_Klebsiella_pneumoniae_58_550.fa	35_014_Klebsiella_pneumoniae_57_699.fa	160
0.93	0.9924	35_014_Klebsiella_pneumoniae_57_699.fa	1512A0821_Klebsiella_pneumoniae_58_550.fa	160
0.84	0.9933	1615A0902_Klebsiella_pneumoniae_58_198.fa	35_014_Klebsiella_pneumoniae_57_699.fa	160
0.94	0.9933	35_014_Klebsiella_pneumoniae_57_699.fa	1615A0902_Klebsiella_pneumoniae_58_198.fa	160
0.9	0.9939	31_016_Klebsiella_pneumoniae_58_447.fa	35_014_Klebsiella_pneumoniae_57_699.fa	160
0.94	0.9939	35_014_Klebsiella_pneumoniae_57_699.fa	31_016_Klebsiella_pneumoniae_58_447.fa	160
0.9	0.9907	0220A1108_Klebsiella_pneumoniae__24.fa	61_007_Klebsiella_pneumoniae_57_47.fa	160
0.9	0.9906	61_007_Klebsiella_pneumoniae_57_47.fa	0220A1108_Klebsiella_pneumoniae__24.fa	160
0.89	0.9925	0507A0129_Klebsiella_pneumoniae_55_72_partial.fa	61_007_Klebsiella_pneumoniae_57_47.fa	160
0.9	0.9925	61_007_Klebsiella_pneumoniae_57_47.fa	0507A0129_Klebsiella_pneumoniae_55_72_partial.fa	160
0.89	0.9925	0527A0218_Klebsiella_pneumoniae_57_55.fa	61_007_Klebsiella_pneumoniae_57_47.fa	160
0.9	0.9925	61_007_Klebsiella_pneumoniae_57_47.fa	0527A0218_Klebsiella_pneumoniae_57_55.fa	160
0.65	0.9911	0612A0306_Klebsiella_pneumoniae_58_291.fa	61_007_Klebsiella_pneumoniae_57_47.fa	160
0.91	0.991	61_007_Klebsiella_pneumoniae_57_47.fa	0612A0306_Klebsiella_pneumoniae_58_291.fa	160
0.88	0.9911	0909A0429_Klebsiella_pneumoniae_58_33.fa	61_007_Klebsiella_pneumoniae_57_47.fa	160
0.89	0.9911	61_007_Klebsiella_pneumoniae_57_47.fa	0909A0429_Klebsiella_pneumoniae_58_33.fa	160
0.89	0.9921	1428A0823_Klebsiella_pneumoniae__476_partial.fa	61_007_Klebsiella_pneumoniae_57_47.fa	160
0.88	0.9921	61_007_Klebsiella_pneumoniae_57_47.fa	1428A0823_Klebsiella_pneumoniae__476_partial.fa	160
0.87	0.9922	1512A0821_Klebsiella_pneumoniae_58_550.fa	61_007_Klebsiella_pneumoniae_57_47.fa	160
0.92	0.9923	61_007_Klebsiella_pneumoniae_57_47.fa	1512A0821_Klebsiella_pneumoniae_58_550.fa	160
0.85	0.9977	1615A0902_Klebsiella_pneumoniae_58_198.fa	61_007_Klebsiella_pneumoniae_57_47.fa	160
0.95	0.9977	61_007_Klebsiella_pneumoniae_57_47.fa	1615A0902_Klebsiella_pneumoniae_58_198.fa	160
0.88	0.9923	31_016_Klebsiella_pneumoniae_58_447.fa	61_007_Klebsiella_pneumoniae_57_47.fa	160
0.92	0.9923	61_007_Klebsiella_pneumoniae_57_47.fa	31_016_Klebsiella_pneumoniae_58_447.fa	160
0.88	0.9918	35_014_Klebsiella_pneumoniae_57_699.fa	61_007_Klebsiella_pneumoniae_57_47.fa	160
0.88	0.9918	61_007_Klebsiella_pneumoniae_57_47.fa	35_014_Klebsiella_pneumoniae_57_699.fa	160
0.89	0.9906	0220A1108_Klebsiella_pneumoniae__24.fa	64_021_Klebsiella_pneumoniae_57_267.fa	160
0.89	0.9906	64_021_Klebsiella_pneumoniae_57_267.fa	0220A1108_Klebsiella_pneumoniae__24.fa	160
0.89	0.9919	0507A0129_Klebsiella_pneumoniae_55_72_partial.fa	64_021_Klebsiella_pneumoniae_57_267.fa	160
0.9	0.9919	64_021_Klebsiella_pneumoniae_57_267.fa	0507A0129_Klebsiella_pneumoniae_55_72_partial.fa	160
0.89	0.9919	0527A0218_Klebsiella_pneumoniae_57_55.fa	64_021_Klebsiella_pneumoniae_57_267.fa	160
0.9	0.9919	64_021_Klebsiella_pneumoniae_57_267.fa	0527A0218_Klebsiella_pneumoniae_57_55.fa	160
0.65	0.9926	0612A0306_Klebsiella_pneumoniae_58_291.fa	64_021_Klebsiella_pneumoniae_57_267.fa	160
0.91	0.9926	64_021_Klebsiella_pneumoniae_57_267.fa	0612A0306_Klebsiella_pneumoniae_58_291.fa	160
0.88	0.9917	0909A0429_Klebsiella_pneumoniae_58_33.fa	64_021_Klebsiella_pneumoniae_57_267.fa	160
0.89	0.9918	64_021_Klebsiella_pneumoniae_57_267.fa	0909A0429_Klebsiella_pneumoniae_58_33.fa	160
0.89	0.9918	1428A0823_Klebsiella_pneumoniae__476_partial.fa	64_021_Klebsiella_pneumoniae_57_267.fa	160
0.88	0.9918	64_021_Klebsiella_pneumoniae_57_267.fa	1428A0823_Klebsiella_pneumoniae__476_partial.fa	160
0.87	0.9928	1512A0821_Klebsiella_pneumoniae_58_550.fa	64_021_Klebsiella_pneumoniae_57_267.fa	160
0.93	0.9929	64_021_Klebsiella_pneumoniae_57_267.fa	1512A0821_Klebsiella_pneumoniae_58_550.fa	160
0.84	0.9933	1615A0902_Klebsiella_pneumoniae_58_198.fa	64_021_Klebsiella_pneumoniae_57_267.fa	160
0.94	0.9933	64_021_Klebsiella_pneumoniae_57_267.fa	1615A0902_Klebsiella_pneumoniae_58_198.fa	160
0.88	0.9919	31_016_Klebsiella_pneumoniae_58_447.fa	64_021_Klebsiella_pneumoniae_57_267.fa	160
0.92	0.9919	64_021_Klebsiella_pneumoniae_57_267.fa	31_016_Klebsiella_pneumoniae_58_447.fa	160
0.9	0.9913	35_014_Klebsiella_pneumoniae_57_699.fa	64_021_Klebsiella_pneumoniae_57_267.fa	160
0.9	0.9913	64_021_Klebsiella_pneumoniae_57_267.fa	35_014_Klebsiella_pneumoniae_57_699.fa	160
0.89	0.9914	61_007_Klebsiella_pneumoniae_57_47.fa	64_021_Klebsiella_pneumoniae_57_267.fa	160
0.89	0.9914	64_021_Klebsiella_pneumoniae_57_267.fa	61_007_Klebsiella_pneumoniae_57_47.fa	160
0.88	0.9915	0220A1108_Klebsiella_pneumoniae__24.fa	65_005_Klebsiella_pneumoniae_57_2245.fa	160
0.9	0.9914	65_005_Klebsiella_pneumoniae_57_2245.fa	0220A1108_Klebsiella_pneumoniae__24.fa	160
0.94	0.9997	0507A0129_Klebsiella_pneumoniae_55_72_partial.fa	65_005_Klebsiella_pneumoniae_57_2245.fa	160
0.97	0.9997	65_005_Klebsiella_pneumoniae_57_2245.fa	0507A0129_Klebsiella_pneumoniae_55_72_partial.fa	160
0.94	0.9997	0527A0218_Klebsiella_pneumoniae_57_55.fa	65_005_Klebsiella_pneumoniae_57_2245.fa	160
0.97	0.9997	65_005_Klebsiella_pneumoniae_57_2245.fa	0527A0218_Klebsiella_pneumoniae_57_55.fa	160
0.64	0.9916	0612A0306_Klebsiella_pneumoniae_58_291.fa	65_005_Klebsiella_pneumoniae_57_2245.fa	160
0.91	0.9916	65_005_Klebsiella_pneumoniae_57_2245.fa	0612A0306_Klebsiella_pneumoniae_58_291.fa	160
0.87	0.9912	0909A0429_Klebsiella_pneumoniae_58_33.fa	65_005_Klebsiella_pneumoniae_57_2245.fa	160
0.9	0.9912	65_005_Klebsiella_pneumoniae_57_2245.fa	0909A0429_Klebsiella_pneumoniae_58_33.fa	160
0.89	0.9921	1428A0823_Klebsiella_pneumoniae__476_partial.fa	65_005_Klebsiella_pneumoniae_57_2245.fa	160
0.9	0.9921	65_005_Klebsiella_pneumoniae_57_2245.fa	1428A0823_Klebsiella_pneumoniae__476_partial.fa	160
0.86	0.9922	1512A0821_Klebsiella_pneumoniae_58_550.fa	65_005_Klebsiella_pneumoniae_57_2245.fa	160
0.94	0.9922	65_005_Klebsiella_pneumoniae_57_2245.fa	1512A0821_Klebsiella_pneumoniae_58_550.fa	160
0.83	0.9932	1615A0902_Klebsiella_pneumoniae_58_198.fa	65_005_Klebsiella_pneumoniae_57_2245.fa	160
0.95	0.9932	65_005_Klebsiella_pneumoniae_57_2245.fa	1615A0902_Klebsiella_pneumoniae_58_198.fa	160
0.88	0.9929	31_016_Klebsiella_pneumoniae_58_447.fa	65_005_Klebsiella_pneumoniae_57_2245.fa	160
0.93	0.9929	65_005_Klebsiella_pneumoniae_57_2245.fa	31_016_Klebsiella_pneumoniae_58_447.fa	160
0.89	0.9915	35_014_Klebsiella_pneumoniae_57_699.fa	65_005_Klebsiella_pneumoniae_57_2245.fa	160
0.91	0.9915	65_005_Klebsiella_pneumoniae_57_2245.fa	35_014_Klebsiella_pneumoniae_57_699.fa	160
0.89	0.992	61_007_Klebsiella_pneumoniae_57_47.fa	65_005_Klebsiella_pneumoniae_57_2245.fa	160
0.91	0.9919	65_005_Klebsiella_pneumoniae_57_2245.fa	61_007_Klebsiella_pneumoniae_57_47.fa	160
0.89	0.9916	64_021_Klebsiella_pneumoniae_57_267.fa	65_005_Klebsiella_pneumoniae_57_2245.fa	160
0.9	0.9916	65_005_Klebsiella_pneumoniae_57_2245.fa	64_021_Klebsiella_pneumoniae_57_267.fa	160
0.87	0.9911	0220A1108_Klebsiella_pneumoniae__24.fa	70_010_Klebsiella_pneumoniae_57_248.fa	160
0.9	0.9911	70_010_Klebsiella_pneumoniae_57_248.fa	0220A1108_Klebsiella_pneumoniae__24.fa	160
0.87	0.9924	0507A0129_Klebsiella_pneumoniae_55_72_partial.fa	70_010_Klebsiella_pneumoniae_57_248.fa	160
0.91	0.9924	70_010_Klebsiella_pneumoniae_57_248.fa	0507A0129_Klebsiella_pneumoniae_55_72_partial.fa	160
0.86	0.9924	0527A0218_Klebsiella_pneumoniae_57_55.fa	70_010_Klebsiella_pneumoniae_57_248.fa	160
0.91	0.9924	70_010_Klebsiella_pneumoniae_57_248.fa	0527A0218_Klebsiella_pneumoniae_57_55.fa	160
0.63	0.9914	0612A0306_Klebsiella_pneumoniae_58_291.fa	70_010_Klebsiella_pneumoniae_57_248.fa	160
0.92	0.9914	70_010_Klebsiella_pneumoniae_57_248.fa	0612A0306_Klebsiella_pneumoniae_58_291.fa	160
0.85	0.991	0909A0429_Klebsiella_pneumoniae_58_33.fa	70_010_Klebsiella_pneumoniae_57_248.fa	160
0.91	0.991	70_010_Klebsiella_pneumoniae_57_248.fa	0909A0429_Klebsiella_pneumoniae_58_33.fa	160
0.86	0.9918	1428A0823_Klebsiella_pneumoniae__476_partial.fa	70_010_Klebsiella_pneumoniae_57_248.fa	160
0.89	0.9918	70_010_Klebsiella_pneumoniae_57_248.fa	1428A0823_Klebsiella_pneumoniae__476_partial.fa	160
0.84	0.9923	1512A0821_Klebsiella_pneumoniae_58_550.fa	70_010_Klebsiella_pneumoniae_57_248.fa	160
0.94	0.9923	70_010_Klebsiella_pneumoniae_57_248.fa	1512A0821_Klebsiella_pneumoniae_58_550.fa	160
0.8	0.9933	1615A0902_Klebsiella_pneumoniae_58_198.fa	70_010_Klebsiella_pneumoniae_57_248.fa	160
0.94	0.9933	70_010_Klebsiella_pneumoniae_57_248.fa	1615A0902_Klebsiella_pneumoniae_58_198.fa	160
0.88	0.997	31_016_Klebsiella_pneumoniae_58_447.fa	70_010_Klebsiella_pneumoniae_57_248.fa	160
0.96	0.997	70_010_Klebsiella_pneumoniae_57_248.fa	31_016_Klebsiella_pneumoniae_58_447.fa	160
0.88	0.9922	35_014_Klebsiella_pneumoniae_57_699.fa	70_010_Klebsiella_pneumoniae_57_248.fa	160
0.92	0.9922	70_010_Klebsiella_pneumoniae_57_248.fa	35_014_Klebsiella_pneumoniae_57_699.fa	160
0.86	0.9917	61_007_Klebsiella_pneumoniae_57_47.fa	70_010_Klebsiella_pneumoniae_57_248.fa	160
0.91	0.9917	70_010_Klebsiella_pneumoniae_57_248.fa	61_007_Klebsiella_pneumoniae_57_47.fa	160
0.86	0.9911	64_021_Klebsiella_pneumoniae_57_267.fa	70_010_Klebsiella_pneumoniae_57_248.fa	160
0.9	0.9912	70_010_Klebsiella_pneumoniae_57_248.fa	64_021_Klebsiella_pneumoniae_57_267.fa	160
0.88	0.9918	65_005_Klebsiella_pneumoniae_57_2245.fa	70_010_Klebsiella_pneumoniae_57_248.fa	160
0.9	0.9918	70_010_Klebsiella_pneumoniae_57_248.fa	65_005_Klebsiella_pneumoniae_57_2245.fa	160
0.82	0.9907	0220A1108_Klebsiella_pneumoniae__24.fa	71_005_Klebsiella_pneumoniae_57_224.fa	160
0.9	0.9906	71_005_Klebsiella_pneumoniae_57_224.fa	0220A1108_Klebsiella_pneumoniae__24.fa	160
0.82	0.992	0507A0129_Klebsiella_pneumoniae_55_72_partial.fa	71_005_Klebsiella_pneumoniae_57_224.fa	160
0.91	0.992	71_005_Klebsiella_pneumoniae_57_224.fa	0507A0129_Klebsiella_pneumoniae_55_72_partial.fa	160
0.82	0.992	0527A0218_Klebsiella_pneumoniae_57_55.fa	71_005_Klebsiella_pneumoniae_57_224.fa	160
0.91	0.992	71_005_Klebsiella_pneumoniae_57_224.fa	0527A0218_Klebsiella_pneumoniae_57_55.fa	160
0.6	0.9907	0612A0306_Klebsiella_pneumoniae_58_291.fa	71_005_Klebsiella_pneumoniae_57_224.fa	160
0.92	0.9907	71_005_Klebsiella_pneumoniae_57_224.fa	0612A0306_Klebsiella_pneumoniae_58_291.fa	160
0.8	0.9913	0909A0429_Klebsiella_pneumoniae_58_33.fa	71_005_Klebsiella_pneumoniae_57_224.fa	160
0.89	0.9913	71_005_Klebsiella_pneumoniae_57_224.fa	0909A0429_Klebsiella_pneumoniae_58_33.fa	160
0.83	0.9912	1428A0823_Klebsiella_pneumoniae__476_partial.fa	71_005_Klebsiella_pneumoniae_57_224.fa	160
0.89	0.9912	71_005_Klebsiella_pneumoniae_57_224.fa	1428A0823_Klebsiella_pneumoniae__476_partial.fa	160
0.79	0.9924	1512A0821_Klebsiella_pneumoniae_58_550.fa	71_005_Klebsiella_pneumoniae_57_224.fa	160
0.93	0.9924	71_005_Klebsiella_pneumoniae_57_224.fa	1512A0821_Klebsiella_pneumoniae_58_550.fa	160
0.76	0.9931	1615A0902_Klebsiella_pneumoniae_58_198.fa	71_005_Klebsiella_pneumoniae_57_224.fa	160
0.94	0.9932	71_005_Klebsiella_pneumoniae_57_224.fa	1615A0902_Klebsiella_pneumoniae_58_198.fa	160
0.82	0.9923	31_016_Klebsiella_pneumoniae_58_447.fa	71_005_Klebsiella_pneumoniae_57_224.fa	160
0.93	0.9922	71_005_Klebsiella_pneumoniae_57_224.fa	31_016_Klebsiella_pneumoniae_58_447.fa	160
0.83	0.9921	35_014_Klebsiella_pneumoniae_57_699.fa	71_005_Klebsiella_pneumoniae_57_224.fa	160
0.91	0.9921	71_005_Klebsiella_pneumoniae_57_224.fa	35_014_Klebsiella_pneumoniae_57_699.fa	160
0.82	0.9909	61_007_Klebsiella_pneumoniae_57_47.fa	71_005_Klebsiella_pneumoniae_57_224.fa	160
0.9	0.9909	71_005_Klebsiella_pneumoniae_57_224.fa	61_007_Klebsiella_pneumoniae_57_47.fa	160
0.83	0.9921	64_021_Klebsiella_pneumoniae_57_267.fa	71_005_Klebsiella_pneumoniae_57_224.fa	160
0.9	0.9921	71_005_Klebsiella_pneumoniae_57_224.fa	64_021_Klebsiella_pneumoniae_57_267.fa	160
0.83	0.9917	65_005_Klebsiella_pneumoniae_57_2245.fa	71_005_Klebsiella_pneumoniae_57_224.fa	160
0.89	0.9917	71_005_Klebsiella_pneumoniae_57_224.fa	65_005_Klebsiella_pneumoniae_57_2245.fa	160
0.83	0.9917	70_010_Klebsiella_pneumoniae_57_248.fa	71_005_Klebsiella_pneumoniae_57_224.fa	160
0.87	0.9917	71_005_Klebsiella_pneumoniae_57_224.fa	70_010_Klebsiella_pneumoniae_57_248.fa	160
0.9	0.9928	0220A1108_Klebsiella_pneumoniae__24.fa	88_003_Klebsiella_pneumoniae_58_404.fa	160
0.87	0.9928	88_003_Klebsiella_pneumoniae_58_404.fa	0220A1108_Klebsiella_pneumoniae__24.fa	160
[truncated: 878,341 more chars]
