# Supplementary material for: Strain-resolved analysis of hospital rooms and infants reveals overlap between the human and room microbiome
Source: Nat Commun. 2017 Nov 27;8:1814. doi: 10.1038/s41467-017-02018-w (PMC5703836; doi:10.1038/s41467-017-02018-w)
Supplement: Supplementary file 11 — Supplementary Data 8 [file 41467_2017_2018_MOESM11_ESM.txt]

#Supplementary Data 8. dRep genome scores from the genome de-replication workflow. This table details the score of each genome.	
genome	score
0113A1018_Clostridium_difficile_31_16.fa	102.2172685
0228A1116_Clostridium_difficile__361.fa	102.438334
0307A1205_Clostridium_difficile__504.fa	102.390119
0425A0128_Peptoclostridium_difficile_29_28.fa	101.5248622
0815A0414_Clostridium_difficile__190.fa	102.3573283
1222A0725_Peptoclostridium_difficile_28_116.fa	102.3713901
1420A0815_Peptoclostridium_difficile_28_202.fa	102.2880382
1822A1027_Peptoclostridium_difficile_28_381.fa	102.3366625
38_002_Peptoclostridium_difficile_28_46.fa	102.2148519
60_010_Peptoclostridium_difficile_28_20.fa	102.1099886
64_013_Peptoclostridium_difficile_28_21.fa	102.1344995
88_017_Peptoclostridium_difficile_28_30.fa	102.2626067
NECEvent2014_2_3_Peptoclostridium_difficile_28_21.fa	102.0594133
0115A1020_Bacteroides_vulgatus_43_74.fa	102.1142643
1111A0618_Bacteroides_spp__301.fa	102.0768617
0118A1023_Citrobacter_koseri_53_430.fa	102.5472513
0124A1029_Enterococcus_faecalis_36_130.fa	100.4475684
0612A0306_Enterococcus_faecalis_37_60.fa	100.6458145
35_002_Enterococcus_faecalis_37_29.fa	100.4930359
38_012_Enterococcus_faecalis_37_118.fa	100.6045018
39_003_Enterococcus_faecalis_37_54.fa	100.6186848
61_007_Enterococcus_faecalis_37_1422.fa	100.5380891
NIHY1_11_28__Enterococcus_faecalis.contigs.fa	100.4589674
0321A1219_Enterococcus_faecalis__9.fa	90.84347974
0415A0118_Enterococcus_faecalis_38_29.fa	100.8066506
0505A0127_Enterococcus_faecalis_38_40.fa	100.4598419
0511A0202_Enterococcus_faecalis_37_56.fa	100.4598419
0514A0205_Enterococcus_faecalis_38_23.fa	100.4252399
0515A0206_Enterococcus_faecalis_37_20.fa	100.4408924
0516A0207_Enterococcus_faecalis_37_84.fa	100.5329072
0517A0208_Enterococcus_faecalis_37_253.fa	100.5911433
0518A0209_Enterococcus_faecalis_37_223.fa	100.5773012
0519A0210_Enterococcus_faecalis_37_393.fa	100.5057243
0520A0211_Enterococcus_faecalis_37_195.fa	100.5134709
0521A0212_Enterococcus_faecalis_37_88.fa	100.5170498
0522A0213_Enterococcus_faecalis_37_181.fa	100.5482224
0523A0214_Enterococcus_faecalis_37_732.fa	100.4701147
0524A0215_Enterococcus_faecalis_37_280.fa	100.5180896
0525A0216_Enterococcus_faecalis_37_334.fa	100.5399468
0526A0217_Enterococcus_faecalis_37_500.fa	100.5629475
0527A0218_Enterococcus_faecalis_37_119.fa	100.4492083
0528A0219_Enterococcus_faecalis_37_57.fa	100.4772871
0814A0413_Enterococcus_faecalis__268.fa	100.5020146
0910A0430_Enterococcus_faecalis_37_1487.fa	100.5059699
1021A0622_Enterococcus_faecalis_38_47.fa	100.5305296
1030A0701_Enterococcus_faecalis_37_7.fa	99.23813544
1213A0716_Enterococcus_faecalis_38_183.fa	100.7381243
1417A0812_Enterococcus_faecalis_37_10.fa	100.5026853
1616A0903_Enterococcus_faecalis_37_15.fa	100.5213582
1723A1010_Enterococcus_faecalis_38_8.fa	101.9891131
31_020_Enterococcus_faecalis_37_49.fa	100.4477791
60_004_Enterococcus_faecalis_38_16.fa	100.4637898
64_010_Enterococcus_faecalis_37_18.fa	100.4176902
65_007_Enterococcus_faecalis_37_10.fa	101.8778231
66_008_Enterococcus_faecalis_37_368.fa	100.5183651
88_009_Enterococcus_faecalis_38_113.fa	100.600012
93_004_Enterococcus_faecalis_38_79.fa	100.5926459
NECEvent2014_2_1_Enterococcus_faecalis_38_25.fa	100.3494827
NECEvent2014_3_4_Enterococcus_faecalis_37_352.fa	100.5701545
NECEvent2014_5_2_Enterococcus_faecalis_37_15.fa	100.2557659
NECEvent2014_6_4_Enterococcus_faecalis_38_65.fa	100.6266524
NECEvent2014_8_2_Enterococcus_faecalis_37_32.fa	100.3608487
NECEvent2014_9_1_Enterococcus_faecalis_37_534.fa	100.4275635
NIHY1_03_46__Enterococcus_faecalis.contigs.fa	100.6437706
NIHY1_14_65__Enterococcus_faecalis.contigs.fa	100.5131891
NIHY1_18_43__Enterococcus_faecalis.contigs.fa	100.4918768
NIHY1_21_44__Enterococcus_faecalis.contigs.fa	100.3720759
S2_005_002_R3_21_S2_005_002_R3.fa	79.8104064
S2_005_003_R1_35_S2_005_003_R1.fa	93.12825893
S2_009_000_R3_maxbin2.maxbin.026.fasta_S2_009_000_R3.fa	95.3105386
1813A1018_Enterococcus_faecalis_38_7.fa	99.62089961
71_014_Enterococcus_faecalis_37_16.fa	100.4396884
NIHY1_09_59__Enterococcus_faecalis.contigs.fa	100.5254706
0205A1024_Veillonella_spp__43.fa	97.89554698
1417A0812_Veillonella_sp_39_894.fa	98.26808273
0417A0120_Veillonella_sp_39_44.fa	85.92536754
0626A0320_Veillonella_sp_39_248.fa	97.9321777
0807A0406_Veillonella_sp_39_6.fa	70.22298077
1823A1028_Veillonella_sp_39_9.fa	93.46217059
35_016_Veillonella_39_38.fa	97.84965557
71_012_Veillonella_39_38.fa	97.94187921
60_007_Veillonella_39_42.fa	98.05635851
64_013_Veillonella_parvula_related_39_214.fa	98.22468267
NECEvent2014_2_9_Veillonella_parvula-rel_38_132.fa	96.81248573
66_006_Veillonella_39_54.fa	98.01646136
66_017_Veillonella_39_13.fa	102.0108633
88_015_Veillonella_39_370.fa	81.70012288
NECEvent2014_3_3_Veillonella_parvula-rel_38_390.fa	98.08516454
NECEvent2014_4_5_Veillonella_parvula-rel_38_741_partial.fa	77.84480672
NIHY1_03_48__Veillonella_parvula_rel.contigs.fa	97.89409502
NIHY1_11_24__Veillonella.contigs.fa	97.81914853
0211A1030_Staphylococcus_lugdunensis__6_partial.fa	84.67470071
1211A0714_Staphylococcus_lugdunensis_34_7.fa	94.68908353
0211A1030_Veillonella_spp__1437.fa	98.04515564
0317A1215_Veillonella_spp__673.fa	98.06104536
0419A0122_Veillonella_sp_39_98.fa	88.84312605
0826A0425_Veillonella_spp__8.fa	97.63796449
1224A0727_Veillonella_sp_39_236.fa	102.4100547
38_004_Veillonella_39_32.fa	90.52745305
88_003_Veillonella_39_127.fa	92.25904708
NECEvent2014_4_4_Veillonella_38_569.fa	102.304065
NECEvent2014_6_6_Veillonella_atypica-rel_39_925.fa	97.83961667
NECEvent2014_7_3_Veillonella_atypica-rel_39_158.fa	102.0656649
NIHY1_23_135__Veillonella.contigs.fa	89.13654941
0212A1031_Clostridium_sordellii__48.fa	98.02139049
0417A0120_Clostridium_sordellii_28_17.fa	98.02129655
NECEvent2014_5_7_Peptoclostridium_sordelli-rel_28_6.fa	81.80545281
0218A1106_Corynebacterium_spp__59_partial.fa	85.73069044
0908A0428_Corynebacterium_spp_59_468.fa	93.72000932
70_002_Corynebacterium_sp._KPL1821_59_116.fa	93.66671221
0522W_Corynebacterium_59_9.fna	83.76554728
NIHY1_14_70__Corynebacterium.contigs.fa	93.46458304
0220A1108_Klebsiella_pneumoniae__24.fa	102.137102
0507A0129_Klebsiella_pneumoniae_55_72_partial.fa	91.06237323
0527A0218_Klebsiella_pneumoniae_57_55.fa	89.3360601
0612A0306_Klebsiella_pneumoniae_58_291.fa	95.76948716
0909A0429_Klebsiella_pneumoniae_58_33.fa	95.61225028
1428A0823_Klebsiella_pneumoniae__476_partial.fa	96.64205853
1512A0821_Klebsiella_pneumoniae_58_550.fa	102.4464311
1615A0902_Klebsiella_pneumoniae_58_198.fa	82.00372142
31_016_Klebsiella_pneumoniae_58_447.fa	102.498597
35_014_Klebsiella_pneumoniae_57_699.fa	92.37810169
61_007_Klebsiella_pneumoniae_57_47.fa	102.1398791
64_021_Klebsiella_pneumoniae_57_267.fa	100.6976772
65_005_Klebsiella_pneumoniae_57_2245.fa	100.5464536
70_010_Klebsiella_pneumoniae_57_248.fa	101.9582007
71_005_Klebsiella_pneumoniae_57_224.fa	95.14903333
88_003_Klebsiella_pneumoniae_58_404.fa	102.5357109
93_010_Klebsiella_pneumoniae_57_401.fa	102.4900722
NECEvent2014_5_6_Klebsiella_pneumoniae_57_39_partial.fa	82.43189756
NIHY1_08_33__Klebsiella_pneumoniae.contigs.fa	95.53982871
NIHY1_23_108__Klebsiella_pneumoniae.contigs.fa	100.1223778
S2_009_000_R2_maxbin2.maxbin.018.fasta_S2_009_000_R2.fa	86.44785437
S2_012_000_R2_abawaca.132.fasta_S2_012_000_R2.fa	41.29171275
NECEvent2014_4_5_Klebsiella_pneumoniae-rel_55_15.fa	102.0998227
NECEvent2014_8_6_Klebsiella_pneumoniae-rel_57_348_partial.fa	84.34851677
0224A1112_Enterobacter_spp__16_partial.fa	88.3109076
0817A0416_Enterobacter_cloacae__6.fa	96.56993156
1217A0720_Enterobacter_sp_56_182.fa	102.2322969
NIHY1_17_38__Enterobacter.contigs.fa	100.5271399
1419A0814_Enterobacter_sp_55_241.fa	102.3732282
1628A0915_Enterobacter_sp_56_95.fa	87.40685183
66_008_Enterobacter_56_149.fa	102.3610865
NECEvent2014_8_1_Enterobacter_rel_to_cloacae_54_482_partial.fa	95.28474716
69_010_Enterobacter_sp._35699-related_55_343.fa	97.86689136
70_002_Enterobacter_sp._35699-related_55_138.fa	102.2053043
NECEvent2014_2_4_Enterobacter_cloacae_55_663.fa	102.3119759
NECEvent2014_5_7_Enterobacter_cloacae_rel_MGH25_55_278_partial.fa	84.24976584
NECEvent2014_6_5_Enterobacter_cloacae_rel_55_56_partial.fa	85.76573848
0224A1112_Staphylococcus_aureus__21.fa	100.5379634
0308A1206_Staphylococcus_aureus__843.fa	100.6084179
1215A0718_Staphylococcus_aureus_33_308.fa	100.5379634
S2_003_000_R3_4_S2_003_000_R3.fa	100.330802
S2_012_000_R3_7_S2_012_000_R3.fa	96.20747576
1418A0813_Staphylococcus_aureus_33_122.fa	100.3964071
NIHY1_19_49__Staphylococcus_aureus.contigs.fa	100.3751451
NIHY1_21_45__Staphylococcus_aureus.contigs.fa	100.3553629
NIHY1_23_134__Staphylococcus_aureus.contigs.fa	100.242888
0226A1114_Streptococcus_spp__23.fa	102.1549641
0305A1203_Streptococcus_mitis__17_partial.fa	102.1184071
0227A1115_Clostridium_perfringens__436.fa	100.2089375
64_021_Clostridium_perfringens_29_11.fa	93.15223543
0307A1205_Clostridium_perfringens__342.fa	93.84164613
1121A0628_Clostridium_perfringens__14.fa	102.3806857
NECEvent2014_5_7_Clostridium_perfringens_28_149.fa	102.1268023
NIHY1_23_103__Clostridium_perfringens.contigs.fa	92.08212084
0407A0110_Clostridium_perfringens__351.fa	93.73830566
0420A0123_Clostridium_perfringens_28_38.fa	93.73797162
0427A0130_Clostridium_perfringens_28_10.fa	82.68798517
0518A0209_Clostridium_perfringens_28_13.fa	102.1828843
0519A0210_Clostridium_perfringens_28_5.fa	72.06982508
0520A0211_Clostridium_perfringens_28_5.fa	80.85440595
0521A0212_Clostridium_perfringens_28_11.fa	100.4541524
0522A0213_Clostridium_perfringens_28_249.fa	102.3377196
0523A0214_Clostridium_perfringens_28_241.fa	102.3766076
0524A0215_Clostridium_perfringens_28_84.fa	102.3377196
0525A0216_Clostridium_perfringens_28_27.fa	102.3377196
0526A0217_Clostridium_perfringens_28_13.fa	102.1320664
0527A0218_Clostridium_perfringens_28_51.fa	102.3381822
0528A0219_Clostridium_perfringens_28_18.fa	102.3377196
0908A0428_Clostridium_perfringens_28_18.fa	102.2956158
0620A0314_Clostridium_perfringens_28_22.fa	93.73153464
0827A0426_Clostridium_perfringens__151.fa	93.73772419
1030A0701_Clostridium_perfringens_28_13.fa	93.67889792
1224A0727_Clostridium_perfringens_28_201.fa	93.69100326
1419A0814_Clostridium_perfringens_28_50.fa	93.73146859
NECEvent2014_6_7_Clostridium_perfringens_28_32.fa	93.5267417
35_024_Clostridium_perfringens_28_29.fa	84.88199547
38_002_Clostridium_perfringens_28_54.fa	93.58629953
60_010_Clostridium_perfringens_28_9.fa	91.43189534
66_004_Clostridium_perfringens_28_55.fa	93.5438337
66_008_Clostridium_perfringens_28_174.fa	102.1263416
66_020_Clostridium_perfringens_28_8.fa	87.55906775
93_010_Clostridium_perfringens_28_86.fa	93.47976856
NECEvent2014_4_1_Clostridium_perfringens_28_318.fa	93.67392426
NECEvent2014_8_3_Clostridium_perfringens_28_18.fa	93.31650977
NIHY1_18_44__Clostridium_perfringens.contigs.fa	93.56744793
0227A1115_Haemophilus_spp__21.fa	102.4085016
0315A1213_Haemophilus_spp__23.fa	102.4644206
0410A0113_Haemophilus_spp__10.fa	102.0028476
NIHY1_19_50__Haemophilus_parainfluenzae.contigs.fa	102.0752861
NIHY1_21_43__Haemophilus_parainfluenzae.contigs.fa	93.31196523
NIHY1_23_126__Haemophilus_parainfluenzae.contigs.fa	102.0791662
1022A0623_Haemophilus_sp_39_48.fa	102.5020682
38_006_Haemophilus_parainfluenzae_39_14.fa	102.1581949
38_010_Haemophilus_parainfluenzae_39_630.fa	98.61259419
61_013_Haemophilus_parainfluenzae_related_39_7.fa	93.1247392
93_004_Haemophilus_parainfluenzae_39_44.fa	102.4318042
NECEvent2014_5_7_Haemophilus_parainfluenzae-rel_39_109.fa	102.1454623
NIHY1_09_195__Haemophilus_parainfluenzae.contigs.fa	102.3596946
0227A1115_Staphylococcus_epidermidis__78.fa	100.3657649
0320A1218_Staphylococcus_epidermidis__37.fa	100.6046674
0412A0115_Staphylococcus_epidermidis__117.fa	100.1846452
0614A0308_Staphylococcus_sp_32_10.fa	84.9723634
0810A0409_Staphylococcus_epidermidis__570.fa	100.5950715
1216A0719_Staphylococcus_epidermidis_32_16.fa	99.17425294
1410A0805_Staphylococcus_epidermidis_32_27.fa	100.515014
1509A0818_Staphylococcus_sp_32_185.fa	100.6065532
1607A0825_Staphylococcus_sp_32_28.fa	100.5753819
1708A0925_Staphylococcus_sp_32_5.fa	79.1993768
1810A1015_Staphylococcus_sp_32_14.fa	69.55028138
35_006_Staphylococcus_epidermidis_32_23.fa	100.4947227
38_006_Staphylococcus_epidermidis_32_27.fa	100.4556662
39_004_Staphylococcus_epidermidis_32_69.fa	91.65206854
60_002_Staphylococcus_epidermidis_32_10.fa	101.8120379
61_007_Staphylococcus_epidermidis_32_15.fa	100.4659586
64_003_Staphylococcus_epidermidis_32_33.fa	100.5751087
70_007_Staphylococcus_epidermidis_32_52.fa	100.5865031
93_009_Staphylococcus_epidermidis_32_326.fa	96.17145899
NECEvent2014_3_6_Staphylococcus_epidermidis_32_14.fa	99.85291441
NECEvent2014_4_1_Staphylococcus_epidermidis_32_27.fa	99.95209786
NECEvent2014_6_4_Staphylococcus_epidermidis_31_30.fa	100.2577958
NECEvent2014_9_2_Staphylococcus_epidermidis_32_131.fa	100.1559858
NIHY1_08_38__Staphylococcus_epidermidis.contigs.fa	90.50737417
NIHY1_09_75__Staphylococcus_epidermidis.contigs.fa	99.98807052
NIHY1_11_25__Staphylococcus_epidermidis.contigs.fa	92.09104919
NIHY1_14_99__Staphylococcus_epidermidis.contigs.fa	100.1400797
NIHY1_18_91__Staphylococcus_epidermidis.contigs.fa	91.82783852
S2_005_002_R1_49_S2_005_002_R1.fa	53.75035532
S2_009_000_R3_maxbin2.maxbin.013.fasta_S2_009_000_R3.fa	73.18357956
S2_018_000_R1_maxbin2.maxbin.012.fasta_S2_018_000_R1.fa	56.67333864
S2_018_000_R3_abawaca.59.fasta_S2_018_000_R3.fa	39.77239376
31_007_Staphylococcus_epidermidis_32_7.fa	85.97931739
66_015_Staphylococcus_epidermidis_32_26.fa	100.4401666
69_002_Staphylococcus_epidermidis_32_11.fa	100.246693
71_003_Staphylococcus_epidermidis_32_25.fa	100.5070182
71_016_Staphylococcus_epidermidis_33_7.fa	42.27542668
NIHY1_23_137__Staphylococcus_epidermidis.contigs.fa	88.19450394
S2_005_003_R3_56_S2_005_003_R3.fa	52.90316793
0228A1116_Clostridium_spp__17.fa	98.65486471
0228A1116_Haemophilus_spp__39.fa	102.0923031
0307A1205_Streptococcus_agalactiae__156.fa	102.4153841
0505A0127_Streptococcus_agalactiae_35_1.2k.fa	102.0852922
0506A0128_Streptococcus_agalactiae_35_940.fa	102.1029539
1806A1011_Streptococcus_agalactiae_35_88.fa	102.4780914
31_018_Streptococcus_agalactiae_35_28.fa	102.2434277
35_010_Streptococcus_agalactiae_35_37.fa	102.401947
88_014_Streptococcus_agalactiae_35_5.fa	78.96687868
NIHY1_09_63__Streptococcus_agalactiae.contigs.fa	93.56869968
0308A1206_Staphylococcus_warneri__297_partial.fa	98.01214992
70_002_Staphylococcus_warneri-related_33_143.fa	97.6459884
0406A0109_Streptococcus_spp__66.fa	102.1021278
0407A0110_Streptococcus_spp__8.fa	97.41147493
0820A0419_Streptococcus_spp__32.fa	102.2273767
1030A0701_Streptococcus_sp_40_10.fa	98.61154998
39_002_Streptococcus_salivarius-related_39_42.fa	102.2683676
39_003_Streptococcus_40_6.fa	71.82346846
60_011_Streptococcus_vestibularis-related_41_7.fa	72.41501731
64_009_Streptococcus_vestibularis-related_40_9.fa	70.95591602
NECEvent2014_2_2_Streptococcus_salivarius-rel_39_8.fa	93.2027064
NECEvent2014_8_4_Streptococcus_HSISS3-rel_41_5.fa	27.29018482
S2_003_000_R3_44_S2_003_000_R3.fa	64.43976122
S2_012_000_R3_abawaca.63.fasta_S2_012_000_R3.fa	78.62006316
0412A0115_Clostridium_spp__6.fa	82.41415243
1617A0904_Clostridium_7243FAA_28_9.fa	95.63498737
NECEvent2014_6_6_Clostridium_7_2_43FAA_28_19.fa	100.1527326
0412A0115_Propionibacterium_spp__6.fa	87.37962632
0516A0207_Propionibacterium_63_27.fa	100.1846115
0518A0209_Propionibacterium_spp_63_19.fa	102.3122493
0519A0210_Propionibacterium_63_25.fa	102.3064078
0520A0211_Propionibacterium_63_13.fa	102.2542783
0521A0212_Propionibacterium_63_25.fa	102.3064078
0522A0213_Propionibacterium_63_23.fa	102.280491
0524A0215_Propionibacterium_63_126.fa	102.3105206
0525A0216_Propionibacterium_63_91.fa	102.3109982
0526A0217_Propionibacterium_63_381.fa	102.2583007
0527A0218_Propionibacterium_63_28.fa	102.280491
0528A0219_Propionibacterium_63_24.fa	102.280491
0826A0425_Propionibacterium_spp__27.fa	102.3101982
1417A0812_Propionibacterium_sp_63_10.fa	98.66058971
35_020_Propionibacterium_63_20.fa	100.5708952
71_006_Propionibacterium_63_31.fa	102.383173
NECEvent2014_5_6_Propionibacterium_HGH0353-rel_64_7.fa	94.88695772
NIHY1_18_86__Propionibacterium.contigs.fa	97.88973906
NIHY1_19_47__Propionibacterium.contigs.fa	102.3186848
S2_005_002_R3_32_S2_005_002_R3.fa	98.43120215
1413A0808_Propionibacterium_sp_63_8.fa	12.04527874
65_029_Propionibacterium_63_23.fa	102.2803478
NECEvent2014_4_1_Propionibacterium_63_26.fa	101.444902
NIHY1_11_30__Propionibacterium.contigs.fa	97.81527147
38_015_Propionibacterium_63_53.fa	102.4763212
39_001_Actinobacteria_63_42.fa	102.6207259
70_011_Propionibacterium_64_26.fa	102.0384294
64_018_Propionibacterium_63_42.fa	102.3527309
66_014_Propionibacterium_63_40.fa	102.3025393
69_008_Propionibacterium_63_41.fa	102.3304564
70_007_Propionibacterium_63_44.fa	102.1772943
0414A0117_Klebsiella_megabin_56_92.fa	95.22936652
1722A1009_Klebsiella_oxytoca_56_256.fa	91.88263671
S2_009_000_R3_maxbin2.maxbin.006.fasta_S2_009_000_R3.fa	69.86466848
S2_012_000_R1_maxbin2.maxbin.007.fasta_S2_012_000_R1.fa	85.08715234
0427A0130_Klebsiella_oxytoca_56_74.fa	100.8891745
1820A1025_Klebsiella_oxytoca_56_18.fa	88.17509344
0613A0307_Klebsiella_sp_56_92.fa	79.68768744
1421A0816_Klebsiella_oxytoca_55_20.fa	79.95945991
1008A0609_Klebsiella_oxytoca_56_986.fa	102.3709459
NECEvent2014_1_2_Klebsiella_oxytoc-rel_55_317.fa	102.1530731
NIHY1_09_61__Klebsiella_oxytoca.contigs.fa	101.1555529
1618A0905_Klebsiella_oxytoca_55_46.fa	81.16999065
NIHY1_18_42__Klebsiella_oxytoca.contigs.fa	84.70495256
NIHY1_19_63__Klebsiella_oxytoca_II.contigs.fa	94.75769886
NIHY1_23_101__Klebsiella_oxytoca.contigs.fa	92.91327009
0417A0120_Clostridium_sp_30_158.fa	-22.46555564
0426A0129_Clostridium_sp_30_658.fa	100.7672628
1023A0624_Clostridium_sp_30_29.fa	100.6517196
60_010_Clostridium_paraputrificum_30_37.fa	100.5925121
64_009_Clostridium_paraputrificum_30_40.fa	100.5226832
66_006_Clostridium__paraputrificum_30_389.fa	100.6079244
88_014_Clostridium_paraputrificum_30_60.fa	100.5881957
NECEvent2014_2_8_Clostridium_paraputrificum_30_21.fa	100.4047337
NECEvent2014_5_1_Clostridium_paraputrificum_30_65.fa	100.5318068
NECEvent2014_6_3_Clostridium_paraputrificum_29_53.fa	100.5587115
NECEvent2014_8_5_Clostridium_paraputrificum_29_42.fa	100.4890263
NIHY1_19_60__Clostridium_II.contigs.fa	100.3860805
1426A0821_Clostridium_spp__110.fa	100.5582779
38_002_Clostridium_30_60.fa	100.5419382
39_006_Clostridium_paraputrificum_30_69.fa	100.526743
NIHY1_09_64__Clostridium.contigs.fa	100.4119955
NIHY1_14_71__Clostridium.contigs.fa	100.3195725
0417A0120_Pseudomonas_aeruginosa_66_64.fa	100.7641013
0511A0202_Pseudomonas_aeruginosa_65_16.fa	100.459709
0514A0205_Pseudomonas_aeruginosa_65_48.fa	100.5729446
0814A0413_Pseudomonas_aeruginosa__244.fa	100.7641013
61_008_Pseudomonas_aeruginosa_66_38.fa	100.6550883
65_007_Pseudomonas_aeruginosa_66_63.fa	100.6261502
NECEvent2014_3_6_Pseudomonas_aeruginosa_65_49.fa	100.4637246
NIHY1_04_48__Pseudomonas_aeruginosa.contigs.fa	100.7110538
NIHY1_14_298__Pseudomonas_aeruginosa.contigs.fa	100.6198366
S2_005_003_R1_maxbin2.maxbin.013.fasta_S2_005_003_R1.fa	100.1502208
S2_005_003_R3_maxbin2.maxbin.012.fasta_S2_005_003_R3.fa	99.76284128
1419A0814_Pseudomonas_aeruginosa_67_24.fa	100.7254842
60_002_Pseudomonas_aeruginosa_66_7.fa	67.66061831
NECEvent2014_5_7_Pseudomonas_aeruginosa_66_6.fa	81.04412461
NIHY1_08_41__Pseudomonas_aeruginosa.contigs.fa	100.3191138
S2_003_000_R2_107_S2_003_000_R2.fa	85.48165608
S2_005_001_R2_43_S2_005_001_R2.fa	96.83211438
S2_009_000_R2_47_S2_009_000_R2.fa	97.12148943
0420A0123_Escherichia_coli_51_124.fa	95.99233152
0514A0205_Escherichia_coli_51_630_partial.fa	93.40346099
0516A0207_Escherichia_coli_50_377.fa	94.65568322
0519A0210_Escherichia_coli_51_343.fa	92.99424524
0527A0218_Escherichia_coli_51_258.fa	92.94424524
0528Y_Escherichia_coli_51_14.fna	102.1390108
1017A0618_Escherichia_coli_51_326.fa	95.86831673
1107A0614_Escherichia_coli__97.fa	102.3247064
1707A0924_Escherichia_coli_51_446.fa	102.4533937
1811A1016_Escherichia_coli_51_728.fa	102.2456458
35_014_Escherichia_coli_51_67.fa	81.62051154
60_008_Escherichia_coli_51_282.fa	102.1408234
NIHY1_23_111__Escherichia_coli.contigs.fa	85.65057537
S2_005_003_R1_maxbin2.maxbin.021.fasta_S2_005_003_R1.fa	96.70569305
0618A0312_Escherichia_coli_51_781.fa	102.1913416
69_008_Escherichia_coli_51_138.fa	86.72757505
NECEvent2014_10_1_Escherichia_coli_52_196.fa	102.0688195
NIHY1_08_40__Escherichia_coli.contigs.fa	102.222202
NIHY1_19_132__Escherichia_coli.contigs.fa	95.99381973
1030A0701_Escherichia_coli_50_91.fa	87.77321875
1121A0628_Escherichia_coli__54.fa	77.55903367
35_024_Escherichia_coli_51_435.fa	99.78263701
71_012_Escherichia_coli_51_665.fa	96.78166378
NIHY1_03_57__Escherichia_coli.contigs.fa	102.2428536
1227A0730_Escherichia_coli_51_8.fa	101.910429
65_019_Escherichia_coli_51_346.fa	89.9757541
NIHY1_14_79__Escherichia_coli.contigs.fa	102.1672168
S2_005_001_R3_maxbin2.maxbin.006.fasta_S2_005_001_R3.fa	101.6335859
0423A0126_Eggerthella_sp_65_6.fa	78.21969343
31_018_Eggerthella_64_20.fa	91.9090166
NECEvent2014_5_8_Eggerthella_1_3_5FAA-rel_64_6.fa	80.26224412
35_020_Eggerthella_64_6.fa	68.75818686
70_011_Eggerthella_64_60.fa	92.21091089
NECEvent2014_4_4_Eggerthella_1_3_56FAA-rel_64_6_partial.fa	41.53232814
NIHY1_23_120__Eggerthella.contigs.fa	91.93653552
0426A0129_Streptococcus_sp_37_9.fa	101.9417171
NIHY1_03_52__Streptococcus_lutetiensis.contigs.fa	100.5004545
0505A0127_Ureaplasma_parvum_25_44.fa	94.33024174
0514Y_Staphylococcus_sp__M0480_31_3.fna	73.68414344
0910A0430_Staphylococcus_spp_31_21.fa	87.0451988
NIHY1_04_42__Staphylococcus_sp_M0480.contigs.fa	100.2777957
S2_009_000_R3_abawaca.72.fasta_S2_009_000_R3.fa	43.97883527
S2_018_000_R3_maxbin2.maxbin.022.fasta_S2_018_000_R3.fa	37.73638479
S2_012_000_R3_abawaca.106.fasta_S2_012_000_R3.fa	-27.12605665
0527A0218_Serratia_marcescens_60_106.fa	100.5432989
35_006_Serratia_marcescens-related_60_25.fa	95.83481788
NIHY1_14_66__Serratia_marcescens.contigs.fa	100.8599279
S2_005_003_R1_31_S2_005_003_R1.fa	101.870877
0528Y_Rothia_mucilaginosa_59_11.fna	100.7153745
S2_012_000_R3_28_S2_012_000_R3.fa	58.62877811
0609A0303_Pantoea_sp_59_26.fa	92.8913979
39_001_Pantoea_59_18.fa	98.56202232
0612A0306_Streptococcus_sp_37_19.fa	102.2352273
0626A0320_Blautia_CAG37_48_18.fa	91.75993156
0814A0413_Aeromonas_hydrophila__145.fa	102.2447472
S2_003_000_R2_maxbin2.maxbin.007.fasta_S2_003_000_R2.fa	102.0021607
S2_005_001_R1_maxbin2.maxbin.009.fasta_S2_005_001_R1.fa	100.4105362
S2_005_001_R2_abawaca.17.fasta_S2_005_001_R2.fa	102.101067
S2_005_002_R1_abawaca.5.fasta_S2_005_002_R1.fa	94.20877901
S2_005_002_R2_maxbin2.maxbin.007.fasta_S2_005_002_R2.fa	102.0081823
S2_005_003_R1_62_S2_005_003_R1.fa	62.85378389
S2_009_000_R2_abawaca.79.fasta_S2_009_000_R2.fa	97.47825893
S2_012_000_R2_maxbin2.maxbin.005.fasta_S2_012_000_R2.fa	102.050822
1225A0728_Aeromonas_sp_61_23.fa	102.4349882
1809A1014_Aeromonas_sp_62_12.fa	102.143026
S2_003_000_R3_79_S2_003_000_R3.fa	102.0609768
0815A0414_Propionibacterium_sp.KPL1844__40.fa	97.09139159
S2_012_000_R1_abawaca.30.fasta_S2_012_000_R1.fa	52.31095863
0821A0420_Clostridium_spp__9.fa	91.58511626
0823A0422_Citrobacter_freundii__316_partial.fa	88.38932831
0914A0504_Citrobacter_spp_52_208.fa	87.56757799
1711A0928_Enterobacteriales_sp_52_220.fa	87.13085135
0918A0508_Citrobacter_spp_52_371.fa	92.43309504
1628A0915_Citrobacter_freundii_52_189.fa	86.19802656
38_005_Citrobacter_freundii-related_52_281.fa	102.3872548
39_003_Citrobacter_52_104.fa	95.84949377
NECEvent2014_6_7_Citrobacter_freundii-rel_52_48_partial.fa	81.41792222
S2_006_000_R2_maxbin2.maxbin.024.fasta_S2_006_000_R2.fa	52.13074393
61_010_Citrobacter_52_211.fa	102.5930542
64_003_Citrobacter_freundii-related_52_820.fa	98.9987287
NECEvent2014_3_6_Citrobacter_KTE32-rel_52_220.fa	102.5257596
0823A0422_Citrobacter_spp__81_partial.fa	77.65074707
0824A0423_Actinomyces_spp__381.fa	102.4663155
70_011_Actinomyces_59_136.fa	102.5226184
NECEvent2014_4_3_Actinomyces_59_538.fa	102.4501972
NIHY1_03_41__Actinomyces.contigs.fa	101.8741716
0826A0425_Clostridium_butyricum__71.fa	100.5230664
1022A0623_Clostridium_sp_28_643.fa	100.6798529
1227A0730_Clostridium_sp_28_345.fa	100.6835814
NECEvent2014_3_1_Clostridium_butyricum_28_8.fa	100.151284
NECEvent2014_4_2_Clostridium_butyricum_28_558.fa	100.4641806
NECEvent2014_5_8_Clostridium_butyricum_28_22.fa	96.94147523
NECEvent2014_6_7_Clostridium_butyricum_28_125.fa	100.4904645
NECEvent2014_8_3_Clostridium_butyricum_28_57.fa	100.4641713
38_015_Clostridium_30_9.fa	77.3837889
39_003_Clostridium_butyricum-related_29_11.fa	100.1636522
0905A0425_Helicobacter_spp_38_14.fa	97.15197582
1018A0619_Anaerococcus_vaginalis_29_53.fa	100.8191795
1423A0818_Anaerococcus_vaginalis_29_24.fa	100.564687
38_002_Anaerococcus_vaginalis_29_15.fa	100.3627854
64_010_Anaerococcus_vaginalis_29_38.fa	100.6066159
65_003_Anaerococcus_vaginalis-related_29_127.fa	100.288621
70_011_Anaerococcus_vaginalis_29_60.fa	100.4110831
70_015_Anaerococcus_vaginalis_29_15.fa	91.55552402
88_014_Anaerococcus_vaginalis_29_41.fa	100.6698487
NECEvent2014_4_3_Anaerococcus_vaginalis_rel_29_20.fa	100.3901064
NECEvent2014_8_5_Anaerococcus_vaginalis-rel_30_8.fa	76.90540973
1018A0619_Veillonella_39_109.fa	98.13565217
NECEvent2014_1_5_Veillonella_dispar-rel_39_197.fa	97.94769584
31_011_Veillonella_39_88.fa	98.1262339
35_023_Veillonella_39_51.fa	98.03044696
38_012_Veillonella_39_429.fa	98.02260794
65_003_Veillonella_oral_taxon_158_39_45.fa	96.15292202
NECEvent2014_2_3_Veillonella_DORA_A_3_16_22-rel_38_199.fa	97.94496518
NECEvent2014_5_8_Veillonella_oral_taxon_158-rel_39_297.fa	102.2748081
NIHY1_04_38__Veillonella.contigs.fa	89.51649043
NIHY1_19_59__Veillonella_sp_oral_taxon_158_rel.contigs.fa	97.87403555
1023A0624_Clostridiales_sp_40_79.fa	91.81770175
1024A0625_Akkermansia_sp_57_239.fa	102.4801402
1030A0701_Clostridiales_sp_48_49.fa	91.79713206
1107A0614_Bacteroides_spp__14.fa	98.60302742
1107A0614_Parabacteroides_spp__69.fa	102.2718602
1112A0619_Bacteroides_spp.__166_partial.fa	80.39349899
1113A0620_Bacteroides_spp__480_partial.fa	101.4149612
1122A0629_Bacteroides_fragilis_44_353.fa	102.3522769
1122A0629_Streptococcus_anginosus_39_26.fa	93.61910499
NECEvent2014_3_3_Streptococcus_anginosus-rel_39_7.fa	91.50534799
1124A0701_Bifidobacterium_bifidum__21.fa	102.451488
35_018_Bifidobacterium_bifidum_63_424.fa	102.5734205
71_014_Bifidobacterium_bifidum_63_594.fa	101.2461988
1126A0703_Bacteroides_caccae_42_35.fa	81.12785025
NIHY1_08_32__Bacteroides.contigs.fa	102.3352482
NIHY1_19_130__Bacteroides.contigs.fa	102.2786393
NIHY1_23_113__Bacteroides.contigs.fa	93.32111734
1126A0703_Bacteroides_sp_46_20.fa	84.81295937
1210A0713_Pseudomonas_sp_62_6.fa	95.36203829
1212A0715_Streptococcus_parasanguinis_42_201.fa	102.4793512
38_014_Streptococcus_parasanguinis_42_67.fa	102.0819979
39_007_Streptococcus_parasanguinis_42_66.fa	102.4729681
NECEvent2014_5_7_Streptococcus_parasanguinis-rel_42_7.fa	75.92878957
1226A0729_Acinetobacter_baumannii_39_11.fa	101.8563249
39_009_Acinetobacter_baumannii_39_15.fa	101.8144498
1407A0802_Pseudomonas_spp_63_14.fa	100.1042288
1415A0810_Enterobacteriales_spp_49_566.fa	102.4276965
1417A0812_Actinomyces_urogenitalis_69_55.fa	100.7158448
35_020_Actinomyces_urogenitalis_69_15.fa	100.4854223
66_020_Actinomyces_urogenitalis_69_28.fa	100.6622039
1417A0812_Finegoldia_magna_32_15.fa	100.4506183
1619A0906_Finegoldia_magna_32_24.fa	100.6926319
1714A1001_Finegoldia_magna_32_10.fa	98.68350368
38_010_Finegoldia_magna_32_24.fa	100.4400835
39_001_Finegoldia_magna_32_21.fa	99.99784257
65_029_Finegoldia_magna_32_13.fa	100.7370212
66_019_Finegoldia_magna-related_32_18.fa	100.3617447
69_008_Finegoldia_magna-related_32_18.fa	98.4642655
70_011_Finegoldia_magna_32_22.fa	100.4487895
71_007_Finegoldia_magna_32_11.fa	101.0036082
88_007_Finegoldia_magna_32_19.fa	100.4697343
88_015_Finegoldia_magna_32_8.fa	83.19043446
88_017_Finegoldia_magna_32_11.fa	89.04189757
NECEvent2014_2_1_Finegoldia_magna_32_19.fa	100.4307537
NECEvent2014_5_6_Finegoldia_magna_31_11.fa	100.5293344
NECEvent2014_8_5_Finegoldia_magna_32_9.fa	92.26313716
NIHY1_14_80__Finegoldia_magna.contigs.fa	92.25246821
NIHY1_18_39__Finegoldia_magna.contigs.fa	95.05597809
1417A0812_Peptoniphilus_harei_35_12.fa	100.5926099
38_002_Peptoniphilus_harei_34_30.fa	98.67942635
65_029_Peptoniphilus_harei_related_34_12.fa	87.20760667
71_013_Peptoniphilus_harei_34_8.fa	96.64597541
NECEvent2014_2_2_Peptoniphilus_harei-rel_34_8.fa	96.40755749
1421A0816_Haemophilus_haemolyticus_38_21.fa	102.4211767
1505A0814_Sneathia_sp_27_442.fa	99.07262627
1509A0818_Mycoplasma_hominis_27_34.fa	96.24265356
1618A0905_Providencia_sp_40_19.fa	93.73055124
1625A0912_Actinomyces_turicensis_57_14.fa	102.2640404
1625A0912_Propionibacterium_sp_64_5.fa	-9.524392676
1627A0914_Varibaculum_cambriense_53_10.fa	102.0567544
64_009_Varibaculum_cambriense_53_16.fa	102.3685526
1628A0915_Clostridium_MSTE9_45_52.fa	90.41106677
1727A1014_Varibaculum_cambriense_53_18.fa	102.5278955
65_003_Varibaculum_cambriense_53_25.fa	102.4211923
NIHY1_03_38__Varibaculum_cambriense.contigs.fa	102.4431805
1806A1011_Lactococcus_lactis_36_56.fa	101.9840312
1821A1026_Prevotella_bivia_40_11.fa	102.0018164
71_014_Prevotella_40_8.fa	95.73928687
31_013_Anaerococcus_30_18.fa	96.03277212
35_016_Atopobium_minutum_49_6.fa	88.31181399
71_012_Atopobium_minutum_49_6.fa	80.14327428
NECEvent2014_3_5_Atopobium_minutum-rel_49_9.fa	99.41154241
35_016_Bifidobacterium_sp._MSTE12-related_58_8.fa	93.33747237
71_014_Bifidobacterium_sp._MSTE12_58_20.fa	92.395765
NECEvent2014_3_4_Bifidobacterium_MSTE12-rel_58_13.fa	101.9383398
35_016_Clostridiales_35_18.fa	102.1439344
38_002_Peptostreptococcus_36_37.fa	100.3963583
39_006_Peptostreptococcus_36_23.fa	100.398621
65_003_Peptostreptococcus_anaerobius_36_11.fa	101.9848477
71_012_Clostridia_36_18.fa	102.1171827
NECEvent2014_4_2_Peptostreptococcus_anaerobius_CAG621-rel_36_16.fa	102.1006166
NIHY1_23_130__Peptostreptococcus_rel.contigs.fa	100.4101907
35_023_Intestinibacter_bartlettii-related_29_15.fa	97.86095449
38_005_Enterococcus_casseliflavus_43_46.fa	100.4840097
38_005_Enterococcus_faecium_38_15.fa	100.4805796
39_003_Enterococcus_faecium_38_92.fa	100.4727585
60_007_Enterococcus_faecium_38_19.fa	100.4243481
NECEvent2014_2_8_Enterococcus_faecium_38_11.fa	100.3573337
NIHY1_19_51__Enterococcus_faecium.contigs.fa	98.46918125
NIHY1_23_133__Enterococcus_faecium.contigs.fa	91.66890751
61_013_Enterococcus_faecium_38_6.fa	78.25001512
71_003_Enterococcus_faecium_38_26.fa	100.365512
38_010_Enterobacter_cloacae_56_16.fa	76.63711717
39_006_Enterobacter_cloacae_56_86.fa	101.9856356
61_003_Enterobacter_cloacae_55_37.fa	102.528319
38_010_Fusobacterium_periodonticum_28_58.fa	101.9974004
38_015_Pantoea_sp._PSNIH2_58_10.fa	82.7774904
39_002_Pantoea_57_18.fa	101.9353482
NIHY1_03_63__Enterobacteriales.contigs.fa	102.2137431
39_003_Lactobacillus_fermentum_52_15.fa	98.45128425
39_006_Negativicoccus_succinicivorans_51_34.fa	98.0972963
64_021_Negativicoccus_succinicivorans_51_17.fa	97.79063589
69_008_Negativicoccus_succinicivorans_52_18.fa	98.06049287
70_011_Negativicoccus_succinicivorans_51_49.fa	98.14156373
88_017_Negativicoccus_succinicivorans_52_13.fa	97.73629037
66_020_Negativicoccus_succinicivorans_51_16.fa	98.09118256
71_006_Negativicoccus_succinicivorans_51_19.fa	97.88057104
NECEvent2014_5_8_Negativicoccus_succinicivorans_52_30.fa	98.07760955
NIHY1_17_34__Negativicoccus_succinicivorans.contigs.fa	94.07543763
NIHY1_19_52__Negativicoccus_succinicivorans.contigs.fa	98.05223398
39_009_Lactobacillus_rhamnosus_47_369.fa	100.8169031
60_007_Bifidobacterium_breve_59_91.fa	102.4614587
65_010_Bifidobacterium_breve_59_65.fa	102.4281862
NECEvent2014_7_3_Bifidobacterium_breve_59_208.fa	102.3957716
64_009_Lachnospiraceae_oral__082-related_38_23.fa	100.3376221
64_010_Actinomyces_65_8.fa	86.53942748
NECEvent2014_2_2_Actinomyces_HPA0247-rel_65_243_partial.fa	98.33310086
64_010_Atopobium_48_11.fa	97.97011644
88_016_Atopobium_48_21.fa	100.4639481
64_010_Bifidobacterium_scardovii_65_66.fa	102.4310746
71_016_Bifidobacterium_scardovii_65_30.fa	102.213532
64_021_Peptoniphilus_harei_related_32_72.fa	100.5817725
65_019_Peptoniphilus_harei_related_31_18.fa	98.83049103
NECEvent2014_4_5_Peptoniphilus_harei-rel_33_13.fa	100.2830618
64_021_Subdoligranulum_sp._4_3_54A2FAA-related_57_180.fa	100.2207209
65_003_Actinomyces_sp._S4-C9_56_26.fa	102.4530382
88_014_Actinomyces_sp._S4-C9_56_10.fa	100.3350591
NECEvent2014_6_6_Actinomyces_europaeus-rel_56_19.fa	102.1670056
NIHY1_04_37__Actinomyces_europaeus.contigs.fa	102.2449792
66_004_Escherichia_coli_56_39.fa	102.4685457
66_004_Serratia_liquefaciens_56_62.fa	102.6033023
66_020_Ruminococcus_41_244.fa	91.78023372
69_018_Peptoniphilus_30_15.fa	100.2934912
70_011_Peptoniphilus_harei_30_11.fa	100.3697184
71_008_Peptoniphilus_harei_30_24.fa	100.4323422
70_001_Staphylococcus_haemolyticus-related_33_44.fa	99.47959309
70_011_Campylobacter_ureolyticus-related_29_8.fa	94.8704774
NECEvent2014_8_5_Campylobacter_ureolyticus-rel_29_16.fa	100.2832116
70_016_Clostridiales_46_21.fa	86.75826769
88_017_Firmicutes_bacterium_46_38.fa	91.87740964
70_016_Clostridiales_53_10.fa	48.9580875
71_007_Dialister_43_7.fa	98.58493004
71_012_Dialister_42_11.fa	101.9499923
NECEvent2014_8_5_Dialister_invisus-rel_43_22.fa	100.4795512
71_021_Bifidobacterium_longum_60_36.fa	89.06766802
88_014_Clostridium_sp._KLE_1755_48_124.fa	93.86294212
NECEvent2014_10_1_Lactobacillus_crispatus_36_608.fa	100.4162921
NECEvent2014_10_1_Lactobacillus_salivarius-rel_35_856.fa	100.2085154
NECEvent2014_2_3_Anaerococcus_prevotii_33_80.fa	100.2512025
NECEvent2014_3_1_Clostridium_ultunense-rel_31_19.fa	91.88993659
NECEvent2014_3_3_Paenibacillus_dendritiformis-rel_55_70.fa	100.6273772
NECEvent2014_3_4_Clostridium_sporogenes-rel_29_5.fa	73.55102212
NECEvent2014_5_8_Clostridium_sporogenes-rel_28_12.fa	74.28581927
NIHY1_21_51__Clostridium_sporogenes.contigs.fa	95.85893081
NECEvent2014_6_6_Clostridium_sporogenes-rel_28_10.fa	37.73581911
NECEvent2014_4_1_Streptococcus_oralis-rel_41_41.fa	41.75699993
NECEvent2014_4_7_Sutterella_wadsworthensis-rel_50_9.fa	100.2928168
NECEvent2014_6_6_Clostridiales_50_23.fa	74.29249056
NECEvent2014_8_7_Enterococcus_hirae_rel_37_6.fa	85.03386536
NIHY1_04_44__Enterococcus_hirae.contigs.fa	100.4931173
NIHY1_03_40__Enterococcus.contigs.fa	100.3554089
NIHY1_03_47__Dermabacter_sp_HFH0086.contigs.fa	101.5761472
NIHY1_14_59__Dermabacter_sp_HFH0086.contigs.fa	100.8310315
NIHY1_04_45__Clostridium_difficile.contigs.fa	97.91684492
NIHY1_04_47__Enterobacter.contigs.fa	102.4679626
NIHY1_04_50__Clostridiales.contigs.fa	102.0887827
NIHY1_09_196__Clostridiales.contigs.fa	100.3590304
NIHY1_09_293__Erysipelotrichales.contigs.fa	91.67912967
NIHY1_11_27__Pantoea.contigs.fa	100.5492501
NIHY1_11_31__Enterobacter_aerogenes.contigs.fa	100.7390152
NIHY1_18_41__Enterobacter_aerogenes.contigs.fa	100.7129663
NIHY1_14_60__Gemella_haemolysans_rel.contigs.fa	98.36332413
NIHY1_14_98__Paenibacillus.contigs.fa	97.00772576
NIHY1_21_42__Propionibacterium_acnes.contigs.fa	87.7770376
S2_005_002_R2_139_S2_005_002_R2.fa	89.9028021
S2_006_000_R2_maxbin2.maxbin.001.fasta_S2_006_000_R2.fa	79.15169967
S2_009_000_R1_maxbin2.maxbin.001.fasta_S2_009_000_R1.fa	77.83002489
S2_009_000_R2_50_S2_009_000_R2.fa	67.29273752
NIHY1_23_115__Proteus_mirabilis.contigs.fa	91.82909893
NIHY1_23_125__Coriobacteriaceae.contigs.fa	101.8307224
S2_003_000_R1_55_S2_003_000_R1.fa	101.3731569
S2_003_000_R1_80_S2_003_000_R1.fa	100.515433
S2_005_001_R2_21_S2_005_001_R2.fa	102.1700634
S2_005_002_R2_9_S2_005_002_R2.fa	102.1513927
S2_005_003_R2_128_S2_005_003_R2.fa	102.1211837
S2_006_000_R2_60_S2_006_000_R2.fa	100.3198257
S2_003_000_R1_96_S2_003_000_R1.fa	76.72915065
S2_005_003_R2_102_S2_005_003_R2.fa	82.17700737
S2_006_000_R1_94_S2_006_000_R1.fa	90.63345632
S2_003_000_R1_maxbin2.maxbin.004.fasta_S2_003_000_R1.fa	64.89717856
S2_005_002_R2_maxbin2.maxbin.002.fasta_S2_005_002_R2.fa	93.64032679
S2_006_000_R2_143_S2_006_000_R2.fa	93.6164045
S2_009_000_R2_maxbin2.maxbin.003.fasta_S2_009_000_R2.fa	93.26136649
S2_012_000_R2_maxbin2.maxbin.003.fasta_S2_012_000_R2.fa	91.74398949
S2_018_000_R2_42_S2_018_000_R2.fa	93.67121352
S2_003_000_R1_maxbin2.maxbin.012.fasta_S2_003_000_R1.fa	93.3235848
S2_003_000_R2_36_S2_003_000_R2.fa	99.18510539
S2_003_000_R2_38_S2_003_000_R2.fa	88.27175401
S2_003_000_R2_70_S2_003_000_R2.fa	99.68889182
S2_003_000_R2_72_S2_003_000_R2.fa	101.7687814
S2_005_003_R2_maxbin2.maxbin.033.fasta_S2_005_003_R2.fa	29.93234572
S2_006_000_R2_abawaca.357.fasta_S2_006_000_R2.fa	91.46920499
S2_003_000_R2_87_S2_003_000_R2.fa	100.2620355
S2_005_001_R1_maxbin2.maxbin.023.fasta_S2_005_001_R1.fa	98.67935455
S2_005_001_R2_95_S2_005_001_R2.fa	100.3037932
S2_005_002_R2_abawaca.49.fasta_S2_005_002_R2.fa	100.431317
S2_005_003_R2_abawaca.71.fasta_S2_005_003_R2.fa	100.364749
S2_009_000_R2_maxbin2.maxbin.025.fasta_S2_009_000_R2.fa	100.4252622
S2_012_000_R2_abawaca.73.fasta_S2_012_000_R2.fa	91.69803485
S2_018_000_R2_abawaca.157.fasta_S2_018_000_R2.fa	100.4354104
S2_003_000_R2_abawaca.156.fasta_S2_003_000_R2.fa	97.71216331
S2_003_000_R2_abawaca.65.fasta_S2_003_000_R2.fa	101.7596762
S2_003_000_R2_abawaca.99.fasta_S2_003_000_R2.fa	102.2815803
S2_006_000_R2_maxbin2.maxbin.017.fasta_S2_006_000_R2.fa	101.9364276
S2_009_000_R2_abawaca.77.fasta_S2_009_000_R2.fa	102.061599
S2_012_000_R2_102_S2_012_000_R2.fa	102.0225832
S2_018_000_R2_abawaca.12.fasta_S2_018_000_R2.fa	101.9970045
S2_003_000_R2_maxbin2.maxbin.026.fasta_S2_003_000_R2.fa	93.82807854
S2_003_000_R2_maxbin2.maxbin.027.fasta_S2_003_000_R2.fa	98.36733938
S2_003_000_R2_maxbin2.maxbin.031.fasta_S2_003_000_R2.fa	84.56404113
S2_006_000_R2_abawaca.339.fasta_S2_006_000_R2.fa	55.25521
S2_003_000_R2_maxbin2.maxbin.037.fasta_S2_003_000_R2.fa	75.75462342
S2_003_000_R2_maxbin2.maxbin.043.fasta_S2_003_000_R2.fa	-17.60737784
S2_003_000_R2_maxbin2.maxbin.048.fasta_S2_003_000_R2.fa	43.97543235
S2_003_000_R2_maxbin2.maxbin.049.fasta_S2_003_000_R2.fa	42.17268687
S2_003_000_R3_31_S2_003_000_R3.fa	102.2912533
S2_005_002_R2_99_S2_005_002_R2.fa	87.2752509
S2_003_000_R3_abawaca.25.fasta_S2_003_000_R3.fa	101.1402387
S2_018_000_R3_68_S2_018_000_R3.fa	91.40518996
S2_003_000_R3_maxbin2.maxbin.039.fasta_S2_003_000_R3.fa	7.795607324
S2_005_001_R1_102_S2_005_001_R1.fa	102.2049063
S2_005_001_R2_maxbin2.maxbin.010.fasta_S2_005_001_R2.fa	101.682744
S2_005_002_R2_abawaca.78.fasta_S2_005_002_R2.fa	101.9902108
S2_005_003_R2_143_S2_005_003_R2.fa	96.45607392
S2_005_001_R1_55_S2_005_001_R1.fa	81.53017535
S2_005_001_R1_67_S2_005_001_R1.fa	72.04278488
S2_018_000_R2_60_S2_018_000_R2.fa	101.0607428
S2_005_001_R1_abawaca.56.fasta_S2_005_001_R1.fa	79.32946993
S2_005_002_R1_abawaca.18.fasta_S2_005_002_R1.fa	102.0370607
S2_005_003_R1_abawaca.14.fasta_S2_005_003_R1.fa	101.8432734
S2_006_000_R1_abawaca.5.fasta_S2_006_000_R1.fa	102.2772809
S2_009_000_R1_89_S2_009_000_R1.fa	81.79189534
S2_012_000_R1_abawaca.10.fasta_S2_012_000_R1.fa	81.73537926
S2_018_000_R1_maxbin2.maxbin.008.fasta_S2_018_000_R1.fa	101.6947602
S2_005_001_R1_abawaca.67.fasta_S2_005_001_R1.fa	101.5545867
S2_005_001_R2_70_S2_005_001_R2.fa	102.0552612
S2_005_002_R2_73_S2_005_002_R2.fa	101.6780723
S2_005_003_R2_17_S2_005_003_R2.fa	101.9473557
S2_006_000_R2_14_S2_006_000_R2.fa	101.9796638
S2_009_000_R2_abawaca.73.fasta_S2_009_000_R2.fa	101.9399205
S2_018_000_R2_65_S2_018_000_R2.fa	102.2380679
S2_005_001_R1_abawaca.77.fasta_S2_005_001_R1.fa	99.04223635
S2_012_000_R2_abawaca.67.fasta_S2_012_000_R2.fa	101.5266079
S2_005_001_R1_maxbin2.maxbin.015.fasta_S2_005_001_R1.fa	85.86014816
S2_005_002_R2_maxbin2.maxbin.017.fasta_S2_005_002_R2.fa	78.09665917
S2_005_003_R2_maxbin2.maxbin.017.fasta_S2_005_003_R2.fa	76.81243923
S2_005_001_R2_118_S2_005_001_R2.fa	90.32131155
S2_005_003_R2_abawaca.189.fasta_S2_005_003_R2.fa	102.031873
S2_005_001_R2_25_S2_005_001_R2.fa	95.72250561
S2_006_000_R2_abawaca.226.fasta_S2_006_000_R2.fa	100.0475204
S2_005_001_R2_2_S2_005_001_R2.fa	98.4709924
S2_012_000_R2_40_S2_012_000_R2.fa	100.0022375
S2_005_003_R2_abawaca.291.fasta_S2_005_003_R2.fa	102.2069515
S2_006_000_R2_91_S2_006_000_R2.fa	102.2069515
S2_009_000_R2_18_S2_009_000_R2.fa	85.84512401
S2_005_001_R2_30_S2_005_001_R2.fa	102.1963924
S2_005_002_R2_12_S2_005_002_R2.fa	95.02179365
S2_005_001_R2_75_S2_005_001_R2.fa	86.11725191
S2_005_003_R2_59_S2_005_003_R2.fa	93.39179366
S2_005_001_R2_83_S2_005_001_R2.fa	96.56759229
S2_005_002_R2_abawaca.183.fasta_S2_005_002_R2.fa	100.2796088
S2_005_003_R2_16_S2_005_003_R2.fa	52.77417302
S2_005_001_R2_abawaca.115.fasta_S2_005_001_R2.fa	89.10436584
S2_005_002_R2_69_S2_005_002_R2.fa	56.13777217
S2_005_003_R2_abawaca.227.fasta_S2_005_003_R2.fa	91.40037585
S2_006_000_R2_abawaca.171.fasta_S2_006_000_R2.fa	84.67415491
S2_005_001_R2_abawaca.187.fasta_S2_005_001_R2.fa	97.1652785
S2_005_002_R2_41_S2_005_002_R2.fa	90.57080196
S2_005_003_R2_26_S2_005_003_R2.fa	99.63236696
S2_009_000_R2_44_S2_009_000_R2.fa	100.4717551
S2_005_001_R2_abawaca.71.fasta_S2_005_001_R2.fa	98.71312696
S2_005_002_R2_abawaca.121.fasta_S2_005_002_R2.fa	98.7623755
S2_005_003_R2_abawaca.103.fasta_S2_005_003_R2.fa	94.22284314
S2_006_000_R2_abawaca.37.fasta_S2_006_000_R2.fa	98.72005343
S2_009_000_R2_abawaca.61.fasta_S2_009_000_R2.fa	96.11226565
S2_012_000_R2_abawaca.99.fasta_S2_012_000_R2.fa	98.610665
S2_018_000_R2_abawaca.99.fasta_S2_018_000_R2.fa	98.63228051
S2_005_002_R1_77_S2_005_002_R1.fa	-21.83223578
S2_018_000_R1_maxbin2.maxbin.035.fasta_S2_018_000_R1.fa	73.90630022
S2_005_002_R2_108_S2_005_002_R2.fa	98.34287096
S2_005_002_R2_124_S2_005_002_R2.fa	86.83390967
S2_005_002_R2_abawaca.131.fasta_S2_005_002_R2.fa	99.94892921
S2_012_000_R2_abawaca.140.fasta_S2_012_000_R2.fa	99.92523991
S2_018_000_R2_abawaca.70.fasta_S2_018_000_R2.fa	100.2181378
S2_005_003_R1_abawaca.39.fasta_S2_005_003_R1.fa	71.54386392
S2_005_003_R2_104_S2_005_003_R2.fa	99.64228616
S2_005_003_R2_20_S2_005_003_R2.fa	98.89348339
S2_005_003_R2_abawaca.107.fasta_S2_005_003_R2.fa	97.48961393
S2_006_000_R2_115_S2_006_000_R2.fa	102.0624163
S2_005_003_R2_abawaca.239.fasta_S2_005_003_R2.fa	98.81501656
S2_005_003_R2_maxbin2.maxbin.047.fasta_S2_005_003_R2.fa	92.95546312
S2_005_003_R2_maxbin2.maxbin.055.fasta_S2_005_003_R2.fa	84.57771329
S2_005_003_R2_maxbin2.maxbin.057.fasta_S2_005_003_R2.fa	-22.9285685
S2_005_003_R3_41_S2_005_003_R3.fa	39.21227398
S2_005_003_R3_72_S2_005_003_R3.fa	89.17371532
S2_005_003_R3_82_S2_005_003_R3.fa	78.5780276
S2_006_000_R1_52_S2_006_000_R1.fa	98.45572047
S2_006_000_R1_62_S2_006_000_R1.fa	53.76029976
S2_006_000_R1_78_S2_006_000_R1.fa	80.45505658
S2_006_000_R1_maxbin2.maxbin.012.fasta_S2_006_000_R1.fa	47.08799786
S2_006_000_R1_maxbin2.maxbin.040.fasta_S2_006_000_R1.fa	46.20772576
S2_006_000_R2_11_S2_006_000_R2.fa	100.8489964
S2_006_000_R2_56_S2_006_000_R2.fa	91.86804421
S2_006_000_R2_73_S2_006_000_R2.fa	73.79551018
S2_006_000_R2_88_S2_006_000_R2.fa	95.04746249
S2_006_000_R2_abawaca.124.fasta_S2_006_000_R2.fa	62.44881951
S2_006_000_R2_abawaca.227.fasta_S2_006_000_R2.fa	95.84372996
S2_006_000_R2_abawaca.331.fasta_S2_006_000_R2.fa	100.5076737
S2_006_000_R3_95_S2_006_000_R3.fa	101.8528463
S2_018_000_R3_abawaca.76.fasta_S2_018_000_R3.fa	50.78878363
S2_009_000_R1_56_S2_009_000_R1.fa	44.04202973
S2_009_000_R2_106_S2_009_000_R2.fa	101.9949251
S2_009_000_R2_122_S2_009_000_R2.fa	102.3177771
S2_009_000_R3_abawaca.59.fasta_S2_009_000_R3.fa	67.6563495
S2_009_000_R2_35_S2_009_000_R2.fa	93.75147441
S2_012_000_R2_abawaca.245.fasta_S2_012_000_R2.fa	49.35897
S2_009_000_R2_3_S2_009_000_R2.fa	80.44414636
S2_009_000_R2_56_S2_009_000_R2.fa	66.81103907
S2_009_000_R2_63_S2_009_000_R2.fa	99.30766849
S2_012_000_R2_abawaca.229.fasta_S2_012_000_R2.fa	102.3962064
S2_012_000_R2_abawaca.239.fasta_S2_012_000_R2.fa	96.78296317
S2_018_000_R2_52_S2_018_000_R2.fa	96.84809479
S2_012_000_R2_abawaca.257.fasta_S2_012_000_R2.fa	59.92170911
S2_012_000_R2_abawaca.53.fasta_S2_012_000_R2.fa	102.3284418
S2_018_000_R2_abawaca.25.fasta_S2_018_000_R2.fa	102.3174552
S2_012_000_R2_maxbin2.maxbin.039.fasta_S2_012_000_R2.fa	54.6157348
S2_012_000_R3_1_S2_012_000_R3.fa	68.91169967
S2_018_000_R3_abawaca.136.fasta_S2_018_000_R3.fa	73.37456812
S2_012_000_R3_33_S2_012_000_R3.fa	-43.12965099
S2_012_000_R3_abawaca.27.fasta_S2_012_000_R3.fa	85.50575399
S2_012_000_R3_maxbin2.maxbin.031.fasta_S2_012_000_R3.fa	44.85874197
S2_012_000_R3_maxbin2.maxbin.049.fasta_S2_012_000_R3.fa	88.61639493
S2_012_000_R3_maxbin2.maxbin.054.fasta_S2_012_000_R3.fa	30.5409881
S2_012_000_R3_maxbin2.maxbin.065.fasta_S2_012_000_R3.fa	99.90209623
S2_012_000_R3_maxbin2.maxbin.071.fasta_S2_012_000_R3.fa	87.87300356
S2_018_000_R1_68_S2_018_000_R1.fa	80.54407182
S2_018_000_R1_abawaca.75.fasta_S2_018_000_R1.fa	92.31441586
S2_018_000_R2_44_S2_018_000_R2.fa	73.90784153
S2_018_000_R2_94_S2_018_000_R2.fa	88.06776711
S2_018_000_R3_50_S2_018_000_R3.fa	95.20153005
S2_018_000_R3_59_S2_018_000_R3.fa	57.24140923
S2_018_000_R3_77_S2_018_000_R3.fa	98.82049098
S2_018_000_R3_98_S2_018_000_R3.fa	94.75197197
S2_018_000_R3_abawaca.142.fasta_S2_018_000_R3.fa	84.47139661
S2_018_000_R3_abawaca.93.fasta_S2_018_000_R3.fa	90.0582523
S2_018_000_R3_abawaca.96.fasta_S2_018_000_R3.fa	100.2178369
S2_018_000_R3_maxbin2.maxbin.034.fasta_S2_018_000_R3.fa	91.33746003
S2_018_000_R3_maxbin2.maxbin.066.fasta_S2_018_000_R3.fa	94.85244086
S2_018_000_R3_maxbin2.maxbin.070.fasta_S2_018_000_R3.fa	49.72326543
