# Supplementary material for: Strain-resolved analysis of hospital rooms and infants reveals overlap between the human and room microbiome
Source: Nat Commun. 2017 Nov 27;8:1814. doi: 10.1038/s41467-017-02018-w (PMC5703836; doi:10.1038/s41467-017-02018-w)
Supplement: Supplementary file 12 — Supplementary Data 9 [file 41467_2017_2018_MOESM12_ESM.txt]

#Supplementary Data 9. Genome taxonomy information from the genome de-replication workflow. This table provides Centrifuge derived taxonomic information for each genome.				
tax_ID	tax_confidence	tax_level	taxonomy	genome
1123269	3.446826398	leaf	Sphingomonas sanxanigenens DSM 19645 = NX02	S2_018_000_R3_maxbin2.maxbin.070.fasta_S2_018_000_R3.fa
264445	0.168137873	subspecies	Streptomyces hygroscopicus subsp. limoneus	S2_018_000_R3_maxbin2.maxbin.070.fasta_S2_018_000_R3.fa
1549858	18.4110971	species	Sphingomonas taxi	S2_018_000_R3_maxbin2.maxbin.070.fasta_S2_018_000_R3.fa
234	0.168137873	genus	Brucella	S2_018_000_R3_maxbin2.maxbin.070.fasta_S2_018_000_R3.fa
119060	0.084068937	family	Burkholderiaceae	S2_018_000_R3_maxbin2.maxbin.070.fasta_S2_018_000_R3.fa
1097677	2.45045045	leaf	Clavibacter michiganensis subsp. nebraskensis NCPPB 2581	S2_018_000_R3_maxbin2.maxbin.066.fasta_S2_018_000_R3.fa
33014	2.702702703	subspecies	Clavibacter michiganensis subsp. insidiosus	S2_018_000_R3_maxbin2.maxbin.066.fasta_S2_018_000_R3.fa
1575	4.144144144	species	Leifsonia xyli	S2_018_000_R3_maxbin2.maxbin.066.fasta_S2_018_000_R3.fa
1883	0.216216216	genus	Streptomyces	S2_018_000_R3_maxbin2.maxbin.066.fasta_S2_018_000_R3.fa
		family		S2_018_000_R3_maxbin2.maxbin.066.fasta_S2_018_000_R3.fa
279808	2.596153846	leaf	Staphylococcus haemolyticus JCSC1435	S2_018_000_R3_maxbin2.maxbin.034.fasta_S2_018_000_R3.fa
1266845	0.384615385	subspecies	Carnobacterium inhibens subsp. gilichinskyi	S2_018_000_R3_maxbin2.maxbin.034.fasta_S2_018_000_R3.fa
1785995	19.23076923	species	Gemella sp. oral taxon 928	S2_018_000_R3_maxbin2.maxbin.034.fasta_S2_018_000_R3.fa
1386	0.384615385	genus	Bacillus	S2_018_000_R3_maxbin2.maxbin.034.fasta_S2_018_000_R3.fa
128827	0.769230769	family	Erysipelotrichaceae	S2_018_000_R3_maxbin2.maxbin.034.fasta_S2_018_000_R3.fa
279808	12.99781182	leaf	Staphylococcus haemolyticus JCSC1435	S2_018_000_R3_maxbin2.maxbin.022.fasta_S2_018_000_R3.fa
72758	8.884026258	subspecies	Staphylococcus capitis subsp. capitis	S2_018_000_R3_maxbin2.maxbin.022.fasta_S2_018_000_R3.fa
1283	15.01094092	species	Staphylococcus haemolyticus	S2_018_000_R3_maxbin2.maxbin.022.fasta_S2_018_000_R3.fa
1279	0.087527352	genus	Staphylococcus	S2_018_000_R3_maxbin2.maxbin.022.fasta_S2_018_000_R3.fa
		family		S2_018_000_R3_maxbin2.maxbin.022.fasta_S2_018_000_R3.fa
318586	10.66863324	leaf	Paracoccus denitrificans PD1222	S2_018_000_R3_abawaca.96.fasta_S2_018_000_R3.fa
366649	0.147492625	subspecies	Xanthomonas fuscans subsp. fuscans	S2_018_000_R3_abawaca.96.fasta_S2_018_000_R3.fa
35806	2.114060964	species	Rhodovulum sulfidophilum	S2_018_000_R3_abawaca.96.fasta_S2_018_000_R3.fa
234	0.196656834	genus	Brucella	S2_018_000_R3_abawaca.96.fasta_S2_018_000_R3.fa
		family		S2_018_000_R3_abawaca.96.fasta_S2_018_000_R3.fa
314225	8.109559613	leaf	Erythrobacter litoralis HTCC2594	S2_018_000_R3_abawaca.93.fasta_S2_018_000_R3.fa
		subspecies		S2_018_000_R3_abawaca.93.fasta_S2_018_000_R3.fa
1634516	8.754027927	species	Citromicrobium sp. JL477	S2_018_000_R3_abawaca.93.fasta_S2_018_000_R3.fa
234	0.214822771	genus	Brucella	S2_018_000_R3_abawaca.93.fasta_S2_018_000_R3.fa
		family		S2_018_000_R3_abawaca.93.fasta_S2_018_000_R3.fa
314225	4.577822991	leaf	Erythrobacter litoralis HTCC2594	S2_018_000_R3_abawaca.76.fasta_S2_018_000_R3.fa
		subspecies		S2_018_000_R3_abawaca.76.fasta_S2_018_000_R3.fa
543877	6.256358087	species	Altererythrobacter marensis	S2_018_000_R3_abawaca.76.fasta_S2_018_000_R3.fa
32008	0.2034588	genus	Burkholderia	S2_018_000_R3_abawaca.76.fasta_S2_018_000_R3.fa
		family		S2_018_000_R3_abawaca.76.fasta_S2_018_000_R3.fa
176279	26.62857143	leaf	Staphylococcus epidermidis RP62A	S2_018_000_R3_abawaca.59.fasta_S2_018_000_R3.fa
46170	0.342857143	subspecies	Staphylococcus aureus subsp. aureus	S2_018_000_R3_abawaca.59.fasta_S2_018_000_R3.fa
1282	61.44761905	species	Staphylococcus epidermidis	S2_018_000_R3_abawaca.59.fasta_S2_018_000_R3.fa
1279	0.266666667	genus	Staphylococcus	S2_018_000_R3_abawaca.59.fasta_S2_018_000_R3.fa
		family		S2_018_000_R3_abawaca.59.fasta_S2_018_000_R3.fa
743721	3.498779496	leaf	Pseudoxanthomonas suwonensis 11-1	S2_018_000_R3_abawaca.142.fasta_S2_018_000_R3.fa
366649	0.97640358	subspecies	Xanthomonas fuscans subsp. fuscans	S2_018_000_R3_abawaca.142.fasta_S2_018_000_R3.fa
314722	4.068348251	species	Pseudoxanthomonas suwonensis	S2_018_000_R3_abawaca.142.fasta_S2_018_000_R3.fa
338	0.203417413	genus	Xanthomonas	S2_018_000_R3_abawaca.142.fasta_S2_018_000_R3.fa
		family		S2_018_000_R3_abawaca.142.fasta_S2_018_000_R3.fa
318586	1.338432122	leaf	Paracoccus denitrificans PD1222	S2_018_000_R3_abawaca.136.fasta_S2_018_000_R3.fa
477245	0.095602294	subspecies	Streptomyces cyaneogriseus subsp. noncyanogenus	S2_018_000_R3_abawaca.136.fasta_S2_018_000_R3.fa
71999	90.10516252	species	Kocuria palustris	S2_018_000_R3_abawaca.136.fasta_S2_018_000_R3.fa
		genus		S2_018_000_R3_abawaca.136.fasta_S2_018_000_R3.fa
		family		S2_018_000_R3_abawaca.136.fasta_S2_018_000_R3.fa
318586	14.6743295	leaf	Paracoccus denitrificans PD1222	S2_018_000_R3_98_S2_018_000_R3.fa
31964	0.114942529	subspecies	Clavibacter michiganensis subsp. sepedonicus	S2_018_000_R3_98_S2_018_000_R3.fa
35806	3.295019157	species	Rhodovulum sulfidophilum	S2_018_000_R3_98_S2_018_000_R3.fa
234	0.076628352	genus	Brucella	S2_018_000_R3_98_S2_018_000_R3.fa
		family		S2_018_000_R3_98_S2_018_000_R3.fa
1123269	4.46538304	leaf	Sphingomonas sanxanigenens DSM 19645 = NX02	S2_018_000_R3_77_S2_018_000_R3.fa
366649	0.204834084	subspecies	Xanthomonas fuscans subsp. fuscans	S2_018_000_R3_77_S2_018_000_R3.fa
1609977	9.135600164	species	Sphingomonas hengshuiensis	S2_018_000_R3_77_S2_018_000_R3.fa
234	0.163867268	genus	Brucella	S2_018_000_R3_77_S2_018_000_R3.fa
		family		S2_018_000_R3_77_S2_018_000_R3.fa
1242245	93.59211337	leaf	Acinetobacter johnsonii XBB1	S2_018_000_R3_68_S2_018_000_R3.fa
		subspecies		S2_018_000_R3_68_S2_018_000_R3.fa
470	1.293900185	species	Acinetobacter baumannii	S2_018_000_R3_68_S2_018_000_R3.fa
		genus		S2_018_000_R3_68_S2_018_000_R3.fa
		family		S2_018_000_R3_68_S2_018_000_R3.fa
526226	4.234819628	leaf	Gordonia bronchialis DSM 43247	S2_018_000_R3_59_S2_018_000_R3.fa
1770	0.313690343	subspecies	Mycobacterium avium subsp. paratuberculosis	S2_018_000_R3_59_S2_018_000_R3.fa
337191	6.721935918	species	Gordonia sp. KTR9	S2_018_000_R3_59_S2_018_000_R3.fa
1763	0.201658078	genus	Mycobacterium	S2_018_000_R3_59_S2_018_000_R3.fa
		family		S2_018_000_R3_59_S2_018_000_R3.fa
1082933	4.245132461	leaf	Mesorhizobium amorphae CCNWGS0123	S2_018_000_R3_50_S2_018_000_R3.fa
264445	0.127673157	subspecies	Streptomyces hygroscopicus subsp. limoneus	S2_018_000_R3_50_S2_018_000_R3.fa
879274	3.319502075	species	Shinella sp. HZN7	S2_018_000_R3_50_S2_018_000_R3.fa
234	0.670284073	genus	Brucella	S2_018_000_R3_50_S2_018_000_R3.fa
82115	0.063836578	family	Rhizobiaceae	S2_018_000_R3_50_S2_018_000_R3.fa
1088721	12.66402197	leaf	Novosphingobium pentaromativorans US6-1	S2_018_000_R2_abawaca.99.fasta_S2_018_000_R2.fa
366649	0.183094294	subspecies	Xanthomonas fuscans subsp. fuscans	S2_018_000_R2_abawaca.99.fasta_S2_018_000_R2.fa
702113	12.35886482	species	Novosphingobium sp. PP1Y	S2_018_000_R2_abawaca.99.fasta_S2_018_000_R2.fa
32008	0.122062862	genus	Burkholderia	S2_018_000_R2_abawaca.99.fasta_S2_018_000_R2.fa
		family		S2_018_000_R2_abawaca.99.fasta_S2_018_000_R2.fa
757424	1.050788091	leaf	Herbaspirillum seropedicae SmR1	S2_018_000_R2_abawaca.70.fasta_S2_018_000_R2.fa
		subspecies		S2_018_000_R2_abawaca.70.fasta_S2_018_000_R2.fa
1079	1.22591944	species	Blastochloris viridis	S2_018_000_R2_abawaca.70.fasta_S2_018_000_R2.fa
286	0.525394046	genus	Pseudomonas	S2_018_000_R2_abawaca.70.fasta_S2_018_000_R2.fa
543	0.350262697	family	Enterobacteriaceae	S2_018_000_R2_abawaca.70.fasta_S2_018_000_R2.fa
1123269	6.895344767	leaf	Sphingomonas sanxanigenens DSM 19645 = NX02	S2_018_000_R2_abawaca.25.fasta_S2_018_000_R2.fa
1770	0.17500875	subspecies	Mycobacterium avium subsp. paratuberculosis	S2_018_000_R2_abawaca.25.fasta_S2_018_000_R2.fa
745310	7.91039552	species	Sphingomonas sp. MM-1	S2_018_000_R2_abawaca.25.fasta_S2_018_000_R2.fa
32008	0.350017501	genus	Burkholderia	S2_018_000_R2_abawaca.25.fasta_S2_018_000_R2.fa
		family		S2_018_000_R2_abawaca.25.fasta_S2_018_000_R2.fa
1242245	8.346539884	leaf	Acinetobacter johnsonii XBB1	S2_018_000_R2_abawaca.157.fasta_S2_018_000_R2.fa
1266845	0.105652404	subspecies	Carnobacterium inhibens subsp. gilichinskyi	S2_018_000_R2_abawaca.157.fasta_S2_018_000_R2.fa
62977	22.97939778	species	Acinetobacter sp. ADP1	S2_018_000_R2_abawaca.157.fasta_S2_018_000_R2.fa
469	0.105652404	genus	Acinetobacter	S2_018_000_R2_abawaca.157.fasta_S2_018_000_R2.fa
		family		S2_018_000_R2_abawaca.157.fasta_S2_018_000_R2.fa
272568	1.415701416	leaf	Gluconacetobacter diazotrophicus PA1 5	S2_018_000_R2_abawaca.12.fasta_S2_018_000_R2.fa
264445	0.205920206	subspecies	Streptomyces hygroscopicus subsp. limoneus	S2_018_000_R2_abawaca.12.fasta_S2_018_000_R2.fa
192	2.5997426	species	Azospirillum brasilense	S2_018_000_R2_abawaca.12.fasta_S2_018_000_R2.fa
379	0.257400257	genus	Rhizobium	S2_018_000_R2_abawaca.12.fasta_S2_018_000_R2.fa
		family		S2_018_000_R2_abawaca.12.fasta_S2_018_000_R2.fa
856793	2.678571429	leaf	Micavibrio aeruginosavorus ARL-13	S2_018_000_R2_94_S2_018_000_R2.fa
86192	0.223214286	subspecies	Pseudomonas chlororaphis subsp. aurantiaca	S2_018_000_R2_94_S2_018_000_R2.fa
192	1.450892857	species	Azospirillum brasilense	S2_018_000_R2_94_S2_018_000_R2.fa
234	0.78125	genus	Brucella	S2_018_000_R2_94_S2_018_000_R2.fa
		family		S2_018_000_R2_94_S2_018_000_R2.fa
1123269	3.774981495	leaf	Sphingomonas sanxanigenens DSM 19645 = NX02	S2_018_000_R2_65_S2_018_000_R2.fa
264445	0.222057735	subspecies	Streptomyces hygroscopicus subsp. limoneus	S2_018_000_R2_65_S2_018_000_R2.fa
1167641	8.993338268	species	Sphingomonas sp. NIC1	S2_018_000_R2_65_S2_018_000_R2.fa
32008	0.259067358	genus	Burkholderia	S2_018_000_R2_65_S2_018_000_R2.fa
		family		S2_018_000_R2_65_S2_018_000_R2.fa
633149	7.624041952	leaf	Brevundimonas subvibrioides ATCC 15264	S2_018_000_R2_60_S2_018_000_R2.fa
1770	0.161355385	subspecies	Mycobacterium avium subsp. paratuberculosis	S2_018_000_R2_60_S2_018_000_R2.fa
1532555	51.9160952	species	Brevundimonas sp. DS20	S2_018_000_R2_60_S2_018_000_R2.fa
		genus		S2_018_000_R2_60_S2_018_000_R2.fa
		family		S2_018_000_R2_60_S2_018_000_R2.fa
1123269	7.529995863	leaf	Sphingomonas sanxanigenens DSM 19645 = NX02	S2_018_000_R2_52_S2_018_000_R2.fa
477245	0.082747207	subspecies	Streptomyces cyaneogriseus subsp. noncyanogenus	S2_018_000_R2_52_S2_018_000_R2.fa
745310	5.916425321	species	Sphingomonas sp. MM-1	S2_018_000_R2_52_S2_018_000_R2.fa
32008	0.248241622	genus	Burkholderia	S2_018_000_R2_52_S2_018_000_R2.fa
41297	0.082747207	family	Sphingomonadaceae	S2_018_000_R2_52_S2_018_000_R2.fa
1338011	1.458885942	leaf	Elizabethkingia anophelis NUHP1	S2_018_000_R2_44_S2_018_000_R2.fa
76857	0.08841733	subspecies	Fusobacterium nucleatum subsp. polymorphum	S2_018_000_R2_44_S2_018_000_R2.fa
1721091	36.25110522	species	Chryseobacterium sp. IHB B 17019	S2_018_000_R2_44_S2_018_000_R2.fa
		genus		S2_018_000_R2_44_S2_018_000_R2.fa
		family		S2_018_000_R2_44_S2_018_000_R2.fa
220664	44.08636803	leaf	Pseudomonas protegens Pf-5	S2_018_000_R2_42_S2_018_000_R2.fa
86192	0.032226877	subspecies	Pseudomonas chlororaphis subsp. aurantiaca	S2_018_000_R2_42_S2_018_000_R2.fa
1500686	0.854012246	species	Pseudomonas sp. Os17	S2_018_000_R2_42_S2_018_000_R2.fa
286	0.11279407	genus	Pseudomonas	S2_018_000_R2_42_S2_018_000_R2.fa
		family		S2_018_000_R2_42_S2_018_000_R2.fa
862965	1.902173913	leaf	Haemophilus parainfluenzae T3T1	S2_018_000_R1_maxbin2.maxbin.035.fasta_S2_018_000_R1.fa
202947	0.543478261	subspecies	Actinobacillus equuli subsp. equuli	S2_018_000_R1_maxbin2.maxbin.035.fasta_S2_018_000_R1.fa
487	1.086956522	species	Neisseria meningitidis	S2_018_000_R1_maxbin2.maxbin.035.fasta_S2_018_000_R1.fa
		genus		S2_018_000_R1_maxbin2.maxbin.035.fasta_S2_018_000_R1.fa
		family		S2_018_000_R1_maxbin2.maxbin.035.fasta_S2_018_000_R1.fa
176279	24.26675978	leaf	Staphylococcus epidermidis RP62A	S2_018_000_R1_maxbin2.maxbin.012.fasta_S2_018_000_R1.fa
46170	0.558659218	subspecies	Staphylococcus aureus subsp. aureus	S2_018_000_R1_maxbin2.maxbin.012.fasta_S2_018_000_R1.fa
1282	58.93854749	species	Staphylococcus epidermidis	S2_018_000_R1_maxbin2.maxbin.012.fasta_S2_018_000_R1.fa
1279	0.279329609	genus	Staphylococcus	S2_018_000_R1_maxbin2.maxbin.012.fasta_S2_018_000_R1.fa
128827	0.174581006	family	Erysipelotrichaceae	S2_018_000_R1_maxbin2.maxbin.012.fasta_S2_018_000_R1.fa
1134454	2.488335925	leaf	Propionibacterium acnes HL096PA1	S2_018_000_R1_maxbin2.maxbin.008.fasta_S2_018_000_R1.fa
		subspecies		S2_018_000_R1_maxbin2.maxbin.008.fasta_S2_018_000_R1.fa
1528099	40.90202177	species	Lawsonella clevelandensis	S2_018_000_R1_maxbin2.maxbin.008.fasta_S2_018_000_R1.fa
1716	0.311041991	genus	Corynebacterium	S2_018_000_R1_maxbin2.maxbin.008.fasta_S2_018_000_R1.fa
		family		S2_018_000_R1_maxbin2.maxbin.008.fasta_S2_018_000_R1.fa
676032	1.242236025	leaf	Francisella cf. tularensis subsp. novicida 3523	S2_018_000_R1_abawaca.75.fasta_S2_018_000_R1.fa
		subspecies		S2_018_000_R1_abawaca.75.fasta_S2_018_000_R1.fa
44574	0.931677019	species	Nitrosomonas communis	S2_018_000_R1_abawaca.75.fasta_S2_018_000_R1.fa
		genus		S2_018_000_R1_abawaca.75.fasta_S2_018_000_R1.fa
		family		S2_018_000_R1_abawaca.75.fasta_S2_018_000_R1.fa
754252	0.183418929	leaf	Propionibacterium freudenreichii subsp. shermanii CIRM-BIA1	S2_018_000_R1_68_S2_018_000_R1.fa
66712	0.073367572	subspecies	Propionibacterium freudenreichii subsp. freudenreichii	S2_018_000_R1_68_S2_018_000_R1.fa
1274	98.27586207	species	Dermacoccus nishinomiyaensis	S2_018_000_R1_68_S2_018_000_R1.fa
		genus		S2_018_000_R1_68_S2_018_000_R1.fa
		family		S2_018_000_R1_68_S2_018_000_R1.fa
218495	3.961352657	leaf	Streptococcus uberis 0140J	S2_012_000_R3_maxbin2.maxbin.071.fasta_S2_012_000_R3.fa
40041	4.347826087	subspecies	Streptococcus equi subsp. zooepidemicus	S2_012_000_R3_maxbin2.maxbin.071.fasta_S2_012_000_R3.fa
1314	13.52657005	species	Streptococcus pyogenes	S2_012_000_R3_maxbin2.maxbin.071.fasta_S2_012_000_R3.fa
1301	0.289855072	genus	Streptococcus	S2_012_000_R3_maxbin2.maxbin.071.fasta_S2_012_000_R3.fa
		family		S2_012_000_R3_maxbin2.maxbin.071.fasta_S2_012_000_R3.fa
318586	9.19400567	leaf	Paracoccus denitrificans PD1222	S2_012_000_R3_maxbin2.maxbin.065.fasta_S2_012_000_R3.fa
299766	0.121506683	subspecies	Enterobacter hormaechei subsp. steigerwaltii	S2_012_000_R3_maxbin2.maxbin.065.fasta_S2_012_000_R3.fa
35806	3.361684893	species	Rhodovulum sulfidophilum	S2_012_000_R3_maxbin2.maxbin.065.fasta_S2_012_000_R3.fa
379	0.445524504	genus	Rhizobium	S2_012_000_R3_maxbin2.maxbin.065.fasta_S2_012_000_R3.fa
		family		S2_012_000_R3_maxbin2.maxbin.065.fasta_S2_012_000_R3.fa
1009464	45.70446735	leaf	Gardnerella vaginalis HMP9231	S2_012_000_R3_maxbin2.maxbin.054.fasta_S2_012_000_R3.fa
1360	0.171821306	subspecies	Lactococcus lactis subsp. lactis	S2_012_000_R3_maxbin2.maxbin.054.fasta_S2_012_000_R3.fa
1297617	0.773195876	species	Intestinimonas butyriciproducens	S2_012_000_R3_maxbin2.maxbin.054.fasta_S2_012_000_R3.fa
		genus		S2_012_000_R3_maxbin2.maxbin.054.fasta_S2_012_000_R3.fa
		family		S2_012_000_R3_maxbin2.maxbin.054.fasta_S2_012_000_R3.fa
553190	87.19325153	leaf	Gardnerella vaginalis 409-05	S2_012_000_R3_maxbin2.maxbin.049.fasta_S2_012_000_R3.fa
		subspecies		S2_012_000_R3_maxbin2.maxbin.049.fasta_S2_012_000_R3.fa
87541	0.153374233	species	Aerococcus christensenii	S2_012_000_R3_maxbin2.maxbin.049.fasta_S2_012_000_R3.fa
		genus		S2_012_000_R3_maxbin2.maxbin.049.fasta_S2_012_000_R3.fa
		family		S2_012_000_R3_maxbin2.maxbin.049.fasta_S2_012_000_R3.fa
378753	16.57894737	leaf	Kocuria rhizophila DC2201	S2_012_000_R3_maxbin2.maxbin.031.fasta_S2_012_000_R3.fa
31964	0.296052632	subspecies	Clavibacter michiganensis subsp. sepedonicus	S2_012_000_R3_maxbin2.maxbin.031.fasta_S2_012_000_R3.fa
446860	5.460526316	species	Kocuria flava	S2_012_000_R3_maxbin2.maxbin.031.fasta_S2_012_000_R3.fa
1883	0.164473684	genus	Streptomyces	S2_012_000_R3_maxbin2.maxbin.031.fasta_S2_012_000_R3.fa
		family		S2_012_000_R3_maxbin2.maxbin.031.fasta_S2_012_000_R3.fa
767463	10.6483922	leaf	Streptococcus thermophilus ND03	S2_012_000_R3_abawaca.63.fasta_S2_012_000_R3.fa
		subspecies		S2_012_000_R3_abawaca.63.fasta_S2_012_000_R3.fa
1308	79.28307855	species	Streptococcus thermophilus	S2_012_000_R3_abawaca.63.fasta_S2_012_000_R3.fa
		genus		S2_012_000_R3_abawaca.63.fasta_S2_012_000_R3.fa
		family		S2_012_000_R3_abawaca.63.fasta_S2_012_000_R3.fa
446465	30.78538429	leaf	Brachybacterium faecium DSM 4810	S2_012_000_R3_abawaca.27.fasta_S2_012_000_R3.fa
66712	0.37799244	subspecies	Propionibacterium freudenreichii subsp. freudenreichii	S2_012_000_R3_abawaca.27.fasta_S2_012_000_R3.fa
1795053	1.301973961	species	Microbacterium sp. PAMC 28756	S2_012_000_R3_abawaca.27.fasta_S2_012_000_R3.fa
374	0.08399832	genus	Bradyrhizobium	S2_012_000_R3_abawaca.27.fasta_S2_012_000_R3.fa
		family		S2_012_000_R3_abawaca.27.fasta_S2_012_000_R3.fa
279808	6.837606838	leaf	Staphylococcus haemolyticus JCSC1435	S2_012_000_R3_abawaca.106.fasta_S2_012_000_R3.fa
72758	7.377417904	subspecies	Staphylococcus capitis subsp. capitis	S2_012_000_R3_abawaca.106.fasta_S2_012_000_R3.fa
1283	8.681961314	species	Staphylococcus haemolyticus	S2_012_000_R3_abawaca.106.fasta_S2_012_000_R3.fa
286	0.089968511	genus	Pseudomonas	S2_012_000_R3_abawaca.106.fasta_S2_012_000_R3.fa
		family		S2_012_000_R3_abawaca.106.fasta_S2_012_000_R3.fa
681288	0.800609989	leaf	Staphylococcus aureus subsp. aureus ED98	S2_012_000_R3_7_S2_012_000_R3.fa
46170	5.032405642	subspecies	Staphylococcus aureus subsp. aureus	S2_012_000_R3_7_S2_012_000_R3.fa
1280	95.69195578	species	Staphylococcus aureus	S2_012_000_R3_7_S2_012_000_R3.fa
1279	0.266869996	genus	Staphylococcus	S2_012_000_R3_7_S2_012_000_R3.fa
10699	0.152497141	family	Siphoviridae	S2_012_000_R3_7_S2_012_000_R3.fa
504474	33.5492228	leaf	Corynebacterium urealyticum DSM 7109	S2_012_000_R3_33_S2_012_000_R3.fa
264445	0.086355786	subspecies	Streptomyces hygroscopicus subsp. limoneus	S2_012_000_R3_33_S2_012_000_R3.fa
161899	9.110535406	species	Corynebacterium singulare	S2_012_000_R3_33_S2_012_000_R3.fa
		genus		S2_012_000_R3_33_S2_012_000_R3.fa
		family		S2_012_000_R3_33_S2_012_000_R3.fa
680646	62.86454958	leaf	Rothia mucilaginosa DY-18	S2_012_000_R3_28_S2_012_000_R3.fa
		subspecies		S2_012_000_R3_28_S2_012_000_R3.fa
43675	38.8852884	species	Rothia mucilaginosa	S2_012_000_R3_28_S2_012_000_R3.fa
		genus		S2_012_000_R3_28_S2_012_000_R3.fa
		family		S2_012_000_R3_28_S2_012_000_R3.fa
465515	0.229147571	leaf	Micrococcus luteus NCTC 2665	S2_012_000_R3_1_S2_012_000_R3.fa
66712	0.091659028	subspecies	Propionibacterium freudenreichii subsp. freudenreichii	S2_012_000_R3_1_S2_012_000_R3.fa
71999	97.57103575	species	Kocuria palustris	S2_012_000_R3_1_S2_012_000_R3.fa
		genus		S2_012_000_R3_1_S2_012_000_R3.fa
		family		S2_012_000_R3_1_S2_012_000_R3.fa
1123269	2.69290523	leaf	Sphingomonas sanxanigenens DSM 19645 = NX02	S2_012_000_R2_maxbin2.maxbin.039.fasta_S2_012_000_R2.fa
264445	0.155359917	subspecies	Streptomyces hygroscopicus subsp. limoneus	S2_012_000_R2_maxbin2.maxbin.039.fasta_S2_012_000_R2.fa
1609977	5.800103573	species	Sphingomonas hengshuiensis	S2_012_000_R2_maxbin2.maxbin.039.fasta_S2_012_000_R2.fa
379	0.258933195	genus	Rhizobium	S2_012_000_R2_maxbin2.maxbin.039.fasta_S2_012_000_R2.fa
		family		S2_012_000_R2_maxbin2.maxbin.039.fasta_S2_012_000_R2.fa
1354302	25.72983671	leaf	Aeromonas hydrophila 4AK4	S2_012_000_R2_maxbin2.maxbin.005.fasta_S2_012_000_R2.fa
264445	0.049480455	subspecies	Streptomyces hygroscopicus subsp. limoneus	S2_012_000_R2_maxbin2.maxbin.005.fasta_S2_012_000_R2.fa
644	20.18802573	species	Aeromonas hydrophila	S2_012_000_R2_maxbin2.maxbin.005.fasta_S2_012_000_R2.fa
286	0.123701138	genus	Pseudomonas	S2_012_000_R2_maxbin2.maxbin.005.fasta_S2_012_000_R2.fa
543	0.296882731	family	Enterobacteriaceae	S2_012_000_R2_maxbin2.maxbin.005.fasta_S2_012_000_R2.fa
220664	42.97904192	leaf	Pseudomonas protegens Pf-5	S2_012_000_R2_maxbin2.maxbin.003.fasta_S2_012_000_R2.fa
301102	0.05988024	subspecies	Enterobacter hormaechei subsp. oharae	S2_012_000_R2_maxbin2.maxbin.003.fasta_S2_012_000_R2.fa
287	0.853293413	species	Pseudomonas aeruginosa	S2_012_000_R2_maxbin2.maxbin.003.fasta_S2_012_000_R2.fa
286	0.134730539	genus	Pseudomonas	S2_012_000_R2_maxbin2.maxbin.003.fasta_S2_012_000_R2.fa
		family		S2_012_000_R2_maxbin2.maxbin.003.fasta_S2_012_000_R2.fa
1088721	12.14410227	leaf	Novosphingobium pentaromativorans US6-1	S2_012_000_R2_abawaca.99.fasta_S2_012_000_R2.fa
366649	0.174317257	subspecies	Xanthomonas fuscans subsp. fuscans	S2_012_000_R2_abawaca.99.fasta_S2_012_000_R2.fa
702113	11.76641488	species	Novosphingobium sp. PP1Y	S2_012_000_R2_abawaca.99.fasta_S2_012_000_R2.fa
32008	0.116211505	genus	Burkholderia	S2_012_000_R2_abawaca.99.fasta_S2_012_000_R2.fa
		family		S2_012_000_R2_abawaca.99.fasta_S2_012_000_R2.fa
1242245	7.356948229	leaf	Acinetobacter johnsonii XBB1	S2_012_000_R2_abawaca.73.fasta_S2_012_000_R2.fa
1266845	0.108991826	subspecies	Carnobacterium inhibens subsp. gilichinskyi	S2_012_000_R2_abawaca.73.fasta_S2_012_000_R2.fa
62977	23.65122616	species	Acinetobacter sp. ADP1	S2_012_000_R2_abawaca.73.fasta_S2_012_000_R2.fa
		genus		S2_012_000_R2_abawaca.73.fasta_S2_012_000_R2.fa
		family		S2_012_000_R2_abawaca.73.fasta_S2_012_000_R2.fa
452662	11.87344472	leaf	Sphingobium japonicum UT26S	S2_012_000_R2_abawaca.67.fasta_S2_012_000_R2.fa
1770	0.071098471	subspecies	Mycobacterium avium subsp. paratuberculosis	S2_012_000_R2_abawaca.67.fasta_S2_012_000_R2.fa
484429	15.17952364	species	Sphingobium sp. YBL2	S2_012_000_R2_abawaca.67.fasta_S2_012_000_R2.fa
32008	0.071098471	genus	Burkholderia	S2_012_000_R2_abawaca.67.fasta_S2_012_000_R2.fa
		family		S2_012_000_R2_abawaca.67.fasta_S2_012_000_R2.fa
1123269	6.83491062	leaf	Sphingomonas sanxanigenens DSM 19645 = NX02	S2_012_000_R2_abawaca.53.fasta_S2_012_000_R2.fa
1770	0.175254118	subspecies	Mycobacterium avium subsp. paratuberculosis	S2_012_000_R2_abawaca.53.fasta_S2_012_000_R2.fa
745310	7.816333684	species	Sphingomonas sp. MM-1	S2_012_000_R2_abawaca.53.fasta_S2_012_000_R2.fa
32008	0.350508237	genus	Burkholderia	S2_012_000_R2_abawaca.53.fasta_S2_012_000_R2.fa
		family		S2_012_000_R2_abawaca.53.fasta_S2_012_000_R2.fa
398578	43.16914498	leaf	Delftia acidovorans SPH-1	S2_012_000_R2_abawaca.257.fasta_S2_012_000_R2.fa
72407	1.456009913	subspecies	Klebsiella pneumoniae subsp. pneumoniae	S2_012_000_R2_abawaca.257.fasta_S2_012_000_R2.fa
742013	41.10904585	species	Delftia sp. Cs1-4	S2_012_000_R2_abawaca.257.fasta_S2_012_000_R2.fa
		genus		S2_012_000_R2_abawaca.257.fasta_S2_012_000_R2.fa
		family		S2_012_000_R2_abawaca.257.fasta_S2_012_000_R2.fa
640081	1.354303189	leaf	Dechlorosoma suillum PS	S2_012_000_R2_abawaca.245.fasta_S2_012_000_R2.fa
72407	0.087374399	subspecies	Klebsiella pneumoniae subsp. pneumoniae	S2_012_000_R2_abawaca.245.fasta_S2_012_000_R2.fa
35703	9.392747925	species	Citrobacter amalonaticus	S2_012_000_R2_abawaca.245.fasta_S2_012_000_R2.fa
286	0.218435998	genus	Pseudomonas	S2_012_000_R2_abawaca.245.fasta_S2_012_000_R2.fa
119060	0.087374399	family	Burkholderiaceae	S2_012_000_R2_abawaca.245.fasta_S2_012_000_R2.fa
1123269	7.347972973	leaf	Sphingomonas sanxanigenens DSM 19645 = NX02	S2_012_000_R2_abawaca.239.fasta_S2_012_000_R2.fa
477245	0.084459459	subspecies	Streptomyces cyaneogriseus subsp. noncyanogenus	S2_012_000_R2_abawaca.239.fasta_S2_012_000_R2.fa
745310	5.954391892	species	Sphingomonas sp. MM-1	S2_012_000_R2_abawaca.239.fasta_S2_012_000_R2.fa
32008	0.253378378	genus	Burkholderia	S2_012_000_R2_abawaca.239.fasta_S2_012_000_R2.fa
		family		S2_012_000_R2_abawaca.239.fasta_S2_012_000_R2.fa
983917	4.305335446	leaf	Rubrivivax gelatinosus IL144	S2_012_000_R2_abawaca.229.fasta_S2_012_000_R2.fa
477245	0.184891706	subspecies	Streptomyces cyaneogriseus subsp. noncyanogenus	S2_012_000_R2_abawaca.229.fasta_S2_012_000_R2.fa
76731	8.399366086	species	Roseateles depolymerans	S2_012_000_R2_abawaca.229.fasta_S2_012_000_R2.fa
32008	0.079239303	genus	Burkholderia	S2_012_000_R2_abawaca.229.fasta_S2_012_000_R2.fa
119060	0.052826202	family	Burkholderiaceae	S2_012_000_R2_abawaca.229.fasta_S2_012_000_R2.fa
522373	2.354788069	leaf	Stenotrophomonas maltophilia K279a	S2_012_000_R2_abawaca.140.fasta_S2_012_000_R2.fa
		subspecies		S2_012_000_R2_abawaca.140.fasta_S2_012_000_R2.fa
1869170	5.337519623	species	Rhizobium sp. S41	S2_012_000_R2_abawaca.140.fasta_S2_012_000_R2.fa
286	0.627943485	genus	Pseudomonas	S2_012_000_R2_abawaca.140.fasta_S2_012_000_R2.fa
		family		S2_012_000_R2_abawaca.140.fasta_S2_012_000_R2.fa
1328324	3.534846355	leaf	Klebsiella pneumoniae subsp. pneumoniae KPNIH27	S2_012_000_R2_abawaca.132.fasta_S2_012_000_R2.fa
72407	23.82004419	subspecies	Klebsiella pneumoniae subsp. pneumoniae	S2_012_000_R2_abawaca.132.fasta_S2_012_000_R2.fa
573	63.76782486	species	Klebsiella pneumoniae	S2_012_000_R2_abawaca.132.fasta_S2_012_000_R2.fa
286	0.341434023	genus	Pseudomonas	S2_012_000_R2_abawaca.132.fasta_S2_012_000_R2.fa
543	0.301265314	family	Enterobacteriaceae	S2_012_000_R2_abawaca.132.fasta_S2_012_000_R2.fa
944546	55.76501534	leaf	Arcobacter butzleri ED-1	S2_012_000_R2_40_S2_012_000_R2.fa
		subspecies		S2_012_000_R2_40_S2_012_000_R2.fa
944547	0.613765892	species	Arcobacter sp. L	S2_012_000_R2_40_S2_012_000_R2.fa
		genus		S2_012_000_R2_40_S2_012_000_R2.fa
		family		S2_012_000_R2_40_S2_012_000_R2.fa
460265	1.451859399	leaf	Methylobacterium nodulans ORS 2060	S2_012_000_R2_102_S2_012_000_R2.fa
264445	0.178298523	subspecies	Streptomyces hygroscopicus subsp. limoneus	S2_012_000_R2_102_S2_012_000_R2.fa
192	2.598064187	species	Azospirillum brasilense	S2_012_000_R2_102_S2_012_000_R2.fa
379	0.280183393	genus	Rhizobium	S2_012_000_R2_102_S2_012_000_R2.fa
		family		S2_012_000_R2_102_S2_012_000_R2.fa
1333852	1.924290221	leaf	Klebsiella oxytoca KONIH1	S2_012_000_R1_maxbin2.maxbin.007.fasta_S2_012_000_R1.fa
72407	0.757097792	subspecies	Klebsiella pneumoniae subsp. pneumoniae	S2_012_000_R1_maxbin2.maxbin.007.fasta_S2_012_000_R1.fa
571	84.74763407	species	Klebsiella oxytoca	S2_012_000_R1_maxbin2.maxbin.007.fasta_S2_012_000_R1.fa
620	0.063091483	genus	Shigella	S2_012_000_R1_maxbin2.maxbin.007.fasta_S2_012_000_R1.fa
543	0.094637224	family	Enterobacteriaceae	S2_012_000_R1_maxbin2.maxbin.007.fasta_S2_012_000_R1.fa
1170318	15.63296517	leaf	Propionibacterium avidum 44067	S2_012_000_R1_abawaca.30.fasta_S2_012_000_R1.fa
66712	1.189464741	subspecies	Propionibacterium freudenreichii subsp. freudenreichii	S2_012_000_R1_abawaca.30.fasta_S2_012_000_R1.fa
1748	17.16227698	species	Propionibacterium acidipropionici	S2_012_000_R1_abawaca.30.fasta_S2_012_000_R1.fa
1883	0.934579439	genus	Streptomyces	S2_012_000_R1_abawaca.30.fasta_S2_012_000_R1.fa
		family		S2_012_000_R1_abawaca.30.fasta_S2_012_000_R1.fa
1134454	2.989536622	leaf	Propionibacterium acnes HL096PA1	S2_012_000_R1_abawaca.10.fasta_S2_012_000_R1.fa
1752	0.448430493	subspecies	Propionibacterium freudenreichii subsp. shermanii	S2_012_000_R1_abawaca.10.fasta_S2_012_000_R1.fa
1528099	38.86397608	species	Lawsonella clevelandensis	S2_012_000_R1_abawaca.10.fasta_S2_012_000_R1.fa
		genus		S2_012_000_R1_abawaca.10.fasta_S2_012_000_R1.fa
		family		S2_012_000_R1_abawaca.10.fasta_S2_012_000_R1.fa
226185	15.73566995	leaf	Enterococcus faecalis V583	S2_009_000_R3_maxbin2.maxbin.026.fasta_S2_009_000_R3.fa
		subspecies		S2_009_000_R3_maxbin2.maxbin.026.fasta_S2_009_000_R3.fa
1351	40.562249	species	Enterococcus faecalis	S2_009_000_R3_maxbin2.maxbin.026.fasta_S2_009_000_R3.fa
		genus		S2_009_000_R3_maxbin2.maxbin.026.fasta_S2_009_000_R3.fa
		family		S2_009_000_R3_maxbin2.maxbin.026.fasta_S2_009_000_R3.fa
176279	25.0897487	leaf	Staphylococcus epidermidis RP62A	S2_009_000_R3_maxbin2.maxbin.013.fasta_S2_009_000_R3.fa
46170	0.558436378	subspecies	Staphylococcus aureus subsp. aureus	S2_009_000_R3_maxbin2.maxbin.013.fasta_S2_009_000_R3.fa
1282	62.62465098	species	Staphylococcus epidermidis	S2_009_000_R3_maxbin2.maxbin.013.fasta_S2_009_000_R3.fa
1279	0.319106502	genus	Staphylococcus	S2_009_000_R3_maxbin2.maxbin.013.fasta_S2_009_000_R3.fa
128827	0.319106502	family	Erysipelotrichaceae	S2_009_000_R3_maxbin2.maxbin.013.fasta_S2_009_000_R3.fa
1333852	2.226283436	leaf	Klebsiella oxytoca KONIH1	S2_009_000_R3_maxbin2.maxbin.006.fasta_S2_009_000_R3.fa
72407	0.681176275	subspecies	Klebsiella pneumoniae subsp. pneumoniae	S2_009_000_R3_maxbin2.maxbin.006.fasta_S2_009_000_R3.fa
571	84.96427978	species	Klebsiella oxytoca	S2_009_000_R3_maxbin2.maxbin.006.fasta_S2_009_000_R3.fa
570	0.149526499	genus	Klebsiella	S2_009_000_R3_maxbin2.maxbin.006.fasta_S2_009_000_R3.fa
543	0.215982721	family	Enterobacteriaceae	S2_009_000_R3_maxbin2.maxbin.006.fasta_S2_009_000_R3.fa
279808	8.835798256	leaf	Staphylococcus haemolyticus JCSC1435	S2_009_000_R3_abawaca.72.fasta_S2_009_000_R3.fa
72758	3.375047402	subspecies	Staphylococcus capitis subsp. capitis	S2_009_000_R3_abawaca.72.fasta_S2_009_000_R3.fa
1283	9.973454683	species	Staphylococcus haemolyticus	S2_009_000_R3_abawaca.72.fasta_S2_009_000_R3.fa
1279	0.189609405	genus	Staphylococcus	S2_009_000_R3_abawaca.72.fasta_S2_009_000_R3.fa
		family		S2_009_000_R3_abawaca.72.fasta_S2_009_000_R3.fa
211586	38.23980374	leaf	Shewanella oneidensis MR-1	S2_009_000_R3_abawaca.59.fasta_S2_009_000_R3.fa
		subspecies		S2_009_000_R3_abawaca.59.fasta_S2_009_000_R3.fa
94122	22.60042932	species	Shewanella sp. ANA-3	S2_009_000_R3_abawaca.59.fasta_S2_009_000_R3.fa
22	0.06133088	genus	Shewanella	S2_009_000_R3_abawaca.59.fasta_S2_009_000_R3.fa
		family		S2_009_000_R3_abawaca.59.fasta_S2_009_000_R3.fa
1242245	8.350730689	leaf	Acinetobacter johnsonii XBB1	S2_009_000_R2_maxbin2.maxbin.025.fasta_S2_009_000_R2.fa
1266845	0.104384134	subspecies	Carnobacterium inhibens subsp. gilichinskyi	S2_009_000_R2_maxbin2.maxbin.025.fasta_S2_009_000_R2.fa
62977	22.80793319	species	Acinetobacter sp. ADP1	S2_009_000_R2_maxbin2.maxbin.025.fasta_S2_009_000_R2.fa
469	0.104384134	genus	Acinetobacter	S2_009_000_R2_maxbin2.maxbin.025.fasta_S2_009_000_R2.fa
		family		S2_009_000_R2_maxbin2.maxbin.025.fasta_S2_009_000_R2.fa
1328324	3.234714004	leaf	Klebsiella pneumoniae subsp. pneumoniae KPNIH27	S2_009_000_R2_maxbin2.maxbin.018.fasta_S2_009_000_R2.fa
72407	24.33925049	subspecies	Klebsiella pneumoniae subsp. pneumoniae	S2_009_000_R2_maxbin2.maxbin.018.fasta_S2_009_000_R2.fa
573	64.61538462	species	Klebsiella pneumoniae	S2_009_000_R2_maxbin2.maxbin.018.fasta_S2_009_000_R2.fa
570	0.157790927	genus	Klebsiella	S2_009_000_R2_maxbin2.maxbin.018.fasta_S2_009_000_R2.fa
543	0.039447732	family	Enterobacteriaceae	S2_009_000_R2_maxbin2.maxbin.018.fasta_S2_009_000_R2.fa
220664	43.48523748	leaf	Pseudomonas protegens Pf-5	S2_009_000_R2_maxbin2.maxbin.003.fasta_S2_009_000_R2.fa
299766	0.128369705	subspecies	Enterobacter hormaechei subsp. steigerwaltii	S2_009_000_R2_maxbin2.maxbin.003.fasta_S2_009_000_R2.fa
1500687	0.850449294	species	Pseudomonas sp. St29	S2_009_000_R2_maxbin2.maxbin.003.fasta_S2_009_000_R2.fa
286	0.112323492	genus	Pseudomonas	S2_009_000_R2_maxbin2.maxbin.003.fasta_S2_009_000_R2.fa
		family		S2_009_000_R2_maxbin2.maxbin.003.fasta_S2_009_000_R2.fa
1354302	25.99755202	leaf	Aeromonas hydrophila 4AK4	S2_009_000_R2_abawaca.79.fasta_S2_009_000_R2.fa
72407	0.097919217	subspecies	Klebsiella pneumoniae subsp. pneumoniae	S2_009_000_R2_abawaca.79.fasta_S2_009_000_R2.fa
644	21.29742962	species	Aeromonas hydrophila	S2_009_000_R2_abawaca.79.fasta_S2_009_000_R2.fa
642	0.122399021	genus	Aeromonas	S2_009_000_R2_abawaca.79.fasta_S2_009_000_R2.fa
543	0.171358629	family	Enterobacteriaceae	S2_009_000_R2_abawaca.79.fasta_S2_009_000_R2.fa
272568	1.495377923	leaf	Gluconacetobacter diazotrophicus PA1 5	S2_009_000_R2_abawaca.77.fasta_S2_009_000_R2.fa
477245	0.163132137	subspecies	Streptomyces cyaneogriseus subsp. noncyanogenus	S2_009_000_R2_abawaca.77.fasta_S2_009_000_R2.fa
192	2.093529092	species	Azospirillum brasilense	S2_009_000_R2_abawaca.77.fasta_S2_009_000_R2.fa
286	0.190320827	genus	Pseudomonas	S2_009_000_R2_abawaca.77.fasta_S2_009_000_R2.fa
41295	0.054377379	family	Rhodospirillaceae	S2_009_000_R2_abawaca.77.fasta_S2_009_000_R2.fa
1123269	4.017692591	leaf	Sphingomonas sanxanigenens DSM 19645 = NX02	S2_009_000_R2_abawaca.73.fasta_S2_009_000_R2.fa
264445	0.184297825	subspecies	Streptomyces hygroscopicus subsp. limoneus	S2_009_000_R2_abawaca.73.fasta_S2_009_000_R2.fa
1167641	9.067453004	species	Sphingomonas sp. NIC1	S2_009_000_R2_abawaca.73.fasta_S2_009_000_R2.fa
32008	0.29487652	genus	Burkholderia	S2_009_000_R2_abawaca.73.fasta_S2_009_000_R2.fa
		family		S2_009_000_R2_abawaca.73.fasta_S2_009_000_R2.fa
1088721	12.67133719	leaf	Novosphingobium pentaromativorans US6-1	S2_009_000_R2_abawaca.61.fasta_S2_009_000_R2.fa
366649	0.182759671	subspecies	Xanthomonas fuscans subsp. fuscans	S2_009_000_R2_abawaca.61.fasta_S2_009_000_R2.fa
702113	12.30581785	species	Novosphingobium sp. PP1Y	S2_009_000_R2_abawaca.61.fasta_S2_009_000_R2.fa
32008	0.121839781	genus	Burkholderia	S2_009_000_R2_abawaca.61.fasta_S2_009_000_R2.fa
		family		S2_009_000_R2_abawaca.61.fasta_S2_009_000_R2.fa
399739	3.825136612	leaf	Pseudomonas mendocina ymp	S2_009_000_R2_63_S2_009_000_R2.fa
86192	1.223002862	subspecies	Pseudomonas chlororaphis subsp. aurantiaca	S2_009_000_R2_63_S2_009_000_R2.fa
53408	6.323185012	species	Pseudomonas citronellolis	S2_009_000_R2_63_S2_009_000_R2.fa
286	0.390320062	genus	Pseudomonas	S2_009_000_R2_63_S2_009_000_R2.fa
		family		S2_009_000_R2_63_S2_009_000_R2.fa
762903	4.269662921	leaf	Pseudopedobacter saltans DSM 12145	S2_009_000_R2_56_S2_009_000_R2.fa
76859	0.224719101	subspecies	Fusobacterium nucleatum subsp. animalis	S2_009_000_R2_56_S2_009_000_R2.fa
1538644	2.471910112	species	Sphingobacterium sp. ML3W	S2_009_000_R2_56_S2_009_000_R2.fa
		genus		S2_009_000_R2_56_S2_009_000_R2.fa
		family		S2_009_000_R2_56_S2_009_000_R2.fa
1134454	5.202601301	leaf	Propionibacterium acnes HL096PA1	S2_009_000_R2_50_S2_009_000_R2.fa
		subspecies		S2_009_000_R2_50_S2_009_000_R2.fa
1747	90.29514757	species	Propionibacterium acnes	S2_009_000_R2_50_S2_009_000_R2.fa
		genus		S2_009_000_R2_50_S2_009_000_R2.fa
		family		S2_009_000_R2_50_S2_009_000_R2.fa
208964	2.758735997	leaf	Pseudomonas aeruginosa PAO1	S2_009_000_R2_47_S2_009_000_R2.fa
		subspecies		S2_009_000_R2_47_S2_009_000_R2.fa
287	92.91088447	species	Pseudomonas aeruginosa	S2_009_000_R2_47_S2_009_000_R2.fa
286	0.033439224	genus	Pseudomonas	S2_009_000_R2_47_S2_009_000_R2.fa
		family		S2_009_000_R2_47_S2_009_000_R2.fa
1045855	25	leaf	Pseudoxanthomonas spadix BD-a59	S2_009_000_R2_44_S2_009_000_R2.fa
366649	0.760043431	subspecies	Xanthomonas fuscans subsp. fuscans	S2_009_000_R2_44_S2_009_000_R2.fa
56458	7.193268187	species	Xanthomonas sacchari	S2_009_000_R2_44_S2_009_000_R2.fa
32008	0.054288817	genus	Burkholderia	S2_009_000_R2_44_S2_009_000_R2.fa
		family		S2_009_000_R2_44_S2_009_000_R2.fa
176299	42.485482	leaf	Agrobacterium fabrum str. C58	S2_009_000_R2_3_S2_009_000_R2.fa
		subspecies		S2_009_000_R2_3_S2_009_000_R2.fa
358	17.83972125	species	Agrobacterium tumefaciens	S2_009_000_R2_3_S2_009_000_R2.fa
379	0.209059233	genus	Rhizobium	S2_009_000_R2_3_S2_009_000_R2.fa
		family		S2_009_000_R2_3_S2_009_000_R2.fa
640081	1.178882624	leaf	Dechlorosoma suillum PS	S2_009_000_R2_35_S2_009_000_R2.fa
1752	0.153767299	subspecies	Propionibacterium freudenreichii subsp. shermanii	S2_009_000_R2_35_S2_009_000_R2.fa
103855	1.127626858	species	Bordetella hinzii	S2_009_000_R2_35_S2_009_000_R2.fa
286	0.358790364	genus	Pseudomonas	S2_009_000_R2_35_S2_009_000_R2.fa
80864	0.256278831	family	Comamonadaceae	S2_009_000_R2_35_S2_009_000_R2.fa
1036172	51.97195443	leaf	Arcobacter butzleri 7h1h	S2_009_000_R2_18_S2_009_000_R2.fa
76857	0.087642419	subspecies	Fusobacterium nucleatum subsp. polymorphum	S2_009_000_R2_18_S2_009_000_R2.fa
944547	0.306748466	species	Arcobacter sp. L	S2_009_000_R2_18_S2_009_000_R2.fa
		genus		S2_009_000_R2_18_S2_009_000_R2.fa
		family		S2_009_000_R2_18_S2_009_000_R2.fa
211586	39.45682808	leaf	Shewanella oneidensis MR-1	S2_009_000_R2_122_S2_009_000_R2.fa
		subspecies		S2_009_000_R2_122_S2_009_000_R2.fa
94122	22.59800154	species	Shewanella sp. ANA-3	S2_009_000_R2_122_S2_009_000_R2.fa
		genus		S2_009_000_R2_122_S2_009_000_R2.fa
		family		S2_009_000_R2_122_S2_009_000_R2.fa
640081	97.20601781	leaf	Dechlorosoma suillum PS	S2_009_000_R2_106_S2_009_000_R2.fa
		subspecies		S2_009_000_R2_106_S2_009_000_R2.fa
85698	0.061406202	species	Achromobacter xylosoxidans	S2_009_000_R2_106_S2_009_000_R2.fa
		genus		S2_009_000_R2_106_S2_009_000_R2.fa
		family		S2_009_000_R2_106_S2_009_000_R2.fa
1091045	5.366269165	leaf	Propionibacterium acnes ATCC 11828	S2_009_000_R1_maxbin2.maxbin.001.fasta_S2_009_000_R1.fa
		subspecies		S2_009_000_R1_maxbin2.maxbin.001.fasta_S2_009_000_R1.fa
1747	96.1669506	species	Propionibacterium acnes	S2_009_000_R1_maxbin2.maxbin.001.fasta_S2_009_000_R1.fa
		genus		S2_009_000_R1_maxbin2.maxbin.001.fasta_S2_009_000_R1.fa
		family		S2_009_000_R1_maxbin2.maxbin.001.fasta_S2_009_000_R1.fa
1285583	1.041666667	leaf	Corynebacterium casei LMG S-19264	S2_009_000_R1_89_S2_009_000_R1.fa
		subspecies		S2_009_000_R1_89_S2_009_000_R1.fa
1528099	45.48611111	species	Lawsonella clevelandensis	S2_009_000_R1_89_S2_009_000_R1.fa
		genus		S2_009_000_R1_89_S2_009_000_R1.fa
		family		S2_009_000_R1_89_S2_009_000_R1.fa
868597	25.06361323	leaf	Stenotrophomonas maltophilia JV3	S2_009_000_R1_56_S2_009_000_R1.fa
366649	0.063613232	subspecies	Xanthomonas fuscans subsp. fuscans	S2_009_000_R1_56_S2_009_000_R1.fa
40324	24.89397795	species	Stenotrophomonas maltophilia	S2_009_000_R1_56_S2_009_000_R1.fa
		genus		S2_009_000_R1_56_S2_009_000_R1.fa
		family		S2_009_000_R1_56_S2_009_000_R1.fa
314225	5.139720559	leaf	Erythrobacter litoralis HTCC2594	S2_006_000_R3_95_S2_006_000_R3.fa
477245	0.149700599	subspecies	Streptomyces cyaneogriseus subsp. noncyanogenus	S2_006_000_R3_95_S2_006_000_R3.fa
1634516	6.487025948	species	Citromicrobium sp. JL477	S2_006_000_R3_95_S2_006_000_R3.fa
286	0.149700599	genus	Pseudomonas	S2_006_000_R3_95_S2_006_000_R3.fa
		family		S2_006_000_R3_95_S2_006_000_R3.fa
1333848	1.141180306	leaf	Citrobacter freundii CFNIH1	S2_006_000_R2_maxbin2.maxbin.024.fasta_S2_006_000_R2.fa
72407	0.733615911	subspecies	Klebsiella pneumoniae subsp. pneumoniae	S2_006_000_R2_maxbin2.maxbin.024.fasta_S2_006_000_R2.fa
546	69.05771112	species	Citrobacter freundii	S2_006_000_R2_maxbin2.maxbin.024.fasta_S2_006_000_R2.fa
286	0.19563091	genus	Pseudomonas	S2_006_000_R2_maxbin2.maxbin.024.fasta_S2_006_000_R2.fa
543	0.114118031	family	Enterobacteriaceae	S2_006_000_R2_maxbin2.maxbin.024.fasta_S2_006_000_R2.fa
272568	1.370558376	leaf	Gluconacetobacter diazotrophicus PA1 5	S2_006_000_R2_maxbin2.maxbin.017.fasta_S2_006_000_R2.fa
264445	0.177664975	subspecies	Streptomyces hygroscopicus subsp. limoneus	S2_006_000_R2_maxbin2.maxbin.017.fasta_S2_006_000_R2.fa
192	1.852791878	species	Azospirillum brasilense	S2_006_000_R2_maxbin2.maxbin.017.fasta_S2_006_000_R2.fa
379	0.228426396	genus	Rhizobium	S2_006_000_R2_maxbin2.maxbin.017.fasta_S2_006_000_R2.fa
		family		S2_006_000_R2_maxbin2.maxbin.017.fasta_S2_006_000_R2.fa
1276648	5.039239983	leaf	Propionibacterium acnes hdn-1	S2_006_000_R2_maxbin2.maxbin.001.fasta_S2_006_000_R2.fa
		subspecies		S2_006_000_R2_maxbin2.maxbin.001.fasta_S2_006_000_R2.fa
1747	91.98678232	species	Propionibacterium acnes	S2_006_000_R2_maxbin2.maxbin.001.fasta_S2_006_000_R2.fa
		genus		S2_006_000_R2_maxbin2.maxbin.001.fasta_S2_006_000_R2.fa
		family		S2_006_000_R2_maxbin2.maxbin.001.fasta_S2_006_000_R2.fa
1088721	12.54135338	leaf	Novosphingobium pentaromativorans US6-1	S2_006_000_R2_abawaca.37.fasta_S2_006_000_R2.fa
366649	0.180451128	subspecies	Xanthomonas fuscans subsp. fuscans	S2_006_000_R2_abawaca.37.fasta_S2_006_000_R2.fa
702113	12.27067669	species	Novosphingobium sp. PP1Y	S2_006_000_R2_abawaca.37.fasta_S2_006_000_R2.fa
32008	0.120300752	genus	Burkholderia	S2_006_000_R2_abawaca.37.fasta_S2_006_000_R2.fa
		family		S2_006_000_R2_abawaca.37.fasta_S2_006_000_R2.fa
509190	2.479338843	leaf	Caulobacter segnis ATCC 21756	S2_006_000_R2_abawaca.357.fasta_S2_006_000_R2.fa
		subspecies		S2_006_000_R2_abawaca.357.fasta_S2_006_000_R2.fa
1721091	9.435261708	species	Chryseobacterium sp. IHB B 17019	S2_006_000_R2_abawaca.357.fasta_S2_006_000_R2.fa
		genus		S2_006_000_R2_abawaca.357.fasta_S2_006_000_R2.fa
		family		S2_006_000_R2_abawaca.357.fasta_S2_006_000_R2.fa
700598	4.39748715	leaf	Niastella koreensis GR20-10	S2_006_000_R2_abawaca.339.fasta_S2_006_000_R2.fa
72407	0.513992005	subspecies	Klebsiella pneumoniae subsp. pneumoniae	S2_006_000_R2_abawaca.339.fasta_S2_006_000_R2.fa
546	2.969731582	species	Citrobacter freundii	S2_006_000_R2_abawaca.339.fasta_S2_006_000_R2.fa
547	0.342661336	genus	Enterobacter	S2_006_000_R2_abawaca.339.fasta_S2_006_000_R2.fa
		family		S2_006_000_R2_abawaca.339.fasta_S2_006_000_R2.fa
441620	95.32602424	leaf	Methylobacterium populi BJ001	S2_006_000_R2_abawaca.331.fasta_S2_006_000_R2.fa
		subspecies		S2_006_000_R2_abawaca.331.fasta_S2_006_000_R2.fa
270351	0.807847663	species	Methylobacterium aquaticum	S2_006_000_R2_abawaca.331.fasta_S2_006_000_R2.fa
		genus		S2_006_000_R2_abawaca.331.fasta_S2_006_000_R2.fa
		family		S2_006_000_R2_abawaca.331.fasta_S2_006_000_R2.fa
176299	3.523990241	leaf	Agrobacterium fabrum str. C58	S2_006_000_R2_abawaca.227.fasta_S2_006_000_R2.fa
299766	0.054215234	subspecies	Enterobacter hormaechei subsp. steigerwaltii	S2_006_000_R2_abawaca.227.fasta_S2_006_000_R2.fa
879274	5.014909189	species	Shinella sp. HZN7	S2_006_000_R2_abawaca.227.fasta_S2_006_000_R2.fa
379	2.06017891	genus	Rhizobium	S2_006_000_R2_abawaca.227.fasta_S2_006_000_R2.fa
82115	0.054215234	family	Rhizobiaceae	S2_006_000_R2_abawaca.227.fasta_S2_006_000_R2.fa
376686	11.06412967	leaf	Flavobacterium johnsoniae UW101	S2_006_000_R2_abawaca.226.fasta_S2_006_000_R2.fa
		subspecies		S2_006_000_R2_abawaca.226.fasta_S2_006_000_R2.fa
96345	10.07751938	species	Flavobacterium psychrophilum	S2_006_000_R2_abawaca.226.fasta_S2_006_000_R2.fa
379	0.140944327	genus	Rhizobium	S2_006_000_R2_abawaca.226.fasta_S2_006_000_R2.fa
		family		S2_006_000_R2_abawaca.226.fasta_S2_006_000_R2.fa
639283	3.372243839	leaf	Starkeya novella DSM 506	S2_006_000_R2_abawaca.171.fasta_S2_006_000_R2.fa
366649	0.129701686	subspecies	Xanthomonas fuscans subsp. fuscans	S2_006_000_R2_abawaca.171.fasta_S2_006_000_R2.fa
270351	2.496757458	species	Methylobacterium aquaticum	S2_006_000_R2_abawaca.171.fasta_S2_006_000_R2.fa
379	0.389105058	genus	Rhizobium	S2_006_000_R2_abawaca.171.fasta_S2_006_000_R2.fa
119060	0.064850843	family	Burkholderiaceae	S2_006_000_R2_abawaca.171.fasta_S2_006_000_R2.fa
543728	4.937135848	leaf	Variovorax paradoxus S110	S2_006_000_R2_abawaca.124.fasta_S2_006_000_R2.fa
477245	0.09199632	subspecies	Streptomyces cyaneogriseus subsp. noncyanogenus	S2_006_000_R2_abawaca.124.fasta_S2_006_000_R2.fa
742013	3.557191046	species	Delftia sp. Cs1-4	S2_006_000_R2_abawaca.124.fasta_S2_006_000_R2.fa
286	0.13799448	genus	Pseudomonas	S2_006_000_R2_abawaca.124.fasta_S2_006_000_R2.fa
		family		S2_006_000_R2_abawaca.124.fasta_S2_006_000_R2.fa
1036172	52.26544622	leaf	Arcobacter butzleri 7h1h	S2_006_000_R2_91_S2_006_000_R2.fa
76857	0.091533181	subspecies	Fusobacterium nucleatum subsp. polymorphum	S2_006_000_R2_91_S2_006_000_R2.fa
944547	0.366132723	species	Arcobacter sp. L	S2_006_000_R2_91_S2_006_000_R2.fa
		genus		S2_006_000_R2_91_S2_006_000_R2.fa
		family		S2_006_000_R2_91_S2_006_000_R2.fa
349215	2.3988006	leaf	Micavibrio aeruginosavorus EPB	S2_006_000_R2_88_S2_006_000_R2.fa
		subspecies		S2_006_000_R2_88_S2_006_000_R2.fa
1226968	0.59970015	species	Azospirillum humicireducens	S2_006_000_R2_88_S2_006_000_R2.fa
234	0.59970015	genus	Brucella	S2_006_000_R2_88_S2_006_000_R2.fa
		family		S2_006_000_R2_88_S2_006_000_R2.fa
395019	0.888888889	leaf	Burkholderia multivorans ATCC 17616	S2_006_000_R2_73_S2_006_000_R2.fa
		subspecies		S2_006_000_R2_73_S2_006_000_R2.fa
294	1.555555556	species	Pseudomonas fluorescens	S2_006_000_R2_73_S2_006_000_R2.fa
234	0.444444444	genus	Brucella	S2_006_000_R2_73_S2_006_000_R2.fa
		family		S2_006_000_R2_73_S2_006_000_R2.fa
452662	8.685366678	leaf	Sphingobium japonicum UT26S	S2_006_000_R2_60_S2_006_000_R2.fa
264445	0.135180804	subspecies	Streptomyces hygroscopicus subsp. limoneus	S2_006_000_R2_60_S2_006_000_R2.fa
484429	8.583981075	species	Sphingobium sp. YBL2	S2_006_000_R2_60_S2_006_000_R2.fa
32008	0.135180804	genus	Burkholderia	S2_006_000_R2_60_S2_006_000_R2.fa
41297	0.067590402	family	Sphingomonadaceae	S2_006_000_R2_60_S2_006_000_R2.fa
391008	1.905684755	leaf	Stenotrophomonas maltophilia R551-3	S2_006_000_R2_56_S2_006_000_R2.fa
366649	0.290697674	subspecies	Xanthomonas fuscans subsp. fuscans	S2_006_000_R2_56_S2_006_000_R2.fa
1793721	64.9870801	species	Stenotrophomonas sp. KCTC 12332	S2_006_000_R2_56_S2_006_000_R2.fa
379	0.064599483	genus	Rhizobium	S2_006_000_R2_56_S2_006_000_R2.fa
		family		S2_006_000_R2_56_S2_006_000_R2.fa
1123269	3.825136612	leaf	Sphingomonas sanxanigenens DSM 19645 = NX02	S2_006_000_R2_14_S2_006_000_R2.fa
264445	0.218579235	subspecies	Streptomyces hygroscopicus subsp. limoneus	S2_006_000_R2_14_S2_006_000_R2.fa
1167641	8.888888889	species	Sphingomonas sp. NIC1	S2_006_000_R2_14_S2_006_000_R2.fa
32008	0.255009107	genus	Burkholderia	S2_006_000_R2_14_S2_006_000_R2.fa
119060	0.072859745	family	Burkholderiaceae	S2_006_000_R2_14_S2_006_000_R2.fa
220664	44.09090909	leaf	Pseudomonas protegens Pf-5	S2_006_000_R2_143_S2_006_000_R2.fa
86192	0.048701299	subspecies	Pseudomonas chlororaphis subsp. aurantiaca	S2_006_000_R2_143_S2_006_000_R2.fa
1500687	0.892857143	species	Pseudomonas sp. St29	S2_006_000_R2_143_S2_006_000_R2.fa
286	0.064935065	genus	Pseudomonas	S2_006_000_R2_143_S2_006_000_R2.fa
		family		S2_006_000_R2_143_S2_006_000_R2.fa
414684	1.114922813	leaf	Rhodospirillum centenum SW	S2_006_000_R2_11_S2_006_000_R2.fa
31964	0.171526587	subspecies	Clavibacter michiganensis subsp. sepedonicus	S2_006_000_R2_11_S2_006_000_R2.fa
192	1.372212693	species	Azospirillum brasilense	S2_006_000_R2_11_S2_006_000_R2.fa
234	0.343053173	genus	Brucella	S2_006_000_R2_11_S2_006_000_R2.fa
		family		S2_006_000_R2_11_S2_006_000_R2.fa
543728	12.83594926	leaf	Variovorax paradoxus S110	S2_006_000_R2_115_S2_006_000_R2.fa
1770	0.107503763	subspecies	Mycobacterium avium subsp. paratuberculosis	S2_006_000_R2_115_S2_006_000_R2.fa
742013	2.365082778	species	Delftia sp. Cs1-4	S2_006_000_R2_115_S2_006_000_R2.fa
32008	0.193506773	genus	Burkholderia	S2_006_000_R2_115_S2_006_000_R2.fa
		family		S2_006_000_R2_115_S2_006_000_R2.fa
365659	1.350277998	leaf	Streptococcus mitis B6	S2_006_000_R1_maxbin2.maxbin.040.fasta_S2_006_000_R1.fa
72758	83.47895155	subspecies	Staphylococcus capitis subsp. capitis	S2_006_000_R1_maxbin2.maxbin.040.fasta_S2_006_000_R1.fa
1280	2.343129468	species	Staphylococcus aureus	S2_006_000_R1_maxbin2.maxbin.040.fasta_S2_006_000_R1.fa
1279	0.079428118	genus	Staphylococcus	S2_006_000_R1_maxbin2.maxbin.040.fasta_S2_006_000_R1.fa
		family		S2_006_000_R1_maxbin2.maxbin.040.fasta_S2_006_000_R1.fa
1091045	20.28603688	leaf	Propionibacterium acnes ATCC 11828	S2_006_000_R1_maxbin2.maxbin.012.fasta_S2_006_000_R1.fa
66712	0.150545728	subspecies	Propionibacterium freudenreichii subsp. freudenreichii	S2_006_000_R1_maxbin2.maxbin.012.fasta_S2_006_000_R1.fa
1747	49.11554385	species	Propionibacterium acnes	S2_006_000_R1_maxbin2.maxbin.012.fasta_S2_006_000_R1.fa
		genus		S2_006_000_R1_maxbin2.maxbin.012.fasta_S2_006_000_R1.fa
2062	0.075272864	family	Streptomycetaceae	S2_006_000_R1_maxbin2.maxbin.012.fasta_S2_006_000_R1.fa
1348662	1.174496644	leaf	Corynebacterium argentoratense DSM 44202	S2_006_000_R1_abawaca.5.fasta_S2_006_000_R1.fa
		subspecies		S2_006_000_R1_abawaca.5.fasta_S2_006_000_R1.fa
1528099	45.13422819	species	Lawsonella clevelandensis	S2_006_000_R1_abawaca.5.fasta_S2_006_000_R1.fa
		genus		S2_006_000_R1_abawaca.5.fasta_S2_006_000_R1.fa
		family		S2_006_000_R1_abawaca.5.fasta_S2_006_000_R1.fa
1182590	84.55430328	leaf	Pseudomonas pseudoalcaligenes CECT 5344	S2_006_000_R1_94_S2_006_000_R1.fa
		subspecies		S2_006_000_R1_94_S2_006_000_R1.fa
330	85.04098361	species	Pseudomonas pseudoalcaligenes	S2_006_000_R1_94_S2_006_000_R1.fa
22	0.051229508	genus	Shewanella	S2_006_000_R1_94_S2_006_000_R1.fa
543	0.076844262	family	Enterobacteriaceae	S2_006_000_R1_94_S2_006_000_R1.fa
979556	9.131513648	leaf	Microbacterium testaceum StLB037	S2_006_000_R1_78_S2_006_000_R1.fa
31964	1.141439206	subspecies	Clavibacter michiganensis subsp. sepedonicus	S2_006_000_R1_78_S2_006_000_R1.fa
1714373	16.12903226	species	Microbacterium sp. No. 7	S2_006_000_R1_78_S2_006_000_R1.fa
1883	0.148883375	genus	Streptomyces	S2_006_000_R1_78_S2_006_000_R1.fa
		family		S2_006_000_R1_78_S2_006_000_R1.fa
743718	0.663803202	leaf	Isoptericola variabilis 225	S2_006_000_R1_62_S2_006_000_R1.fa
264445	0.351425225	subspecies	Streptomyces hygroscopicus subsp. limoneus	S2_006_000_R1_62_S2_006_000_R1.fa
712122	30.10542757	species	Actinomyces sp. oral taxon 414	S2_006_000_R1_62_S2_006_000_R1.fa
1883	0.117141742	genus	Streptomyces	S2_006_000_R1_62_S2_006_000_R1.fa
		family		S2_006_000_R1_62_S2_006_000_R1.fa
247156	1.338120104	leaf	Nocardia farcinica IFM 10152	S2_006_000_R1_52_S2_006_000_R1.fa
264445	0.489556136	subspecies	Streptomyces hygroscopicus subsp. limoneus	S2_006_000_R1_52_S2_006_000_R1.fa
1714373	2.480417755	species	Microbacterium sp. No. 7	S2_006_000_R1_52_S2_006_000_R1.fa
1763	0.22845953	genus	Mycobacterium	S2_006_000_R1_52_S2_006_000_R1.fa
2070	0.065274151	family	Pseudonocardiaceae	S2_006_000_R1_52_S2_006_000_R1.fa
208963	69.43827898	leaf	Pseudomonas aeruginosa UCBPP-PA14	S2_005_003_R3_maxbin2.maxbin.012.fasta_S2_005_003_R3.fa
		subspecies		S2_005_003_R3_maxbin2.maxbin.012.fasta_S2_005_003_R3.fa
287	95.49257299	species	Pseudomonas aeruginosa	S2_005_003_R3_maxbin2.maxbin.012.fasta_S2_005_003_R3.fa
286	0.068294349	genus	Pseudomonas	S2_005_003_R3_maxbin2.maxbin.012.fasta_S2_005_003_R3.fa
119060	0.051220761	family	Burkholderiaceae	S2_005_003_R3_maxbin2.maxbin.012.fasta_S2_005_003_R3.fa
535289	42.24318658	leaf	Acidovorax ebreus TPSY	S2_005_003_R3_82_S2_005_003_R3.fa
		subspecies		S2_005_003_R3_82_S2_005_003_R3.fa
232721	57.37246681	species	Acidovorax sp. JS42	S2_005_003_R3_82_S2_005_003_R3.fa
		genus		S2_005_003_R3_82_S2_005_003_R3.fa
		family		S2_005_003_R3_82_S2_005_003_R3.fa
979556	7.181088314	leaf	Microbacterium testaceum StLB037	S2_005_003_R3_72_S2_005_003_R3.fa
31964	1.382694023	subspecies	Clavibacter michiganensis subsp. sepedonicus	S2_005_003_R3_72_S2_005_003_R3.fa
1714373	11.41837645	species	Microbacterium sp. No. 7	S2_005_003_R3_72_S2_005_003_R3.fa
32008	0.133809099	genus	Burkholderia	S2_005_003_R3_72_S2_005_003_R3.fa
		family		S2_005_003_R3_72_S2_005_003_R3.fa
176280	29.69056013	leaf	Staphylococcus epidermidis ATCC 12228	S2_005_003_R3_56_S2_005_003_R3.fa
46170	0.509204857	subspecies	Staphylococcus aureus subsp. aureus	S2_005_003_R3_56_S2_005_003_R3.fa
1282	69.52604779	species	Staphylococcus epidermidis	S2_005_003_R3_56_S2_005_003_R3.fa
1279	0.274187231	genus	Staphylococcus	S2_005_003_R3_56_S2_005_003_R3.fa
128827	0.117508813	family	Erysipelotrichaceae	S2_005_003_R3_56_S2_005_003_R3.fa
1146883	2.349423323	leaf	Blastococcus saxobsidens DD2	S2_005_003_R3_41_S2_005_003_R3.fa
264445	0.854335754	subspecies	Streptomyces hygroscopicus subsp. limoneus	S2_005_003_R3_41_S2_005_003_R3.fa
1658671	4.058094831	species	Arsenicicoccus sp. oral taxon 190	S2_005_003_R3_41_S2_005_003_R3.fa
32008	0.256300726	genus	Burkholderia	S2_005_003_R3_41_S2_005_003_R3.fa
		family		S2_005_003_R3_41_S2_005_003_R3.fa
450851	22.36893969	leaf	Phenylobacterium zucineum HLK1	S2_005_003_R2_maxbin2.maxbin.057.fasta_S2_005_003_R2.fa
33014	0.177374852	subspecies	Clavibacter michiganensis subsp. insidiosus	S2_005_003_R2_maxbin2.maxbin.057.fasta_S2_005_003_R2.fa
366602	4.552621206	species	Caulobacter sp. K31	S2_005_003_R2_maxbin2.maxbin.057.fasta_S2_005_003_R2.fa
32008	0.118249901	genus	Burkholderia	S2_005_003_R2_maxbin2.maxbin.057.fasta_S2_005_003_R2.fa
		family		S2_005_003_R2_maxbin2.maxbin.057.fasta_S2_005_003_R2.fa
1219058	14.7955648	leaf	Sphingopyxis terrae NBRC 15098	S2_005_003_R2_maxbin2.maxbin.055.fasta_S2_005_003_R2.fa
		subspecies		S2_005_003_R2_maxbin2.maxbin.055.fasta_S2_005_003_R2.fa
33050	28.37837838	species	Sphingopyxis macrogoltabida	S2_005_003_R2_maxbin2.maxbin.055.fasta_S2_005_003_R2.fa
234	0.069300069	genus	Brucella	S2_005_003_R2_maxbin2.maxbin.055.fasta_S2_005_003_R2.fa
		family		S2_005_003_R2_maxbin2.maxbin.055.fasta_S2_005_003_R2.fa
392499	2.783300199	leaf	Sphingomonas wittichii RW1	S2_005_003_R2_maxbin2.maxbin.047.fasta_S2_005_003_R2.fa
264445	0.159045726	subspecies	Streptomyces hygroscopicus subsp. limoneus	S2_005_003_R2_maxbin2.maxbin.047.fasta_S2_005_003_R2.fa
745310	3.300198807	species	Sphingomonas sp. MM-1	S2_005_003_R2_maxbin2.maxbin.047.fasta_S2_005_003_R2.fa
379	0.238568588	genus	Rhizobium	S2_005_003_R2_maxbin2.maxbin.047.fasta_S2_005_003_R2.fa
		family		S2_005_003_R2_maxbin2.maxbin.047.fasta_S2_005_003_R2.fa
376686	3.694374475	leaf	Flavobacterium johnsoniae UW101	S2_005_003_R2_maxbin2.maxbin.033.fasta_S2_005_003_R2.fa
		subspecies		S2_005_003_R2_maxbin2.maxbin.033.fasta_S2_005_003_R2.fa
878220	8.900083963	species	Chryseobacterium sp. StRB126	S2_005_003_R2_maxbin2.maxbin.033.fasta_S2_005_003_R2.fa
		genus		S2_005_003_R2_maxbin2.maxbin.033.fasta_S2_005_003_R2.fa
		family		S2_005_003_R2_maxbin2.maxbin.033.fasta_S2_005_003_R2.fa
176299	0.405921681	leaf	Agrobacterium fabrum str. C58	S2_005_003_R2_maxbin2.maxbin.017.fasta_S2_005_003_R2.fa
		subspecies		S2_005_003_R2_maxbin2.maxbin.017.fasta_S2_005_003_R2.fa
1869170	33.50047755	species	Rhizobium sp. S41	S2_005_003_R2_maxbin2.maxbin.017.fasta_S2_005_003_R2.fa
		genus		S2_005_003_R2_maxbin2.maxbin.017.fasta_S2_005_003_R2.fa
119060	0.071633238	family	Burkholderiaceae	S2_005_003_R2_maxbin2.maxbin.017.fasta_S2_005_003_R2.fa
1242245	8.388746803	leaf	Acinetobacter johnsonii XBB1	S2_005_003_R2_abawaca.71.fasta_S2_005_003_R2.fa
1266845	0.10230179	subspecies	Carnobacterium inhibens subsp. gilichinskyi	S2_005_003_R2_abawaca.71.fasta_S2_005_003_R2.fa
62977	23.01790281	species	Acinetobacter sp. ADP1	S2_005_003_R2_abawaca.71.fasta_S2_005_003_R2.fa
469	0.10230179	genus	Acinetobacter	S2_005_003_R2_abawaca.71.fasta_S2_005_003_R2.fa
		family		S2_005_003_R2_abawaca.71.fasta_S2_005_003_R2.fa
1036172	52.46971109	leaf	Arcobacter butzleri 7h1h	S2_005_003_R2_abawaca.291.fasta_S2_005_003_R2.fa
76857	0.093196645	subspecies	Fusobacterium nucleatum subsp. polymorphum	S2_005_003_R2_abawaca.291.fasta_S2_005_003_R2.fa
944547	0.232991612	species	Arcobacter sp. L	S2_005_003_R2_abawaca.291.fasta_S2_005_003_R2.fa
		genus		S2_005_003_R2_abawaca.291.fasta_S2_005_003_R2.fa
		family		S2_005_003_R2_abawaca.291.fasta_S2_005_003_R2.fa
979556	8.035714286	leaf	Microbacterium testaceum StLB037	S2_005_003_R2_abawaca.239.fasta_S2_005_003_R2.fa
31964	1.160714286	subspecies	Clavibacter michiganensis subsp. sepedonicus	S2_005_003_R2_abawaca.239.fasta_S2_005_003_R2.fa
1714373	19.55357143	species	Microbacterium sp. No. 7	S2_005_003_R2_abawaca.239.fasta_S2_005_003_R2.fa
32008	0.133928571	genus	Burkholderia	S2_005_003_R2_abawaca.239.fasta_S2_005_003_R2.fa
		family		S2_005_003_R2_abawaca.239.fasta_S2_005_003_R2.fa
639283	3.277613897	leaf	Starkeya novella DSM 506	S2_005_003_R2_abawaca.227.fasta_S2_005_003_R2.fa
264445	0.163880695	subspecies	Streptomyces hygroscopicus subsp. limoneus	S2_005_003_R2_abawaca.227.fasta_S2_005_003_R2.fa
270351	2.425434284	species	Methylobacterium aquaticum	S2_005_003_R2_abawaca.227.fasta_S2_005_003_R2.fa
379	0.32776139	genus	Rhizobium	S2_005_003_R2_abawaca.227.fasta_S2_005_003_R2.fa
		family		S2_005_003_R2_abawaca.227.fasta_S2_005_003_R2.fa
1217721	2.143314139	leaf	Dyella japonica A8	S2_005_003_R2_abawaca.189.fasta_S2_005_003_R2.fa
366649	0.479846449	subspecies	Xanthomonas fuscans subsp. fuscans	S2_005_003_R2_abawaca.189.fasta_S2_005_003_R2.fa
666685	3.934740883	species	Rhodanobacter denitrificans	S2_005_003_R2_abawaca.189.fasta_S2_005_003_R2.fa
32008	0.479846449	genus	Burkholderia	S2_005_003_R2_abawaca.189.fasta_S2_005_003_R2.fa
		family		S2_005_003_R2_abawaca.189.fasta_S2_005_003_R2.fa
543728	11.48080439	leaf	Variovorax paradoxus S110	S2_005_003_R2_abawaca.107.fasta_S2_005_003_R2.fa
33014	0.146252285	subspecies	Clavibacter michiganensis subsp. insidiosus	S2_005_003_R2_abawaca.107.fasta_S2_005_003_R2.fa
742013	2.047531993	species	Delftia sp. Cs1-4	S2_005_003_R2_abawaca.107.fasta_S2_005_003_R2.fa
32008	0.237659963	genus	Burkholderia	S2_005_003_R2_abawaca.107.fasta_S2_005_003_R2.fa
		family		S2_005_003_R2_abawaca.107.fasta_S2_005_003_R2.fa
1088721	11.42379493	leaf	Novosphingobium pentaromativorans US6-1	S2_005_003_R2_abawaca.103.fasta_S2_005_003_R2.fa
366649	0.167177487	subspecies	Xanthomonas fuscans subsp. fuscans	S2_005_003_R2_abawaca.103.fasta_S2_005_003_R2.fa
702113	11.31234327	species	Novosphingobium sp. PP1Y	S2_005_003_R2_abawaca.103.fasta_S2_005_003_R2.fa
32008	0.111451658	genus	Burkholderia	S2_005_003_R2_abawaca.103.fasta_S2_005_003_R2.fa
		family		S2_005_003_R2_abawaca.103.fasta_S2_005_003_R2.fa
743721	5.017301038	leaf	Pseudoxanthomonas suwonensis 11-1	S2_005_003_R2_59_S2_005_003_R2.fa
366649	1.038062284	subspecies	Xanthomonas fuscans subsp. fuscans	S2_005_003_R2_59_S2_005_003_R2.fa
128780	7.929642445	species	Stenotrophomonas acidaminiphila	S2_005_003_R2_59_S2_005_003_R2.fa
338	0.144175317	genus	Xanthomonas	S2_005_003_R2_59_S2_005_003_R2.fa
		family		S2_005_003_R2_59_S2_005_003_R2.fa
1045855	25.87570621	leaf	Pseudoxanthomonas spadix BD-a59	S2_005_003_R2_26_S2_005_003_R2.fa
366649	0.790960452	subspecies	Xanthomonas fuscans subsp. fuscans	S2_005_003_R2_26_S2_005_003_R2.fa
56458	7.824858757	species	Xanthomonas sacchari	S2_005_003_R2_26_S2_005_003_R2.fa
338	0.11299435	genus	Xanthomonas	S2_005_003_R2_26_S2_005_003_R2.fa
		family		S2_005_003_R2_26_S2_005_003_R2.fa
420662	2.055045872	leaf	Methylibium petroleiphilum PM1	S2_005_003_R2_20_S2_005_003_R2.fa
33014	0.110091743	subspecies	Clavibacter michiganensis subsp. insidiosus	S2_005_003_R2_20_S2_005_003_R2.fa
85643	2.935779817	species	Thauera sp. MZ1T	S2_005_003_R2_20_S2_005_003_R2.fa
32008	0.403669725	genus	Burkholderia	S2_005_003_R2_20_S2_005_003_R2.fa
32033	0.073394495	family	Xanthomonadaceae	S2_005_003_R2_20_S2_005_003_R2.fa
1123269	3.884206669	leaf	Sphingomonas sanxanigenens DSM 19645 = NX02	S2_005_003_R2_17_S2_005_003_R2.fa
264445	0.219860755	subspecies	Streptomyces hygroscopicus subsp. limoneus	S2_005_003_R2_17_S2_005_003_R2.fa
1167641	8.867717112	species	Sphingomonas sp. NIC1	S2_005_003_R2_17_S2_005_003_R2.fa
32008	0.256504214	genus	Burkholderia	S2_005_003_R2_17_S2_005_003_R2.fa
		family		S2_005_003_R2_17_S2_005_003_R2.fa
318586	2.456499488	leaf	Paracoccus denitrificans PD1222	S2_005_003_R2_16_S2_005_003_R2.fa
477245	0.204708291	subspecies	Streptomyces cyaneogriseus subsp. noncyanogenus	S2_005_003_R2_16_S2_005_003_R2.fa
35806	2.405322416	species	Rhodovulum sulfidophilum	S2_005_003_R2_16_S2_005_003_R2.fa
32008	0.332650972	genus	Burkholderia	S2_005_003_R2_16_S2_005_003_R2.fa
31989	0.051177073	family	Rhodobacteraceae	S2_005_003_R2_16_S2_005_003_R2.fa
1123269	4.880694143	leaf	Sphingomonas sanxanigenens DSM 19645 = NX02	S2_005_003_R2_143_S2_005_003_R2.fa
86192	0.21691974	subspecies	Pseudomonas chlororaphis subsp. aurantiaca	S2_005_003_R2_143_S2_005_003_R2.fa
1549858	12.9428778	species	Sphingomonas taxi	S2_005_003_R2_143_S2_005_003_R2.fa
32008	0.25307303	genus	Burkholderia	S2_005_003_R2_143_S2_005_003_R2.fa
41294	0.07230658	family	Bradyrhizobiaceae	S2_005_003_R2_143_S2_005_003_R2.fa
452662	8.887200912	leaf	Sphingobium japonicum UT26S	S2_005_003_R2_128_S2_005_003_R2.fa
264445	0.151917964	subspecies	Streptomyces hygroscopicus subsp. limoneus	S2_005_003_R2_128_S2_005_003_R2.fa
484429	9.077098367	species	Sphingobium sp. YBL2	S2_005_003_R2_128_S2_005_003_R2.fa
32008	0.227876946	genus	Burkholderia	S2_005_003_R2_128_S2_005_003_R2.fa
		family		S2_005_003_R2_128_S2_005_003_R2.fa
390235	15.80020387	leaf	Pseudomonas putida W619	S2_005_003_R2_104_S2_005_003_R2.fa
86192	0.224260958	subspecies	Pseudomonas chlororaphis subsp. aurantiaca	S2_005_003_R2_104_S2_005_003_R2.fa
303	9.643221203	species	Pseudomonas putida	S2_005_003_R2_104_S2_005_003_R2.fa
286	0.163098879	genus	Pseudomonas	S2_005_003_R2_104_S2_005_003_R2.fa
		family		S2_005_003_R2_104_S2_005_003_R2.fa
1182590	84.9256365	leaf	Pseudomonas pseudoalcaligenes CECT 5344	S2_005_003_R2_102_S2_005_003_R2.fa
		subspecies		S2_005_003_R2_102_S2_005_003_R2.fa
330	85.25334006	species	Pseudomonas pseudoalcaligenes	S2_005_003_R2_102_S2_005_003_R2.fa
286	0.050415931	genus	Pseudomonas	S2_005_003_R2_102_S2_005_003_R2.fa
		family		S2_005_003_R2_102_S2_005_003_R2.fa
655817	3.63917071	leaf	Escherichia coli ABU 83972	S2_005_003_R1_maxbin2.maxbin.021.fasta_S2_005_003_R1.fa
		subspecies		S2_005_003_R1_maxbin2.maxbin.021.fasta_S2_005_003_R1.fa
562	91.3762682	species	Escherichia coli	S2_005_003_R1_maxbin2.maxbin.021.fasta_S2_005_003_R1.fa
620	0.705778562	genus	Shigella	S2_005_003_R1_maxbin2.maxbin.021.fasta_S2_005_003_R1.fa
		family		S2_005_003_R1_maxbin2.maxbin.021.fasta_S2_005_003_R1.fa
208963	69.29095355	leaf	Pseudomonas aeruginosa UCBPP-PA14	S2_005_003_R1_maxbin2.maxbin.013.fasta_S2_005_003_R1.fa
		subspecies		S2_005_003_R1_maxbin2.maxbin.013.fasta_S2_005_003_R1.fa
287	94.99592502	species	Pseudomonas aeruginosa	S2_005_003_R1_maxbin2.maxbin.013.fasta_S2_005_003_R1.fa
286	0.097799511	genus	Pseudomonas	S2_005_003_R1_maxbin2.maxbin.013.fasta_S2_005_003_R1.fa
543	0.065199674	family	Enterobacteriaceae	S2_005_003_R1_maxbin2.maxbin.013.fasta_S2_005_003_R1.fa
680646	7.342657343	leaf	Rothia mucilaginosa DY-18	S2_005_003_R1_abawaca.39.fasta_S2_005_003_R1.fa
72407	0.20979021	subspecies	Klebsiella pneumoniae subsp. pneumoniae	S2_005_003_R1_abawaca.39.fasta_S2_005_003_R1.fa
43675	4.125874126	species	Rothia mucilaginosa	S2_005_003_R1_abawaca.39.fasta_S2_005_003_R1.fa
1716	0.34965035	genus	Corynebacterium	S2_005_003_R1_abawaca.39.fasta_S2_005_003_R1.fa
		family		S2_005_003_R1_abawaca.39.fasta_S2_005_003_R1.fa
1234380	2.03125	leaf	Propionibacterium acnes C1	S2_005_003_R1_abawaca.14.fasta_S2_005_003_R1.fa
		subspecies		S2_005_003_R1_abawaca.14.fasta_S2_005_003_R1.fa
1528099	41.875	species	Lawsonella clevelandensis	S2_005_003_R1_abawaca.14.fasta_S2_005_003_R1.fa
		genus		S2_005_003_R1_abawaca.14.fasta_S2_005_003_R1.fa
		family		S2_005_003_R1_abawaca.14.fasta_S2_005_003_R1.fa
1354302	24.4984659	leaf	Aeromonas hydrophila 4AK4	S2_005_003_R1_62_S2_005_003_R1.fa
72407	0.04720321	subspecies	Klebsiella pneumoniae subsp. pneumoniae	S2_005_003_R1_62_S2_005_003_R1.fa
644	21.02902997	species	Aeromonas hydrophila	S2_005_003_R1_62_S2_005_003_R1.fa
570	0.04720321	genus	Klebsiella	S2_005_003_R1_62_S2_005_003_R1.fa
543	0.04720321	family	Enterobacteriaceae	S2_005_003_R1_62_S2_005_003_R1.fa
1206105	47.87525703	leaf	Enterococcus faecalis D32	S2_005_003_R1_35_S2_005_003_R1.fa
		subspecies		S2_005_003_R1_35_S2_005_003_R1.fa
1351	25.01713502	species	Enterococcus faecalis	S2_005_003_R1_35_S2_005_003_R1.fa
1301	0.102810144	genus	Streptococcus	S2_005_003_R1_35_S2_005_003_R1.fa
		family		S2_005_003_R1_35_S2_005_003_R1.fa
1334564	37.23518083	leaf	Serratia marcescens SM39	S2_005_003_R1_31_S2_005_003_R1.fa
72407	0.106997646	subspecies	Klebsiella pneumoniae subsp. pneumoniae	S2_005_003_R1_31_S2_005_003_R1.fa
615	64.88337257	species	Serratia marcescens	S2_005_003_R1_31_S2_005_003_R1.fa
613	0.042799058	genus	Serratia	S2_005_003_R1_31_S2_005_003_R1.fa
		family		S2_005_003_R1_31_S2_005_003_R1.fa
1170318	90.89642359	leaf	Propionibacterium avidum 44067	S2_005_002_R3_32_S2_005_002_R3.fa
66712	0.464468184	subspecies	Propionibacterium freudenreichii subsp. freudenreichii	S2_005_002_R3_32_S2_005_002_R3.fa
1747	2.972596377	species	Propionibacterium acnes	S2_005_002_R3_32_S2_005_002_R3.fa
		genus		S2_005_002_R3_32_S2_005_002_R3.fa
		family		S2_005_002_R3_32_S2_005_002_R3.fa
1206105	47.27214377	leaf	Enterococcus faecalis D32	S2_005_002_R3_21_S2_005_002_R3.fa
		subspecies		S2_005_002_R3_21_S2_005_002_R3.fa
1351	27.6957638	species	Enterococcus faecalis	S2_005_002_R3_21_S2_005_002_R3.fa
1301	0.096277279	genus	Streptococcus	S2_005_002_R3_21_S2_005_002_R3.fa
		family		S2_005_002_R3_21_S2_005_002_R3.fa
439375	1.503148487	leaf	Ochrobactrum anthropi ATCC 49188	S2_005_002_R2_maxbin2.maxbin.017.fasta_S2_005_002_R2.fa
		subspecies		S2_005_002_R2_maxbin2.maxbin.017.fasta_S2_005_002_R2.fa
1869170	30.87548243	species	Rhizobium sp. S41	S2_005_002_R2_maxbin2.maxbin.017.fasta_S2_005_002_R2.fa
286	0.040625635	genus	Pseudomonas	S2_005_002_R2_maxbin2.maxbin.017.fasta_S2_005_002_R2.fa
		family		S2_005_002_R2_maxbin2.maxbin.017.fasta_S2_005_002_R2.fa
1354302	25.61420579	leaf	Aeromonas hydrophila 4AK4	S2_005_002_R2_maxbin2.maxbin.007.fasta_S2_005_002_R2.fa
301102	0.048649964	subspecies	Enterobacter hormaechei subsp. oharae	S2_005_002_R2_maxbin2.maxbin.007.fasta_S2_005_002_R2.fa
644	20.06810995	species	Aeromonas hydrophila	S2_005_002_R2_maxbin2.maxbin.007.fasta_S2_005_002_R2.fa
286	0.121624909	genus	Pseudomonas	S2_005_002_R2_maxbin2.maxbin.007.fasta_S2_005_002_R2.fa
543	0.218924836	family	Enterobacteriaceae	S2_005_002_R2_maxbin2.maxbin.007.fasta_S2_005_002_R2.fa
220664	43.64773821	leaf	Pseudomonas protegens Pf-5	S2_005_002_R2_maxbin2.maxbin.002.fasta_S2_005_002_R2.fa
301102	0.03208213	subspecies	Enterobacter hormaechei subsp. oharae	S2_005_002_R2_maxbin2.maxbin.002.fasta_S2_005_002_R2.fa
1500686	0.834135387	species	Pseudomonas sp. Os17	S2_005_002_R2_maxbin2.maxbin.002.fasta_S2_005_002_R2.fa
286	0.128328521	genus	Pseudomonas	S2_005_002_R2_maxbin2.maxbin.002.fasta_S2_005_002_R2.fa
		family		S2_005_002_R2_maxbin2.maxbin.002.fasta_S2_005_002_R2.fa
1123269	4.967766401	leaf	Sphingomonas sanxanigenens DSM 19645 = NX02	S2_005_002_R2_abawaca.78.fasta_S2_005_002_R2.fa
86192	0.151687524	subspecies	Pseudomonas chlororaphis subsp. aurantiaca	S2_005_002_R2_abawaca.78.fasta_S2_005_002_R2.fa
1549858	13.27265832	species	Sphingomonas taxi	S2_005_002_R2_abawaca.78.fasta_S2_005_002_R2.fa
32008	0.265453166	genus	Burkholderia	S2_005_002_R2_abawaca.78.fasta_S2_005_002_R2.fa
		family		S2_005_002_R2_abawaca.78.fasta_S2_005_002_R2.fa
1242245	7.417148869	leaf	Acinetobacter johnsonii XBB1	S2_005_002_R2_abawaca.49.fasta_S2_005_002_R2.fa
1266845	0.105207785	subspecies	Carnobacterium inhibens subsp. gilichinskyi	S2_005_002_R2_abawaca.49.fasta_S2_005_002_R2.fa
62977	23.46133614	species	Acinetobacter sp. ADP1	S2_005_002_R2_abawaca.49.fasta_S2_005_002_R2.fa
		genus		S2_005_002_R2_abawaca.49.fasta_S2_005_002_R2.fa
		family		S2_005_002_R2_abawaca.49.fasta_S2_005_002_R2.fa
318586	2.54691689	leaf	Paracoccus denitrificans PD1222	S2_005_002_R2_abawaca.183.fasta_S2_005_002_R2.fa
33014	0.18766756	subspecies	Clavibacter michiganensis subsp. insidiosus	S2_005_002_R2_abawaca.183.fasta_S2_005_002_R2.fa
35806	2.600536193	species	Rhodovulum sulfidophilum	S2_005_002_R2_abawaca.183.fasta_S2_005_002_R2.fa
32008	0.348525469	genus	Burkholderia	S2_005_002_R2_abawaca.183.fasta_S2_005_002_R2.fa
41297	0.053619303	family	Sphingomonadaceae	S2_005_002_R2_abawaca.183.fasta_S2_005_002_R2.fa
522373	1.149425287	leaf	Stenotrophomonas maltophilia K279a	S2_005_002_R2_abawaca.131.fasta_S2_005_002_R2.fa
		subspecies		S2_005_002_R2_abawaca.131.fasta_S2_005_002_R2.fa
1079	1.3136289	species	Blastochloris viridis	S2_005_002_R2_abawaca.131.fasta_S2_005_002_R2.fa
286	0.65681445	genus	Pseudomonas	S2_005_002_R2_abawaca.131.fasta_S2_005_002_R2.fa
543	0.328407225	family	Enterobacteriaceae	S2_005_002_R2_abawaca.131.fasta_S2_005_002_R2.fa
1088721	12.67949893	leaf	Novosphingobium pentaromativorans US6-1	S2_005_002_R2_abawaca.121.fasta_S2_005_002_R2.fa
366649	0.183318057	subspecies	Xanthomonas fuscans subsp. fuscans	S2_005_002_R2_abawaca.121.fasta_S2_005_002_R2.fa
702113	12.2517568	species	Novosphingobium sp. PP1Y	S2_005_002_R2_abawaca.121.fasta_S2_005_002_R2.fa
32008	0.122212038	genus	Burkholderia	S2_005_002_R2_abawaca.121.fasta_S2_005_002_R2.fa
		family		S2_005_002_R2_abawaca.121.fasta_S2_005_002_R2.fa
452662	9.087363495	leaf	Sphingobium japonicum UT26S	S2_005_002_R2_9_S2_005_002_R2.fa
264445	0.15600624	subspecies	Streptomyces hygroscopicus subsp. limoneus	S2_005_002_R2_9_S2_005_002_R2.fa
484429	9.243369735	species	Sphingobium sp. YBL2	S2_005_002_R2_9_S2_005_002_R2.fa
32008	0.15600624	genus	Burkholderia	S2_005_002_R2_9_S2_005_002_R2.fa
		family		S2_005_002_R2_9_S2_005_002_R2.fa
452662	13.84790011	leaf	Sphingobium japonicum UT26S	S2_005_002_R2_99_S2_005_002_R2.fa
264445	0.085130533	subspecies	Streptomyces hygroscopicus subsp. limoneus	S2_005_002_R2_99_S2_005_002_R2.fa
484429	14.81271283	species	Sphingobium sp. YBL2	S2_005_002_R2_99_S2_005_002_R2.fa
379	0.170261067	genus	Rhizobium	S2_005_002_R2_99_S2_005_002_R2.fa
		family		S2_005_002_R2_99_S2_005_002_R2.fa
1123269	4.010876954	leaf	Sphingomonas sanxanigenens DSM 19645 = NX02	S2_005_002_R2_73_S2_005_002_R2.fa
264445	0.203942896	subspecies	Streptomyces hygroscopicus subsp. limoneus	S2_005_002_R2_73_S2_005_002_R2.fa
1167641	10.43507818	species	Sphingomonas sp. NIC1	S2_005_002_R2_73_S2_005_002_R2.fa
32008	0.305914344	genus	Burkholderia	S2_005_002_R2_73_S2_005_002_R2.fa
119060	0.067980965	family	Burkholderiaceae	S2_005_002_R2_73_S2_005_002_R2.fa
639283	3.397294747	leaf	Starkeya novella DSM 506	S2_005_002_R2_69_S2_005_002_R2.fa
264445	0.125825731	subspecies	Streptomyces hygroscopicus subsp. limoneus	S2_005_002_R2_69_S2_005_002_R2.fa
270351	2.264863165	species	Methylobacterium aquaticum	S2_005_002_R2_69_S2_005_002_R2.fa
32008	0.346020761	genus	Burkholderia	S2_005_002_R2_69_S2_005_002_R2.fa
41294	0.062912866	family	Bradyrhizobiaceae	S2_005_002_R2_69_S2_005_002_R2.fa
1045855	27.11810013	leaf	Pseudoxanthomonas spadix BD-a59	S2_005_002_R2_41_S2_005_002_R2.fa
366649	0.67394095	subspecies	Xanthomonas fuscans subsp. fuscans	S2_005_002_R2_41_S2_005_002_R2.fa
56458	7.958921694	species	Xanthomonas sacchari	S2_005_002_R2_41_S2_005_002_R2.fa
338	0.096277279	genus	Xanthomonas	S2_005_002_R2_41_S2_005_002_R2.fa
		family		S2_005_002_R2_41_S2_005_002_R2.fa
1091045	5.764796311	leaf	Propionibacterium acnes ATCC 11828	S2_005_002_R2_139_S2_005_002_R2.fa
		subspecies		S2_005_002_R2_139_S2_005_002_R2.fa
1747	91.66026134	species	Propionibacterium acnes	S2_005_002_R2_139_S2_005_002_R2.fa
		genus		S2_005_002_R2_139_S2_005_002_R2.fa
		family		S2_005_002_R2_139_S2_005_002_R2.fa
639283	44.3241743	leaf	Starkeya novella DSM 506	S2_005_002_R2_12_S2_005_002_R2.fa
264445	0.055509298	subspecies	Streptomyces hygroscopicus subsp. limoneus	S2_005_002_R2_12_S2_005_002_R2.fa
1702325	1.054676658	species	Chelatococcus sp. CO-6	S2_005_002_R2_12_S2_005_002_R2.fa
379	0.138773245	genus	Rhizobium	S2_005_002_R2_12_S2_005_002_R2.fa
		family		S2_005_002_R2_12_S2_005_002_R2.fa
633149	10.16557566	leaf	Brevundimonas subvibrioides ATCC 15264	S2_005_002_R2_124_S2_005_002_R2.fa
477245	0.192529842	subspecies	Streptomyces cyaneogriseus subsp. noncyanogenus	S2_005_002_R2_124_S2_005_002_R2.fa
1532555	41.47092799	species	Brevundimonas sp. DS20	S2_005_002_R2_124_S2_005_002_R2.fa
286	0.077011937	genus	Pseudomonas	S2_005_002_R2_124_S2_005_002_R2.fa
		family		S2_005_002_R2_124_S2_005_002_R2.fa
349215	3.477218225	leaf	Micavibrio aeruginosavorus EPB	S2_005_002_R2_108_S2_005_002_R2.fa
		subspecies		S2_005_002_R2_108_S2_005_002_R2.fa
192	0.959232614	species	Azospirillum brasilense	S2_005_002_R2_108_S2_005_002_R2.fa
379	0.839328537	genus	Rhizobium	S2_005_002_R2_108_S2_005_002_R2.fa
543	0.239808153	family	Enterobacteriaceae	S2_005_002_R2_108_S2_005_002_R2.fa
1354302	26.0216642	leaf	Aeromonas hydrophila 4AK4	S2_005_002_R1_abawaca.5.fasta_S2_005_002_R1.fa
72407	0.049236829	subspecies	Klebsiella pneumoniae subsp. pneumoniae	S2_005_002_R1_abawaca.5.fasta_S2_005_002_R1.fa
644	20.08862629	species	Aeromonas hydrophila	S2_005_002_R1_abawaca.5.fasta_S2_005_002_R1.fa
570	0.073855244	genus	Klebsiella	S2_005_002_R1_abawaca.5.fasta_S2_005_002_R1.fa
543	0.147710487	family	Enterobacteriaceae	S2_005_002_R1_abawaca.5.fasta_S2_005_002_R1.fa
1234380	2.982731554	leaf	Propionibacterium acnes C1	S2_005_002_R1_abawaca.18.fasta_S2_005_002_R1.fa
1752	0.470957614	subspecies	Propionibacterium freudenreichii subsp. shermanii	S2_005_002_R1_abawaca.18.fasta_S2_005_002_R1.fa
1528099	41.75824176	species	Lawsonella clevelandensis	S2_005_002_R1_abawaca.18.fasta_S2_005_002_R1.fa
		genus		S2_005_002_R1_abawaca.18.fasta_S2_005_002_R1.fa
		family		S2_005_002_R1_abawaca.18.fasta_S2_005_002_R1.fa
862965	1.19047619	leaf	Haemophilus parainfluenzae T3T1	S2_005_002_R1_77_S2_005_002_R1.fa
		subspecies		S2_005_002_R1_77_S2_005_002_R1.fa
584	1.428571429	species	Proteus mirabilis	S2_005_002_R1_77_S2_005_002_R1.fa
		genus		S2_005_002_R1_77_S2_005_002_R1.fa
		family		S2_005_002_R1_77_S2_005_002_R1.fa
176280	29.0872211	leaf	Staphylococcus epidermidis ATCC 12228	S2_005_002_R1_49_S2_005_002_R1.fa
46170	0.405679513	subspecies	Staphylococcus aureus subsp. aureus	S2_005_002_R1_49_S2_005_002_R1.fa
1282	68.39756592	species	Staphylococcus epidermidis	S2_005_002_R1_49_S2_005_002_R1.fa
1279	0.324543611	genus	Staphylococcus	S2_005_002_R1_49_S2_005_002_R1.fa
128827	0.243407708	family	Erysipelotrichaceae	S2_005_002_R1_49_S2_005_002_R1.fa
216592	26.52825836	leaf	Escherichia coli 042	S2_005_001_R3_maxbin2.maxbin.006.fasta_S2_005_001_R3.fa
72407	0.29988466	subspecies	Klebsiella pneumoniae subsp. pneumoniae	S2_005_001_R3_maxbin2.maxbin.006.fasta_S2_005_001_R3.fa
562	46.62053057	species	Escherichia coli	S2_005_001_R3_maxbin2.maxbin.006.fasta_S2_005_001_R3.fa
620	0.830449827	genus	Shigella	S2_005_001_R3_maxbin2.maxbin.006.fasta_S2_005_001_R3.fa
		family		S2_005_001_R3_maxbin2.maxbin.006.fasta_S2_005_001_R3.fa
1123269	4.702970297	leaf	Sphingomonas sanxanigenens DSM 19645 = NX02	S2_005_001_R2_maxbin2.maxbin.010.fasta_S2_005_001_R2.fa
86192	0.141442716	subspecies	Pseudomonas chlororaphis subsp. aurantiaca	S2_005_001_R2_maxbin2.maxbin.010.fasta_S2_005_001_R2.fa
1549858	12.4115983	species	Sphingomonas taxi	S2_005_001_R2_maxbin2.maxbin.010.fasta_S2_005_001_R2.fa
32008	0.247524752	genus	Burkholderia	S2_005_001_R2_maxbin2.maxbin.010.fasta_S2_005_001_R2.fa
		family		S2_005_001_R2_maxbin2.maxbin.010.fasta_S2_005_001_R2.fa
1088721	12.82442748	leaf	Novosphingobium pentaromativorans US6-1	S2_005_001_R2_abawaca.71.fasta_S2_005_001_R2.fa
366649	0.183206107	subspecies	Xanthomonas fuscans subsp. fuscans	S2_005_001_R2_abawaca.71.fasta_S2_005_001_R2.fa
702113	12.36641221	species	Novosphingobium sp. PP1Y	S2_005_001_R2_abawaca.71.fasta_S2_005_001_R2.fa
32008	0.122137405	genus	Burkholderia	S2_005_001_R2_abawaca.71.fasta_S2_005_001_R2.fa
		family		S2_005_001_R2_abawaca.71.fasta_S2_005_001_R2.fa
1045855	27.51429532	leaf	Pseudoxanthomonas spadix BD-a59	S2_005_001_R2_abawaca.187.fasta_S2_005_001_R2.fa
366649	0.874537504	subspecies	Xanthomonas fuscans subsp. fuscans	S2_005_001_R2_abawaca.187.fasta_S2_005_001_R2.fa
56458	7.736293306	species	Xanthomonas sacchari	S2_005_001_R2_abawaca.187.fasta_S2_005_001_R2.fa
32008	0.067272116	genus	Burkholderia	S2_005_001_R2_abawaca.187.fasta_S2_005_001_R2.fa
		family		S2_005_001_R2_abawaca.187.fasta_S2_005_001_R2.fa
1354302	25.73693337	leaf	Aeromonas hydrophila 4AK4	S2_005_001_R2_abawaca.17.fasta_S2_005_001_R2.fa
301105	0.049541739	subspecies	Enterobacter hormaechei subsp. hormaechei	S2_005_001_R2_abawaca.17.fasta_S2_005_001_R2.fa
644	20.55982165	species	Aeromonas hydrophila	S2_005_001_R2_abawaca.17.fasta_S2_005_001_R2.fa
286	0.074312608	genus	Pseudomonas	S2_005_001_R2_abawaca.17.fasta_S2_005_001_R2.fa
543	0.198166956	family	Enterobacteriaceae	S2_005_001_R2_abawaca.17.fasta_S2_005_001_R2.fa
639283	3.256895979	leaf	Starkeya novella DSM 506	S2_005_001_R2_abawaca.115.fasta_S2_005_001_R2.fa
264445	0.166168162	subspecies	Streptomyces hygroscopicus subsp. limoneus	S2_005_001_R2_abawaca.115.fasta_S2_005_001_R2.fa
270351	2.426055168	species	Methylobacterium aquaticum	S2_005_001_R2_abawaca.115.fasta_S2_005_001_R2.fa
379	0.332336324	genus	Rhizobium	S2_005_001_R2_abawaca.115.fasta_S2_005_001_R2.fa
		family		S2_005_001_R2_abawaca.115.fasta_S2_005_001_R2.fa
1242245	9.05370844	leaf	Acinetobacter johnsonii XBB1	S2_005_001_R2_95_S2_005_001_R2.fa
1266845	0.10230179	subspecies	Carnobacterium inhibens subsp. gilichinskyi	S2_005_001_R2_95_S2_005_001_R2.fa
62977	22.35294118	species	Acinetobacter sp. ADP1	S2_005_001_R2_95_S2_005_001_R2.fa
469	0.10230179	genus	Acinetobacter	S2_005_001_R2_95_S2_005_001_R2.fa
		family		S2_005_001_R2_95_S2_005_001_R2.fa
318586	2.427184466	leaf	Paracoccus denitrificans PD1222	S2_005_001_R2_83_S2_005_001_R2.fa
477245	0.178845171	subspecies	Streptomyces cyaneogriseus subsp. noncyanogenus	S2_005_001_R2_83_S2_005_001_R2.fa
35806	2.452733776	species	Rhodovulum sulfidophilum	S2_005_001_R2_83_S2_005_001_R2.fa
32008	0.408788963	genus	Burkholderia	S2_005_001_R2_83_S2_005_001_R2.fa
41297	0.076647931	family	Sphingomonadaceae	S2_005_001_R2_83_S2_005_001_R2.fa
743721	5.244182235	leaf	Pseudoxanthomonas suwonensis 11-1	S2_005_001_R2_75_S2_005_001_R2.fa
366649	0.852179613	subspecies	Xanthomonas fuscans subsp. fuscans	S2_005_001_R2_75_S2_005_001_R2.fa
314722	7.96460177	species	Pseudoxanthomonas suwonensis	S2_005_001_R2_75_S2_005_001_R2.fa
32008	0.098328417	genus	Burkholderia	S2_005_001_R2_75_S2_005_001_R2.fa
		family		S2_005_001_R2_75_S2_005_001_R2.fa
1123269	3.806734993	leaf	Sphingomonas sanxanigenens DSM 19645 = NX02	S2_005_001_R2_70_S2_005_001_R2.fa
264445	0.219619327	subspecies	Streptomyces hygroscopicus subsp. limoneus	S2_005_001_R2_70_S2_005_001_R2.fa
1167641	9.040995608	species	Sphingomonas sp. NIC1	S2_005_001_R2_70_S2_005_001_R2.fa
32008	0.256222548	genus	Burkholderia	S2_005_001_R2_70_S2_005_001_R2.fa
		family		S2_005_001_R2_70_S2_005_001_R2.fa
208964	2.033787108	leaf	Pseudomonas aeruginosa PAO1	S2_005_001_R2_43_S2_005_001_R2.fa
		subspecies		S2_005_001_R2_43_S2_005_001_R2.fa
287	92.6685255	species	Pseudomonas aeruginosa	S2_005_001_R2_43_S2_005_001_R2.fa
286	0.082007545	genus	Pseudomonas	S2_005_001_R2_43_S2_005_001_R2.fa
		family		S2_005_001_R2_43_S2_005_001_R2.fa
639283	43.58117516	leaf	Starkeya novella DSM 506	S2_005_001_R2_30_S2_005_001_R2.fa
264445	0.083542189	subspecies	Streptomyces hygroscopicus subsp. limoneus	S2_005_001_R2_30_S2_005_001_R2.fa
879274	1.086048454	species	Shinella sp. HZN7	S2_005_001_R2_30_S2_005_001_R2.fa
234	0.139236981	genus	Brucella	S2_005_001_R2_30_S2_005_001_R2.fa
		family		S2_005_001_R2_30_S2_005_001_R2.fa
944546	55.7717824	leaf	Arcobacter butzleri ED-1	S2_005_001_R2_2_S2_005_001_R2.fa
		subspecies		S2_005_001_R2_2_S2_005_001_R2.fa
944547	0.574966829	species	Arcobacter sp. L	S2_005_001_R2_2_S2_005_001_R2.fa
		genus		S2_005_001_R2_2_S2_005_001_R2.fa
		family		S2_005_001_R2_2_S2_005_001_R2.fa
376686	11.15879828	leaf	Flavobacterium johnsoniae UW101	S2_005_001_R2_25_S2_005_001_R2.fa
135461	0.17167382	subspecies	Bacillus subtilis subsp. subtilis	S2_005_001_R2_25_S2_005_001_R2.fa
96345	11.15879828	species	Flavobacterium psychrophilum	S2_005_001_R2_25_S2_005_001_R2.fa
		genus		S2_005_001_R2_25_S2_005_001_R2.fa
		family		S2_005_001_R2_25_S2_005_001_R2.fa
452662	9.145367412	leaf	Sphingobium japonicum UT26S	S2_005_001_R2_21_S2_005_001_R2.fa
264445	0.159744409	subspecies	Streptomyces hygroscopicus subsp. limoneus	S2_005_001_R2_21_S2_005_001_R2.fa
484429	9.265175719	species	Sphingobium sp. YBL2	S2_005_001_R2_21_S2_005_001_R2.fa
32008	0.159744409	genus	Burkholderia	S2_005_001_R2_21_S2_005_001_R2.fa
		family		S2_005_001_R2_21_S2_005_001_R2.fa
487909	2.088091354	leaf	Xanthomonas translucens pv. undulosa	S2_005_001_R2_118_S2_005_001_R2.fa
366649	0.489396411	subspecies	Xanthomonas fuscans subsp. fuscans	S2_005_001_R2_118_S2_005_001_R2.fa
666685	3.817292007	species	Rhodanobacter denitrificans	S2_005_001_R2_118_S2_005_001_R2.fa
32008	0.489396411	genus	Burkholderia	S2_005_001_R2_118_S2_005_001_R2.fa
		family		S2_005_001_R2_118_S2_005_001_R2.fa
1242245	8.385416667	leaf	Acinetobacter johnsonii XBB1	S2_005_001_R1_maxbin2.maxbin.023.fasta_S2_005_001_R1.fa
1266845	0.104166667	subspecies	Carnobacterium inhibens subsp. gilichinskyi	S2_005_001_R1_maxbin2.maxbin.023.fasta_S2_005_001_R1.fa
62977	22.55208333	species	Acinetobacter sp. ADP1	S2_005_001_R1_maxbin2.maxbin.023.fasta_S2_005_001_R1.fa
469	0.104166667	genus	Acinetobacter	S2_005_001_R1_maxbin2.maxbin.023.fasta_S2_005_001_R1.fa
543	0.104166667	family	Enterobacteriaceae	S2_005_001_R1_maxbin2.maxbin.023.fasta_S2_005_001_R1.fa
1123269	2.026362384	leaf	Sphingomonas sanxanigenens DSM 19645 = NX02	S2_005_001_R1_maxbin2.maxbin.015.fasta_S2_005_001_R1.fa
		subspecies		S2_005_001_R1_maxbin2.maxbin.015.fasta_S2_005_001_R1.fa
1869170	28.9396026	species	Rhizobium sp. S41	S2_005_001_R1_maxbin2.maxbin.015.fasta_S2_005_001_R1.fa
286	0.098367106	genus	Pseudomonas	S2_005_001_R1_maxbin2.maxbin.015.fasta_S2_005_001_R1.fa
119060	0.137713948	family	Burkholderiaceae	S2_005_001_R1_maxbin2.maxbin.015.fasta_S2_005_001_R1.fa
1354302	26.08695652	leaf	Aeromonas hydrophila 4AK4	S2_005_001_R1_maxbin2.maxbin.009.fasta_S2_005_001_R1.fa
72407	0.076277651	subspecies	Klebsiella pneumoniae subsp. pneumoniae	S2_005_001_R1_maxbin2.maxbin.009.fasta_S2_005_001_R1.fa
644	20.44241037	species	Aeromonas hydrophila	S2_005_001_R1_maxbin2.maxbin.009.fasta_S2_005_001_R1.fa
12916	0.076277651	genus	Acidovorax	S2_005_001_R1_maxbin2.maxbin.009.fasta_S2_005_001_R1.fa
543	0.101703534	family	Enterobacteriaceae	S2_005_001_R1_maxbin2.maxbin.009.fasta_S2_005_001_R1.fa
452662	11.80362117	leaf	Sphingobium japonicum UT26S	S2_005_001_R1_abawaca.77.fasta_S2_005_001_R1.fa
1770	0.069637883	subspecies	Mycobacterium avium subsp. paratuberculosis	S2_005_001_R1_abawaca.77.fasta_S2_005_001_R1.fa
484429	14.69359331	species	Sphingobium sp. YBL2	S2_005_001_R1_abawaca.77.fasta_S2_005_001_R1.fa
165695	0.104456825	genus	Sphingobium	S2_005_001_R1_abawaca.77.fasta_S2_005_001_R1.fa
		family		S2_005_001_R1_abawaca.77.fasta_S2_005_001_R1.fa
1123269	4.185351271	leaf	Sphingomonas sanxanigenens DSM 19645 = NX02	S2_005_001_R1_abawaca.67.fasta_S2_005_001_R1.fa
264445	0.186846039	subspecies	Streptomyces hygroscopicus subsp. limoneus	S2_005_001_R1_abawaca.67.fasta_S2_005_001_R1.fa
1549858	9.043348281	species	Sphingomonas taxi	S2_005_001_R1_abawaca.67.fasta_S2_005_001_R1.fa
32008	0.261584454	genus	Burkholderia	S2_005_001_R1_abawaca.67.fasta_S2_005_001_R1.fa
		family		S2_005_001_R1_abawaca.67.fasta_S2_005_001_R1.fa
1234380	3.384615385	leaf	Propionibacterium acnes C1	S2_005_001_R1_abawaca.56.fasta_S2_005_001_R1.fa
1752	0.461538462	subspecies	Propionibacterium freudenreichii subsp. shermanii	S2_005_001_R1_abawaca.56.fasta_S2_005_001_R1.fa
1528099	39.53846154	species	Lawsonella clevelandensis	S2_005_001_R1_abawaca.56.fasta_S2_005_001_R1.fa
		genus		S2_005_001_R1_abawaca.56.fasta_S2_005_001_R1.fa
		family		S2_005_001_R1_abawaca.56.fasta_S2_005_001_R1.fa
633149	7.480653482	leaf	Brevundimonas subvibrioides ATCC 15264	S2_005_001_R1_67_S2_005_001_R1.fa
1770	0.128976784	subspecies	Mycobacterium avium subsp. paratuberculosis	S2_005_001_R1_67_S2_005_001_R1.fa
1532555	50.68787618	species	Brevundimonas sp. DS20	S2_005_001_R1_67_S2_005_001_R1.fa
234	0.085984523	genus	Brucella	S2_005_001_R1_67_S2_005_001_R1.fa
		family		S2_005_001_R1_67_S2_005_001_R1.fa
465515	90.21335807	leaf	Micrococcus luteus NCTC 2665	S2_005_001_R1_55_S2_005_001_R1.fa
31964	0.139146568	subspecies	Clavibacter michiganensis subsp. sepedonicus	S2_005_001_R1_55_S2_005_001_R1.fa
71999	0.649350649	species	Kocuria palustris	S2_005_001_R1_55_S2_005_001_R1.fa
		genus		S2_005_001_R1_55_S2_005_001_R1.fa
		family		S2_005_001_R1_55_S2_005_001_R1.fa
1123269	5.104408353	leaf	Sphingomonas sanxanigenens DSM 19645 = NX02	S2_005_001_R1_102_S2_005_001_R1.fa
86192	0.154679041	subspecies	Pseudomonas chlororaphis subsp. aurantiaca	S2_005_001_R1_102_S2_005_001_R1.fa
1549858	13.49574633	species	Sphingomonas taxi	S2_005_001_R1_102_S2_005_001_R1.fa
32008	0.270688322	genus	Burkholderia	S2_005_001_R1_102_S2_005_001_R1.fa
		family		S2_005_001_R1_102_S2_005_001_R1.fa
1037409	6.815144766	leaf	Bradyrhizobium japonicum USDA 6	S2_003_000_R3_maxbin2.maxbin.039.fasta_S2_003_000_R3.fa
		subspecies		S2_003_000_R3_maxbin2.maxbin.039.fasta_S2_003_000_R3.fa
1274631	11.6481069	species	Bradyrhizobium icense	S2_003_000_R3_maxbin2.maxbin.039.fasta_S2_003_000_R3.fa
379	0.08908686	genus	Rhizobium	S2_003_000_R3_maxbin2.maxbin.039.fasta_S2_003_000_R3.fa
		family		S2_003_000_R3_maxbin2.maxbin.039.fasta_S2_003_000_R3.fa
1242245	90.83129584	leaf	Acinetobacter johnsonii XBB1	S2_003_000_R3_abawaca.25.fasta_S2_003_000_R3.fa
		subspecies		S2_003_000_R3_abawaca.25.fasta_S2_003_000_R3.fa
470	1.833740831	species	Acinetobacter baumannii	S2_003_000_R3_abawaca.25.fasta_S2_003_000_R3.fa
642	0.122249389	genus	Aeromonas	S2_003_000_R3_abawaca.25.fasta_S2_003_000_R3.fa
543	0.183374083	family	Enterobacteriaceae	S2_003_000_R3_abawaca.25.fasta_S2_003_000_R3.fa
1208104	25.19480519	leaf	Aeromonas media WS	S2_003_000_R3_79_S2_003_000_R3.fa
301105	0.363636364	subspecies	Enterobacter hormaechei subsp. hormaechei	S2_003_000_R3_79_S2_003_000_R3.fa
644	20.49350649	species	Aeromonas hydrophila	S2_003_000_R3_79_S2_003_000_R3.fa
		genus		S2_003_000_R3_79_S2_003_000_R3.fa
		family		S2_003_000_R3_79_S2_003_000_R3.fa
1343064	0.326930936	leaf	Staphylococcus aureus subsp. aureus ST772-MRSA-V	S2_003_000_R3_4_S2_003_000_R3.fa
46170	1.389456477	subspecies	Staphylococcus aureus subsp. aureus	S2_003_000_R3_4_S2_003_000_R3.fa
1280	98.65140989	species	Staphylococcus aureus	S2_003_000_R3_4_S2_003_000_R3.fa
		genus		S2_003_000_R3_4_S2_003_000_R3.fa
		family		S2_003_000_R3_4_S2_003_000_R3.fa
767463	9.325605901	leaf	Streptococcus thermophilus ND03	S2_003_000_R3_44_S2_003_000_R3.fa
1360	0.316122234	subspecies	Lactococcus lactis subsp. lactis	S2_003_000_R3_44_S2_003_000_R3.fa
1308	78.34562698	species	Streptococcus thermophilus	S2_003_000_R3_44_S2_003_000_R3.fa
1301	0.105374078	genus	Streptococcus	S2_003_000_R3_44_S2_003_000_R3.fa
		family		S2_003_000_R3_44_S2_003_000_R3.fa
452662	11.40733145	leaf	Sphingobium japonicum UT26S	S2_003_000_R3_31_S2_003_000_R3.fa
1770	0.076903358	subspecies	Mycobacterium avium subsp. paratuberculosis	S2_003_000_R3_31_S2_003_000_R3.fa
484429	14.32965906	species	Sphingobium sp. YBL2	S2_003_000_R3_31_S2_003_000_R3.fa
379	0.205075622	genus	Rhizobium	S2_003_000_R3_31_S2_003_000_R3.fa
		family		S2_003_000_R3_31_S2_003_000_R3.fa
1182590	1.922196796	leaf	Pseudomonas pseudoalcaligenes CECT 5344	S2_003_000_R2_maxbin2.maxbin.049.fasta_S2_003_000_R2.fa
72407	0.503432494	subspecies	Klebsiella pneumoniae subsp. pneumoniae	S2_003_000_R2_maxbin2.maxbin.049.fasta_S2_003_000_R2.fa
96345	40.73226545	species	Flavobacterium psychrophilum	S2_003_000_R2_maxbin2.maxbin.049.fasta_S2_003_000_R2.fa
		genus		S2_003_000_R2_maxbin2.maxbin.049.fasta_S2_003_000_R2.fa
		family		S2_003_000_R2_maxbin2.maxbin.049.fasta_S2_003_000_R2.fa
640081	14.31779899	leaf	Dechlorosoma suillum PS	S2_003_000_R2_maxbin2.maxbin.048.fasta_S2_003_000_R2.fa
301105	0.224592925	subspecies	Enterobacter hormaechei subsp. hormaechei	S2_003_000_R2_maxbin2.maxbin.048.fasta_S2_003_000_R2.fa
546	2.638966873	species	Citrobacter freundii	S2_003_000_R2_maxbin2.maxbin.048.fasta_S2_003_000_R2.fa
547	0.280741157	genus	Enterobacter	S2_003_000_R2_maxbin2.maxbin.048.fasta_S2_003_000_R2.fa
543	0.112296463	family	Enterobacteriaceae	S2_003_000_R2_maxbin2.maxbin.048.fasta_S2_003_000_R2.fa
996285	13.6562911	leaf	Pseudomonas stutzeri DSM 4166	S2_003_000_R2_maxbin2.maxbin.043.fasta_S2_003_000_R2.fa
477245	0.087680842	subspecies	Streptomyces cyaneogriseus subsp. noncyanogenus	S2_003_000_R2_maxbin2.maxbin.043.fasta_S2_003_000_R2.fa
879274	4.340201666	species	Shinella sp. HZN7	S2_003_000_R2_maxbin2.maxbin.043.fasta_S2_003_000_R2.fa
379	0.263042525	genus	Rhizobium	S2_003_000_R2_maxbin2.maxbin.043.fasta_S2_003_000_R2.fa
135621	0.02192021	family	Pseudomonadaceae	S2_003_000_R2_maxbin2.maxbin.043.fasta_S2_003_000_R2.fa
1144275	3.210576015	leaf	Corallococcus coralloides DSM 2259	S2_003_000_R2_maxbin2.maxbin.037.fasta_S2_003_000_R2.fa
264445	0.283286119	subspecies	Streptomyces hygroscopicus subsp. limoneus	S2_003_000_R2_maxbin2.maxbin.037.fasta_S2_003_000_R2.fa
48	3.58829084	species	Archangium gephyra	S2_003_000_R2_maxbin2.maxbin.037.fasta_S2_003_000_R2.fa
32008	0.306893296	genus	Burkholderia	S2_003_000_R2_maxbin2.maxbin.037.fasta_S2_003_000_R2.fa
		family		S2_003_000_R2_maxbin2.maxbin.037.fasta_S2_003_000_R2.fa
700598	4.576271186	leaf	Niastella koreensis GR20-10	S2_003_000_R2_maxbin2.maxbin.031.fasta_S2_003_000_R2.fa
301105	0.338983051	subspecies	Enterobacter hormaechei subsp. hormaechei	S2_003_000_R2_maxbin2.maxbin.031.fasta_S2_003_000_R2.fa
546	5.480225989	species	Citrobacter freundii	S2_003_000_R2_maxbin2.maxbin.031.fasta_S2_003_000_R2.fa
547	0.282485876	genus	Enterobacter	S2_003_000_R2_maxbin2.maxbin.031.fasta_S2_003_000_R2.fa
		family		S2_003_000_R2_maxbin2.maxbin.031.fasta_S2_003_000_R2.fa
979556	2.775510204	leaf	Microbacterium testaceum StLB037	S2_003_000_R2_maxbin2.maxbin.027.fasta_S2_003_000_R2.fa
31964	1.959183673	subspecies	Clavibacter michiganensis subsp. sepedonicus	S2_003_000_R2_maxbin2.maxbin.027.fasta_S2_003_000_R2.fa
1575	4.653061224	species	Leifsonia xyli	S2_003_000_R2_maxbin2.maxbin.027.fasta_S2_003_000_R2.fa
1883	0.244897959	genus	Streptomyces	S2_003_000_R2_maxbin2.maxbin.027.fasta_S2_003_000_R2.fa
		family		S2_003_000_R2_maxbin2.maxbin.027.fasta_S2_003_000_R2.fa
349102	4.522613065	leaf	Rhodobacter sphaeroides ATCC 17025	S2_003_000_R2_maxbin2.maxbin.026.fasta_S2_003_000_R2.fa
366649	0.107681263	subspecies	Xanthomonas fuscans subsp. fuscans	S2_003_000_R2_maxbin2.maxbin.026.fasta_S2_003_000_R2.fa
1063	3.661162958	species	Rhodobacter sphaeroides	S2_003_000_R2_maxbin2.maxbin.026.fasta_S2_003_000_R2.fa
234	0.287150036	genus	Brucella	S2_003_000_R2_maxbin2.maxbin.026.fasta_S2_003_000_R2.fa
31989	0.107681263	family	Rhodobacteraceae	S2_003_000_R2_maxbin2.maxbin.026.fasta_S2_003_000_R2.fa
1354302	26.08478803	leaf	Aeromonas hydrophila 4AK4	S2_003_000_R2_maxbin2.maxbin.007.fasta_S2_003_000_R2.fa
		subspecies		S2_003_000_R2_maxbin2.maxbin.007.fasta_S2_003_000_R2.fa
644	20.29925187	species	Aeromonas hydrophila	S2_003_000_R2_maxbin2.maxbin.007.fasta_S2_003_000_R2.fa
286	0.124688279	genus	Pseudomonas	S2_003_000_R2_maxbin2.maxbin.007.fasta_S2_003_000_R2.fa
543	0.174563591	family	Enterobacteriaceae	S2_003_000_R2_maxbin2.maxbin.007.fasta_S2_003_000_R2.fa
272568	1.491712707	leaf	Gluconacetobacter diazotrophicus PA1 5	S2_003_000_R2_abawaca.99.fasta_S2_003_000_R2.fa
477245	0.165745856	subspecies	Streptomyces cyaneogriseus subsp. noncyanogenus	S2_003_000_R2_abawaca.99.fasta_S2_003_000_R2.fa
192	2.154696133	species	Azospirillum brasilense	S2_003_000_R2_abawaca.99.fasta_S2_003_000_R2.fa
286	0.193370166	genus	Pseudomonas	S2_003_000_R2_abawaca.99.fasta_S2_003_000_R2.fa
		family		S2_003_000_R2_abawaca.99.fasta_S2_003_000_R2.fa
633149	5.618415919	leaf	Brevundimonas subvibrioides ATCC 15264	S2_003_000_R2_abawaca.65.fasta_S2_003_000_R2.fa
264445	0.078033554	subspecies	Streptomyces hygroscopicus subsp. limoneus	S2_003_000_R2_abawaca.65.fasta_S2_003_000_R2.fa
1532555	52.43854858	species	Brevundimonas sp. DS20	S2_003_000_R2_abawaca.65.fasta_S2_003_000_R2.fa
32008	0.078033554	genus	Burkholderia	S2_003_000_R2_abawaca.65.fasta_S2_003_000_R2.fa
		family		S2_003_000_R2_abawaca.65.fasta_S2_003_000_R2.fa
1123269	3.335557038	leaf	Sphingomonas sanxanigenens DSM 19645 = NX02	S2_003_000_R2_abawaca.156.fasta_S2_003_000_R2.fa
366649	0.133422282	subspecies	Xanthomonas fuscans subsp. fuscans	S2_003_000_R2_abawaca.156.fasta_S2_003_000_R2.fa
1167641	13.1754503	species	Sphingomonas sp. NIC1	S2_003_000_R2_abawaca.156.fasta_S2_003_000_R2.fa
32008	0.166777852	genus	Burkholderia	S2_003_000_R2_abawaca.156.fasta_S2_003_000_R2.fa
		family		S2_003_000_R2_abawaca.156.fasta_S2_003_000_R2.fa
1242245	8.618899273	leaf	Acinetobacter johnsonii XBB1	S2_003_000_R2_87_S2_003_000_R2.fa
1266845	0.10384216	subspecies	Carnobacterium inhibens subsp. gilichinskyi	S2_003_000_R2_87_S2_003_000_R2.fa
62977	22.5337487	species	Acinetobacter sp. ADP1	S2_003_000_R2_87_S2_003_000_R2.fa
469	0.15576324	genus	Acinetobacter	S2_003_000_R2_87_S2_003_000_R2.fa
		family		S2_003_000_R2_87_S2_003_000_R2.fa
693978	1.499605367	leaf	Riemerella anatipestifer ATCC 11845 = DSM 15868	S2_003_000_R2_72_S2_003_000_R2.fa
		subspecies		S2_003_000_R2_72_S2_003_000_R2.fa
1721091	11.68113654	species	Chryseobacterium sp. IHB B 17019	S2_003_000_R2_72_S2_003_000_R2.fa
326319	0.157853197	genus	Dokdonia	S2_003_000_R2_72_S2_003_000_R2.fa
		family		S2_003_000_R2_72_S2_003_000_R2.fa
698761	3.275705187	leaf	Rhizobium tropici CIAT 899	S2_003_000_R2_70_S2_003_000_R2.fa
86192	0.121322414	subspecies	Pseudomonas chlororaphis subsp. aurantiaca	S2_003_000_R2_70_S2_003_000_R2.fa
879274	6.126781923	species	Shinella sp. HZN7	S2_003_000_R2_70_S2_003_000_R2.fa
379	2.547770701	genus	Rhizobium	S2_003_000_R2_70_S2_003_000_R2.fa
82115	0.060661207	family	Rhizobiaceae	S2_003_000_R2_70_S2_003_000_R2.fa
460265	2.513089005	leaf	Methylobacterium nodulans ORS 2060	S2_003_000_R2_38_S2_003_000_R2.fa
477245	0.157068063	subspecies	Streptomyces cyaneogriseus subsp. noncyanogenus	S2_003_000_R2_38_S2_003_000_R2.fa
1702325	5.078534031	species	Chelatococcus sp. CO-6	S2_003_000_R2_38_S2_003_000_R2.fa
379	0.54973822	genus	Rhizobium	S2_003_000_R2_38_S2_003_000_R2.fa
119060	0.052356021	family	Burkholderiaceae	S2_003_000_R2_38_S2_003_000_R2.fa
509190	65.94972791	leaf	Caulobacter segnis ATCC 21756	S2_003_000_R2_36_S2_003_000_R2.fa
		subspecies		S2_003_000_R2_36_S2_003_000_R2.fa
366602	5.36408396	species	Caulobacter sp. K31	S2_003_000_R2_36_S2_003_000_R2.fa
379	0.051826898	genus	Rhizobium	S2_003_000_R2_36_S2_003_000_R2.fa
		family		S2_003_000_R2_36_S2_003_000_R2.fa
208963	14.49373518	leaf	Pseudomonas aeruginosa UCBPP-PA14	S2_003_000_R2_107_S2_003_000_R2.fa
		subspecies		S2_003_000_R2_107_S2_003_000_R2.fa
287	91.66948866	species	Pseudomonas aeruginosa	S2_003_000_R2_107_S2_003_000_R2.fa
		genus		S2_003_000_R2_107_S2_003_000_R2.fa
		family		S2_003_000_R2_107_S2_003_000_R2.fa
645127	95.85389931	leaf	Corynebacterium kroppenstedtii DSM 44385	S2_003_000_R1_maxbin2.maxbin.012.fasta_S2_003_000_R1.fa
		subspecies		S2_003_000_R1_maxbin2.maxbin.012.fasta_S2_003_000_R1.fa
1747	0.542941757	species	Propionibacterium acnes	S2_003_000_R1_maxbin2.maxbin.012.fasta_S2_003_000_R1.fa
		genus		S2_003_000_R1_maxbin2.maxbin.012.fasta_S2_003_000_R1.fa
		family		S2_003_000_R1_maxbin2.maxbin.012.fasta_S2_003_000_R1.fa
220664	43.61565608	leaf	Pseudomonas protegens Pf-5	S2_003_000_R1_maxbin2.maxbin.004.fasta_S2_003_000_R1.fa
301102	0.03208213	subspecies	Enterobacter hormaechei subsp. oharae	S2_003_000_R1_maxbin2.maxbin.004.fasta_S2_003_000_R1.fa
1500687	0.882258582	species	Pseudomonas sp. St29	S2_003_000_R1_maxbin2.maxbin.004.fasta_S2_003_000_R1.fa
286	0.144369586	genus	Pseudomonas	S2_003_000_R1_maxbin2.maxbin.004.fasta_S2_003_000_R1.fa
		family		S2_003_000_R1_maxbin2.maxbin.004.fasta_S2_003_000_R1.fa
1182590	77.70099056	leaf	Pseudomonas pseudoalcaligenes CECT 5344	S2_003_000_R1_96_S2_003_000_R1.fa
		subspecies		S2_003_000_R1_96_S2_003_000_R1.fa
330	78.20778622	species	Pseudomonas pseudoalcaligenes	S2_003_000_R1_96_S2_003_000_R1.fa
286	0.046072334	genus	Pseudomonas	S2_003_000_R1_96_S2_003_000_R1.fa
		family		S2_003_000_R1_96_S2_003_000_R1.fa
452662	8.65950814	leaf	Sphingobium japonicum UT26S	S2_003_000_R1_80_S2_003_000_R1.fa
264445	0.13855213	subspecies	Streptomyces hygroscopicus subsp. limoneus	S2_003_000_R1_80_S2_003_000_R1.fa
484429	8.555594042	species	Sphingobium sp. YBL2	S2_003_000_R1_80_S2_003_000_R1.fa
32008	0.13855213	genus	Burkholderia	S2_003_000_R1_80_S2_003_000_R1.fa
41297	0.069276065	family	Sphingomonadaceae	S2_003_000_R1_80_S2_003_000_R1.fa
266265	1.955193483	leaf	Paraburkholderia xenovorans LB400	S2_003_000_R1_55_S2_003_000_R1.fa
		subspecies		S2_003_000_R1_55_S2_003_000_R1.fa
134537	91.48676171	species	Paraburkholderia fungorum	S2_003_000_R1_55_S2_003_000_R1.fa
32008	0.040733198	genus	Burkholderia	S2_003_000_R1_55_S2_003_000_R1.fa
		family		S2_003_000_R1_55_S2_003_000_R1.fa
176279	32.3977824	leaf	Staphylococcus epidermidis RP62A	NIHY1_23_137__Staphylococcus_epidermidis.contigs.fa
46170	0.727650728	subspecies	Staphylococcus aureus subsp. aureus	NIHY1_23_137__Staphylococcus_epidermidis.contigs.fa
1282	71.65627166	species	Staphylococcus epidermidis	NIHY1_23_137__Staphylococcus_epidermidis.contigs.fa
1279	0.207900208	genus	Staphylococcus	NIHY1_23_137__Staphylococcus_epidermidis.contigs.fa
		family		NIHY1_23_137__Staphylococcus_epidermidis.contigs.fa
479436	72.28426396	leaf	Veillonella parvula DSM 2008	NIHY1_23_135__Veillonella.contigs.fa
301102	0.304568528	subspecies	Enterobacter hormaechei subsp. oharae	NIHY1_23_135__Veillonella.contigs.fa
1396	0.304568528	species	Bacillus cereus	NIHY1_23_135__Veillonella.contigs.fa
		genus		NIHY1_23_135__Veillonella.contigs.fa
		family		NIHY1_23_135__Veillonella.contigs.fa
1074252	69.81831665	leaf	Staphylococcus aureus subsp. aureus HO 5096 0412	NIHY1_23_134__Staphylococcus_aureus.contigs.fa
46170	72.63626251	subspecies	Staphylococcus aureus subsp. aureus	NIHY1_23_134__Staphylococcus_aureus.contigs.fa
1280	21.54245458	species	Staphylococcus aureus	NIHY1_23_134__Staphylococcus_aureus.contigs.fa
1279	0.704486466	genus	Staphylococcus	NIHY1_23_134__Staphylococcus_aureus.contigs.fa
10699	0.593251761	family	Siphoviridae	NIHY1_23_134__Staphylococcus_aureus.contigs.fa
1155766	14.1432134	leaf	Enterococcus faecium Aus0004	NIHY1_23_133__Enterococcus_faecium.contigs.fa
		subspecies		NIHY1_23_133__Enterococcus_faecium.contigs.fa
1352	90.73744211	species	Enterococcus faecium	NIHY1_23_133__Enterococcus_faecium.contigs.fa
		genus		NIHY1_23_133__Enterococcus_faecium.contigs.fa
		family		NIHY1_23_133__Enterococcus_faecium.contigs.fa
862971	2.329450915	leaf	Streptococcus anginosus C238	NIHY1_23_130__Peptostreptococcus_rel.contigs.fa
76859	0.332778702	subspecies	Fusobacterium nucleatum subsp. animalis	NIHY1_23_130__Peptostreptococcus_rel.contigs.fa
1496	7.487520799	species	Clostridioides difficile	NIHY1_23_130__Peptostreptococcus_rel.contigs.fa
		genus		NIHY1_23_130__Peptostreptococcus_rel.contigs.fa
		family		NIHY1_23_130__Peptostreptococcus_rel.contigs.fa
862965	78.82589062	leaf	Haemophilus parainfluenzae T3T1	NIHY1_23_126__Haemophilus_parainfluenzae.contigs.fa
72758	0.100351229	subspecies	Staphylococcus capitis subsp. capitis	NIHY1_23_126__Haemophilus_parainfluenzae.contigs.fa
727	2.308078274	species	Haemophilus influenzae	NIHY1_23_126__Haemophilus_parainfluenzae.contigs.fa
		genus		NIHY1_23_126__Haemophilus_parainfluenzae.contigs.fa
543	0.150526844	family	Enterobacteriaceae	NIHY1_23_126__Haemophilus_parainfluenzae.contigs.fa
471855	12.36897275	leaf	Slackia heliotrinireducens DSM 20476	NIHY1_23_125__Coriobacteriaceae.contigs.fa
1185650	0.209643606	subspecies	Mycobacterium abscessus subsp. abscessus	NIHY1_23_125__Coriobacteriaceae.contigs.fa
1531429	7.1278826	species	Coriobacteriaceae bacterium 68-1-3	NIHY1_23_125__Coriobacteriaceae.contigs.fa
		genus		NIHY1_23_125__Coriobacteriaceae.contigs.fa
		family		NIHY1_23_125__Coriobacteriaceae.contigs.fa
479437	94.0555751	leaf	Eggerthella lenta DSM 2243	NIHY1_23_120__Eggerthella.contigs.fa
264445	0.105522336	subspecies	Streptomyces hygroscopicus subsp. limoneus	NIHY1_23_120__Eggerthella.contigs.fa
502558	0.281392895	species	Eggerthella sp. YY7918	NIHY1_23_120__Eggerthella.contigs.fa
		genus		NIHY1_23_120__Eggerthella.contigs.fa
		family		NIHY1_23_120__Eggerthella.contigs.fa
529507	42.00056834	leaf	Proteus mirabilis HI4320	NIHY1_23_115__Proteus_mirabilis.contigs.fa
72407	0.966183575	subspecies	Klebsiella pneumoniae subsp. pneumoniae	NIHY1_23_115__Proteus_mirabilis.contigs.fa
584	33.47541915	species	Proteus mirabilis	NIHY1_23_115__Proteus_mirabilis.contigs.fa
		genus		NIHY1_23_115__Proteus_mirabilis.contigs.fa
		family		NIHY1_23_115__Proteus_mirabilis.contigs.fa
226186	21.96567863	leaf	Bacteroides thetaiotaomicron VPI-5482	NIHY1_23_113__Bacteroides.contigs.fa
		subspecies		NIHY1_23_113__Bacteroides.contigs.fa
28116	27.08268331	species	Bacteroides ovatus	NIHY1_23_113__Bacteroides.contigs.fa
		genus		NIHY1_23_113__Bacteroides.contigs.fa
		family		NIHY1_23_113__Bacteroides.contigs.fa
405955	2.927740864	leaf	Escherichia coli APEC O1	NIHY1_23_111__Escherichia_coli.contigs.fa
299766	0.996677741	subspecies	Enterobacter hormaechei subsp. steigerwaltii	NIHY1_23_111__Escherichia_coli.contigs.fa
562	91.05066445	species	Escherichia coli	NIHY1_23_111__Escherichia_coli.contigs.fa
620	0.249169435	genus	Shigella	NIHY1_23_111__Escherichia_coli.contigs.fa
		family		NIHY1_23_111__Escherichia_coli.contigs.fa
1328324	46.78881753	leaf	Klebsiella pneumoniae subsp. pneumoniae KPNIH27	NIHY1_23_108__Klebsiella_pneumoniae.contigs.fa
72407	13.69474877	subspecies	Klebsiella pneumoniae subsp. pneumoniae	NIHY1_23_108__Klebsiella_pneumoniae.contigs.fa
573	45.14544768	species	Klebsiella pneumoniae	NIHY1_23_108__Klebsiella_pneumoniae.contigs.fa
570	0.226671704	genus	Klebsiella	NIHY1_23_108__Klebsiella_pneumoniae.contigs.fa
543	0.302228938	family	Enterobacteriaceae	NIHY1_23_108__Klebsiella_pneumoniae.contigs.fa
195103	54.79646018	leaf	Clostridium perfringens ATCC 13124	NIHY1_23_103__Clostridium_perfringens.contigs.fa
		subspecies		NIHY1_23_103__Clostridium_perfringens.contigs.fa
1502	62.83185841	species	Clostridium perfringens	NIHY1_23_103__Clostridium_perfringens.contigs.fa
		genus		NIHY1_23_103__Clostridium_perfringens.contigs.fa
		family		NIHY1_23_103__Clostridium_perfringens.contigs.fa
1333852	0.246726134	leaf	Klebsiella oxytoca KONIH1	NIHY1_23_101__Klebsiella_oxytoca.contigs.fa
72407	0.151831467	subspecies	Klebsiella pneumoniae subsp. pneumoniae	NIHY1_23_101__Klebsiella_oxytoca.contigs.fa
571	95.14139305	species	Klebsiella oxytoca	NIHY1_23_101__Klebsiella_oxytoca.contigs.fa
570	0.0569368	genus	Klebsiella	NIHY1_23_101__Klebsiella_oxytoca.contigs.fa
543	0.037957867	family	Enterobacteriaceae	NIHY1_23_101__Klebsiella_oxytoca.contigs.fa
515621	10.37942929	leaf	Clostridium botulinum Ba4 str. 657	NIHY1_21_51__Clostridium_sporogenes.contigs.fa
		subspecies		NIHY1_21_51__Clostridium_sporogenes.contigs.fa
1509	55.09564127	species	Clostridium sporogenes	NIHY1_21_51__Clostridium_sporogenes.contigs.fa
		genus		NIHY1_21_51__Clostridium_sporogenes.contigs.fa
		family		NIHY1_21_51__Clostridium_sporogenes.contigs.fa
1074252	73.8976378	leaf	Staphylococcus aureus subsp. aureus HO 5096 0412	NIHY1_21_45__Staphylococcus_aureus.contigs.fa
46170	76.8503937	subspecies	Staphylococcus aureus subsp. aureus	NIHY1_21_45__Staphylococcus_aureus.contigs.fa
1280	22.12598425	species	Staphylococcus aureus	NIHY1_21_45__Staphylococcus_aureus.contigs.fa
1279	0.354330709	genus	Staphylococcus	NIHY1_21_45__Staphylococcus_aureus.contigs.fa
10699	0.31496063	family	Siphoviridae	NIHY1_21_45__Staphylococcus_aureus.contigs.fa
1206105	52.67175573	leaf	Enterococcus faecalis D32	NIHY1_21_44__Enterococcus_faecalis.contigs.fa
		subspecies		NIHY1_21_44__Enterococcus_faecalis.contigs.fa
1351	23.2130465	species	Enterococcus faecalis	NIHY1_21_44__Enterococcus_faecalis.contigs.fa
1301	0.069396253	genus	Streptococcus	NIHY1_21_44__Enterococcus_faecalis.contigs.fa
128827	0.208188758	family	Erysipelotrichaceae	NIHY1_21_44__Enterococcus_faecalis.contigs.fa
862965	78.02759325	leaf	Haemophilus parainfluenzae T3T1	NIHY1_21_43__Haemophilus_parainfluenzae.contigs.fa
		subspecies		NIHY1_21_43__Haemophilus_parainfluenzae.contigs.fa
727	2.299437915	species	Haemophilus influenzae	NIHY1_21_43__Haemophilus_parainfluenzae.contigs.fa
724	0.102197241	genus	Haemophilus	NIHY1_21_43__Haemophilus_parainfluenzae.contigs.fa
543	0.153295861	family	Enterobacteriaceae	NIHY1_21_43__Haemophilus_parainfluenzae.contigs.fa
267747	24.93403694	leaf	Propionibacterium acnes KPA171202	NIHY1_21_42__Propionibacterium_acnes.contigs.fa
		subspecies		NIHY1_21_42__Propionibacterium_acnes.contigs.fa
1747	94.59102902	species	Propionibacterium acnes	NIHY1_21_42__Propionibacterium_acnes.contigs.fa
		genus		NIHY1_21_42__Propionibacterium_acnes.contigs.fa
		family		NIHY1_21_42__Propionibacterium_acnes.contigs.fa
1333852	0.442722745	leaf	Klebsiella oxytoca KONIH1	NIHY1_19_63__Klebsiella_oxytoca_II.contigs.fa
72407	0.295148497	subspecies	Klebsiella pneumoniae subsp. pneumoniae	NIHY1_19_63__Klebsiella_oxytoca_II.contigs.fa
571	92.65818115	species	Klebsiella oxytoca	NIHY1_19_63__Klebsiella_oxytoca_II.contigs.fa
201096	0.110680686	genus	Alicycliphilus	NIHY1_19_63__Klebsiella_oxytoca_II.contigs.fa
543	0.239808153	family	Enterobacteriaceae	NIHY1_19_63__Klebsiella_oxytoca_II.contigs.fa
1415775	8.886255924	leaf	Clostridium baratii str. Sullivan	NIHY1_19_60__Clostridium_II.contigs.fa
76857	0.473933649	subspecies	Fusobacterium nucleatum subsp. polymorphum	NIHY1_19_60__Clostridium_II.contigs.fa
1491	7.227488152	species	Clostridium botulinum	NIHY1_19_60__Clostridium_II.contigs.fa
		genus		NIHY1_19_60__Clostridium_II.contigs.fa
		family		NIHY1_19_60__Clostridium_II.contigs.fa
479436	92.89036545	leaf	Veillonella parvula DSM 2008	NIHY1_19_59__Veillonella_sp_oral_taxon_158_rel.contigs.fa
202752	0.199335548	subspecies	Listeria ivanovii subsp. londoniensis	NIHY1_19_59__Veillonella_sp_oral_taxon_158_rel.contigs.fa
1492	0.531561462	species	Clostridium butyricum	NIHY1_19_59__Veillonella_sp_oral_taxon_158_rel.contigs.fa
		genus		NIHY1_19_59__Veillonella_sp_oral_taxon_158_rel.contigs.fa
		family		NIHY1_19_59__Veillonella_sp_oral_taxon_158_rel.contigs.fa
1458465	2.546296296	leaf	Megasphaera elsdenii 14-14	NIHY1_19_52__Negativicoccus_succinicivorans.contigs.fa
		subspecies		NIHY1_19_52__Negativicoccus_succinicivorans.contigs.fa
95486	1.157407407	species	Burkholderia cenocepacia	NIHY1_19_52__Negativicoccus_succinicivorans.contigs.fa
129337	0.462962963	genus	Geobacillus	NIHY1_19_52__Negativicoccus_succinicivorans.contigs.fa
		family		NIHY1_19_52__Negativicoccus_succinicivorans.contigs.fa
1104325	19.49250288	leaf	Enterococcus faecium NRRL B-2354	NIHY1_19_51__Enterococcus_faecium.contigs.fa
		subspecies		NIHY1_19_51__Enterococcus_faecium.contigs.fa
1352	91.50326797	species	Enterococcus faecium	NIHY1_19_51__Enterococcus_faecium.contigs.fa
		genus		NIHY1_19_51__Enterococcus_faecium.contigs.fa
128827	0.269127259	family	Erysipelotrichaceae	NIHY1_19_51__Enterococcus_faecium.contigs.fa
862965	80	leaf	Haemophilus parainfluenzae T3T1	NIHY1_19_50__Haemophilus_parainfluenzae.contigs.fa
		subspecies		NIHY1_19_50__Haemophilus_parainfluenzae.contigs.fa
727	2.210526316	species	Haemophilus influenzae	NIHY1_19_50__Haemophilus_parainfluenzae.contigs.fa
		genus		NIHY1_19_50__Haemophilus_parainfluenzae.contigs.fa
		family		NIHY1_19_50__Haemophilus_parainfluenzae.contigs.fa
1074252	73.58490566	leaf	Staphylococcus aureus subsp. aureus HO 5096 0412	NIHY1_19_49__Staphylococcus_aureus.contigs.fa
46170	76.6509434	subspecies	Staphylococcus aureus subsp. aureus	NIHY1_19_49__Staphylococcus_aureus.contigs.fa
1280	21.93396226	species	Staphylococcus aureus	NIHY1_19_49__Staphylococcus_aureus.contigs.fa
1279	0.393081761	genus	Staphylococcus	NIHY1_19_49__Staphylococcus_aureus.contigs.fa
10699	0.314465409	family	Siphoviridae	NIHY1_19_49__Staphylococcus_aureus.contigs.fa
1170318	93.16116691	leaf	Propionibacterium avidum 44067	NIHY1_19_47__Propionibacterium.contigs.fa
66712	0.334768054	subspecies	Propionibacterium freudenreichii subsp. freudenreichii	NIHY1_19_47__Propionibacterium.contigs.fa
1747	2.295552367	species	Propionibacterium acnes	NIHY1_19_47__Propionibacterium.contigs.fa
		genus		NIHY1_19_47__Propionibacterium.contigs.fa
		family		NIHY1_19_47__Propionibacterium.contigs.fa
300267	0.489987218	leaf	Shigella dysenteriae Sd197	NIHY1_19_132__Escherichia_coli.contigs.fa
59201	0.042607584	subspecies	Salmonella enterica subsp. enterica	NIHY1_19_132__Escherichia_coli.contigs.fa
562	96.05879847	species	Escherichia coli	NIHY1_19_132__Escherichia_coli.contigs.fa
620	0.362164465	genus	Shigella	NIHY1_19_132__Escherichia_coli.contigs.fa
543	0.191734129	family	Enterobacteriaceae	NIHY1_19_132__Escherichia_coli.contigs.fa
226186	20.68743977	leaf	Bacteroides thetaiotaomicron VPI-5482	NIHY1_19_130__Bacteroides.contigs.fa
		subspecies		NIHY1_19_130__Bacteroides.contigs.fa
28116	29.77834886	species	Bacteroides ovatus	NIHY1_19_130__Bacteroides.contigs.fa
		genus		NIHY1_19_130__Bacteroides.contigs.fa
		family		NIHY1_19_130__Bacteroides.contigs.fa
176280	29.60383108	leaf	Staphylococcus epidermidis ATCC 12228	NIHY1_18_91__Staphylococcus_epidermidis.contigs.fa
46170	0.565955594	subspecies	Staphylococcus aureus subsp. aureus	NIHY1_18_91__Staphylococcus_epidermidis.contigs.fa
1282	68.26295168	species	Staphylococcus epidermidis	NIHY1_18_91__Staphylococcus_epidermidis.contigs.fa
1279	0.174140183	genus	Staphylococcus	NIHY1_18_91__Staphylococcus_epidermidis.contigs.fa
		family		NIHY1_18_91__Staphylococcus_epidermidis.contigs.fa
1170318	92.8440367	leaf	Propionibacterium avidum 44067	NIHY1_18_86__Propionibacterium.contigs.fa
66712	0.321100917	subspecies	Propionibacterium freudenreichii subsp. freudenreichii	NIHY1_18_86__Propionibacterium.contigs.fa
1747	2.293577982	species	Propionibacterium acnes	NIHY1_18_86__Propionibacterium.contigs.fa
		genus		NIHY1_18_86__Propionibacterium.contigs.fa
		family		NIHY1_18_86__Propionibacterium.contigs.fa
195103	32.039801	leaf	Clostridium perfringens ATCC 13124	NIHY1_18_44__Clostridium_perfringens.contigs.fa
		subspecies		NIHY1_18_44__Clostridium_perfringens.contigs.fa
1502	65.27363184	species	Clostridium perfringens	NIHY1_18_44__Clostridium_perfringens.contigs.fa
		genus		NIHY1_18_44__Clostridium_perfringens.contigs.fa
		family		NIHY1_18_44__Clostridium_perfringens.contigs.fa
1206105	36.09684519	leaf	Enterococcus faecalis D32	NIHY1_18_43__Enterococcus_faecalis.contigs.fa
		subspecies		NIHY1_18_43__Enterococcus_faecalis.contigs.fa
1351	23.58767425	species	Enterococcus faecalis	NIHY1_18_43__Enterococcus_faecalis.contigs.fa
		genus		NIHY1_18_43__Enterococcus_faecalis.contigs.fa
		family		NIHY1_18_43__Enterococcus_faecalis.contigs.fa
1333852	0.63647936	leaf	Klebsiella oxytoca KONIH1	NIHY1_18_42__Klebsiella_oxytoca.contigs.fa
72407	0.672849609	subspecies	Klebsiella pneumoniae subsp. pneumoniae	NIHY1_18_42__Klebsiella_oxytoca.contigs.fa
571	90.25277323	species	Klebsiella oxytoca	NIHY1_18_42__Klebsiella_oxytoca.contigs.fa
547	0.509183488	genus	Enterobacter	NIHY1_18_42__Klebsiella_oxytoca.contigs.fa
543	0.20003637	family	Enterobacteriaceae	NIHY1_18_42__Klebsiella_oxytoca.contigs.fa
1028307	41.79318835	leaf	Enterobacter aerogenes KCTC 2190	NIHY1_18_41__Enterobacter_aerogenes.contigs.fa
72407	0.307755437	subspecies	Klebsiella pneumoniae subsp. pneumoniae	NIHY1_18_41__Enterobacter_aerogenes.contigs.fa
548	57.89905622	species	[Enterobacter] aerogenes	NIHY1_18_41__Enterobacter_aerogenes.contigs.fa
629	0.041034058	genus	Yersinia	NIHY1_18_41__Enterobacter_aerogenes.contigs.fa
		family		NIHY1_18_41__Enterobacter_aerogenes.contigs.fa
334413	91.27988748	leaf	Finegoldia magna ATCC 29328	NIHY1_18_39__Finegoldia_magna.contigs.fa
		subspecies		NIHY1_18_39__Finegoldia_magna.contigs.fa
1314	0.843881857	species	Streptococcus pyogenes	NIHY1_18_39__Finegoldia_magna.contigs.fa
		genus		NIHY1_18_39__Finegoldia_magna.contigs.fa
		family		NIHY1_18_39__Finegoldia_magna.contigs.fa
716541	1.37520055	leaf	Enterobacter cloacae subsp. cloacae ATCC 13047	NIHY1_17_38__Enterobacter.contigs.fa
299766	1.627320651	subspecies	Enterobacter hormaechei subsp. steigerwaltii	NIHY1_17_38__Enterobacter.contigs.fa
1870930	84.64359386	species	Enterobacter cloacae complex sp. 35734	NIHY1_17_38__Enterobacter.contigs.fa
547	0.229200092	genus	Enterobacter	NIHY1_17_38__Enterobacter.contigs.fa
		family		NIHY1_17_38__Enterobacter.contigs.fa
1458465	2.331002331	leaf	Megasphaera elsdenii 14-14	NIHY1_17_34__Negativicoccus_succinicivorans.contigs.fa
33014	0.466200466	subspecies	Clavibacter michiganensis subsp. insidiosus	NIHY1_17_34__Negativicoccus_succinicivorans.contigs.fa
712538	1.165501166	species	Selenomonas sp. oral taxon 478	NIHY1_17_34__Negativicoccus_succinicivorans.contigs.fa
32008	0.466200466	genus	Burkholderia	NIHY1_17_34__Negativicoccus_succinicivorans.contigs.fa
		family		NIHY1_17_34__Negativicoccus_succinicivorans.contigs.fa
176279	27.99661161	leaf	Staphylococcus epidermidis RP62A	NIHY1_14_99__Staphylococcus_epidermidis.contigs.fa
46170	0.97416349	subspecies	Staphylococcus aureus subsp. aureus	NIHY1_14_99__Staphylococcus_epidermidis.contigs.fa
1282	66.32782719	species	Staphylococcus epidermidis	NIHY1_14_99__Staphylococcus_epidermidis.contigs.fa
1279	0.381194409	genus	Staphylococcus	NIHY1_14_99__Staphylococcus_epidermidis.contigs.fa
		family		NIHY1_14_99__Staphylococcus_epidermidis.contigs.fa
1073571	3.789792825	leaf	Paenibacillus riograndensis SBR5	NIHY1_14_98__Paenibacillus.contigs.fa
483913	0.151591713	subspecies	Bacillus subtilis subsp. inaquosorum	NIHY1_14_98__Paenibacillus.contigs.fa
481743	4.699343103	species	Paenibacillus sp. Y412MC10	NIHY1_14_98__Paenibacillus.contigs.fa
44249	0.353713997	genus	Paenibacillus	NIHY1_14_98__Paenibacillus.contigs.fa
543	0.101061142	family	Enterobacteriaceae	NIHY1_14_98__Paenibacillus.contigs.fa
334413	77.53303965	leaf	Finegoldia magna ATCC 29328	NIHY1_14_80__Finegoldia_magna.contigs.fa
		subspecies		NIHY1_14_80__Finegoldia_magna.contigs.fa
1351	1.321585903	species	Enterococcus faecalis	NIHY1_14_80__Finegoldia_magna.contigs.fa
		genus		NIHY1_14_80__Finegoldia_magna.contigs.fa
		family		NIHY1_14_80__Finegoldia_magna.contigs.fa
362663	47.50107712	leaf	Escherichia coli 536	NIHY1_14_79__Escherichia_coli.contigs.fa
		subspecies		NIHY1_14_79__Escherichia_coli.contigs.fa
562	96.40241275	species	Escherichia coli	NIHY1_14_79__Escherichia_coli.contigs.fa
620	0.581645842	genus	Shigella	NIHY1_14_79__Escherichia_coli.contigs.fa
		family		NIHY1_14_79__Escherichia_coli.contigs.fa
1415775	7.347576863	leaf	Clostridium baratii str. Sullivan	NIHY1_14_71__Clostridium.contigs.fa
76857	0.364773319	subspecies	Fusobacterium nucleatum subsp. polymorphum	NIHY1_14_71__Clostridium.contigs.fa
1491	6.513809276	species	Clostridium botulinum	NIHY1_14_71__Clostridium.contigs.fa
		genus		NIHY1_14_71__Clostridium.contigs.fa
		family		NIHY1_14_71__Clostridium.contigs.fa
548476	9.924190214	leaf	Corynebacterium aurimucosum ATCC 700975	NIHY1_14_70__Corynebacterium.contigs.fa
264445	0.137835975	subspecies	Streptomyces hygroscopicus subsp. limoneus	NIHY1_14_70__Corynebacterium.contigs.fa
146827	13.57684356	species	Corynebacterium simulans	NIHY1_14_70__Corynebacterium.contigs.fa
1883	0.137835975	genus	Streptomyces	NIHY1_14_70__Corynebacterium.contigs.fa
		family		NIHY1_14_70__Corynebacterium.contigs.fa
1334564	37.98701299	leaf	Serratia marcescens SM39	NIHY1_14_66__Serratia_marcescens.contigs.fa
		subspecies		NIHY1_14_66__Serratia_marcescens.contigs.fa
615	65.12987013	species	Serratia marcescens	NIHY1_14_66__Serratia_marcescens.contigs.fa
613	0.043290043	genus	Serratia	NIHY1_14_66__Serratia_marcescens.contigs.fa
		family		NIHY1_14_66__Serratia_marcescens.contigs.fa
1206105	53.28854314	leaf	Enterococcus faecalis D32	NIHY1_14_65__Enterococcus_faecalis.contigs.fa
		subspecies		NIHY1_14_65__Enterococcus_faecalis.contigs.fa
1351	22.87835926	species	Enterococcus faecalis	NIHY1_14_65__Enterococcus_faecalis.contigs.fa
1301	0.070721358	genus	Streptococcus	NIHY1_14_65__Enterococcus_faecalis.contigs.fa
128827	0.247524752	family	Erysipelotrichaceae	NIHY1_14_65__Enterococcus_faecalis.contigs.fa
365659	1.193317422	leaf	Streptococcus mitis B6	NIHY1_14_60__Gemella_haemolysans_rel.contigs.fa
72758	0.835322196	subspecies	Staphylococcus capitis subsp. capitis	NIHY1_14_60__Gemella_haemolysans_rel.contigs.fa
1785995	24.94033413	species	Gemella sp. oral taxon 928	NIHY1_14_60__Gemella_haemolysans_rel.contigs.fa
1301	0.238663484	genus	Streptococcus	NIHY1_14_60__Gemella_haemolysans_rel.contigs.fa
		family		NIHY1_14_60__Gemella_haemolysans_rel.contigs.fa
446465	0.762388818	leaf	Brachybacterium faecium DSM 4810	NIHY1_14_59__Dermabacter_sp_HFH0086.contigs.fa
33014	0.190597205	subspecies	Clavibacter michiganensis subsp. insidiosus	NIHY1_14_59__Dermabacter_sp_HFH0086.contigs.fa
1630135	80.94027954	species	Dermabacter vaginalis	NIHY1_14_59__Dermabacter_sp_HFH0086.contigs.fa
		genus		NIHY1_14_59__Dermabacter_sp_HFH0086.contigs.fa
		family		NIHY1_14_59__Dermabacter_sp_HFH0086.contigs.fa
208963	69.77594152	leaf	Pseudomonas aeruginosa UCBPP-PA14	NIHY1_14_298__Pseudomonas_aeruginosa.contigs.fa
		subspecies		NIHY1_14_298__Pseudomonas_aeruginosa.contigs.fa
287	94.99443826	species	Pseudomonas aeruginosa	NIHY1_14_298__Pseudomonas_aeruginosa.contigs.fa
286	0.047672017	genus	Pseudomonas	NIHY1_14_298__Pseudomonas_aeruginosa.contigs.fa
119060	0.047672017	family	Burkholderiaceae	NIHY1_14_298__Pseudomonas_aeruginosa.contigs.fa
1028307	40.91094771	leaf	Enterobacter aerogenes KCTC 2190	NIHY1_11_31__Enterobacter_aerogenes.contigs.fa
72407	0.408496732	subspecies	Klebsiella pneumoniae subsp. pneumoniae	NIHY1_11_31__Enterobacter_aerogenes.contigs.fa
548	58.23120915	species	[Enterobacter] aerogenes	NIHY1_11_31__Enterobacter_aerogenes.contigs.fa
629	0.040849673	genus	Yersinia	NIHY1_11_31__Enterobacter_aerogenes.contigs.fa
		family		NIHY1_11_31__Enterobacter_aerogenes.contigs.fa
1170318	94.37172775	leaf	Propionibacterium avidum 44067	NIHY1_11_30__Propionibacterium.contigs.fa
66712	0.087260035	subspecies	Propionibacterium freudenreichii subsp. freudenreichii	NIHY1_11_30__Propionibacterium.contigs.fa
1747	2.312390925	species	Propionibacterium acnes	NIHY1_11_30__Propionibacterium.contigs.fa
		genus		NIHY1_11_30__Propionibacterium.contigs.fa
		family		NIHY1_11_30__Propionibacterium.contigs.fa
226185	20.0729927	leaf	Enterococcus faecalis V583	NIHY1_11_28__Enterococcus_faecalis.contigs.fa
		subspecies		NIHY1_11_28__Enterococcus_faecalis.contigs.fa
1351	34.96350365	species	Enterococcus faecalis	NIHY1_11_28__Enterococcus_faecalis.contigs.fa
1301	0.109489051	genus	Streptococcus	NIHY1_11_28__Enterococcus_faecalis.contigs.fa
		family		NIHY1_11_28__Enterococcus_faecalis.contigs.fa
712898	31.84230478	leaf	Pantoea vagans C9-1	NIHY1_11_27__Pantoea.contigs.fa
72407	0.404346727	subspecies	Klebsiella pneumoniae subsp. pneumoniae	NIHY1_11_27__Pantoea.contigs.fa
549	27.04068739	species	Pantoea agglomerans	NIHY1_11_27__Pantoea.contigs.fa
547	0.101086682	genus	Enterobacter	NIHY1_11_27__Pantoea.contigs.fa
543	0.252716705	family	Enterobacteriaceae	NIHY1_11_27__Pantoea.contigs.fa
176279	30.69790142	leaf	Staphylococcus epidermidis RP62A	NIHY1_11_25__Staphylococcus_epidermidis.contigs.fa
46170	0.244021474	subspecies	Staphylococcus aureus subsp. aureus	NIHY1_11_25__Staphylococcus_epidermidis.contigs.fa
1282	76.18350415	species	Staphylococcus epidermidis	NIHY1_11_25__Staphylococcus_epidermidis.contigs.fa
1279	0.244021474	genus	Staphylococcus	NIHY1_11_25__Staphylococcus_epidermidis.contigs.fa
		family		NIHY1_11_25__Staphylococcus_epidermidis.contigs.fa
479436	97.90940767	leaf	Veillonella parvula DSM 2008	NIHY1_11_24__Veillonella.contigs.fa
202752	0.116144019	subspecies	Listeria ivanovii subsp. londoniensis	NIHY1_11_24__Veillonella.contigs.fa
1408	0.116144019	species	Bacillus pumilus	NIHY1_11_24__Veillonella.contigs.fa
		genus		NIHY1_11_24__Veillonella.contigs.fa
		family		NIHY1_11_24__Veillonella.contigs.fa
176279	24.51771308	leaf	Staphylococcus epidermidis RP62A	NIHY1_09_75__Staphylococcus_epidermidis.contigs.fa
46170	0.911960716	subspecies	Staphylococcus aureus subsp. aureus	NIHY1_09_75__Staphylococcus_epidermidis.contigs.fa
1282	58.85654156	species	Staphylococcus epidermidis	NIHY1_09_75__Staphylococcus_epidermidis.contigs.fa
1279	0.245527885	genus	Staphylococcus	NIHY1_09_75__Staphylococcus_epidermidis.contigs.fa
		family		NIHY1_09_75__Staphylococcus_epidermidis.contigs.fa
1415775	8.9306698	leaf	Clostridium baratii str. Sullivan	NIHY1_09_64__Clostridium.contigs.fa
76857	0.528789659	subspecies	Fusobacterium nucleatum subsp. polymorphum	NIHY1_09_64__Clostridium.contigs.fa
1491	7.696827262	species	Clostridium botulinum	NIHY1_09_64__Clostridium.contigs.fa
		genus		NIHY1_09_64__Clostridium.contigs.fa
		family		NIHY1_09_64__Clostridium.contigs.fa
208435	26.82341651	leaf	Streptococcus agalactiae 2603V/R	NIHY1_09_63__Streptococcus_agalactiae.contigs.fa
		subspecies		NIHY1_09_63__Streptococcus_agalactiae.contigs.fa
1311	95.2975048	species	Streptococcus agalactiae	NIHY1_09_63__Streptococcus_agalactiae.contigs.fa
		genus		NIHY1_09_63__Streptococcus_agalactiae.contigs.fa
		family		NIHY1_09_63__Streptococcus_agalactiae.contigs.fa
1333852	13.04141638	leaf	Klebsiella oxytoca KONIH1	NIHY1_09_61__Klebsiella_oxytoca.contigs.fa
299766	1.406892191	subspecies	Enterobacter hormaechei subsp. steigerwaltii	NIHY1_09_61__Klebsiella_oxytoca.contigs.fa
571	51.56496997	species	Klebsiella oxytoca	NIHY1_09_61__Klebsiella_oxytoca.contigs.fa
547	0.458425545	genus	Enterobacter	NIHY1_09_61__Klebsiella_oxytoca.contigs.fa
543	0.079038887	family	Enterobacteriaceae	NIHY1_09_61__Klebsiella_oxytoca.contigs.fa
226185	17.89544236	leaf	Enterococcus faecalis V583	NIHY1_09_59__Enterococcus_faecalis.contigs.fa
		subspecies		NIHY1_09_59__Enterococcus_faecalis.contigs.fa
1351	34.75201072	species	Enterococcus faecalis	NIHY1_09_59__Enterococcus_faecalis.contigs.fa
		genus		NIHY1_09_59__Enterococcus_faecalis.contigs.fa
128827	0.268096515	family	Erysipelotrichaceae	NIHY1_09_59__Enterococcus_faecalis.contigs.fa
931276	1.187824796	leaf	Clostridium saccharoperbutylacetonicum N1-4(HMT)	NIHY1_09_293__Erysipelotrichales.contigs.fa
76857	0.445434298	subspecies	Fusobacterium nucleatum subsp. polymorphum	NIHY1_09_293__Erysipelotrichales.contigs.fa
1492	5.122494432	species	Clostridium butyricum	NIHY1_09_293__Erysipelotrichales.contigs.fa
		genus		NIHY1_09_293__Erysipelotrichales.contigs.fa
		family		NIHY1_09_293__Erysipelotrichales.contigs.fa
585394	8.590733591	leaf	Roseburia hominis A2-183	NIHY1_09_196__Clostridiales.contigs.fa
		subspecies		NIHY1_09_196__Clostridiales.contigs.fa
1796616	4.44015444	species	Blautia sp. YL58	NIHY1_09_196__Clostridiales.contigs.fa
		genus		NIHY1_09_196__Clostridiales.contigs.fa
		family		NIHY1_09_196__Clostridiales.contigs.fa
862965	93.6	leaf	Haemophilus parainfluenzae T3T1	NIHY1_09_195__Haemophilus_parainfluenzae.contigs.fa
		subspecies		NIHY1_09_195__Haemophilus_parainfluenzae.contigs.fa
727	0.685714286	species	Haemophilus influenzae	NIHY1_09_195__Haemophilus_parainfluenzae.contigs.fa
		genus		NIHY1_09_195__Haemophilus_parainfluenzae.contigs.fa
		family		NIHY1_09_195__Haemophilus_parainfluenzae.contigs.fa
1340851	2.812939522	leaf	Pseudomonas aeruginosa RP73	NIHY1_08_41__Pseudomonas_aeruginosa.contigs.fa
301102	0.031254884	subspecies	Enterobacter hormaechei subsp. oharae	NIHY1_08_41__Pseudomonas_aeruginosa.contigs.fa
287	87.2480075	species	Pseudomonas aeruginosa	NIHY1_08_41__Pseudomonas_aeruginosa.contigs.fa
286	0.093764651	genus	Pseudomonas	NIHY1_08_41__Pseudomonas_aeruginosa.contigs.fa
119060	0.078137209	family	Burkholderiaceae	NIHY1_08_41__Pseudomonas_aeruginosa.contigs.fa
300267	0.473729543	leaf	Shigella dysenteriae Sd197	NIHY1_08_40__Escherichia_coli.contigs.fa
59201	0.043066322	subspecies	Salmonella enterica subsp. enterica	NIHY1_08_40__Escherichia_coli.contigs.fa
562	96.61929371	species	Escherichia coli	NIHY1_08_40__Escherichia_coli.contigs.fa
620	0.538329027	genus	Shigella	NIHY1_08_40__Escherichia_coli.contigs.fa
543	0.172265289	family	Enterobacteriaceae	NIHY1_08_40__Escherichia_coli.contigs.fa
176279	30.75170843	leaf	Staphylococcus epidermidis RP62A	NIHY1_08_38__Staphylococcus_epidermidis.contigs.fa
		subspecies		NIHY1_08_38__Staphylococcus_epidermidis.contigs.fa
1282	73.51936219	species	Staphylococcus epidermidis	NIHY1_08_38__Staphylococcus_epidermidis.contigs.fa
		genus		NIHY1_08_38__Staphylococcus_epidermidis.contigs.fa
		family		NIHY1_08_38__Staphylococcus_epidermidis.contigs.fa
1328324	48.08444097	leaf	Klebsiella pneumoniae subsp. pneumoniae KPNIH27	NIHY1_08_33__Klebsiella_pneumoniae.contigs.fa
72407	14.17122752	subspecies	Klebsiella pneumoniae subsp. pneumoniae	NIHY1_08_33__Klebsiella_pneumoniae.contigs.fa
573	45.1915559	species	Klebsiella pneumoniae	NIHY1_08_33__Klebsiella_pneumoniae.contigs.fa
570	0.215011728	genus	Klebsiella	NIHY1_08_33__Klebsiella_pneumoniae.contigs.fa
543	0.078186083	family	Enterobacteriaceae	NIHY1_08_33__Klebsiella_pneumoniae.contigs.fa
226186	20.70073931	leaf	Bacteroides thetaiotaomicron VPI-5482	NIHY1_08_32__Bacteroides.contigs.fa
		subspecies		NIHY1_08_32__Bacteroides.contigs.fa
28116	30.08678881	species	Bacteroides ovatus	NIHY1_08_32__Bacteroides.contigs.fa
		genus		NIHY1_08_32__Bacteroides.contigs.fa
		family		NIHY1_08_32__Bacteroides.contigs.fa
1415775	3.00400534	leaf	Clostridium baratii str. Sullivan	NIHY1_04_50__Clostridiales.contigs.fa
76857	0.801068091	subspecies	Fusobacterium nucleatum subsp. polymorphum	NIHY1_04_50__Clostridiales.contigs.fa
1491	3.671562083	species	Clostridium botulinum	NIHY1_04_50__Clostridiales.contigs.fa
		genus		NIHY1_04_50__Clostridiales.contigs.fa
		family		NIHY1_04_50__Clostridiales.contigs.fa
208963	69.75485514	leaf	Pseudomonas aeruginosa UCBPP-PA14	NIHY1_04_48__Pseudomonas_aeruginosa.contigs.fa
		subspecies		NIHY1_04_48__Pseudomonas_aeruginosa.contigs.fa
287	95.04934734	species	Pseudomonas aeruginosa	NIHY1_04_48__Pseudomonas_aeruginosa.contigs.fa
222	0.047755492	genus	Achromobacter	NIHY1_04_48__Pseudomonas_aeruginosa.contigs.fa
119060	0.031836995	family	Burkholderiaceae	NIHY1_04_48__Pseudomonas_aeruginosa.contigs.fa
640513	0.769415725	leaf	Enterobacter asburiae LF7a	NIHY1_04_47__Enterobacter.contigs.fa
301105	0.528973311	subspecies	Enterobacter hormaechei subsp. hormaechei	NIHY1_04_47__Enterobacter.contigs.fa
83655	77.56672277	species	Leclercia adecarboxylata	NIHY1_04_47__Enterobacter.contigs.fa
		genus		NIHY1_04_47__Enterobacter.contigs.fa
		family		NIHY1_04_47__Enterobacter.contigs.fa
699035	2.666666667	leaf	Peptoclostridium difficile M120	NIHY1_04_45__Clostridium_difficile.contigs.fa
76857	0.579710145	subspecies	Fusobacterium nucleatum subsp. polymorphum	NIHY1_04_45__Clostridium_difficile.contigs.fa
1496	13.15942029	species	Clostridioides difficile	NIHY1_04_45__Clostridium_difficile.contigs.fa
		genus		NIHY1_04_45__Clostridium_difficile.contigs.fa
		family		NIHY1_04_45__Clostridium_difficile.contigs.fa
768486	47.70498235	leaf	Enterococcus hirae ATCC 9790	NIHY1_04_44__Enterococcus_hirae.contigs.fa
1266845	0.156924284	subspecies	Carnobacterium inhibens subsp. gilichinskyi	NIHY1_04_44__Enterococcus_hirae.contigs.fa
1354	53.040408	species	Enterococcus hirae	NIHY1_04_44__Enterococcus_hirae.contigs.fa
		genus		NIHY1_04_44__Enterococcus_hirae.contigs.fa
		family		NIHY1_04_44__Enterococcus_hirae.contigs.fa
279808	12.38615665	leaf	Staphylococcus haemolyticus JCSC1435	NIHY1_04_42__Staphylococcus_sp_M0480.contigs.fa
72758	5.585913783	subspecies	Staphylococcus capitis subsp. capitis	NIHY1_04_42__Staphylococcus_sp_M0480.contigs.fa
1283	16.39344262	species	Staphylococcus haemolyticus	NIHY1_04_42__Staphylococcus_sp_M0480.contigs.fa
1279	0.303582271	genus	Staphylococcus	NIHY1_04_42__Staphylococcus_sp_M0480.contigs.fa
		family		NIHY1_04_42__Staphylococcus_sp_M0480.contigs.fa
479436	92.76270007	leaf	Veillonella parvula DSM 2008	NIHY1_04_38__Veillonella.contigs.fa
		subspecies		NIHY1_04_38__Veillonella.contigs.fa
738	0.208768267	species	[Haemophilus] parasuis	NIHY1_04_38__Veillonella.contigs.fa
		genus		NIHY1_04_38__Veillonella.contigs.fa
		family		NIHY1_04_38__Veillonella.contigs.fa
644284	1.913043478	leaf	Arcanobacterium haemolyticum DSM 20595	NIHY1_04_37__Actinomyces_europaeus.contigs.fa
33014	0.52173913	subspecies	Clavibacter michiganensis subsp. insidiosus	NIHY1_04_37__Actinomyces_europaeus.contigs.fa
1661	2.782608696	species	Trueperella pyogenes	NIHY1_04_37__Actinomyces_europaeus.contigs.fa
1883	0.347826087	genus	Streptomyces	NIHY1_04_37__Actinomyces_europaeus.contigs.fa
		family		NIHY1_04_37__Actinomyces_europaeus.contigs.fa
1159613	0.210859251	leaf	Cronobacter muytjensii ATCC 51329	NIHY1_03_63__Enterobacteriales.contigs.fa
		subspecies		NIHY1_03_63__Enterobacteriales.contigs.fa
1484157	95.071165	species	Pantoea sp. PSNIH2	NIHY1_03_63__Enterobacteriales.contigs.fa
		genus		NIHY1_03_63__Enterobacteriales.contigs.fa
		family		NIHY1_03_63__Enterobacteriales.contigs.fa
409438	4.967112724	leaf	Escherichia coli SE11	NIHY1_03_57__Escherichia_coli.contigs.fa
		subspecies		NIHY1_03_57__Escherichia_coli.contigs.fa
562	75.4819687	species	Escherichia coli	NIHY1_03_57__Escherichia_coli.contigs.fa
620	0.997958721	genus	Shigella	NIHY1_03_57__Escherichia_coli.contigs.fa
		family		NIHY1_03_57__Escherichia_coli.contigs.fa
1076934	60.74154853	leaf	Streptococcus lutetiensis 033	NIHY1_03_52__Streptococcus_lutetiensis.contigs.fa
		subspecies		NIHY1_03_52__Streptococcus_lutetiensis.contigs.fa
102684	57.79716467	species	Streptococcus infantarius	NIHY1_03_52__Streptococcus_lutetiensis.contigs.fa
		genus		NIHY1_03_52__Streptococcus_lutetiensis.contigs.fa
		family		NIHY1_03_52__Streptococcus_lutetiensis.contigs.fa
479436	97.94871795	leaf	Veillonella parvula DSM 2008	NIHY1_03_48__Veillonella_parvula_rel.contigs.fa
		subspecies		NIHY1_03_48__Veillonella_parvula_rel.contigs.fa
28031	0.113960114	species	Lysinibacillus fusiformis	NIHY1_03_48__Veillonella_parvula_rel.contigs.fa
		genus		NIHY1_03_48__Veillonella_parvula_rel.contigs.fa
		family		NIHY1_03_48__Veillonella_parvula_rel.contigs.fa
446465	0.780741705	leaf	Brachybacterium faecium DSM 4810	NIHY1_03_47__Dermabacter_sp_HFH0086.contigs.fa
31964	0.325309044	subspecies	Clavibacter michiganensis subsp. sepedonicus	NIHY1_03_47__Dermabacter_sp_HFH0086.contigs.fa
1630135	79.76577749	species	Dermabacter vaginalis	NIHY1_03_47__Dermabacter_sp_HFH0086.contigs.fa
		genus		NIHY1_03_47__Dermabacter_sp_HFH0086.contigs.fa
2062	0.130123617	family	Streptomycetaceae	NIHY1_03_47__Dermabacter_sp_HFH0086.contigs.fa
1201292	58.79579253	leaf	Enterococcus faecalis ATCC 29212	NIHY1_03_46__Enterococcus_faecalis.contigs.fa
		subspecies		NIHY1_03_46__Enterococcus_faecalis.contigs.fa
1351	27.60246645	species	Enterococcus faecalis	NIHY1_03_46__Enterococcus_faecalis.contigs.fa
		genus		NIHY1_03_46__Enterococcus_faecalis.contigs.fa
128827	0.290170475	family	Erysipelotrichaceae	NIHY1_03_46__Enterococcus_faecalis.contigs.fa
548479	2.331002331	leaf	Mobiluncus curtisii ATCC 43063	NIHY1_03_41__Actinomyces.contigs.fa
66712	0.34965035	subspecies	Propionibacterium freudenreichii subsp. freudenreichii	NIHY1_03_41__Actinomyces.contigs.fa
52773	3.37995338	species	Actinomyces meyeri	NIHY1_03_41__Actinomyces.contigs.fa
1763	0.466200466	genus	Mycobacterium	NIHY1_03_41__Actinomyces.contigs.fa
		family		NIHY1_03_41__Actinomyces.contigs.fa
565655	22.97756628	leaf	Enterococcus casseliflavus EC20	NIHY1_03_40__Enterococcus.contigs.fa
1266845	0.747790619	subspecies	Carnobacterium inhibens subsp. gilichinskyi	NIHY1_03_40__Enterococcus.contigs.fa
1353	22.77362339	species	Enterococcus gallinarum	NIHY1_03_40__Enterococcus.contigs.fa
		genus		NIHY1_03_40__Enterococcus.contigs.fa
		family		NIHY1_03_40__Enterococcus.contigs.fa
548479	8.071748879	leaf	Mobiluncus curtisii ATCC 43063	NIHY1_03_38__Varibaculum_cambriense.contigs.fa
33014	0.448430493	subspecies	Clavibacter michiganensis subsp. insidiosus	NIHY1_03_38__Varibaculum_cambriense.contigs.fa
1661	1.34529148	species	Trueperella pyogenes	NIHY1_03_38__Varibaculum_cambriense.contigs.fa
1883	0.448430493	genus	Streptomyces	NIHY1_03_38__Varibaculum_cambriense.contigs.fa
		family		NIHY1_03_38__Varibaculum_cambriense.contigs.fa
1449752	25.77614379	leaf	Staphylococcus epidermidis PM221	NECEvent2014_9_2_Staphylococcus_epidermidis_32_131.fa
46170	0.735294118	subspecies	Staphylococcus aureus subsp. aureus	NECEvent2014_9_2_Staphylococcus_epidermidis_32_131.fa
1282	69.89379085	species	Staphylococcus epidermidis	NECEvent2014_9_2_Staphylococcus_epidermidis_32_131.fa
1279	0.326797386	genus	Staphylococcus	NECEvent2014_9_2_Staphylococcus_epidermidis_32_131.fa
		family		NECEvent2014_9_2_Staphylococcus_epidermidis_32_131.fa
226185	15.43485734	leaf	Enterococcus faecalis V583	NECEvent2014_9_1_Enterococcus_faecalis_37_534.fa
		subspecies		NECEvent2014_9_1_Enterococcus_faecalis_37_534.fa
1351	33.92918529	species	Enterococcus faecalis	NECEvent2014_9_1_Enterococcus_faecalis_37_534.fa
1301	0.103128223	genus	Streptococcus	NECEvent2014_9_1_Enterococcus_faecalis_37_534.fa
		family		NECEvent2014_9_1_Enterococcus_faecalis_37_534.fa
768486	89.85086993	leaf	Enterococcus hirae ATCC 9790	NECEvent2014_8_7_Enterococcus_hirae_rel_37_6.fa
		subspecies		NECEvent2014_8_7_Enterococcus_hirae_rel_37_6.fa
1354	14.41590721	species	Enterococcus hirae	NECEvent2014_8_7_Enterococcus_hirae_rel_37_6.fa
		genus		NECEvent2014_8_7_Enterococcus_hirae_rel_37_6.fa
		family		NECEvent2014_8_7_Enterococcus_hirae_rel_37_6.fa
640131	40.7925801	leaf	Klebsiella variicola At-22	NECEvent2014_8_6_Klebsiella_pneumoniae-rel_57_348_partial.fa
72407	2.512647555	subspecies	Klebsiella pneumoniae subsp. pneumoniae	NECEvent2014_8_6_Klebsiella_pneumoniae-rel_57_348_partial.fa
573	9.983136594	species	Klebsiella pneumoniae	NECEvent2014_8_6_Klebsiella_pneumoniae-rel_57_348_partial.fa
570	0.269814503	genus	Klebsiella	NECEvent2014_8_6_Klebsiella_pneumoniae-rel_57_348_partial.fa
543	0.252951096	family	Enterobacteriaceae	NECEvent2014_8_6_Klebsiella_pneumoniae-rel_57_348_partial.fa
334413	94.74285714	leaf	Finegoldia magna ATCC 29328	NECEvent2014_8_5_Finegoldia_magna_32_9.fa
		subspecies		NECEvent2014_8_5_Finegoldia_magna_32_9.fa
1354	0.171428571	species	Enterococcus hirae	NECEvent2014_8_5_Finegoldia_magna_32_9.fa
		genus		NECEvent2014_8_5_Finegoldia_magna_32_9.fa
		family		NECEvent2014_8_5_Finegoldia_magna_32_9.fa
1458465	0.995024876	leaf	Megasphaera elsdenii 14-14	NECEvent2014_8_5_Dialister_invisus-rel_43_22.fa
76857	0.497512438	subspecies	Fusobacterium nucleatum subsp. polymorphum	NECEvent2014_8_5_Dialister_invisus-rel_43_22.fa
87541	0.746268657	species	Aerococcus christensenii	NECEvent2014_8_5_Dialister_invisus-rel_43_22.fa
1386	0.497512438	genus	Bacillus	NECEvent2014_8_5_Dialister_invisus-rel_43_22.fa
		family		NECEvent2014_8_5_Dialister_invisus-rel_43_22.fa
1415775	8.494434681	leaf	Clostridium baratii str. Sullivan	NECEvent2014_8_5_Clostridium_paraputrificum_29_42.fa
76857	0.527240773	subspecies	Fusobacterium nucleatum subsp. polymorphum	NECEvent2014_8_5_Clostridium_paraputrificum_29_42.fa
1491	6.795547745	species	Clostridium botulinum	NECEvent2014_8_5_Clostridium_paraputrificum_29_42.fa
		genus		NECEvent2014_8_5_Clostridium_paraputrificum_29_42.fa
		family		NECEvent2014_8_5_Clostridium_paraputrificum_29_42.fa
1032069	93.43206697	leaf	Campylobacter ureolyticus RIGS 9880	NECEvent2014_8_5_Campylobacter_ureolyticus-rel_29_16.fa
		subspecies		NECEvent2014_8_5_Campylobacter_ureolyticus-rel_29_16.fa
1548	0.128783001	species	Clostridium scatologenes	NECEvent2014_8_5_Campylobacter_ureolyticus-rel_29_16.fa
		genus		NECEvent2014_8_5_Campylobacter_ureolyticus-rel_29_16.fa
		family		NECEvent2014_8_5_Campylobacter_ureolyticus-rel_29_16.fa
525919	9.317585302	leaf	Anaerococcus prevotii DSM 20548	NECEvent2014_8_5_Anaerococcus_vaginalis-rel_30_8.fa
76857	0.787401575	subspecies	Fusobacterium nucleatum subsp. polymorphum	NECEvent2014_8_5_Anaerococcus_vaginalis-rel_30_8.fa
33033	1.181102362	species	Parvimonas micra	NECEvent2014_8_5_Anaerococcus_vaginalis-rel_30_8.fa
		genus		NECEvent2014_8_5_Anaerococcus_vaginalis-rel_30_8.fa
		family		NECEvent2014_8_5_Anaerococcus_vaginalis-rel_30_8.fa
347253	18.13333333	leaf	Streptococcus salivarius JIM8777	NECEvent2014_8_4_Streptococcus_HSISS3-rel_41_5.fa
40041	0.133333333	subspecies	Streptococcus equi subsp. zooepidemicus	NECEvent2014_8_4_Streptococcus_HSISS3-rel_41_5.fa
1304	39	species	Streptococcus salivarius	NECEvent2014_8_4_Streptococcus_HSISS3-rel_41_5.fa
1301	0.133333333	genus	Streptococcus	NECEvent2014_8_4_Streptococcus_HSISS3-rel_41_5.fa
		family		NECEvent2014_8_4_Streptococcus_HSISS3-rel_41_5.fa
195102	32.16660833	leaf	Clostridium perfringens str. 13	NECEvent2014_8_3_Clostridium_perfringens_28_18.fa
		subspecies		NECEvent2014_8_3_Clostridium_perfringens_28_18.fa
1502	62.54812741	species	Clostridium perfringens	NECEvent2014_8_3_Clostridium_perfringens_28_18.fa
		genus		NECEvent2014_8_3_Clostridium_perfringens_28_18.fa
		family		NECEvent2014_8_3_Clostridium_perfringens_28_18.fa
1428454	0.337574656	leaf	Clostridium pasteurianum NRRL B-598	NECEvent2014_8_3_Clostridium_butyricum_28_57.fa
		subspecies		NECEvent2014_8_3_Clostridium_butyricum_28_57.fa
1492	94.80654375	species	Clostridium butyricum	NECEvent2014_8_3_Clostridium_butyricum_28_57.fa
		genus		NECEvent2014_8_3_Clostridium_butyricum_28_57.fa
		family		NECEvent2014_8_3_Clostridium_butyricum_28_57.fa
1287066	27.02984039	leaf	Enterococcus faecalis DENG1	NECEvent2014_8_2_Enterococcus_faecalis_37_32.fa
		subspecies		NECEvent2014_8_2_Enterococcus_faecalis_37_32.fa
1351	23.00485774	species	Enterococcus faecalis	NECEvent2014_8_2_Enterococcus_faecalis_37_32.fa
		genus		NECEvent2014_8_2_Enterococcus_faecalis_37_32.fa
		family		NECEvent2014_8_2_Enterococcus_faecalis_37_32.fa
716541	2.497461929	leaf	Enterobacter cloacae subsp. cloacae ATCC 13047	NECEvent2014_8_1_Enterobacter_rel_to_cloacae_54_482_partial.fa
299766	2.47715736	subspecies	Enterobacter hormaechei subsp. steigerwaltii	NECEvent2014_8_1_Enterobacter_rel_to_cloacae_54_482_partial.fa
1870930	78.5177665	species	Enterobacter cloacae complex sp. 35734	NECEvent2014_8_1_Enterobacter_rel_to_cloacae_54_482_partial.fa
547	0.426395939	genus	Enterobacter	NECEvent2014_8_1_Enterobacter_rel_to_cloacae_54_482_partial.fa
543	0.284263959	family	Enterobacteriaceae	NECEvent2014_8_1_Enterobacter_rel_to_cloacae_54_482_partial.fa
479436	74.2408377	leaf	Veillonella parvula DSM 2008	NECEvent2014_7_3_Veillonella_atypica-rel_39_158.fa
76859	0.209424084	subspecies	Fusobacterium nucleatum subsp. animalis	NECEvent2014_7_3_Veillonella_atypica-rel_39_158.fa
1428	0.523560209	species	Bacillus thuringiensis	NECEvent2014_7_3_Veillonella_atypica-rel_39_158.fa
		genus		NECEvent2014_7_3_Veillonella_atypica-rel_39_158.fa
		family		NECEvent2014_7_3_Veillonella_atypica-rel_39_158.fa
1385942	14.00203666	leaf	Bifidobacterium breve 689b	NECEvent2014_7_3_Bifidobacterium_breve_59_208.fa
1682	0.916496945	subspecies	Bifidobacterium longum subsp. infantis	NECEvent2014_7_3_Bifidobacterium_breve_59_208.fa
1685	16.08961303	species	Bifidobacterium breve	NECEvent2014_7_3_Bifidobacterium_breve_59_208.fa
		genus		NECEvent2014_7_3_Bifidobacterium_breve_59_208.fa
		family		NECEvent2014_7_3_Bifidobacterium_breve_59_208.fa
195103	34.77797513	leaf	Clostridium perfringens ATCC 13124	NECEvent2014_6_7_Clostridium_perfringens_28_32.fa
		subspecies		NECEvent2014_6_7_Clostridium_perfringens_28_32.fa
1502	64.68916519	species	Clostridium perfringens	NECEvent2014_6_7_Clostridium_perfringens_28_32.fa
		genus		NECEvent2014_6_7_Clostridium_perfringens_28_32.fa
		family		NECEvent2014_6_7_Clostridium_perfringens_28_32.fa
1428454	0.336700337	leaf	Clostridium pasteurianum NRRL B-598	NECEvent2014_6_7_Clostridium_butyricum_28_125.fa
		subspecies		NECEvent2014_6_7_Clostridium_butyricum_28_125.fa
1492	94.84589485	species	Clostridium butyricum	NECEvent2014_6_7_Clostridium_butyricum_28_125.fa
		genus		NECEvent2014_6_7_Clostridium_butyricum_28_125.fa
		family		NECEvent2014_6_7_Clostridium_butyricum_28_125.fa
1333848	1.131733816	leaf	Citrobacter freundii CFNIH1	NECEvent2014_6_7_Citrobacter_freundii-rel_52_48_partial.fa
299766	0.113173382	subspecies	Enterobacter hormaechei subsp. steigerwaltii	NECEvent2014_6_7_Citrobacter_freundii-rel_52_48_partial.fa
546	90.35762789	species	Citrobacter freundii	NECEvent2014_6_7_Citrobacter_freundii-rel_52_48_partial.fa
547	0.090538705	genus	Enterobacter	NECEvent2014_6_7_Citrobacter_freundii-rel_52_48_partial.fa
543	0.113173382	family	Enterobacteriaceae	NECEvent2014_6_7_Citrobacter_freundii-rel_52_48_partial.fa
479436	73.74476987	leaf	Veillonella parvula DSM 2008	NECEvent2014_6_6_Veillonella_atypica-rel_39_925.fa
76859	0.209205021	subspecies	Fusobacterium nucleatum subsp. animalis	NECEvent2014_6_6_Veillonella_atypica-rel_39_925.fa
1396	0.418410042	species	Bacillus cereus	NECEvent2014_6_6_Veillonella_atypica-rel_39_925.fa
		genus		NECEvent2014_6_6_Veillonella_atypica-rel_39_925.fa
		family		NECEvent2014_6_6_Veillonella_atypica-rel_39_925.fa
515621	2.133668026	leaf	Clostridium botulinum Ba4 str. 657	NECEvent2014_6_6_Clostridium_sporogenes-rel_28_10.fa
		subspecies		NECEvent2014_6_6_Clostridium_sporogenes-rel_28_10.fa
1509	81.01663006	species	Clostridium sporogenes	NECEvent2014_6_6_Clostridium_sporogenes-rel_28_10.fa
		genus		NECEvent2014_6_6_Clostridium_sporogenes-rel_28_10.fa
		family		NECEvent2014_6_6_Clostridium_sporogenes-rel_28_10.fa
1415775	6.268364349	leaf	Clostridium baratii str. Sullivan	NECEvent2014_6_6_Clostridium_7_2_43FAA_28_19.fa
76857	0.342801175	subspecies	Fusobacterium nucleatum subsp. polymorphum	NECEvent2014_6_6_Clostridium_7_2_43FAA_28_19.fa
1491	5.533790402	species	Clostridium botulinum	NECEvent2014_6_6_Clostridium_7_2_43FAA_28_19.fa
		genus		NECEvent2014_6_6_Clostridium_7_2_43FAA_28_19.fa
128827	0.342801175	family	Erysipelotrichaceae	NECEvent2014_6_6_Clostridium_7_2_43FAA_28_19.fa
693746	3.971119134	leaf	Oscillibacter valericigenes Sjm18-20	NECEvent2014_6_6_Clostridiales_50_23.fa
		subspecies		NECEvent2014_6_6_Clostridiales_50_23.fa
1297617	3.610108303	species	Intestinimonas butyriciproducens	NECEvent2014_6_6_Clostridiales_50_23.fa
234	0.36101083	genus	Brucella	NECEvent2014_6_6_Clostridiales_50_23.fa
		family		NECEvent2014_6_6_Clostridiales_50_23.fa
644284	2.523659306	leaf	Arcanobacterium haemolyticum DSM 20595	NECEvent2014_6_6_Actinomyces_europaeus-rel_56_19.fa
33014	0.47318612	subspecies	Clavibacter michiganensis subsp. insidiosus	NECEvent2014_6_6_Actinomyces_europaeus-rel_56_19.fa
191610	4.258675079	species	Corynebacterium atypicum	NECEvent2014_6_6_Actinomyces_europaeus-rel_56_19.fa
32008	0.315457413	genus	Burkholderia	NECEvent2014_6_6_Actinomyces_europaeus-rel_56_19.fa
		family		NECEvent2014_6_6_Actinomyces_europaeus-rel_56_19.fa
1421338	6.231317544	leaf	Enterobacter asburiae L1	NECEvent2014_6_5_Enterobacter_cloacae_rel_55_56_partial.fa
301102	0.643826167	subspecies	Enterobacter hormaechei subsp. oharae	NECEvent2014_6_5_Enterobacter_cloacae_rel_55_56_partial.fa
61645	79.16762474	species	Enterobacter asburiae	NECEvent2014_6_5_Enterobacter_cloacae_rel_55_56_partial.fa
547	0.712807542	genus	Enterobacter	NECEvent2014_6_5_Enterobacter_cloacae_rel_55_56_partial.fa
543	0.114968958	family	Enterobacteriaceae	NECEvent2014_6_5_Enterobacter_cloacae_rel_55_56_partial.fa
176280	27.84588441	leaf	Staphylococcus epidermidis ATCC 12228	NECEvent2014_6_4_Staphylococcus_epidermidis_31_30.fa
46170	0.087565674	subspecies	Staphylococcus aureus subsp. aureus	NECEvent2014_6_4_Staphylococcus_epidermidis_31_30.fa
1282	75.74430823	species	Staphylococcus epidermidis	NECEvent2014_6_4_Staphylococcus_epidermidis_31_30.fa
		genus		NECEvent2014_6_4_Staphylococcus_epidermidis_31_30.fa
		family		NECEvent2014_6_4_Staphylococcus_epidermidis_31_30.fa
226185	16.27906977	leaf	Enterococcus faecalis V583	NECEvent2014_6_4_Enterococcus_faecalis_38_65.fa
		subspecies		NECEvent2014_6_4_Enterococcus_faecalis_38_65.fa
1351	39.61648307	species	Enterococcus faecalis	NECEvent2014_6_4_Enterococcus_faecalis_38_65.fa
		genus		NECEvent2014_6_4_Enterococcus_faecalis_38_65.fa
		family		NECEvent2014_6_4_Enterococcus_faecalis_38_65.fa
1415775	8.097165992	leaf	Clostridium baratii str. Sullivan	NECEvent2014_6_3_Clostridium_paraputrificum_29_53.fa
76857	0.4626952	subspecies	Fusobacterium nucleatum subsp. polymorphum	NECEvent2014_6_3_Clostridium_paraputrificum_29_53.fa
1491	7.460960093	species	Clostridium botulinum	NECEvent2014_6_3_Clostridium_paraputrificum_29_53.fa
		genus		NECEvent2014_6_3_Clostridium_paraputrificum_29_53.fa
		family		NECEvent2014_6_3_Clostridium_paraputrificum_29_53.fa
479436	92.19672131	leaf	Veillonella parvula DSM 2008	NECEvent2014_5_8_Veillonella_oral_taxon_158-rel_39_297.fa
76857	0.196721311	subspecies	Fusobacterium nucleatum subsp. polymorphum	NECEvent2014_5_8_Veillonella_oral_taxon_158-rel_39_297.fa
1396	0.131147541	species	Bacillus cereus	NECEvent2014_5_8_Veillonella_oral_taxon_158-rel_39_297.fa
		genus		NECEvent2014_5_8_Veillonella_oral_taxon_158-rel_39_297.fa
		family		NECEvent2014_5_8_Veillonella_oral_taxon_158-rel_39_297.fa
1458465	2.054794521	leaf	Megasphaera elsdenii 14-14	NECEvent2014_5_8_Negativicoccus_succinicivorans_52_30.fa
33014	0.456621005	subspecies	Clavibacter michiganensis subsp. insidiosus	NECEvent2014_5_8_Negativicoccus_succinicivorans_52_30.fa
95486	1.141552511	species	Burkholderia cenocepacia	NECEvent2014_5_8_Negativicoccus_succinicivorans_52_30.fa
		genus		NECEvent2014_5_8_Negativicoccus_succinicivorans_52_30.fa
		family		NECEvent2014_5_8_Negativicoccus_succinicivorans_52_30.fa
479437	93.39591016	leaf	Eggerthella lenta DSM 2243	NECEvent2014_5_8_Eggerthella_1_3_5FAA-rel_64_6.fa
1752	0.067046597	subspecies	Propionibacterium freudenreichii subsp. shermanii	NECEvent2014_5_8_Eggerthella_1_3_5FAA-rel_64_6.fa
502558	1.910828025	species	Eggerthella sp. YY7918	NECEvent2014_5_8_Eggerthella_1_3_5FAA-rel_64_6.fa
		genus		NECEvent2014_5_8_Eggerthella_1_3_5FAA-rel_64_6.fa
		family		NECEvent2014_5_8_Eggerthella_1_3_5FAA-rel_64_6.fa
515621	9.552845528	leaf	Clostridium botulinum Ba4 str. 657	NECEvent2014_5_8_Clostridium_sporogenes-rel_28_12.fa
		subspecies		NECEvent2014_5_8_Clostridium_sporogenes-rel_28_12.fa
1509	51.2703252	species	Clostridium sporogenes	NECEvent2014_5_8_Clostridium_sporogenes-rel_28_12.fa
		genus		NECEvent2014_5_8_Clostridium_sporogenes-rel_28_12.fa
		family		NECEvent2014_5_8_Clostridium_sporogenes-rel_28_12.fa
1428454	0.363027087	leaf	Clostridium pasteurianum NRRL B-598	NECEvent2014_5_8_Clostridium_butyricum_28_22.fa
		subspecies		NECEvent2014_5_8_Clostridium_butyricum_28_22.fa
1492	94.52666853	species	Clostridium butyricum	NECEvent2014_5_8_Clostridium_butyricum_28_22.fa
		genus		NECEvent2014_5_8_Clostridium_butyricum_28_22.fa
		family		NECEvent2014_5_8_Clostridium_butyricum_28_22.fa
760570	33.2967033	leaf	Streptococcus parasanguinis ATCC 15912	NECEvent2014_5_7_Streptococcus_parasanguinis-rel_42_7.fa
40041	0.10989011	subspecies	Streptococcus equi subsp. zooepidemicus	NECEvent2014_5_7_Streptococcus_parasanguinis-rel_42_7.fa
1759399	5.879120879	species	Streptococcus sp. A12	NECEvent2014_5_7_Streptococcus_parasanguinis-rel_42_7.fa
1301	0.21978022	genus	Streptococcus	NECEvent2014_5_7_Streptococcus_parasanguinis-rel_42_7.fa
		family		NECEvent2014_5_7_Streptococcus_parasanguinis-rel_42_7.fa
208964	1.236222818	leaf	Pseudomonas aeruginosa PAO1	NECEvent2014_5_7_Pseudomonas_aeruginosa_66_6.fa
		subspecies		NECEvent2014_5_7_Pseudomonas_aeruginosa_66_6.fa
287	96.84241883	species	Pseudomonas aeruginosa	NECEvent2014_5_7_Pseudomonas_aeruginosa_66_6.fa
286	0.059577003	genus	Pseudomonas	NECEvent2014_5_7_Pseudomonas_aeruginosa_66_6.fa
119060	0.074471254	family	Burkholderiaceae	NECEvent2014_5_7_Pseudomonas_aeruginosa_66_6.fa
699035	3.935347857	leaf	Peptoclostridium difficile M120	NECEvent2014_5_7_Peptoclostridium_sordelli-rel_28_6.fa
76857	0.491918482	subspecies	Fusobacterium nucleatum subsp. polymorphum	NECEvent2014_5_7_Peptoclostridium_sordelli-rel_28_6.fa
1496	16.86577653	species	Clostridioides difficile	NECEvent2014_5_7_Peptoclostridium_sordelli-rel_28_6.fa
1350	0.140548138	genus	Enterococcus	NECEvent2014_5_7_Peptoclostridium_sordelli-rel_28_6.fa
		family		NECEvent2014_5_7_Peptoclostridium_sordelli-rel_28_6.fa
862965	82.97062024	leaf	Haemophilus parainfluenzae T3T1	NECEvent2014_5_7_Haemophilus_parainfluenzae-rel_39_109.fa
202947	0.108813928	subspecies	Actinobacillus equuli subsp. equuli	NECEvent2014_5_7_Haemophilus_parainfluenzae-rel_39_109.fa
727	2.176278564	species	Haemophilus influenzae	NECEvent2014_5_7_Haemophilus_parainfluenzae-rel_39_109.fa
		genus		NECEvent2014_5_7_Haemophilus_parainfluenzae-rel_39_109.fa
		family		NECEvent2014_5_7_Haemophilus_parainfluenzae-rel_39_109.fa
1211025	40.21048016	leaf	Enterobacter cloacae subsp. cloacae ENHKU01	NECEvent2014_5_7_Enterobacter_cloacae_rel_MGH25_55_278_partial.fa
299766	1.403201052	subspecies	Enterobacter hormaechei subsp. steigerwaltii	NECEvent2014_5_7_Enterobacter_cloacae_rel_MGH25_55_278_partial.fa
1827481	36.48322736	species	Enterobacter sp. ODB01	NECEvent2014_5_7_Enterobacter_cloacae_rel_MGH25_55_278_partial.fa
547	0.37272528	genus	Enterobacter	NECEvent2014_5_7_Enterobacter_cloacae_rel_MGH25_55_278_partial.fa
543	0.109625082	family	Enterobacteriaceae	NECEvent2014_5_7_Enterobacter_cloacae_rel_MGH25_55_278_partial.fa
195103	49.27835052	leaf	Clostridium perfringens ATCC 13124	NECEvent2014_5_7_Clostridium_perfringens_28_149.fa
76857	0.068728522	subspecies	Fusobacterium nucleatum subsp. polymorphum	NECEvent2014_5_7_Clostridium_perfringens_28_149.fa
1502	65.32646048	species	Clostridium perfringens	NECEvent2014_5_7_Clostridium_perfringens_28_149.fa
		genus		NECEvent2014_5_7_Clostridium_perfringens_28_149.fa
		family		NECEvent2014_5_7_Clostridium_perfringens_28_149.fa
1170318	92.75300172	leaf	Propionibacterium avidum 44067	NECEvent2014_5_6_Propionibacterium_HGH0353-rel_64_7.fa
66712	0.343053173	subspecies	Propionibacterium freudenreichii subsp. freudenreichii	NECEvent2014_5_6_Propionibacterium_HGH0353-rel_64_7.fa
1747	2.873070326	species	Propionibacterium acnes	NECEvent2014_5_6_Propionibacterium_HGH0353-rel_64_7.fa
		genus		NECEvent2014_5_6_Propionibacterium_HGH0353-rel_64_7.fa
		family		NECEvent2014_5_6_Propionibacterium_HGH0353-rel_64_7.fa
1328324	4.775532105	leaf	Klebsiella pneumoniae subsp. pneumoniae KPNIH27	NECEvent2014_5_6_Klebsiella_pneumoniae_57_39_partial.fa
72407	20.98014666	subspecies	Klebsiella pneumoniae subsp. pneumoniae	NECEvent2014_5_6_Klebsiella_pneumoniae_57_39_partial.fa
573	69.41513146	species	Klebsiella pneumoniae	NECEvent2014_5_6_Klebsiella_pneumoniae_57_39_partial.fa
547	0.17885888	genus	Enterobacter	NECEvent2014_5_6_Klebsiella_pneumoniae_57_39_partial.fa
543	0.035771776	family	Enterobacteriaceae	NECEvent2014_5_6_Klebsiella_pneumoniae_57_39_partial.fa
334413	88.33116037	leaf	Finegoldia magna ATCC 29328	NECEvent2014_5_6_Finegoldia_magna_31_11.fa
		subspecies		NECEvent2014_5_6_Finegoldia_magna_31_11.fa
1311	0.391134289	species	Streptococcus agalactiae	NECEvent2014_5_6_Finegoldia_magna_31_11.fa
		genus		NECEvent2014_5_6_Finegoldia_magna_31_11.fa
		family		NECEvent2014_5_6_Finegoldia_magna_31_11.fa
1206105	51.07095047	leaf	Enterococcus faecalis D32	NECEvent2014_5_2_Enterococcus_faecalis_37_15.fa
		subspecies		NECEvent2014_5_2_Enterococcus_faecalis_37_15.fa
1351	23.29317269	species	Enterococcus faecalis	NECEvent2014_5_2_Enterococcus_faecalis_37_15.fa
		genus		NECEvent2014_5_2_Enterococcus_faecalis_37_15.fa
128827	0.234270415	family	Erysipelotrichaceae	NECEvent2014_5_2_Enterococcus_faecalis_37_15.fa
1415775	8.179271709	leaf	Clostridium baratii str. Sullivan	NECEvent2014_5_1_Clostridium_paraputrificum_30_65.fa
76857	0.448179272	subspecies	Fusobacterium nucleatum subsp. polymorphum	NECEvent2014_5_1_Clostridium_paraputrificum_30_65.fa
1491	7.00280112	species	Clostridium botulinum	NECEvent2014_5_1_Clostridium_paraputrificum_30_65.fa
		genus		NECEvent2014_5_1_Clostridium_paraputrificum_30_65.fa
		family		NECEvent2014_5_1_Clostridium_paraputrificum_30_65.fa
205914	3.164556962	leaf	Haemophilus somnus 129PT	NECEvent2014_4_7_Sutterella_wadsworthensis-rel_50_9.fa
299766	0.421940928	subspecies	Enterobacter hormaechei subsp. steigerwaltii	NECEvent2014_4_7_Sutterella_wadsworthensis-rel_50_9.fa
550	1.265822785	species	Enterobacter cloacae	NECEvent2014_4_7_Sutterella_wadsworthensis-rel_50_9.fa
32008	0.843881857	genus	Burkholderia	NECEvent2014_4_7_Sutterella_wadsworthensis-rel_50_9.fa
543	0.421940928	family	Enterobacteriaceae	NECEvent2014_4_7_Sutterella_wadsworthensis-rel_50_9.fa
479436	98.19573537	leaf	Veillonella parvula DSM 2008	NECEvent2014_4_5_Veillonella_parvula-rel_38_741_partial.fa
		subspecies		NECEvent2014_4_5_Veillonella_parvula-rel_38_741_partial.fa
		species		NECEvent2014_4_5_Veillonella_parvula-rel_38_741_partial.fa
		genus		NECEvent2014_4_5_Veillonella_parvula-rel_38_741_partial.fa
		family		NECEvent2014_4_5_Veillonella_parvula-rel_38_741_partial.fa
334413	3.106508876	leaf	Finegoldia magna ATCC 29328	NECEvent2014_4_5_Peptoniphilus_harei-rel_33_13.fa
76857	0.887573964	subspecies	Fusobacterium nucleatum subsp. polymorphum	NECEvent2014_4_5_Peptoniphilus_harei-rel_33_13.fa
875453	3.25443787	species	Peptoniphilus sp. 1-1	NECEvent2014_4_5_Peptoniphilus_harei-rel_33_13.fa
		genus		NECEvent2014_4_5_Peptoniphilus_harei-rel_33_13.fa
		family		NECEvent2014_4_5_Peptoniphilus_harei-rel_33_13.fa
640131	44.79184964	leaf	Klebsiella variicola At-22	NECEvent2014_4_5_Klebsiella_pneumoniae-rel_55_15.fa
72407	2.828034428	subspecies	Klebsiella pneumoniae subsp. pneumoniae	NECEvent2014_4_5_Klebsiella_pneumoniae-rel_55_15.fa
573	10.5743896	species	Klebsiella pneumoniae	NECEvent2014_4_5_Klebsiella_pneumoniae-rel_55_15.fa
547	0.087827156	genus	Enterobacter	NECEvent2014_4_5_Klebsiella_pneumoniae-rel_55_15.fa
		family		NECEvent2014_4_5_Klebsiella_pneumoniae-rel_55_15.fa
479436	74.81940144	leaf	Veillonella parvula DSM 2008	NECEvent2014_4_4_Veillonella_38_569.fa
1266845	0.206398349	subspecies	Carnobacterium inhibens subsp. gilichinskyi	NECEvent2014_4_4_Veillonella_38_569.fa
208596	0.309597523	species	Carnobacterium sp. 17-4	NECEvent2014_4_4_Veillonella_38_569.fa
		genus		NECEvent2014_4_4_Veillonella_38_569.fa
		family		NECEvent2014_4_4_Veillonella_38_569.fa
479437	96.17134193	leaf	Eggerthella lenta DSM 2243	NECEvent2014_4_4_Eggerthella_1_3_56FAA-rel_64_6_partial.fa
264445	0.113722517	subspecies	Streptomyces hygroscopicus subsp. limoneus	NECEvent2014_4_4_Eggerthella_1_3_56FAA-rel_64_6_partial.fa
502558	0.189537528	species	Eggerthella sp. YY7918	NECEvent2014_4_4_Eggerthella_1_3_56FAA-rel_64_6_partial.fa
		genus		NECEvent2014_4_4_Eggerthella_1_3_56FAA-rel_64_6_partial.fa
		family		NECEvent2014_4_4_Eggerthella_1_3_56FAA-rel_64_6_partial.fa
525919	10.3286385	leaf	Anaerococcus prevotii DSM 20548	NECEvent2014_4_3_Anaerococcus_vaginalis_rel_29_20.fa
76857	0.704225352	subspecies	Fusobacterium nucleatum subsp. polymorphum	NECEvent2014_4_3_Anaerococcus_vaginalis_rel_29_20.fa
1502	1.525821596	species	Clostridium perfringens	NECEvent2014_4_3_Anaerococcus_vaginalis_rel_29_20.fa
1386	0.234741784	genus	Bacillus	NECEvent2014_4_3_Anaerococcus_vaginalis_rel_29_20.fa
		family		NECEvent2014_4_3_Anaerococcus_vaginalis_rel_29_20.fa
548479	1.267427123	leaf	Mobiluncus curtisii ATCC 43063	NECEvent2014_4_3_Actinomyces_59_538.fa
66712	0.506970849	subspecies	Propionibacterium freudenreichii subsp. freudenreichii	NECEvent2014_4_3_Actinomyces_59_538.fa
52773	3.29531052	species	Actinomyces meyeri	NECEvent2014_4_3_Actinomyces_59_538.fa
1883	0.506970849	genus	Streptomyces	NECEvent2014_4_3_Actinomyces_59_538.fa
		family		NECEvent2014_4_3_Actinomyces_59_538.fa
334413	2.77324633	leaf	Finegoldia magna ATCC 29328	NECEvent2014_4_2_Peptostreptococcus_anaerobius_CAG621-rel_36_16.fa
76859	0.326264274	subspecies	Fusobacterium nucleatum subsp. animalis	NECEvent2014_4_2_Peptostreptococcus_anaerobius_CAG621-rel_36_16.fa
1496	8.482871126	species	Clostridioides difficile	NECEvent2014_4_2_Peptostreptococcus_anaerobius_CAG621-rel_36_16.fa
		genus		NECEvent2014_4_2_Peptostreptococcus_anaerobius_CAG621-rel_36_16.fa
		family		NECEvent2014_4_2_Peptostreptococcus_anaerobius_CAG621-rel_36_16.fa
931276	0.327126321	leaf	Clostridium saccharoperbutylacetonicum N1-4(HMT)	NECEvent2014_4_2_Clostridium_butyricum_28_558.fa
		subspecies		NECEvent2014_4_2_Clostridium_butyricum_28_558.fa
1492	94.51434323	species	Clostridium butyricum	NECEvent2014_4_2_Clostridium_butyricum_28_558.fa
		genus		NECEvent2014_4_2_Clostridium_butyricum_28_558.fa
		family		NECEvent2014_4_2_Clostridium_butyricum_28_558.fa
927666	26.95035461	leaf	Streptococcus oralis Uo5	NECEvent2014_4_1_Streptococcus_oralis-rel_41_41.fa
		subspecies		NECEvent2014_4_1_Streptococcus_oralis-rel_41_41.fa
1419814	56.33232016	species	Streptococcus sp. VT 162	NECEvent2014_4_1_Streptococcus_oralis-rel_41_41.fa
		genus		NECEvent2014_4_1_Streptococcus_oralis-rel_41_41.fa
		family		NECEvent2014_4_1_Streptococcus_oralis-rel_41_41.fa
176279	27.2489735	leaf	Staphylococcus epidermidis RP62A	NECEvent2014_4_1_Staphylococcus_epidermidis_32_27.fa
46170	0.522583053	subspecies	Staphylococcus aureus subsp. aureus	NECEvent2014_4_1_Staphylococcus_epidermidis_32_27.fa
1282	66.85330347	species	Staphylococcus epidermidis	NECEvent2014_4_1_Staphylococcus_epidermidis_32_27.fa
1279	0.37327361	genus	Staphylococcus	NECEvent2014_4_1_Staphylococcus_epidermidis_32_27.fa
		family		NECEvent2014_4_1_Staphylococcus_epidermidis_32_27.fa
1170318	94.21122404	leaf	Propionibacterium avidum 44067	NECEvent2014_4_1_Propionibacterium_63_26.fa
66712	0.088378259	subspecies	Propionibacterium freudenreichii subsp. freudenreichii	NECEvent2014_4_1_Propionibacterium_63_26.fa
1747	2.165267344	species	Propionibacterium acnes	NECEvent2014_4_1_Propionibacterium_63_26.fa
		genus		NECEvent2014_4_1_Propionibacterium_63_26.fa
		family		NECEvent2014_4_1_Propionibacterium_63_26.fa
195103	34.869326	leaf	Clostridium perfringens ATCC 13124	NECEvent2014_4_1_Clostridium_perfringens_28_318.fa
		subspecies		NECEvent2014_4_1_Clostridium_perfringens_28_318.fa
1502	63.58321871	species	Clostridium perfringens	NECEvent2014_4_1_Clostridium_perfringens_28_318.fa
		genus		NECEvent2014_4_1_Clostridium_perfringens_28_318.fa
		family		NECEvent2014_4_1_Clostridium_perfringens_28_318.fa
176279	30.01707942	leaf	Staphylococcus epidermidis RP62A	NECEvent2014_3_6_Staphylococcus_epidermidis_32_14.fa
46170	0.555081127	subspecies	Staphylococcus aureus subsp. aureus	NECEvent2014_3_6_Staphylococcus_epidermidis_32_14.fa
1282	69.98292058	species	Staphylococcus epidermidis	NECEvent2014_3_6_Staphylococcus_epidermidis_32_14.fa
1279	0.256191289	genus	Staphylococcus	NECEvent2014_3_6_Staphylococcus_epidermidis_32_14.fa
		family		NECEvent2014_3_6_Staphylococcus_epidermidis_32_14.fa
208963	69.53161962	leaf	Pseudomonas aeruginosa UCBPP-PA14	NECEvent2014_3_6_Pseudomonas_aeruginosa_65_49.fa
		subspecies		NECEvent2014_3_6_Pseudomonas_aeruginosa_65_49.fa
287	95.04809967	species	Pseudomonas aeruginosa	NECEvent2014_3_6_Pseudomonas_aeruginosa_65_49.fa
286	0.189244599	genus	Pseudomonas	NECEvent2014_3_6_Pseudomonas_aeruginosa_65_49.fa
119060	0.031540766	family	Burkholderiaceae	NECEvent2014_3_6_Pseudomonas_aeruginosa_65_49.fa
1333848	14.13492428	leaf	Citrobacter freundii CFNIH1	NECEvent2014_3_6_Citrobacter_KTE32-rel_52_220.fa
72407	0.183570445	subspecies	Klebsiella pneumoniae subsp. pneumoniae	NECEvent2014_3_6_Citrobacter_KTE32-rel_52_220.fa
546	65.12161542	species	Citrobacter freundii	NECEvent2014_3_6_Citrobacter_KTE32-rel_52_220.fa
		genus		NECEvent2014_3_6_Citrobacter_KTE32-rel_52_220.fa
		family		NECEvent2014_3_6_Citrobacter_KTE32-rel_52_220.fa
521095	9.482758621	leaf	Atopobium parvulum DSM 20469	NECEvent2014_3_5_Atopobium_minutum-rel_49_9.fa
		subspecies		NECEvent2014_3_5_Atopobium_minutum-rel_49_9.fa
712411	4.022988506	species	Olsenella sp. oral taxon 807	NECEvent2014_3_5_Atopobium_minutum-rel_49_9.fa
		genus		NECEvent2014_3_5_Atopobium_minutum-rel_49_9.fa
543	0.574712644	family	Enterobacteriaceae	NECEvent2014_3_5_Atopobium_minutum-rel_49_9.fa
1206105	54.03930131	leaf	Enterococcus faecalis D32	NECEvent2014_3_4_Enterococcus_faecalis_37_352.fa
		subspecies		NECEvent2014_3_4_Enterococcus_faecalis_37_352.fa
1351	22.37991266	species	Enterococcus faecalis	NECEvent2014_3_4_Enterococcus_faecalis_37_352.fa
		genus		NECEvent2014_3_4_Enterococcus_faecalis_37_352.fa
128827	0.254730713	family	Erysipelotrichaceae	NECEvent2014_3_4_Enterococcus_faecalis_37_352.fa
515621	9.274193548	leaf	Clostridium botulinum Ba4 str. 657	NECEvent2014_3_4_Clostridium_sporogenes-rel_29_5.fa
		subspecies		NECEvent2014_3_4_Clostridium_sporogenes-rel_29_5.fa
1509	51.94892473	species	Clostridium sporogenes	NECEvent2014_3_4_Clostridium_sporogenes-rel_29_5.fa
		genus		NECEvent2014_3_4_Clostridium_sporogenes-rel_29_5.fa
		family		NECEvent2014_3_4_Clostridium_sporogenes-rel_29_5.fa
401473	48.11229429	leaf	Bifidobacterium dentium Bd1	NECEvent2014_3_4_Bifidobacterium_MSTE12-rel_58_13.fa
		subspecies		NECEvent2014_3_4_Bifidobacterium_MSTE12-rel_58_13.fa
1680	0.484027106	species	Bifidobacterium adolescentis	NECEvent2014_3_4_Bifidobacterium_MSTE12-rel_58_13.fa
		genus		NECEvent2014_3_4_Bifidobacterium_MSTE12-rel_58_13.fa
		family		NECEvent2014_3_4_Bifidobacterium_MSTE12-rel_58_13.fa
479436	97.54985755	leaf	Veillonella parvula DSM 2008	NECEvent2014_3_3_Veillonella_parvula-rel_38_390.fa
		subspecies		NECEvent2014_3_3_Veillonella_parvula-rel_38_390.fa
1519	0.170940171	species	Clostridium tyrobutyricum	NECEvent2014_3_3_Veillonella_parvula-rel_38_390.fa
		genus		NECEvent2014_3_3_Veillonella_parvula-rel_38_390.fa
		family		NECEvent2014_3_3_Veillonella_parvula-rel_38_390.fa
862970	13.1130064	leaf	Streptococcus anginosus C1051	NECEvent2014_3_3_Streptococcus_anginosus-rel_39_7.fa
		subspecies		NECEvent2014_3_3_Streptococcus_anginosus-rel_39_7.fa
1328	74.9466951	species	Streptococcus anginosus	NECEvent2014_3_3_Streptococcus_anginosus-rel_39_7.fa
		genus		NECEvent2014_3_3_Streptococcus_anginosus-rel_39_7.fa
		family		NECEvent2014_3_3_Streptococcus_anginosus-rel_39_7.fa
717605	3.201422855	leaf	Thermobacillus composti KWC4	NECEvent2014_3_3_Paenibacillus_dendritiformis-rel_55_70.fa
1496303	0.222321032	subspecies	Bacillus subtilis subsp. globigii	NECEvent2014_3_3_Paenibacillus_dendritiformis-rel_55_70.fa
1695218	3.201422855	species	Paenibacillus sp. 32O-W	NECEvent2014_3_3_Paenibacillus_dendritiformis-rel_55_70.fa
129337	0.311249444	genus	Geobacillus	NECEvent2014_3_3_Paenibacillus_dendritiformis-rel_55_70.fa
		family		NECEvent2014_3_3_Paenibacillus_dendritiformis-rel_55_70.fa
1128398	2.529866479	leaf	[Clostridium] acidurici 9a	NECEvent2014_3_1_Clostridium_ultunense-rel_31_19.fa
76857	0.63246662	subspecies	Fusobacterium nucleatum subsp. polymorphum	NECEvent2014_3_1_Clostridium_ultunense-rel_31_19.fa
1491	2.178496135	species	Clostridium botulinum	NECEvent2014_3_1_Clostridium_ultunense-rel_31_19.fa
		genus		NECEvent2014_3_1_Clostridium_ultunense-rel_31_19.fa
		family		NECEvent2014_3_1_Clostridium_ultunense-rel_31_19.fa
1428454	0.347222222	leaf	Clostridium pasteurianum NRRL B-598	NECEvent2014_3_1_Clostridium_butyricum_28_8.fa
		subspecies		NECEvent2014_3_1_Clostridium_butyricum_28_8.fa
1492	95.23809524	species	Clostridium butyricum	NECEvent2014_3_1_Clostridium_butyricum_28_8.fa
		genus		NECEvent2014_3_1_Clostridium_butyricum_28_8.fa
		family		NECEvent2014_3_1_Clostridium_butyricum_28_8.fa
479436	96.68449198	leaf	Veillonella parvula DSM 2008	NECEvent2014_2_9_Veillonella_parvula-rel_38_132.fa
		subspecies		NECEvent2014_2_9_Veillonella_parvula-rel_38_132.fa
32630	0.160427807	species	synthetic construct	NECEvent2014_2_9_Veillonella_parvula-rel_38_132.fa
1301	0.160427807	genus	Streptococcus	NECEvent2014_2_9_Veillonella_parvula-rel_38_132.fa
128827	0.427807487	family	Erysipelotrichaceae	NECEvent2014_2_9_Veillonella_parvula-rel_38_132.fa
1104325	19.46257198	leaf	Enterococcus faecium NRRL B-2354	NECEvent2014_2_8_Enterococcus_faecium_38_11.fa
		subspecies		NECEvent2014_2_8_Enterococcus_faecium_38_11.fa
1352	91.20921305	species	Enterococcus faecium	NECEvent2014_2_8_Enterococcus_faecium_38_11.fa
		genus		NECEvent2014_2_8_Enterococcus_faecium_38_11.fa
		family		NECEvent2014_2_8_Enterococcus_faecium_38_11.fa
1415775	8.267716535	leaf	Clostridium baratii str. Sullivan	NECEvent2014_2_8_Clostridium_paraputrificum_30_21.fa
76857	0.449943757	subspecies	Fusobacterium nucleatum subsp. polymorphum	NECEvent2014_2_8_Clostridium_paraputrificum_30_21.fa
1491	6.805399325	species	Clostridium botulinum	NECEvent2014_2_8_Clostridium_paraputrificum_30_21.fa
		genus		NECEvent2014_2_8_Clostridium_paraputrificum_30_21.fa
		family		NECEvent2014_2_8_Clostridium_paraputrificum_30_21.fa
1421338	4.886137519	leaf	Enterobacter asburiae L1	NECEvent2014_2_4_Enterobacter_cloacae_55_663.fa
301105	0.641167367	subspecies	Enterobacter hormaechei subsp. hormaechei	NECEvent2014_2_4_Enterobacter_cloacae_55_663.fa
61645	82.20207827	species	Enterobacter asburiae	NECEvent2014_2_4_Enterobacter_cloacae_55_663.fa
547	0.619058147	genus	Enterobacter	NECEvent2014_2_4_Enterobacter_cloacae_55_663.fa
543	0.309529074	family	Enterobacteriaceae	NECEvent2014_2_4_Enterobacter_cloacae_55_663.fa
479436	92.6611797	leaf	Veillonella parvula DSM 2008	NECEvent2014_2_3_Veillonella_DORA_A_3_16_22-rel_38_199.fa
76857	0.137174211	subspecies	Fusobacterium nucleatum subsp. polymorphum	NECEvent2014_2_3_Veillonella_DORA_A_3_16_22-rel_38_199.fa
1007676	0.137174211	species	Lactobacillus ginsenosidimutans	NECEvent2014_2_3_Veillonella_DORA_A_3_16_22-rel_38_199.fa
		genus		NECEvent2014_2_3_Veillonella_DORA_A_3_16_22-rel_38_199.fa
		family		NECEvent2014_2_3_Veillonella_DORA_A_3_16_22-rel_38_199.fa
272563	74.95991448	leaf	Peptoclostridium difficile 630	NECEvent2014_2_3_Peptoclostridium_difficile_28_21.fa
		subspecies		NECEvent2014_2_3_Peptoclostridium_difficile_28_21.fa
1496	96.76643506	species	Clostridioides difficile	NECEvent2014_2_3_Peptoclostridium_difficile_28_21.fa
		genus		NECEvent2014_2_3_Peptoclostridium_difficile_28_21.fa
		family		NECEvent2014_2_3_Peptoclostridium_difficile_28_21.fa
525919	55.35714286	leaf	Anaerococcus prevotii DSM 20548	NECEvent2014_2_3_Anaerococcus_prevotii_33_80.fa
76857	0.476190476	subspecies	Fusobacterium nucleatum subsp. polymorphum	NECEvent2014_2_3_Anaerococcus_prevotii_33_80.fa
1496	2.023809524	species	Clostridioides difficile	NECEvent2014_2_3_Anaerococcus_prevotii_33_80.fa
1301	0.357142857	genus	Streptococcus	NECEvent2014_2_3_Anaerococcus_prevotii_33_80.fa
		family		NECEvent2014_2_3_Anaerococcus_prevotii_33_80.fa
347253	24.16998672	leaf	Streptococcus salivarius JIM8777	NECEvent2014_2_2_Streptococcus_salivarius-rel_39_8.fa
299766	0.08853475	subspecies	Enterobacter hormaechei subsp. steigerwaltii	NECEvent2014_2_2_Streptococcus_salivarius-rel_39_8.fa
1304	49.84506419	species	Streptococcus salivarius	NECEvent2014_2_2_Streptococcus_salivarius-rel_39_8.fa
1279	0.08853475	genus	Staphylococcus	NECEvent2014_2_2_Streptococcus_salivarius-rel_39_8.fa
		family		NECEvent2014_2_2_Streptococcus_salivarius-rel_39_8.fa
334413	3.362831858	leaf	Finegoldia magna ATCC 29328	NECEvent2014_2_2_Peptoniphilus_harei-rel_34_8.fa
76859	1.238938053	subspecies	Fusobacterium nucleatum subsp. animalis	NECEvent2014_2_2_Peptoniphilus_harei-rel_34_8.fa
1496	4.424778761	species	Clostridioides difficile	NECEvent2014_2_2_Peptoniphilus_harei-rel_34_8.fa
		genus		NECEvent2014_2_2_Peptoniphilus_harei-rel_34_8.fa
		family		NECEvent2014_2_2_Peptoniphilus_harei-rel_34_8.fa
446469	0.86517664	leaf	Sanguibacter keddieii DSM 10542	NECEvent2014_2_2_Actinomyces_HPA0247-rel_65_243_partial.fa
264445	0.288392213	subspecies	Streptomyces hygroscopicus subsp. limoneus	NECEvent2014_2_2_Actinomyces_HPA0247-rel_65_243_partial.fa
52773	50.03604903	species	Actinomyces meyeri	NECEvent2014_2_2_Actinomyces_HPA0247-rel_65_243_partial.fa
1763	0.21629416	genus	Mycobacterium	NECEvent2014_2_2_Actinomyces_HPA0247-rel_65_243_partial.fa
		family		NECEvent2014_2_2_Actinomyces_HPA0247-rel_65_243_partial.fa
334413	96.40831758	leaf	Finegoldia magna ATCC 29328	NECEvent2014_2_1_Finegoldia_magna_32_19.fa
		subspecies		NECEvent2014_2_1_Finegoldia_magna_32_19.fa
1314	0.252047889	species	Streptococcus pyogenes	NECEvent2014_2_1_Finegoldia_magna_32_19.fa
		genus		NECEvent2014_2_1_Finegoldia_magna_32_19.fa
		family		NECEvent2014_2_1_Finegoldia_magna_32_19.fa
226185	16.17647059	leaf	Enterococcus faecalis V583	NECEvent2014_2_1_Enterococcus_faecalis_38_25.fa
		subspecies		NECEvent2014_2_1_Enterococcus_faecalis_38_25.fa
1351	39.9928264	species	Enterococcus faecalis	NECEvent2014_2_1_Enterococcus_faecalis_38_25.fa
1279	0.143472023	genus	Staphylococcus	NECEvent2014_2_1_Enterococcus_faecalis_38_25.fa
		family		NECEvent2014_2_1_Enterococcus_faecalis_38_25.fa
479436	92.25016995	leaf	Veillonella parvula DSM 2008	NECEvent2014_1_5_Veillonella_dispar-rel_39_197.fa
		subspecies		NECEvent2014_1_5_Veillonella_dispar-rel_39_197.fa
28037	0.271923861	species	Streptococcus mitis	NECEvent2014_1_5_Veillonella_dispar-rel_39_197.fa
1301	0.135961931	genus	Streptococcus	NECEvent2014_1_5_Veillonella_dispar-rel_39_197.fa
128827	0.475866757	family	Erysipelotrichaceae	NECEvent2014_1_5_Veillonella_dispar-rel_39_197.fa
1333852	15.53536433	leaf	Klebsiella oxytoca KONIH1	NECEvent2014_1_2_Klebsiella_oxytoc-rel_55_317.fa
299766	0.285052557	subspecies	Enterobacter hormaechei subsp. steigerwaltii	NECEvent2014_1_2_Klebsiella_oxytoc-rel_55_317.fa
571	50.61464458	species	Klebsiella oxytoca	NECEvent2014_1_2_Klebsiella_oxytoc-rel_55_317.fa
547	0.071263139	genus	Enterobacter	NECEvent2014_1_2_Klebsiella_oxytoc-rel_55_317.fa
543	0.338499911	family	Enterobacteriaceae	NECEvent2014_1_2_Klebsiella_oxytoc-rel_55_317.fa
1194971	27.22332016	leaf	Lactobacillus salivarius str. Ren	NECEvent2014_10_1_Lactobacillus_salivarius-rel_35_856.fa
		subspecies		NECEvent2014_10_1_Lactobacillus_salivarius-rel_35_856.fa
1624	23.76482213	species	Lactobacillus salivarius	NECEvent2014_10_1_Lactobacillus_salivarius-rel_35_856.fa
1578	0.197628458	genus	Lactobacillus	NECEvent2014_10_1_Lactobacillus_salivarius-rel_35_856.fa
		family		NECEvent2014_10_1_Lactobacillus_salivarius-rel_35_856.fa
891391	14.55938697	leaf	Lactobacillus acidophilus 30SC	NECEvent2014_10_1_Lactobacillus_crispatus_36_608.fa
1585	0.30651341	subspecies	Lactobacillus delbrueckii subsp. bulgaricus	NECEvent2014_10_1_Lactobacillus_crispatus_36_608.fa
1587	15.78544061	species	Lactobacillus helveticus	NECEvent2014_10_1_Lactobacillus_crispatus_36_608.fa
		genus		NECEvent2014_10_1_Lactobacillus_crispatus_36_608.fa
		family		NECEvent2014_10_1_Lactobacillus_crispatus_36_608.fa
300267	0.444726811	leaf	Shigella dysenteriae Sd197	NECEvent2014_10_1_Escherichia_coli_52_196.fa
59201	0.063532402	subspecies	Salmonella enterica subsp. enterica	NECEvent2014_10_1_Escherichia_coli_52_196.fa
562	97.098687	species	Escherichia coli	NECEvent2014_10_1_Escherichia_coli_52_196.fa
620	0.571791614	genus	Shigella	NECEvent2014_10_1_Escherichia_coli_52_196.fa
543	0.190597205	family	Enterobacteriaceae	NECEvent2014_10_1_Escherichia_coli_52_196.fa
1365186	4.075425791	leaf	Klebsiella pneumoniae KP-1	93_010_Klebsiella_pneumoniae_57_401.fa
72407	28.77128954	subspecies	Klebsiella pneumoniae subsp. pneumoniae	93_010_Klebsiella_pneumoniae_57_401.fa
573	66.56528792	species	Klebsiella pneumoniae	93_010_Klebsiella_pneumoniae_57_401.fa
547	0.0405515	genus	Enterobacter	93_010_Klebsiella_pneumoniae_57_401.fa
543	0.081103001	family	Enterobacteriaceae	93_010_Klebsiella_pneumoniae_57_401.fa
195103	12.3665174	leaf	Clostridium perfringens ATCC 13124	93_010_Clostridium_perfringens_28_86.fa
		subspecies		93_010_Clostridium_perfringens_28_86.fa
1502	87.59903548	species	Clostridium perfringens	93_010_Clostridium_perfringens_28_86.fa
		genus		93_010_Clostridium_perfringens_28_86.fa
		family		93_010_Clostridium_perfringens_28_86.fa
176280	28.70090634	leaf	Staphylococcus epidermidis ATCC 12228	93_009_Staphylococcus_epidermidis_32_326.fa
46170	0.345274061	subspecies	Staphylococcus aureus subsp. aureus	93_009_Staphylococcus_epidermidis_32_326.fa
1282	73.06862322	species	Staphylococcus epidermidis	93_009_Staphylococcus_epidermidis_32_326.fa
1279	0.345274061	genus	Staphylococcus	93_009_Staphylococcus_epidermidis_32_326.fa
		family		93_009_Staphylococcus_epidermidis_32_326.fa
862965	88.04168952	leaf	Haemophilus parainfluenzae T3T1	93_004_Haemophilus_parainfluenzae_39_44.fa
		subspecies		93_004_Haemophilus_parainfluenzae_39_44.fa
727	1.755348327	species	Haemophilus influenzae	93_004_Haemophilus_parainfluenzae_39_44.fa
		genus		93_004_Haemophilus_parainfluenzae_39_44.fa
		family		93_004_Haemophilus_parainfluenzae_39_44.fa
226185	18.17839669	leaf	Enterococcus faecalis V583	93_004_Enterococcus_faecalis_38_79.fa
		subspecies		93_004_Enterococcus_faecalis_38_79.fa
1351	36.99661272	species	Enterococcus faecalis	93_004_Enterococcus_faecalis_38_79.fa
		genus		93_004_Enterococcus_faecalis_38_79.fa
128827	0.225818592	family	Erysipelotrichaceae	93_004_Enterococcus_faecalis_38_79.fa
272563	41.72739541	leaf	Peptoclostridium difficile 630	88_017_Peptoclostridium_difficile_28_30.fa
		subspecies		88_017_Peptoclostridium_difficile_28_30.fa
1496	84.37246964	species	Clostridioides difficile	88_017_Peptoclostridium_difficile_28_30.fa
		genus		88_017_Peptoclostridium_difficile_28_30.fa
		family		88_017_Peptoclostridium_difficile_28_30.fa
1458465	2.722772277	leaf	Megasphaera elsdenii 14-14	88_017_Negativicoccus_succinicivorans_52_13.fa
		subspecies		88_017_Negativicoccus_succinicivorans_52_13.fa
95486	0.99009901	species	Burkholderia cenocepacia	88_017_Negativicoccus_succinicivorans_52_13.fa
129337	0.742574257	genus	Geobacillus	88_017_Negativicoccus_succinicivorans_52_13.fa
		family		88_017_Negativicoccus_succinicivorans_52_13.fa
272563	0.860969388	leaf	Peptoclostridium difficile 630	88_017_Firmicutes_bacterium_46_38.fa
		subspecies		88_017_Firmicutes_bacterium_46_38.fa
1796616	80.35714286	species	Blautia sp. YL58	88_017_Firmicutes_bacterium_46_38.fa
		genus		88_017_Firmicutes_bacterium_46_38.fa
		family		88_017_Firmicutes_bacterium_46_38.fa
334413	93.78378378	leaf	Finegoldia magna ATCC 29328	88_017_Finegoldia_magna_32_11.fa
76857	0.135135135	subspecies	Fusobacterium nucleatum subsp. polymorphum	88_017_Finegoldia_magna_32_11.fa
1313	0.202702703	species	Streptococcus pneumoniae	88_017_Finegoldia_magna_32_11.fa
		genus		88_017_Finegoldia_magna_32_11.fa
		family		88_017_Finegoldia_magna_32_11.fa
521095	94.32120674	leaf	Atopobium parvulum DSM 20469	88_016_Atopobium_48_21.fa
		subspecies		88_016_Atopobium_48_21.fa
712411	0.621118012	species	Olsenella sp. oral taxon 807	88_016_Atopobium_48_21.fa
		genus		88_016_Atopobium_48_21.fa
		family		88_016_Atopobium_48_21.fa
479436	98.09782609	leaf	Veillonella parvula DSM 2008	88_015_Veillonella_39_370.fa
		subspecies		88_015_Veillonella_39_370.fa
1328	0.108695652	species	Streptococcus anginosus	88_015_Veillonella_39_370.fa
		genus		88_015_Veillonella_39_370.fa
		family		88_015_Veillonella_39_370.fa
334413	94.76707084	leaf	Finegoldia magna ATCC 29328	88_015_Finegoldia_magna_32_8.fa
76857	0.191448628	subspecies	Fusobacterium nucleatum subsp. polymorphum	88_015_Finegoldia_magna_32_8.fa
1313	0.191448628	species	Streptococcus pneumoniae	88_015_Finegoldia_magna_32_8.fa
		genus		88_015_Finegoldia_magna_32_8.fa
		family		88_015_Finegoldia_magna_32_8.fa
1309806	31.25988403	leaf	Streptococcus agalactiae 09mas018883	88_014_Streptococcus_agalactiae_35_5.fa
		subspecies		88_014_Streptococcus_agalactiae_35_5.fa
1311	98.73484449	species	Streptococcus agalactiae	88_014_Streptococcus_agalactiae_35_5.fa
		genus		88_014_Streptococcus_agalactiae_35_5.fa
		family		88_014_Streptococcus_agalactiae_35_5.fa
585394	3.576341128	leaf	Roseburia hominis A2-183	88_014_Clostridium_sp._KLE_1755_48_124.fa
135461	0.206327373	subspecies	Bacillus subtilis subsp. subtilis	88_014_Clostridium_sp._KLE_1755_48_124.fa
1834196	5.158184319	species	Lachnoclostridium sp. YL32	88_014_Clostridium_sp._KLE_1755_48_124.fa
1883	0.137551582	genus	Streptomyces	88_014_Clostridium_sp._KLE_1755_48_124.fa
543	0.137551582	family	Enterobacteriaceae	88_014_Clostridium_sp._KLE_1755_48_124.fa
1415775	8.787346221	leaf	Clostridium baratii str. Sullivan	88_014_Clostridium_paraputrificum_30_60.fa
76857	0.585823081	subspecies	Fusobacterium nucleatum subsp. polymorphum	88_014_Clostridium_paraputrificum_30_60.fa
1491	7.205623902	species	Clostridium botulinum	88_014_Clostridium_paraputrificum_30_60.fa
		genus		88_014_Clostridium_paraputrificum_30_60.fa
		family		88_014_Clostridium_paraputrificum_30_60.fa
525919	8.432304038	leaf	Anaerococcus prevotii DSM 20548	88_014_Anaerococcus_vaginalis_29_41.fa
76857	0.831353919	subspecies	Fusobacterium nucleatum subsp. polymorphum	88_014_Anaerococcus_vaginalis_29_41.fa
33033	1.543942993	species	Parvimonas micra	88_014_Anaerococcus_vaginalis_29_41.fa
		genus		88_014_Anaerococcus_vaginalis_29_41.fa
		family		88_014_Anaerococcus_vaginalis_29_41.fa
548479	1.587301587	leaf	Mobiluncus curtisii ATCC 43063	88_014_Actinomyces_sp._S4-C9_56_10.fa
302912	0.352733686	subspecies	Bifidobacterium animalis subsp. animalis	88_014_Actinomyces_sp._S4-C9_56_10.fa
1661	2.998236332	species	Trueperella pyogenes	88_014_Actinomyces_sp._S4-C9_56_10.fa
379	0.352733686	genus	Rhizobium	88_014_Actinomyces_sp._S4-C9_56_10.fa
		family		88_014_Actinomyces_sp._S4-C9_56_10.fa
226185	18.56973528	leaf	Enterococcus faecalis V583	88_009_Enterococcus_faecalis_38_113.fa
46170	0.118530225	subspecies	Staphylococcus aureus subsp. aureus	88_009_Enterococcus_faecalis_38_113.fa
1351	40.7348874	species	Enterococcus faecalis	88_009_Enterococcus_faecalis_38_113.fa
		genus		88_009_Enterococcus_faecalis_38_113.fa
128827	0.355590676	family	Erysipelotrichaceae	88_009_Enterococcus_faecalis_38_113.fa
334413	90.38587312	leaf	Finegoldia magna ATCC 29328	88_007_Finegoldia_magna_32_19.fa
		subspecies		88_007_Finegoldia_magna_32_19.fa
1314	0.523217789	species	Streptococcus pyogenes	88_007_Finegoldia_magna_32_19.fa
1301	0.130804447	genus	Streptococcus	88_007_Finegoldia_magna_32_19.fa
		family		88_007_Finegoldia_magna_32_19.fa
479436	75.49019608	leaf	Veillonella parvula DSM 2008	88_003_Veillonella_39_127.fa
		subspecies		88_003_Veillonella_39_127.fa
1428	0.435729847	species	Bacillus thuringiensis	88_003_Veillonella_39_127.fa
1386	0.217864924	genus	Bacillus	88_003_Veillonella_39_127.fa
		family		88_003_Veillonella_39_127.fa
272620	5.750206101	leaf	Klebsiella pneumoniae subsp. pneumoniae MGH 78578	88_003_Klebsiella_pneumoniae_58_404.fa
72407	19.76504534	subspecies	Klebsiella pneumoniae subsp. pneumoniae	88_003_Klebsiella_pneumoniae_58_404.fa
573	71.80544106	species	Klebsiella pneumoniae	88_003_Klebsiella_pneumoniae_58_404.fa
		genus		88_003_Klebsiella_pneumoniae_58_404.fa
		family		88_003_Klebsiella_pneumoniae_58_404.fa
565040	11.59491194	leaf	Bifidobacterium longum subsp. infantis 157F	71_021_Bifidobacterium_longum_60_36.fa
1679	25.29354207	subspecies	Bifidobacterium longum subsp. longum	71_021_Bifidobacterium_longum_60_36.fa
216816	43.59099804	species	Bifidobacterium longum	71_021_Bifidobacterium_longum_60_36.fa
		genus		71_021_Bifidobacterium_longum_60_36.fa
		family		71_021_Bifidobacterium_longum_60_36.fa
176279	32.18390805	leaf	Staphylococcus epidermidis RP62A	71_016_Staphylococcus_epidermidis_33_7.fa
46170	0.241984271	subspecies	Staphylococcus aureus subsp. aureus	71_016_Staphylococcus_epidermidis_33_7.fa
1282	70.84089534	species	Staphylococcus epidermidis	71_016_Staphylococcus_epidermidis_33_7.fa
1279	0.302480339	genus	Staphylococcus	71_016_Staphylococcus_epidermidis_33_7.fa
		family		71_016_Staphylococcus_epidermidis_33_7.fa
1150461	95.26381388	leaf	Bifidobacterium scardovii JCM 12489 = DSM 13734	71_016_Bifidobacterium_scardovii_65_30.fa
1679	0.124636477	subspecies	Bifidobacterium longum subsp. longum	71_016_Bifidobacterium_scardovii_65_30.fa
216816	0.747818862	species	Bifidobacterium longum	71_016_Bifidobacterium_scardovii_65_30.fa
		genus		71_016_Bifidobacterium_scardovii_65_30.fa
		family		71_016_Bifidobacterium_scardovii_65_30.fa
553174	13.61702128	leaf	Prevotella melaninogenica ATCC 25845	71_014_Prevotella_40_8.fa
76857	0.212765957	subspecies	Fusobacterium nucleatum subsp. polymorphum	71_014_Prevotella_40_8.fa
76123	7.340425532	species	Prevotella enoeca	71_014_Prevotella_40_8.fa
1386	0.212765957	genus	Bacillus	71_014_Prevotella_40_8.fa
		family		71_014_Prevotella_40_8.fa
1206105	15.70975696	leaf	Enterococcus faecalis D32	71_014_Enterococcus_faecalis_37_16.fa
		subspecies		71_014_Enterococcus_faecalis_37_16.fa
1351	39.0278267	species	Enterococcus faecalis	71_014_Enterococcus_faecalis_37_16.fa
		genus		71_014_Enterococcus_faecalis_37_16.fa
		family		71_014_Enterococcus_faecalis_37_16.fa
1150423	49.38666667	leaf	Bifidobacterium dentium JCM 1195 = DSM 20436	71_014_Bifidobacterium_sp._MSTE12_58_20.fa
1682	0.106666667	subspecies	Bifidobacterium longum subsp. infantis	71_014_Bifidobacterium_sp._MSTE12_58_20.fa
1680	0.32	species	Bifidobacterium adolescentis	71_014_Bifidobacterium_sp._MSTE12_58_20.fa
		genus		71_014_Bifidobacterium_sp._MSTE12_58_20.fa
		family		71_014_Bifidobacterium_sp._MSTE12_58_20.fa
500634	23.94366197	leaf	Bifidobacterium bifidum ATCC 29521 = JCM 1255 = DSM 20456	71_014_Bifidobacterium_bifidum_63_594.fa
1682	0.162513543	subspecies	Bifidobacterium longum subsp. infantis	71_014_Bifidobacterium_bifidum_63_594.fa
1681	25.89382449	species	Bifidobacterium bifidum	71_014_Bifidobacterium_bifidum_63_594.fa
		genus		71_014_Bifidobacterium_bifidum_63_594.fa
		family		71_014_Bifidobacterium_bifidum_63_594.fa
334413	6.259097525	leaf	Finegoldia magna ATCC 29328	71_013_Peptoniphilus_harei_34_8.fa
76857	1.164483261	subspecies	Fusobacterium nucleatum subsp. polymorphum	71_013_Peptoniphilus_harei_34_8.fa
1311	2.620087336	species	Streptococcus agalactiae	71_013_Peptoniphilus_harei_34_8.fa
		genus		71_013_Peptoniphilus_harei_34_8.fa
		family		71_013_Peptoniphilus_harei_34_8.fa
479436	98.56486797	leaf	Veillonella parvula DSM 2008	71_012_Veillonella_39_38.fa
		subspecies		71_012_Veillonella_39_38.fa
		species		71_012_Veillonella_39_38.fa
		genus		71_012_Veillonella_39_38.fa
		family		71_012_Veillonella_39_38.fa
344609	3.725818008	leaf	Shigella boydii CDC 3083-94	71_012_Escherichia_coli_51_665.fa
		subspecies		71_012_Escherichia_coli_51_665.fa
562	79.96178648	species	Escherichia coli	71_012_Escherichia_coli_51_665.fa
620	1.003104848	genus	Shigella	71_012_Escherichia_coli_51_665.fa
10744	0.047766898	family	Podoviridae	71_012_Escherichia_coli_51_665.fa
479436	1.305483029	leaf	Veillonella parvula DSM 2008	71_012_Dialister_42_11.fa
		subspecies		71_012_Dialister_42_11.fa
484770	1.305483029	species	Pelosinus sp. UFO1	71_012_Dialister_42_11.fa
		genus		71_012_Dialister_42_11.fa
		family		71_012_Dialister_42_11.fa
525919	2.749638205	leaf	Anaerococcus prevotii DSM 20548	71_012_Clostridia_36_18.fa
76859	0.289435601	subspecies	Fusobacterium nucleatum subsp. animalis	71_012_Clostridia_36_18.fa
1496	7.380607815	species	Clostridioides difficile	71_012_Clostridia_36_18.fa
1279	0.289435601	genus	Staphylococcus	71_012_Clostridia_36_18.fa
128827	1.157742402	family	Erysipelotrichaceae	71_012_Clostridia_36_18.fa
521095	8.982035928	leaf	Atopobium parvulum DSM 20469	71_012_Atopobium_minutum_49_6.fa
		subspecies		71_012_Atopobium_minutum_49_6.fa
712411	2.694610778	species	Olsenella sp. oral taxon 807	71_012_Atopobium_minutum_49_6.fa
		genus		71_012_Atopobium_minutum_49_6.fa
		family		71_012_Atopobium_minutum_49_6.fa
536227	1.234567901	leaf	Clostridium carboxidivorans P7	71_008_Peptoniphilus_harei_30_24.fa
76857	1.371742112	subspecies	Fusobacterium nucleatum subsp. polymorphum	71_008_Peptoniphilus_harei_30_24.fa
875453	2.880658436	species	Peptoniphilus sp. 1-1	71_008_Peptoniphilus_harei_30_24.fa
1386	0.274348422	genus	Bacillus	71_008_Peptoniphilus_harei_30_24.fa
		family		71_008_Peptoniphilus_harei_30_24.fa
334413	85.09249184	leaf	Finegoldia magna ATCC 29328	71_007_Finegoldia_magna_32_11.fa
		subspecies		71_007_Finegoldia_magna_32_11.fa
1314	0.979325354	species	Streptococcus pyogenes	71_007_Finegoldia_magna_32_11.fa
		genus		71_007_Finegoldia_magna_32_11.fa
		family		71_007_Finegoldia_magna_32_11.fa
880071	1.176470588	leaf	Flexibacter litoralis DSM 6794	71_007_Dialister_43_7.fa
		subspecies		71_007_Dialister_43_7.fa
727	1.176470588	species	Haemophilus influenzae	71_007_Dialister_43_7.fa
		genus		71_007_Dialister_43_7.fa
		family		71_007_Dialister_43_7.fa
1170318	90.38461538	leaf	Propionibacterium avidum 44067	71_006_Propionibacterium_63_31.fa
66712	0.320512821	subspecies	Propionibacterium freudenreichii subsp. freudenreichii	71_006_Propionibacterium_63_31.fa
1747	2.106227106	species	Propionibacterium acnes	71_006_Propionibacterium_63_31.fa
		genus		71_006_Propionibacterium_63_31.fa
		family		71_006_Propionibacterium_63_31.fa
1458465	2.777777778	leaf	Megasphaera elsdenii 14-14	71_006_Negativicoccus_succinicivorans_51_19.fa
		subspecies		71_006_Negativicoccus_succinicivorans_51_19.fa
712538	1.388888889	species	Selenomonas sp. oral taxon 478	71_006_Negativicoccus_succinicivorans_51_19.fa
234	0.462962963	genus	Brucella	71_006_Negativicoccus_succinicivorans_51_19.fa
543	0.462962963	family	Enterobacteriaceae	71_006_Negativicoccus_succinicivorans_51_19.fa
1328324	4.769257162	leaf	Klebsiella pneumoniae subsp. pneumoniae KPNIH27	71_005_Klebsiella_pneumoniae_57_224.fa
72407	20.44947675	subspecies	Klebsiella pneumoniae subsp. pneumoniae	71_005_Klebsiella_pneumoniae_57_224.fa
573	64.88248413	species	Klebsiella pneumoniae	71_005_Klebsiella_pneumoniae_57_224.fa
570	0.308800823	genus	Klebsiella	71_005_Klebsiella_pneumoniae_57_224.fa
543	0.154400412	family	Enterobacteriaceae	71_005_Klebsiella_pneumoniae_57_224.fa
176279	30.248307	leaf	Staphylococcus epidermidis RP62A	71_003_Staphylococcus_epidermidis_32_25.fa
46170	0.496613995	subspecies	Staphylococcus aureus subsp. aureus	71_003_Staphylococcus_epidermidis_32_25.fa
1282	71.37697517	species	Staphylococcus epidermidis	71_003_Staphylococcus_epidermidis_32_25.fa
1279	0.135440181	genus	Staphylococcus	71_003_Staphylococcus_epidermidis_32_25.fa
		family		71_003_Staphylococcus_epidermidis_32_25.fa
1344042	67.21723519	leaf	Enterococcus faecium T110	71_003_Enterococcus_faecium_38_26.fa
1266845	0.071813285	subspecies	Carnobacterium inhibens subsp. gilichinskyi	71_003_Enterococcus_faecium_38_26.fa
1352	21.47217235	species	Enterococcus faecium	71_003_Enterococcus_faecium_38_26.fa
		genus		71_003_Enterococcus_faecium_38_26.fa
		family		71_003_Enterococcus_faecium_38_26.fa
585394	1.697312588	leaf	Roseburia hominis A2-183	70_016_Clostridiales_53_10.fa
1185650	0.282885431	subspecies	Mycobacterium abscessus subsp. abscessus	70_016_Clostridiales_53_10.fa
1297617	4.243281471	species	Intestinimonas butyriciproducens	70_016_Clostridiales_53_10.fa
517	0.282885431	genus	Bordetella	70_016_Clostridiales_53_10.fa
		family		70_016_Clostridiales_53_10.fa
585394	0.298804781	leaf	Roseburia hominis A2-183	70_016_Clostridiales_46_21.fa
		subspecies		70_016_Clostridiales_46_21.fa
1796616	82.40371846	species	Blautia sp. YL58	70_016_Clostridiales_46_21.fa
		genus		70_016_Clostridiales_46_21.fa
		family		70_016_Clostridiales_46_21.fa
525919	9.477124183	leaf	Anaerococcus prevotii DSM 20548	70_015_Anaerococcus_vaginalis_29_15.fa
76857	0.762527233	subspecies	Fusobacterium nucleatum subsp. polymorphum	70_015_Anaerococcus_vaginalis_29_15.fa
33033	1.089324619	species	Parvimonas micra	70_015_Anaerococcus_vaginalis_29_15.fa
1301	0.217864924	genus	Streptococcus	70_015_Anaerococcus_vaginalis_29_15.fa
		family		70_015_Anaerococcus_vaginalis_29_15.fa
1170318	97.76217639	leaf	Propionibacterium avidum 44067	70_011_Propionibacterium_64_26.fa
		subspecies		70_011_Propionibacterium_64_26.fa
1747	0.570425625	species	Propionibacterium acnes	70_011_Propionibacterium_64_26.fa
		genus		70_011_Propionibacterium_64_26.fa
		family		70_011_Propionibacterium_64_26.fa
931276	1.26227209	leaf	Clostridium saccharoperbutylacetonicum N1-4(HMT)	70_011_Peptoniphilus_harei_30_11.fa
76857	0.981767181	subspecies	Fusobacterium nucleatum subsp. polymorphum	70_011_Peptoniphilus_harei_30_11.fa
875453	4.067321178	species	Peptoniphilus sp. 1-1	70_011_Peptoniphilus_harei_30_11.fa
1386	0.280504909	genus	Bacillus	70_011_Peptoniphilus_harei_30_11.fa
		family		70_011_Peptoniphilus_harei_30_11.fa
1458465	2.850356295	leaf	Megasphaera elsdenii 14-14	70_011_Negativicoccus_succinicivorans_51_49.fa
		subspecies		70_011_Negativicoccus_succinicivorans_51_49.fa
95486	1.187648456	species	Burkholderia cenocepacia	70_011_Negativicoccus_succinicivorans_51_49.fa
1386	0.712589074	genus	Bacillus	70_011_Negativicoccus_succinicivorans_51_49.fa
		family		70_011_Negativicoccus_succinicivorans_51_49.fa
334413	93.60385144	leaf	Finegoldia magna ATCC 29328	70_011_Finegoldia_magna_32_22.fa
76857	0.137551582	subspecies	Fusobacterium nucleatum subsp. polymorphum	70_011_Finegoldia_magna_32_22.fa
1311	0.343878955	species	Streptococcus agalactiae	70_011_Finegoldia_magna_32_22.fa
		genus		70_011_Finegoldia_magna_32_22.fa
		family		70_011_Finegoldia_magna_32_22.fa
479437	94.61305008	leaf	Eggerthella lenta DSM 2243	70_011_Eggerthella_64_60.fa
		subspecies		70_011_Eggerthella_64_60.fa
502558	1.745068285	species	Eggerthella sp. YY7918	70_011_Eggerthella_64_60.fa
		genus		70_011_Eggerthella_64_60.fa
		family		70_011_Eggerthella_64_60.fa
1032069	89.40397351	leaf	Campylobacter ureolyticus RIGS 9880	70_011_Campylobacter_ureolyticus-related_29_8.fa
32020	0.120409392	subspecies	Campylobacter fetus subsp. venerealis	70_011_Campylobacter_ureolyticus-related_29_8.fa
824	0.120409392	species	Campylobacter gracilis	70_011_Campylobacter_ureolyticus-related_29_8.fa
		genus		70_011_Campylobacter_ureolyticus-related_29_8.fa
		family		70_011_Campylobacter_ureolyticus-related_29_8.fa
525919	10.32665964	leaf	Anaerococcus prevotii DSM 20548	70_011_Anaerococcus_vaginalis_29_60.fa
76857	0.948366702	subspecies	Fusobacterium nucleatum subsp. polymorphum	70_011_Anaerococcus_vaginalis_29_60.fa
1314	1.475237092	species	Streptococcus pyogenes	70_011_Anaerococcus_vaginalis_29_60.fa
		genus		70_011_Anaerococcus_vaginalis_29_60.fa
		family		70_011_Anaerococcus_vaginalis_29_60.fa
548479	1.189060642	leaf	Mobiluncus curtisii ATCC 43063	70_011_Actinomyces_59_136.fa
66712	0.594530321	subspecies	Propionibacterium freudenreichii subsp. freudenreichii	70_011_Actinomyces_59_136.fa
191610	4.280618312	species	Corynebacterium atypicum	70_011_Actinomyces_59_136.fa
1763	0.475624257	genus	Mycobacterium	70_011_Actinomyces_59_136.fa
		family		70_011_Actinomyces_59_136.fa
1328324	2.175502742	leaf	Klebsiella pneumoniae subsp. pneumoniae KPNIH27	70_010_Klebsiella_pneumoniae_57_248.fa
72407	4.241316271	subspecies	Klebsiella pneumoniae subsp. pneumoniae	70_010_Klebsiella_pneumoniae_57_248.fa
573	93.61974406	species	Klebsiella pneumoniae	70_010_Klebsiella_pneumoniae_57_248.fa
570	0.201096892	genus	Klebsiella	70_010_Klebsiella_pneumoniae_57_248.fa
543	0.091407678	family	Enterobacteriaceae	70_010_Klebsiella_pneumoniae_57_248.fa
176279	29.50296398	leaf	Staphylococcus epidermidis RP62A	70_007_Staphylococcus_epidermidis_32_52.fa
46170	0.182398541	subspecies	Staphylococcus aureus subsp. aureus	70_007_Staphylococcus_epidermidis_32_52.fa
1282	70.90743274	species	Staphylococcus epidermidis	70_007_Staphylococcus_epidermidis_32_52.fa
1279	0.319197446	genus	Staphylococcus	70_007_Staphylococcus_epidermidis_32_52.fa
		family		70_007_Staphylococcus_epidermidis_32_52.fa
1170318	93.04157549	leaf	Propionibacterium avidum 44067	70_007_Propionibacterium_63_44.fa
66712	0.087527352	subspecies	Propionibacterium freudenreichii subsp. freudenreichii	70_007_Propionibacterium_63_44.fa
1747	2.49452954	species	Propionibacterium acnes	70_007_Propionibacterium_63_44.fa
		genus		70_007_Propionibacterium_63_44.fa
		family		70_007_Propionibacterium_63_44.fa
1194526	95.88512645	leaf	Staphylococcus warneri SG1	70_002_Staphylococcus_warneri-related_33_143.fa
46170	0.085726532	subspecies	Staphylococcus aureus subsp. aureus	70_002_Staphylococcus_warneri-related_33_143.fa
1280	0.728675525	species	Staphylococcus aureus	70_002_Staphylococcus_warneri-related_33_143.fa
		genus		70_002_Staphylococcus_warneri-related_33_143.fa
		family		70_002_Staphylococcus_warneri-related_33_143.fa
1104326	6.019151847	leaf	Enterobacter cloacae subsp. dissolvens SDM	70_002_Enterobacter_sp._35699-related_55_138.fa
301105	1.892384861	subspecies	Enterobacter hormaechei subsp. hormaechei	70_002_Enterobacter_sp._35699-related_55_138.fa
1870930	23.59781122	species	Enterobacter cloacae complex sp. 35734	70_002_Enterobacter_sp._35699-related_55_138.fa
547	0.524395805	genus	Enterobacter	70_002_Enterobacter_sp._35699-related_55_138.fa
543	0.205198358	family	Enterobacteriaceae	70_002_Enterobacter_sp._35699-related_55_138.fa
548476	11.78369653	leaf	Corynebacterium aurimucosum ATCC 700975	70_002_Corynebacterium_sp._KPL1821_59_116.fa
31964	0.1614205	subspecies	Clavibacter michiganensis subsp. sepedonicus	70_002_Corynebacterium_sp._KPL1821_59_116.fa
146827	16.38418079	species	Corynebacterium simulans	70_002_Corynebacterium_sp._KPL1821_59_116.fa
		genus		70_002_Corynebacterium_sp._KPL1821_59_116.fa
		family		70_002_Corynebacterium_sp._KPL1821_59_116.fa
279808	77.9064588	leaf	Staphylococcus haemolyticus JCSC1435	70_001_Staphylococcus_haemolyticus-related_33_44.fa
72758	0.222717149	subspecies	Staphylococcus capitis subsp. capitis	70_001_Staphylococcus_haemolyticus-related_33_44.fa
1283	58.12917595	species	Staphylococcus haemolyticus	70_001_Staphylococcus_haemolyticus-related_33_44.fa
		genus		70_001_Staphylococcus_haemolyticus-related_33_44.fa
		family		70_001_Staphylococcus_haemolyticus-related_33_44.fa
525919	2.896871379	leaf	Anaerococcus prevotii DSM 20548	69_018_Peptoniphilus_30_15.fa
76857	0.811123986	subspecies	Fusobacterium nucleatum subsp. polymorphum	69_018_Peptoniphilus_30_15.fa
875453	3.3603708	species	Peptoniphilus sp. 1-1	69_018_Peptoniphilus_30_15.fa
1386	0.23174971	genus	Bacillus	69_018_Peptoniphilus_30_15.fa
		family		69_018_Peptoniphilus_30_15.fa
1104326	5.80545092	leaf	Enterobacter cloacae subsp. dissolvens SDM	69_010_Enterobacter_sp._35699-related_55_343.fa
301105	1.772656769	subspecies	Enterobacter hormaechei subsp. hormaechei	69_010_Enterobacter_sp._35699-related_55_343.fa
1870930	22.62353202	species	Enterobacter cloacae complex sp. 35734	69_010_Enterobacter_sp._35699-related_55_343.fa
547	0.620429869	genus	Enterobacter	69_010_Enterobacter_sp._35699-related_55_343.fa
543	0.199423887	family	Enterobacteriaceae	69_010_Enterobacter_sp._35699-related_55_343.fa
1170318	93.26794472	leaf	Propionibacterium avidum 44067	69_008_Propionibacterium_63_41.fa
66712	0.089166295	subspecies	Propionibacterium freudenreichii subsp. freudenreichii	69_008_Propionibacterium_63_41.fa
1747	2.362906821	species	Propionibacterium acnes	69_008_Propionibacterium_63_41.fa
		genus		69_008_Propionibacterium_63_41.fa
		family		69_008_Propionibacterium_63_41.fa
1458465	2.676399027	leaf	Megasphaera elsdenii 14-14	69_008_Negativicoccus_succinicivorans_52_18.fa
		subspecies		69_008_Negativicoccus_succinicivorans_52_18.fa
95486	0.97323601	species	Burkholderia cenocepacia	69_008_Negativicoccus_succinicivorans_52_18.fa
1386	0.729927007	genus	Bacillus	69_008_Negativicoccus_succinicivorans_52_18.fa
		family		69_008_Negativicoccus_succinicivorans_52_18.fa
334413	83.89830508	leaf	Finegoldia magna ATCC 29328	69_008_Finegoldia_magna-related_32_18.fa
76857	0.121065375	subspecies	Fusobacterium nucleatum subsp. polymorphum	69_008_Finegoldia_magna-related_32_18.fa
1311	0.665859564	species	Streptococcus agalactiae	69_008_Finegoldia_magna-related_32_18.fa
		genus		69_008_Finegoldia_magna-related_32_18.fa
128827	0.121065375	family	Erysipelotrichaceae	69_008_Finegoldia_magna-related_32_18.fa
655817	1.067542599	leaf	Escherichia coli ABU 83972	69_008_Escherichia_coli_51_138.fa
		subspecies		69_008_Escherichia_coli_51_138.fa
562	96.03777458	species	Escherichia coli	69_008_Escherichia_coli_51_138.fa
620	0.369533977	genus	Shigella	69_008_Escherichia_coli_51_138.fa
10744	0.041059331	family	Podoviridae	69_008_Escherichia_coli_51_138.fa
176279	31.271777	leaf	Staphylococcus epidermidis RP62A	69_002_Staphylococcus_epidermidis_32_11.fa
46170	0.479094077	subspecies	Staphylococcus aureus subsp. aureus	69_002_Staphylococcus_epidermidis_32_11.fa
1282	71.73344948	species	Staphylococcus epidermidis	69_002_Staphylococcus_epidermidis_32_11.fa
1279	0.217770035	genus	Staphylococcus	69_002_Staphylococcus_epidermidis_32_11.fa
		family		69_002_Staphylococcus_epidermidis_32_11.fa
585394	9.737098345	leaf	Roseburia hominis A2-183	66_020_Ruminococcus_41_244.fa
		subspecies		66_020_Ruminococcus_41_244.fa
1796616	8.17916261	species	Blautia sp. YL58	66_020_Ruminococcus_41_244.fa
		genus		66_020_Ruminococcus_41_244.fa
186803	0.194741967	family	Lachnospiraceae	66_020_Ruminococcus_41_244.fa
1458465	2.386634845	leaf	Megasphaera elsdenii 14-14	66_020_Negativicoccus_succinicivorans_51_16.fa
		subspecies		66_020_Negativicoccus_succinicivorans_51_16.fa
61635	0.715990453	species	Acholeplasma brassicae	66_020_Negativicoccus_succinicivorans_51_16.fa
234	0.477326969	genus	Brucella	66_020_Negativicoccus_succinicivorans_51_16.fa
543	0.477326969	family	Enterobacteriaceae	66_020_Negativicoccus_succinicivorans_51_16.fa
195103	33.70616687	leaf	Clostridium perfringens ATCC 13124	66_020_Clostridium_perfringens_28_8.fa
76857	0.060459492	subspecies	Fusobacterium nucleatum subsp. polymorphum	66_020_Clostridium_perfringens_28_8.fa
1502	65.62877872	species	Clostridium perfringens	66_020_Clostridium_perfringens_28_8.fa
		genus		66_020_Clostridium_perfringens_28_8.fa
		family		66_020_Clostridium_perfringens_28_8.fa
446465	1.009463722	leaf	Brachybacterium faecium DSM 4810	66_020_Actinomyces_urogenitalis_69_28.fa
1752	0.252365931	subspecies	Propionibacterium freudenreichii subsp. shermanii	66_020_Actinomyces_urogenitalis_69_28.fa
712122	24.3533123	species	Actinomyces sp. oral taxon 414	66_020_Actinomyces_urogenitalis_69_28.fa
1883	0.189274448	genus	Streptomyces	66_020_Actinomyces_urogenitalis_69_28.fa
		family		66_020_Actinomyces_urogenitalis_69_28.fa
334413	87.08759954	leaf	Finegoldia magna ATCC 29328	66_019_Finegoldia_magna-related_32_18.fa
46170	0.170648464	subspecies	Staphylococcus aureus subsp. aureus	66_019_Finegoldia_magna-related_32_18.fa
1314	0.910125142	species	Streptococcus pyogenes	66_019_Finegoldia_magna-related_32_18.fa
1301	0.227531286	genus	Streptococcus	66_019_Finegoldia_magna-related_32_18.fa
128827	0.341296928	family	Erysipelotrichaceae	66_019_Finegoldia_magna-related_32_18.fa
479436	98.52020489	leaf	Veillonella parvula DSM 2008	66_017_Veillonella_39_13.fa
		subspecies		66_017_Veillonella_39_13.fa
		species		66_017_Veillonella_39_13.fa
		genus		66_017_Veillonella_39_13.fa
		family		66_017_Veillonella_39_13.fa
176279	28.99824253	leaf	Staphylococcus epidermidis RP62A	66_015_Staphylococcus_epidermidis_32_26.fa
46170	0.615114236	subspecies	Staphylococcus aureus subsp. aureus	66_015_Staphylococcus_epidermidis_32_26.fa
1282	69.28822496	species	Staphylococcus epidermidis	66_015_Staphylococcus_epidermidis_32_26.fa
1279	0.351493849	genus	Staphylococcus	66_015_Staphylococcus_epidermidis_32_26.fa
		family		66_015_Staphylococcus_epidermidis_32_26.fa
1170318	91.164289	leaf	Propionibacterium avidum 44067	66_014_Propionibacterium_63_40.fa
66712	0.414173953	subspecies	Propionibacterium freudenreichii subsp. freudenreichii	66_014_Propionibacterium_63_40.fa
1747	3.635526921	species	Propionibacterium acnes	66_014_Propionibacterium_63_40.fa
		genus		66_014_Propionibacterium_63_40.fa
		family		66_014_Propionibacterium_63_40.fa
1201292	57.79661017	leaf	Enterococcus faecalis ATCC 29212	66_008_Enterococcus_faecalis_37_368.fa
		subspecies		66_008_Enterococcus_faecalis_37_368.fa
1351	28.81355932	species	Enterococcus faecalis	66_008_Enterococcus_faecalis_37_368.fa
		genus		66_008_Enterococcus_faecalis_37_368.fa
		family		66_008_Enterococcus_faecalis_37_368.fa
716541	0.853357287	leaf	Enterobacter cloacae subsp. cloacae ATCC 13047	66_008_Enterobacter_56_149.fa
301102	1.235122389	subspecies	Enterobacter hormaechei subsp. oharae	66_008_Enterobacter_56_149.fa
1870930	87.15472715	species	Enterobacter cloacae complex sp. 35734	66_008_Enterobacter_56_149.fa
547	0.336851561	genus	Enterobacter	66_008_Enterobacter_56_149.fa
543	0.044913541	family	Enterobacteriaceae	66_008_Enterobacter_56_149.fa
195102	30.76347305	leaf	Clostridium perfringens str. 13	66_008_Clostridium_perfringens_28_174.fa
		subspecies		66_008_Clostridium_perfringens_28_174.fa
1502	61.9011976	species	Clostridium perfringens	66_008_Clostridium_perfringens_28_174.fa
		genus		66_008_Clostridium_perfringens_28_174.fa
		family		66_008_Clostridium_perfringens_28_174.fa
479436	95.99774521	leaf	Veillonella parvula DSM 2008	66_006_Veillonella_39_54.fa
		subspecies		66_006_Veillonella_39_54.fa
32630	0.281848929	species	synthetic construct	66_006_Veillonella_39_54.fa
		genus		66_006_Veillonella_39_54.fa
128827	0.338218715	family	Erysipelotrichaceae	66_006_Veillonella_39_54.fa
1415775	8.37182448	leaf	Clostridium baratii str. Sullivan	66_006_Clostridium__paraputrificum_30_389.fa
76857	0.461893764	subspecies	Fusobacterium nucleatum subsp. polymorphum	66_006_Clostridium__paraputrificum_30_389.fa
1491	6.755196305	species	Clostridium botulinum	66_006_Clostridium__paraputrificum_30_389.fa
		genus		66_006_Clostridium__paraputrificum_30_389.fa
		family		66_006_Clostridium__paraputrificum_30_389.fa
1346614	33.72019413	leaf	Serratia liquefaciens ATCC 27592	66_004_Serratia_liquefaciens_56_62.fa
72407	0.042202996	subspecies	Klebsiella pneumoniae subsp. pneumoniae	66_004_Serratia_liquefaciens_56_62.fa
614	67.52479426	species	Serratia liquefaciens	66_004_Serratia_liquefaciens_56_62.fa
613	0.042202996	genus	Serratia	66_004_Serratia_liquefaciens_56_62.fa
		family		66_004_Serratia_liquefaciens_56_62.fa
701347	1.799187464	leaf	Enterobacter lignolyticus SCF1	66_004_Escherichia_coli_56_39.fa
301102	1.625072548	subspecies	Enterobacter hormaechei subsp. oharae	66_004_Escherichia_coli_56_39.fa
550	6.094022055	species	Enterobacter cloacae	66_004_Escherichia_coli_56_39.fa
547	0.406268137	genus	Enterobacter	66_004_Escherichia_coli_56_39.fa
543	0.058038305	family	Enterobacteriaceae	66_004_Escherichia_coli_56_39.fa
195103	25.76802508	leaf	Clostridium perfringens ATCC 13124	66_004_Clostridium_perfringens_28_55.fa
		subspecies		66_004_Clostridium_perfringens_28_55.fa
1502	67.24137931	species	Clostridium perfringens	66_004_Clostridium_perfringens_28_55.fa
		genus		66_004_Clostridium_perfringens_28_55.fa
		family		66_004_Clostridium_perfringens_28_55.fa
1170318	94.68707789	leaf	Propionibacterium avidum 44067	65_029_Propionibacterium_63_23.fa
66712	0.135074291	subspecies	Propionibacterium freudenreichii subsp. freudenreichii	65_029_Propionibacterium_63_23.fa
1747	1.800990545	species	Propionibacterium acnes	65_029_Propionibacterium_63_23.fa
		genus		65_029_Propionibacterium_63_23.fa
		family		65_029_Propionibacterium_63_23.fa
334413	3.571428571	leaf	Finegoldia magna ATCC 29328	65_029_Peptoniphilus_harei_related_34_12.fa
72758	0.535714286	subspecies	Staphylococcus capitis subsp. capitis	65_029_Peptoniphilus_harei_related_34_12.fa
875453	3.392857143	species	Peptoniphilus sp. 1-1	65_029_Peptoniphilus_harei_related_34_12.fa
		genus		65_029_Peptoniphilus_harei_related_34_12.fa
		family		65_029_Peptoniphilus_harei_related_34_12.fa
334413	94.39374185	leaf	Finegoldia magna ATCC 29328	65_029_Finegoldia_magna_32_13.fa
		subspecies		65_029_Finegoldia_magna_32_13.fa
87541	0.260756193	species	Aerococcus christensenii	65_029_Finegoldia_magna_32_13.fa
		genus		65_029_Finegoldia_magna_32_13.fa
		family		65_029_Finegoldia_magna_32_13.fa
334413	5.605095541	leaf	Finegoldia magna ATCC 29328	65_019_Peptoniphilus_harei_related_31_18.fa
76859	0.891719745	subspecies	Fusobacterium nucleatum subsp. animalis	65_019_Peptoniphilus_harei_related_31_18.fa
875453	2.929936306	species	Peptoniphilus sp. 1-1	65_019_Peptoniphilus_harei_related_31_18.fa
		genus		65_019_Peptoniphilus_harei_related_31_18.fa
		family		65_019_Peptoniphilus_harei_related_31_18.fa
1001989	26.6710934	leaf	Escherichia coli PCN033	65_019_Escherichia_coli_51_346.fa
59201	1.062416999	subspecies	Salmonella enterica subsp. enterica	65_019_Escherichia_coli_51_346.fa
562	46.01593625	species	Escherichia coli	65_019_Escherichia_coli_51_346.fa
620	0.818946436	genus	Shigella	65_019_Escherichia_coli_51_346.fa
		family		65_019_Escherichia_coli_51_346.fa
326426	14.44672131	leaf	Bifidobacterium breve UCC2003	65_010_Bifidobacterium_breve_59_65.fa
1682	0.870901639	subspecies	Bifidobacterium longum subsp. infantis	65_010_Bifidobacterium_breve_59_65.fa
1685	16.08606557	species	Bifidobacterium breve	65_010_Bifidobacterium_breve_59_65.fa
		genus		65_010_Bifidobacterium_breve_59_65.fa
		family		65_010_Bifidobacterium_breve_59_65.fa
208963	70.23374145	leaf	Pseudomonas aeruginosa UCBPP-PA14	65_007_Pseudomonas_aeruginosa_66_63.fa
		subspecies		65_007_Pseudomonas_aeruginosa_66_63.fa
287	95.02305613	species	Pseudomonas aeruginosa	65_007_Pseudomonas_aeruginosa_66_63.fa
286	0.047702337	genus	Pseudomonas	65_007_Pseudomonas_aeruginosa_66_63.fa
119060	0.031801558	family	Burkholderiaceae	65_007_Pseudomonas_aeruginosa_66_63.fa
226185	17.78798819	leaf	Enterococcus faecalis V583	65_007_Enterococcus_faecalis_37_10.fa
1360	0.065638333	subspecies	Lactococcus lactis subsp. lactis	65_007_Enterococcus_faecalis_37_10.fa
1351	40.433213	species	Enterococcus faecalis	65_007_Enterococcus_faecalis_37_10.fa
1350	0.065638333	genus	Enterococcus	65_007_Enterococcus_faecalis_37_10.fa
128827	0.295372498	family	Erysipelotrichaceae	65_007_Enterococcus_faecalis_37_10.fa
1328324	6.051321333	leaf	Klebsiella pneumoniae subsp. pneumoniae KPNIH27	65_005_Klebsiella_pneumoniae_57_2245.fa
72407	19.0157028	subspecies	Klebsiella pneumoniae subsp. pneumoniae	65_005_Klebsiella_pneumoniae_57_2245.fa
573	66.92837993	species	Klebsiella pneumoniae	65_005_Klebsiella_pneumoniae_57_2245.fa
570	0.191497511	genus	Klebsiella	65_005_Klebsiella_pneumoniae_57_2245.fa
543	0.268096515	family	Enterobacteriaceae	65_005_Klebsiella_pneumoniae_57_2245.fa
479436	94.11366712	leaf	Veillonella parvula DSM 2008	65_003_Veillonella_oral_taxon_158_39_45.fa
		subspecies		65_003_Veillonella_oral_taxon_158_39_45.fa
1396	0.135317997	species	Bacillus cereus	65_003_Veillonella_oral_taxon_158_39_45.fa
		genus		65_003_Veillonella_oral_taxon_158_39_45.fa
		family		65_003_Veillonella_oral_taxon_158_39_45.fa
548479	3.855421687	leaf	Mobiluncus curtisii ATCC 43063	65_003_Varibaculum_cambriense_53_25.fa
66712	0.481927711	subspecies	Propionibacterium freudenreichii subsp. freudenreichii	65_003_Varibaculum_cambriense_53_25.fa
401472	1.927710843	species	Corynebacterium ureicelerivorans	65_003_Varibaculum_cambriense_53_25.fa
		genus		65_003_Varibaculum_cambriense_53_25.fa
		family		65_003_Varibaculum_cambriense_53_25.fa
334413	1.721170396	leaf	Finegoldia magna ATCC 29328	65_003_Peptostreptococcus_anaerobius_36_11.fa
76859	0.344234079	subspecies	Fusobacterium nucleatum subsp. animalis	65_003_Peptostreptococcus_anaerobius_36_11.fa
1496	6.884681583	species	Clostridioides difficile	65_003_Peptostreptococcus_anaerobius_36_11.fa
		genus		65_003_Peptostreptococcus_anaerobius_36_11.fa
		family		65_003_Peptostreptococcus_anaerobius_36_11.fa
525919	10.1	leaf	Anaerococcus prevotii DSM 20548	65_003_Anaerococcus_vaginalis-related_29_127.fa
76857	0.9	subspecies	Fusobacterium nucleatum subsp. polymorphum	65_003_Anaerococcus_vaginalis-related_29_127.fa
1314	2.5	species	Streptococcus pyogenes	65_003_Anaerococcus_vaginalis-related_29_127.fa
		genus		65_003_Anaerococcus_vaginalis-related_29_127.fa
		family		65_003_Anaerococcus_vaginalis-related_29_127.fa
644284	1.565217391	leaf	Arcanobacterium haemolyticum DSM 20595	65_003_Actinomyces_sp._S4-C9_56_26.fa
66712	0.695652174	subspecies	Propionibacterium freudenreichii subsp. freudenreichii	65_003_Actinomyces_sp._S4-C9_56_26.fa
1661	2.956521739	species	Trueperella pyogenes	65_003_Actinomyces_sp._S4-C9_56_26.fa
1883	0.347826087	genus	Streptomyces	65_003_Actinomyces_sp._S4-C9_56_26.fa
543	0.347826087	family	Enterobacteriaceae	65_003_Actinomyces_sp._S4-C9_56_26.fa
585394	5.366847826	leaf	Roseburia hominis A2-183	64_021_Subdoligranulum_sp._4_3_54A2FAA-related_57_180.fa
477245	0.203804348	subspecies	Streptomyces cyaneogriseus subsp. noncyanogenus	64_021_Subdoligranulum_sp._4_3_54A2FAA-related_57_180.fa
292800	5.434782609	species	Flavonifractor plautii	64_021_Subdoligranulum_sp._4_3_54A2FAA-related_57_180.fa
1883	0.203804348	genus	Streptomyces	64_021_Subdoligranulum_sp._4_3_54A2FAA-related_57_180.fa
		family		64_021_Subdoligranulum_sp._4_3_54A2FAA-related_57_180.fa
525919	2.159244265	leaf	Anaerococcus prevotii DSM 20548	64_021_Peptoniphilus_harei_related_32_72.fa
76857	1.079622132	subspecies	Fusobacterium nucleatum subsp. polymorphum	64_021_Peptoniphilus_harei_related_32_72.fa
875453	4.318488529	species	Peptoniphilus sp. 1-1	64_021_Peptoniphilus_harei_related_32_72.fa
1386	0.539811066	genus	Bacillus	64_021_Peptoniphilus_harei_related_32_72.fa
128827	0.539811066	family	Erysipelotrichaceae	64_021_Peptoniphilus_harei_related_32_72.fa
1458465	2.863961814	leaf	Megasphaera elsdenii 14-14	64_021_Negativicoccus_succinicivorans_51_17.fa
		subspecies		64_021_Negativicoccus_succinicivorans_51_17.fa
87541	0.715990453	species	Aerococcus christensenii	64_021_Negativicoccus_succinicivorans_51_17.fa
1386	0.715990453	genus	Bacillus	64_021_Negativicoccus_succinicivorans_51_17.fa
		family		64_021_Negativicoccus_succinicivorans_51_17.fa
1365186	34.00817598	leaf	Klebsiella pneumoniae KP-1	64_021_Klebsiella_pneumoniae_57_267.fa
72407	13.99649601	subspecies	Klebsiella pneumoniae subsp. pneumoniae	64_021_Klebsiella_pneumoniae_57_267.fa
573	53.26065797	species	Klebsiella pneumoniae	64_021_Klebsiella_pneumoniae_57_267.fa
570	0.155732918	genus	Klebsiella	64_021_Klebsiella_pneumoniae_57_267.fa
543	0.058399844	family	Enterobacteriaceae	64_021_Klebsiella_pneumoniae_57_267.fa
195103	30.23853211	leaf	Clostridium perfringens ATCC 13124	64_021_Clostridium_perfringens_29_11.fa
		subspecies		64_021_Clostridium_perfringens_29_11.fa
1502	65.06422018	species	Clostridium perfringens	64_021_Clostridium_perfringens_29_11.fa
		genus		64_021_Clostridium_perfringens_29_11.fa
		family		64_021_Clostridium_perfringens_29_11.fa
1170318	89.69995522	leaf	Propionibacterium avidum 44067	64_018_Propionibacterium_63_42.fa
66712	0.358262427	subspecies	Propionibacterium freudenreichii subsp. freudenreichii	64_018_Propionibacterium_63_42.fa
1747	3.448275862	species	Propionibacterium acnes	64_018_Propionibacterium_63_42.fa
		genus		64_018_Propionibacterium_63_42.fa
		family		64_018_Propionibacterium_63_42.fa
479436	97.99426934	leaf	Veillonella parvula DSM 2008	64_013_Veillonella_parvula_related_39_214.fa
		subspecies		64_013_Veillonella_parvula_related_39_214.fa
		species		64_013_Veillonella_parvula_related_39_214.fa
		genus		64_013_Veillonella_parvula_related_39_214.fa
		family		64_013_Veillonella_parvula_related_39_214.fa
272563	74.73262032	leaf	Peptoclostridium difficile 630	64_013_Peptoclostridium_difficile_28_21.fa
		subspecies		64_013_Peptoclostridium_difficile_28_21.fa
1496	97.19251337	species	Clostridioides difficile	64_013_Peptoclostridium_difficile_28_21.fa
		genus		64_013_Peptoclostridium_difficile_28_21.fa
		family		64_013_Peptoclostridium_difficile_28_21.fa
226185	17.81016708	leaf	Enterococcus faecalis V583	64_010_Enterococcus_faecalis_37_18.fa
		subspecies		64_010_Enterococcus_faecalis_37_18.fa
1351	39.42410238	species	Enterococcus faecalis	64_010_Enterococcus_faecalis_37_18.fa
1301	0.071098471	genus	Streptococcus	64_010_Enterococcus_faecalis_37_18.fa
		family		64_010_Enterococcus_faecalis_37_18.fa
1150461	94.53939141	leaf	Bifidobacterium scardovii JCM 12489 = DSM 13734	64_010_Bifidobacterium_scardovii_65_66.fa
1679	0.33347228	subspecies	Bifidobacterium longum subsp. longum	64_010_Bifidobacterium_scardovii_65_66.fa
216816	0.66694456	species	Bifidobacterium longum	64_010_Bifidobacterium_scardovii_65_66.fa
		genus		64_010_Bifidobacterium_scardovii_65_66.fa
		family		64_010_Bifidobacterium_scardovii_65_66.fa
521095	94.18212479	leaf	Atopobium parvulum DSM 20469	64_010_Atopobium_48_11.fa
		subspecies		64_010_Atopobium_48_11.fa
52773	0.505902192	species	Actinomyces meyeri	64_010_Atopobium_48_11.fa
		genus		64_010_Atopobium_48_11.fa
		family		64_010_Atopobium_48_11.fa
525919	8.805790109	leaf	Anaerococcus prevotii DSM 20548	64_010_Anaerococcus_vaginalis_29_38.fa
76857	0.723763571	subspecies	Fusobacterium nucleatum subsp. polymorphum	64_010_Anaerococcus_vaginalis_29_38.fa
1548	1.085645356	species	Clostridium scatologenes	64_010_Anaerococcus_vaginalis_29_38.fa
		genus		64_010_Anaerococcus_vaginalis_29_38.fa
		family		64_010_Anaerococcus_vaginalis_29_38.fa
743718	0.843881857	leaf	Isoptericola variabilis 225	64_010_Actinomyces_65_8.fa
33014	0.281293952	subspecies	Clavibacter michiganensis subsp. insidiosus	64_010_Actinomyces_65_8.fa
52773	47.60900141	species	Actinomyces meyeri	64_010_Actinomyces_65_8.fa
		genus		64_010_Actinomyces_65_8.fa
		family		64_010_Actinomyces_65_8.fa
548479	11.29032258	leaf	Mobiluncus curtisii ATCC 43063	64_009_Varibaculum_cambriense_53_16.fa
1185650	0.403225806	subspecies	Mycobacterium abscessus subsp. abscessus	64_009_Varibaculum_cambriense_53_16.fa
59505	1.814516129	species	Actinotignum schaalii	64_009_Varibaculum_cambriense_53_16.fa
1883	0.60483871	genus	Streptomyces	64_009_Varibaculum_cambriense_53_16.fa
		family		64_009_Varibaculum_cambriense_53_16.fa
347253	15.92241768	leaf	Streptococcus salivarius JIM8777	64_009_Streptococcus_vestibularis-related_40_9.fa
		subspecies		64_009_Streptococcus_vestibularis-related_40_9.fa
1304	33.33333333	species	Streptococcus salivarius	64_009_Streptococcus_vestibularis-related_40_9.fa
1301	0.090211998	genus	Streptococcus	64_009_Streptococcus_vestibularis-related_40_9.fa
		family		64_009_Streptococcus_vestibularis-related_40_9.fa
610130	2.986857826	leaf	[Clostridium] saccharolyticum WM1	64_009_Lachnospiraceae_oral__082-related_38_23.fa
1496303	0.238948626	subspecies	Bacillus subtilis subsp. globigii	64_009_Lachnospiraceae_oral__082-related_38_23.fa
1496	1.792114695	species	Clostridioides difficile	64_009_Lachnospiraceae_oral__082-related_38_23.fa
1301	0.238948626	genus	Streptococcus	64_009_Lachnospiraceae_oral__082-related_38_23.fa
		family		64_009_Lachnospiraceae_oral__082-related_38_23.fa
1415775	8.745476478	leaf	Clostridium baratii str. Sullivan	64_009_Clostridium_paraputrificum_30_40.fa
76857	0.482509047	subspecies	Fusobacterium nucleatum subsp. polymorphum	64_009_Clostridium_paraputrificum_30_40.fa
1491	7.117008444	species	Clostridium botulinum	64_009_Clostridium_paraputrificum_30_40.fa
		genus		64_009_Clostridium_paraputrificum_30_40.fa
		family		64_009_Clostridium_paraputrificum_30_40.fa
176279	29.79020979	leaf	Staphylococcus epidermidis RP62A	64_003_Staphylococcus_epidermidis_32_33.fa
46170	0.186480186	subspecies	Staphylococcus aureus subsp. aureus	64_003_Staphylococcus_epidermidis_32_33.fa
1282	72.02797203	species	Staphylococcus epidermidis	64_003_Staphylococcus_epidermidis_32_33.fa
1279	0.326340326	genus	Staphylococcus	64_003_Staphylococcus_epidermidis_32_33.fa
		family		64_003_Staphylococcus_epidermidis_32_33.fa
1333848	2.419354839	leaf	Citrobacter freundii CFNIH1	64_003_Citrobacter_freundii-related_52_820.fa
301102	0.454921423	subspecies	Enterobacter hormaechei subsp. oharae	64_003_Citrobacter_freundii-related_52_820.fa
546	84.4292804	species	Citrobacter freundii	64_003_Citrobacter_freundii-related_52_820.fa
547	0.082712986	genus	Enterobacter	64_003_Citrobacter_freundii-related_52_820.fa
543	0.186104218	family	Enterobacteriaceae	64_003_Citrobacter_freundii-related_52_820.fa
862965	82.7	leaf	Haemophilus parainfluenzae T3T1	61_013_Haemophilus_parainfluenzae_related_39_7.fa
		subspecies		61_013_Haemophilus_parainfluenzae_related_39_7.fa
727	2.05	species	Haemophilus influenzae	61_013_Haemophilus_parainfluenzae_related_39_7.fa
724	0.15	genus	Haemophilus	61_013_Haemophilus_parainfluenzae_related_39_7.fa
543	0.15	family	Enterobacteriaceae	61_013_Haemophilus_parainfluenzae_related_39_7.fa
1344042	69.80392157	leaf	Enterococcus faecium T110	61_013_Enterococcus_faecium_38_6.fa
		subspecies		61_013_Enterococcus_faecium_38_6.fa
1352	21.04575163	species	Enterococcus faecium	61_013_Enterococcus_faecium_38_6.fa
		genus		61_013_Enterococcus_faecium_38_6.fa
		family		61_013_Enterococcus_faecium_38_6.fa
1333848	1.524663677	leaf	Citrobacter freundii CFNIH1	61_010_Citrobacter_52_211.fa
301102	0.179372197	subspecies	Enterobacter hormaechei subsp. oharae	61_010_Citrobacter_52_211.fa
1702170	81.07623318	species	Citrobacter sp. FDAARGOS_156	61_010_Citrobacter_52_211.fa
547	0.044843049	genus	Enterobacter	61_010_Citrobacter_52_211.fa
543	0.112107623	family	Enterobacteriaceae	61_010_Citrobacter_52_211.fa
1280938	3.411009794	leaf	Pseudomonas aeruginosa B136-33	61_008_Pseudomonas_aeruginosa_66_38.fa
		subspecies		61_008_Pseudomonas_aeruginosa_66_38.fa
287	98.86862546	species	Pseudomonas aeruginosa	61_008_Pseudomonas_aeruginosa_66_38.fa
		genus		61_008_Pseudomonas_aeruginosa_66_38.fa
		family		61_008_Pseudomonas_aeruginosa_66_38.fa
176279	29.72493345	leaf	Staphylococcus epidermidis RP62A	61_007_Staphylococcus_epidermidis_32_15.fa
46170	0.488021295	subspecies	Staphylococcus aureus subsp. aureus	61_007_Staphylococcus_epidermidis_32_15.fa
1282	69.83141083	species	Staphylococcus epidermidis	61_007_Staphylococcus_epidermidis_32_15.fa
1279	0.221827862	genus	Staphylococcus	61_007_Staphylococcus_epidermidis_32_15.fa
		family		61_007_Staphylococcus_epidermidis_32_15.fa
1328324	46.9921875	leaf	Klebsiella pneumoniae subsp. pneumoniae KPNIH27	61_007_Klebsiella_pneumoniae_57_47.fa
72407	14.35546875	subspecies	Klebsiella pneumoniae subsp. pneumoniae	61_007_Klebsiella_pneumoniae_57_47.fa
573	44.98046875	species	Klebsiella pneumoniae	61_007_Klebsiella_pneumoniae_57_47.fa
570	0.3125	genus	Klebsiella	61_007_Klebsiella_pneumoniae_57_47.fa
543	0.1953125	family	Enterobacteriaceae	61_007_Klebsiella_pneumoniae_57_47.fa
226185	19.92779783	leaf	Enterococcus faecalis V583	61_007_Enterococcus_faecalis_37_1422.fa
		subspecies		61_007_Enterococcus_faecalis_37_1422.fa
1351	34.62093863	species	Enterococcus faecalis	61_007_Enterococcus_faecalis_37_1422.fa
		genus		61_007_Enterococcus_faecalis_37_1422.fa
		family		61_007_Enterococcus_faecalis_37_1422.fa
1333850	53.06440829	leaf	Enterobacter cloacae ECNIH2	61_003_Enterobacter_cloacae_55_37.fa
299766	32.53844439	subspecies	Enterobacter hormaechei subsp. steigerwaltii	61_003_Enterobacter_cloacae_55_37.fa
550	75.39558725	species	Enterobacter cloacae	61_003_Enterobacter_cloacae_55_37.fa
547	0.423445509	genus	Enterobacter	61_003_Enterobacter_cloacae_55_37.fa
543	0.044573211	family	Enterobacteriaceae	61_003_Enterobacter_cloacae_55_37.fa
347253	18.76347951	leaf	Streptococcus salivarius JIM8777	60_011_Streptococcus_vestibularis-related_41_7.fa
		subspecies		60_011_Streptococcus_vestibularis-related_41_7.fa
1304	36.80805176	species	Streptococcus salivarius	60_011_Streptococcus_vestibularis-related_41_7.fa
		genus		60_011_Streptococcus_vestibularis-related_41_7.fa
		family		60_011_Streptococcus_vestibularis-related_41_7.fa
272563	40.480496	leaf	Peptoclostridium difficile 630	60_010_Peptoclostridium_difficile_28_20.fa
		subspecies		60_010_Peptoclostridium_difficile_28_20.fa
1496	81.83931801	species	Clostridioides difficile	60_010_Peptoclostridium_difficile_28_20.fa
		genus		60_010_Peptoclostridium_difficile_28_20.fa
		family		60_010_Peptoclostridium_difficile_28_20.fa
195103	11.74951582	leaf	Clostridium perfringens ATCC 13124	60_010_Clostridium_perfringens_28_9.fa
76857	0.064557779	subspecies	Fusobacterium nucleatum subsp. polymorphum	60_010_Clostridium_perfringens_28_9.fa
1502	87.66946417	species	Clostridium perfringens	60_010_Clostridium_perfringens_28_9.fa
		genus		60_010_Clostridium_perfringens_28_9.fa
		family		60_010_Clostridium_perfringens_28_9.fa
1415775	8.367466355	leaf	Clostridium baratii str. Sullivan	60_010_Clostridium_paraputrificum_30_37.fa
76857	0.468110006	subspecies	Fusobacterium nucleatum subsp. polymorphum	60_010_Clostridium_paraputrificum_30_37.fa
1491	6.963136337	species	Clostridium botulinum	60_010_Clostridium_paraputrificum_30_37.fa
		genus		60_010_Clostridium_paraputrificum_30_37.fa
		family		60_010_Clostridium_paraputrificum_30_37.fa
1322345	6.368620835	leaf	Escherichia coli ATCC 25922	60_008_Escherichia_coli_51_282.fa
72407	0.042176297	subspecies	Klebsiella pneumoniae subsp. pneumoniae	60_008_Escherichia_coli_51_282.fa
562	88.3804302	species	Escherichia coli	60_008_Escherichia_coli_51_282.fa
620	0.653732602	genus	Shigella	60_008_Escherichia_coli_51_282.fa
		family		60_008_Escherichia_coli_51_282.fa
479436	98.4036488	leaf	Veillonella parvula DSM 2008	60_007_Veillonella_39_42.fa
		subspecies		60_007_Veillonella_39_42.fa
1519	0.114025086	species	Clostridium tyrobutyricum	60_007_Veillonella_39_42.fa
		genus		60_007_Veillonella_39_42.fa
		family		60_007_Veillonella_39_42.fa
333849	12.18773656	leaf	Enterococcus faecium DO	60_007_Enterococcus_faecium_38_19.fa
		subspecies		60_007_Enterococcus_faecium_38_19.fa
1352	87.58516276	species	Enterococcus faecium	60_007_Enterococcus_faecium_38_19.fa
		genus		60_007_Enterococcus_faecium_38_19.fa
		family		60_007_Enterococcus_faecium_38_19.fa
1385942	14.73259334	leaf	Bifidobacterium breve 689b	60_007_Bifidobacterium_breve_59_91.fa
1682	0.706357215	subspecies	Bifidobacterium longum subsp. infantis	60_007_Bifidobacterium_breve_59_91.fa
1685	15.53985873	species	Bifidobacterium breve	60_007_Bifidobacterium_breve_59_91.fa
		genus		60_007_Bifidobacterium_breve_59_91.fa
		family		60_007_Bifidobacterium_breve_59_91.fa
1287066	21.66422287	leaf	Enterococcus faecalis DENG1	60_004_Enterococcus_faecalis_38_16.fa
		subspecies		60_004_Enterococcus_faecalis_38_16.fa
1351	37.24340176	species	Enterococcus faecalis	60_004_Enterococcus_faecalis_38_16.fa
1279	0.109970674	genus	Staphylococcus	60_004_Enterococcus_faecalis_38_16.fa
128827	0.329912023	family	Erysipelotrichaceae	60_004_Enterococcus_faecalis_38_16.fa
1449752	33.03822938	leaf	Staphylococcus epidermidis PM221	60_002_Staphylococcus_epidermidis_32_10.fa
72758	0.684104628	subspecies	Staphylococcus capitis subsp. capitis	60_002_Staphylococcus_epidermidis_32_10.fa
1282	69.05432596	species	Staphylococcus epidermidis	60_002_Staphylococcus_epidermidis_32_10.fa
1279	0.120724346	genus	Staphylococcus	60_002_Staphylococcus_epidermidis_32_10.fa
		family		60_002_Staphylococcus_epidermidis_32_10.fa
1340851	2.359617682	leaf	Pseudomonas aeruginosa RP73	60_002_Pseudomonas_aeruginosa_66_7.fa
		subspecies		60_002_Pseudomonas_aeruginosa_66_7.fa
287	90.91995221	species	Pseudomonas aeruginosa	60_002_Pseudomonas_aeruginosa_66_7.fa
286	0.029868578	genus	Pseudomonas	60_002_Pseudomonas_aeruginosa_66_7.fa
119060	0.044802867	family	Burkholderiaceae	60_002_Pseudomonas_aeruginosa_66_7.fa
1316933	32.36196319	leaf	Lactobacillus rhamnosus LOCK900	39_009_Lactobacillus_rhamnosus_47_369.fa
		subspecies		39_009_Lactobacillus_rhamnosus_47_369.fa
47715	13.34355828	species	Lactobacillus rhamnosus	39_009_Lactobacillus_rhamnosus_47_369.fa
		genus		39_009_Lactobacillus_rhamnosus_47_369.fa
		family		39_009_Lactobacillus_rhamnosus_47_369.fa
1401639	1.498335183	leaf	Acinetobacter baumannii NCGM 237	39_009_Acinetobacter_baumannii_39_15.fa
		subspecies		39_009_Acinetobacter_baumannii_39_15.fa
106654	75.38845727	species	Acinetobacter nosocomialis	39_009_Acinetobacter_baumannii_39_15.fa
469	0.055493896	genus	Acinetobacter	39_009_Acinetobacter_baumannii_39_15.fa
		family		39_009_Acinetobacter_baumannii_39_15.fa
1114965	40.82901554	leaf	Streptococcus parasanguinis FW213	39_007_Streptococcus_parasanguinis_42_66.fa
		subspecies		39_007_Streptococcus_parasanguinis_42_66.fa
1759399	4.870466321	species	Streptococcus sp. A12	39_007_Streptococcus_parasanguinis_42_66.fa
1301	0.155440415	genus	Streptococcus	39_007_Streptococcus_parasanguinis_42_66.fa
		family		39_007_Streptococcus_parasanguinis_42_66.fa
334413	4.185351271	leaf	Finegoldia magna ATCC 29328	39_006_Peptostreptococcus_36_23.fa
76859	0.448430493	subspecies	Fusobacterium nucleatum subsp. animalis	39_006_Peptostreptococcus_36_23.fa
1496	7.324364723	species	Clostridioides difficile	39_006_Peptostreptococcus_36_23.fa
		genus		39_006_Peptostreptococcus_36_23.fa
		family		39_006_Peptostreptococcus_36_23.fa
1458465	3.03030303	leaf	Megasphaera elsdenii 14-14	39_006_Negativicoccus_succinicivorans_51_34.fa
		subspecies		39_006_Negativicoccus_succinicivorans_51_34.fa
1307	3.263403263	species	Streptococcus suis	39_006_Negativicoccus_succinicivorans_51_34.fa
129337	0.466200466	genus	Geobacillus	39_006_Negativicoccus_succinicivorans_51_34.fa
		family		39_006_Negativicoccus_succinicivorans_51_34.fa
1333850	27.63628239	leaf	Enterobacter cloacae ECNIH2	39_006_Enterobacter_cloacae_56_86.fa
299766	59.38337802	subspecies	Enterobacter hormaechei subsp. steigerwaltii	39_006_Enterobacter_cloacae_56_86.fa
550	43.78909741	species	Enterobacter cloacae	39_006_Enterobacter_cloacae_56_86.fa
547	1.318141197	genus	Enterobacter	39_006_Enterobacter_cloacae_56_86.fa
543	0.134048257	family	Enterobacteriaceae	39_006_Enterobacter_cloacae_56_86.fa
1415775	9.273479031	leaf	Clostridium baratii str. Sullivan	39_006_Clostridium_paraputrificum_30_69.fa
76857	0.590667454	subspecies	Fusobacterium nucleatum subsp. polymorphum	39_006_Clostridium_paraputrificum_30_69.fa
1491	6.556408742	species	Clostridium botulinum	39_006_Clostridium_paraputrificum_30_69.fa
		genus		39_006_Clostridium_paraputrificum_30_69.fa
		family		39_006_Clostridium_paraputrificum_30_69.fa
1449752	28.03656944	leaf	Staphylococcus epidermidis PM221	39_004_Staphylococcus_epidermidis_32_69.fa
46170	0.565955594	subspecies	Staphylococcus aureus subsp. aureus	39_004_Staphylococcus_epidermidis_32_69.fa
1282	74.61906835	species	Staphylococcus epidermidis	39_004_Staphylococcus_epidermidis_32_69.fa
1279	0.348280366	genus	Staphylococcus	39_004_Staphylococcus_epidermidis_32_69.fa
		family		39_004_Staphylococcus_epidermidis_32_69.fa
347253	23.97220614	leaf	Streptococcus salivarius JIM8777	39_003_Streptococcus_40_6.fa
40041	0.173711639	subspecies	Streptococcus equi subsp. zooepidemicus	39_003_Streptococcus_40_6.fa
1304	46.26519977	species	Streptococcus salivarius	39_003_Streptococcus_40_6.fa
		genus		39_003_Streptococcus_40_6.fa
		family		39_003_Streptococcus_40_6.fa
1381124	26.76424464	leaf	Lactobacillus fermentum 3872	39_003_Lactobacillus_fermentum_52_15.fa
		subspecies		39_003_Lactobacillus_fermentum_52_15.fa
1632	5.906952431	species	Lactobacillus oris	39_003_Lactobacillus_fermentum_52_15.fa
1578	0.104547831	genus	Lactobacillus	39_003_Lactobacillus_fermentum_52_15.fa
		family		39_003_Lactobacillus_fermentum_52_15.fa
1104325	19.17502787	leaf	Enterococcus faecium NRRL B-2354	39_003_Enterococcus_faecium_38_92.fa
		subspecies		39_003_Enterococcus_faecium_38_92.fa
1352	88.88888889	species	Enterococcus faecium	39_003_Enterococcus_faecium_38_92.fa
1301	0.074321813	genus	Streptococcus	39_003_Enterococcus_faecium_38_92.fa
128827	0.371609067	family	Erysipelotrichaceae	39_003_Enterococcus_faecium_38_92.fa
226185	20.27632562	leaf	Enterococcus faecalis V583	39_003_Enterococcus_faecalis_37_54.fa
		subspecies		39_003_Enterococcus_faecalis_37_54.fa
1351	35.32486931	species	Enterococcus faecalis	39_003_Enterococcus_faecalis_37_54.fa
		genus		39_003_Enterococcus_faecalis_37_54.fa
		family		39_003_Enterococcus_faecalis_37_54.fa
536227	0.410621407	leaf	Clostridium carboxidivorans P7	39_003_Clostridium_butyricum-related_29_11.fa
		subspecies		39_003_Clostridium_butyricum-related_29_11.fa
1492	95.45578976	species	Clostridium butyricum	39_003_Clostridium_butyricum-related_29_11.fa
		genus		39_003_Clostridium_butyricum-related_29_11.fa
		family		39_003_Clostridium_butyricum-related_29_11.fa
1333848	0.785973398	leaf	Citrobacter freundii CFNIH1	39_003_Citrobacter_52_104.fa
301102	0.040306328	subspecies	Enterobacter hormaechei subsp. oharae	39_003_Citrobacter_52_104.fa
546	93.65175333	species	Citrobacter freundii	39_003_Citrobacter_52_104.fa
		genus		39_003_Citrobacter_52_104.fa
543	0.060459492	family	Enterobacteriaceae	39_003_Citrobacter_52_104.fa
347253	23.05542618	leaf	Streptococcus salivarius JIM8777	39_002_Streptococcus_salivarius-related_39_42.fa
		subspecies		39_002_Streptococcus_salivarius-related_39_42.fa
1304	51.56031672	species	Streptococcus salivarius	39_002_Streptococcus_salivarius-related_39_42.fa
		genus		39_002_Streptococcus_salivarius-related_39_42.fa
		family		39_002_Streptococcus_salivarius-related_39_42.fa
1271863	0.707489632	leaf	Salmonella enterica subsp. enterica serovar Cubana str. CFSAN002050	39_002_Pantoea_57_18.fa
301102	1.951695535	subspecies	Enterobacter hormaechei subsp. oharae	39_002_Pantoea_57_18.fa
1484157	89.94876799	species	Pantoea sp. PSNIH2	39_002_Pantoea_57_18.fa
547	0.439131495	genus	Enterobacter	39_002_Pantoea_57_18.fa
543	0.170773359	family	Enterobacteriaceae	39_002_Pantoea_57_18.fa
712898	6.690333151	leaf	Pantoea vagans C9-1	39_001_Pantoea_59_18.fa
301102	0.518842163	subspecies	Enterobacter hormaechei subsp. oharae	39_001_Pantoea_59_18.fa
891974	7.263790279	species	Plautia stali symbiont	39_001_Pantoea_59_18.fa
547	0.054614965	genus	Enterobacter	39_001_Pantoea_59_18.fa
543	0.081922447	family	Enterobacteriaceae	39_001_Pantoea_59_18.fa
334413	93.87755102	leaf	Finegoldia magna ATCC 29328	39_001_Finegoldia_magna_32_21.fa
		subspecies		39_001_Finegoldia_magna_32_21.fa
1314	0.318877551	species	Streptococcus pyogenes	39_001_Finegoldia_magna_32_21.fa
1301	0.12755102	genus	Streptococcus	39_001_Finegoldia_magna_32_21.fa
		family		39_001_Finegoldia_magna_32_21.fa
1170318	98.38411819	leaf	Propionibacterium avidum 44067	39_001_Actinobacteria_63_42.fa
		subspecies		39_001_Actinobacteria_63_42.fa
1747	0.831024931	species	Propionibacterium acnes	39_001_Actinobacteria_63_42.fa
		genus		39_001_Actinobacteria_63_42.fa
		family		39_001_Actinobacteria_63_42.fa
1170318	98.33718245	leaf	Propionibacterium avidum 44067	38_015_Propionibacterium_63_53.fa
		subspecies		38_015_Propionibacterium_63_53.fa
1747	0.831408776	species	Propionibacterium acnes	38_015_Propionibacterium_63_53.fa
		genus		38_015_Propionibacterium_63_53.fa
		family		38_015_Propionibacterium_63_53.fa
712898	0.233766234	leaf	Pantoea vagans C9-1	38_015_Pantoea_sp._PSNIH2_58_10.fa
		subspecies		38_015_Pantoea_sp._PSNIH2_58_10.fa
1484157	97.4025974	species	Pantoea sp. PSNIH2	38_015_Pantoea_sp._PSNIH2_58_10.fa
		genus		38_015_Pantoea_sp._PSNIH2_58_10.fa
		family		38_015_Pantoea_sp._PSNIH2_58_10.fa
176280	1.041666667	leaf	Staphylococcus epidermidis ATCC 12228	38_015_Clostridium_30_9.fa
		subspecies		38_015_Clostridium_30_9.fa
1492	92.21813725	species	Clostridium butyricum	38_015_Clostridium_30_9.fa
		genus		38_015_Clostridium_30_9.fa
		family		38_015_Clostridium_30_9.fa
760570	40.12377514	leaf	Streptococcus parasanguinis ATCC 15912	38_014_Streptococcus_parasanguinis_42_67.fa
		subspecies		38_014_Streptococcus_parasanguinis_42_67.fa
1759399	4.74471377	species	Streptococcus sp. A12	38_014_Streptococcus_parasanguinis_42_67.fa
1301	0.309437855	genus	Streptococcus	38_014_Streptococcus_parasanguinis_42_67.fa
128827	0.206291903	family	Erysipelotrichaceae	38_014_Streptococcus_parasanguinis_42_67.fa
479436	93.88038943	leaf	Veillonella parvula DSM 2008	38_012_Veillonella_39_429.fa
		subspecies		38_012_Veillonella_39_429.fa
1502	0.139082058	species	Clostridium perfringens	38_012_Veillonella_39_429.fa
		genus		38_012_Veillonella_39_429.fa
		family		38_012_Veillonella_39_429.fa
226185	20.10122921	leaf	Enterococcus faecalis V583	38_012_Enterococcus_faecalis_37_118.fa
		subspecies		38_012_Enterococcus_faecalis_37_118.fa
1351	34.96023138	species	Enterococcus faecalis	38_012_Enterococcus_faecalis_37_118.fa
1301	0.10845987	genus	Streptococcus	38_012_Enterococcus_faecalis_37_118.fa
		family		38_012_Enterococcus_faecalis_37_118.fa
862965	90.92185307	leaf	Haemophilus parainfluenzae T3T1	38_010_Haemophilus_parainfluenzae_39_630.fa
202947	0.093589144	subspecies	Actinobacillus equuli subsp. equuli	38_010_Haemophilus_parainfluenzae_39_630.fa
732	1.684604586	species	Aggregatibacter aphrophilus	38_010_Haemophilus_parainfluenzae_39_630.fa
		genus		38_010_Haemophilus_parainfluenzae_39_630.fa
		family		38_010_Haemophilus_parainfluenzae_39_630.fa
1307444	10.17274472	leaf	Fusobacterium hwasookii ChDC F300	38_010_Fusobacterium_periodonticum_28_58.fa
76857	25.9596929	subspecies	Fusobacterium nucleatum subsp. polymorphum	38_010_Fusobacterium_periodonticum_28_58.fa
1492	0.719769674	species	Clostridium butyricum	38_010_Fusobacterium_periodonticum_28_58.fa
		genus		38_010_Fusobacterium_periodonticum_28_58.fa
		family		38_010_Fusobacterium_periodonticum_28_58.fa
334413	95.05703422	leaf	Finegoldia magna ATCC 29328	38_010_Finegoldia_magna_32_24.fa
		subspecies		38_010_Finegoldia_magna_32_24.fa
1314	0.316856781	species	Streptococcus pyogenes	38_010_Finegoldia_magna_32_24.fa
		genus		38_010_Finegoldia_magna_32_24.fa
		family		38_010_Finegoldia_magna_32_24.fa
1333850	28.38367535	leaf	Enterobacter cloacae ECNIH2	38_010_Enterobacter_cloacae_56_16.fa
299766	61.0329721	subspecies	Enterobacter hormaechei subsp. steigerwaltii	38_010_Enterobacter_cloacae_56_16.fa
550	43.71685497	species	Enterobacter cloacae	38_010_Enterobacter_cloacae_56_16.fa
547	1.198985474	genus	Enterobacter	38_010_Enterobacter_cloacae_56_16.fa
543	0.138344478	family	Enterobacteriaceae	38_010_Enterobacter_cloacae_56_16.fa
176279	29.92198256	leaf	Staphylococcus epidermidis RP62A	38_006_Staphylococcus_epidermidis_32_27.fa
46170	0.183570445	subspecies	Staphylococcus aureus subsp. aureus	38_006_Staphylococcus_epidermidis_32_27.fa
1282	71.63836622	species	Staphylococcus epidermidis	38_006_Staphylococcus_epidermidis_32_27.fa
1279	0.36714089	genus	Staphylococcus	38_006_Staphylococcus_epidermidis_32_27.fa
		family		38_006_Staphylococcus_epidermidis_32_27.fa
862965	88.20754717	leaf	Haemophilus parainfluenzae T3T1	38_006_Haemophilus_parainfluenzae_39_14.fa
		subspecies		38_006_Haemophilus_parainfluenzae_39_14.fa
732	2.935010482	species	Aggregatibacter aphrophilus	38_006_Haemophilus_parainfluenzae_39_14.fa
		genus		38_006_Haemophilus_parainfluenzae_39_14.fa
		family		38_006_Haemophilus_parainfluenzae_39_14.fa
1104325	19.07400079	leaf	Enterococcus faecium NRRL B-2354	38_005_Enterococcus_faecium_38_15.fa
		subspecies		38_005_Enterococcus_faecium_38_15.fa
1352	93.54966363	species	Enterococcus faecium	38_005_Enterococcus_faecium_38_15.fa
		genus		38_005_Enterococcus_faecium_38_15.fa
		family		38_005_Enterococcus_faecium_38_15.fa
565655	86.50306748	leaf	Enterococcus casseliflavus EC20	38_005_Enterococcus_casseliflavus_43_46.fa
		subspecies		38_005_Enterococcus_casseliflavus_43_46.fa
1353	12.50852079	species	Enterococcus gallinarum	38_005_Enterococcus_casseliflavus_43_46.fa
		genus		38_005_Enterococcus_casseliflavus_43_46.fa
		family		38_005_Enterococcus_casseliflavus_43_46.fa
1333848	0.935573038	leaf	Citrobacter freundii CFNIH1	38_005_Citrobacter_freundii-related_52_281.fa
72407	0.23389326	subspecies	Klebsiella pneumoniae subsp. pneumoniae	38_005_Citrobacter_freundii-related_52_281.fa
546	89.17712099	species	Citrobacter freundii	38_005_Citrobacter_freundii-related_52_281.fa
286	0.170104189	genus	Pseudomonas	38_005_Citrobacter_freundii-related_52_281.fa
543	0.382734425	family	Enterobacteriaceae	38_005_Citrobacter_freundii-related_52_281.fa
479436	76.30180659	leaf	Veillonella parvula DSM 2008	38_004_Veillonella_39_32.fa
		subspecies		38_004_Veillonella_39_32.fa
1428	0.318809777	species	Bacillus thuringiensis	38_004_Veillonella_39_32.fa
		genus		38_004_Veillonella_39_32.fa
		family		38_004_Veillonella_39_32.fa
862971	3.020134228	leaf	Streptococcus anginosus C238	38_002_Peptostreptococcus_36_37.fa
76859	0.33557047	subspecies	Fusobacterium nucleatum subsp. animalis	38_002_Peptostreptococcus_36_37.fa
1496	7.214765101	species	Clostridioides difficile	38_002_Peptostreptococcus_36_37.fa
		genus		38_002_Peptostreptococcus_36_37.fa
		family		38_002_Peptostreptococcus_36_37.fa
334413	2.857142857	leaf	Finegoldia magna ATCC 29328	38_002_Peptoniphilus_harei_34_30.fa
76857	0.793650794	subspecies	Fusobacterium nucleatum subsp. polymorphum	38_002_Peptoniphilus_harei_34_30.fa
1311	3.333333333	species	Streptococcus agalactiae	38_002_Peptoniphilus_harei_34_30.fa
		genus		38_002_Peptoniphilus_harei_34_30.fa
		family		38_002_Peptoniphilus_harei_34_30.fa
272563	41.58442251	leaf	Peptoclostridium difficile 630	38_002_Peptoclostridium_difficile_28_46.fa
		subspecies		38_002_Peptoclostridium_difficile_28_46.fa
1496	83.78234196	species	Clostridioides difficile	38_002_Peptoclostridium_difficile_28_46.fa
		genus		38_002_Peptoclostridium_difficile_28_46.fa
		family		38_002_Peptoclostridium_difficile_28_46.fa
195103	27.45915885	leaf	Clostridium perfringens ATCC 13124	38_002_Clostridium_perfringens_28_54.fa
		subspecies		38_002_Clostridium_perfringens_28_54.fa
1502	74.34827946	species	Clostridium perfringens	38_002_Clostridium_perfringens_28_54.fa
		genus		38_002_Clostridium_perfringens_28_54.fa
		family		38_002_Clostridium_perfringens_28_54.fa
1415775	8.99820036	leaf	Clostridium baratii str. Sullivan	38_002_Clostridium_30_60.fa
76857	0.539892022	subspecies	Fusobacterium nucleatum subsp. polymorphum	38_002_Clostridium_30_60.fa
1491	6.418716257	species	Clostridium botulinum	38_002_Clostridium_30_60.fa
		genus		38_002_Clostridium_30_60.fa
		family		38_002_Clostridium_30_60.fa
525919	9.551886792	leaf	Anaerococcus prevotii DSM 20548	38_002_Anaerococcus_vaginalis_29_15.fa
76857	0.70754717	subspecies	Fusobacterium nucleatum subsp. polymorphum	38_002_Anaerococcus_vaginalis_29_15.fa
33033	2.004716981	species	Parvimonas micra	38_002_Anaerococcus_vaginalis_29_15.fa
		genus		38_002_Anaerococcus_vaginalis_29_15.fa
		family		38_002_Anaerococcus_vaginalis_29_15.fa
344609	3.093832689	leaf	Shigella boydii CDC 3083-94	35_024_Escherichia_coli_51_435.fa
72407	0.061062487	subspecies	Klebsiella pneumoniae subsp. pneumoniae	35_024_Escherichia_coli_51_435.fa
562	80.43964991	species	Escherichia coli	35_024_Escherichia_coli_51_435.fa
620	1.038062284	genus	Shigella	35_024_Escherichia_coli_51_435.fa
543	0.223895787	family	Enterobacteriaceae	35_024_Escherichia_coli_51_435.fa
195103	29.14828639	leaf	Clostridium perfringens ATCC 13124	35_024_Clostridium_perfringens_28_29.fa
		subspecies		35_024_Clostridium_perfringens_28_29.fa
1502	63.62402443	species	Clostridium perfringens	35_024_Clostridium_perfringens_28_29.fa
		genus		35_024_Clostridium_perfringens_28_29.fa
		family		35_024_Clostridium_perfringens_28_29.fa
479436	92.07853758	leaf	Veillonella parvula DSM 2008	35_023_Veillonella_39_51.fa
76857	0.135409614	subspecies	Fusobacterium nucleatum subsp. polymorphum	35_023_Veillonella_39_51.fa
1491	0.203114421	species	Clostridium botulinum	35_023_Veillonella_39_51.fa
		genus		35_023_Veillonella_39_51.fa
		family		35_023_Veillonella_39_51.fa
699035	2.843216897	leaf	Peptoclostridium difficile M120	35_023_Intestinibacter_bartlettii-related_29_15.fa
76857	1.218521527	subspecies	Fusobacterium nucleatum subsp. polymorphum	35_023_Intestinibacter_bartlettii-related_29_15.fa
1496	14.78472786	species	Clostridioides difficile	35_023_Intestinibacter_bartlettii-related_29_15.fa
		genus		35_023_Intestinibacter_bartlettii-related_29_15.fa
		family		35_023_Intestinibacter_bartlettii-related_29_15.fa
1170318	91.38888889	leaf	Propionibacterium avidum 44067	35_020_Propionibacterium_63_20.fa
66712	0.324074074	subspecies	Propionibacterium freudenreichii subsp. freudenreichii	35_020_Propionibacterium_63_20.fa
1747	2.268518519	species	Propionibacterium acnes	35_020_Propionibacterium_63_20.fa
		genus		35_020_Propionibacterium_63_20.fa
		family		35_020_Propionibacterium_63_20.fa
479437	96.72544081	leaf	Eggerthella lenta DSM 2243	35_020_Eggerthella_64_6.fa
		subspecies		35_020_Eggerthella_64_6.fa
502558	1.115509176	species	Eggerthella sp. YY7918	35_020_Eggerthella_64_6.fa
		genus		35_020_Eggerthella_64_6.fa
		family		35_020_Eggerthella_64_6.fa
446465	1.001878522	leaf	Brachybacterium faecium DSM 4810	35_020_Actinomyces_urogenitalis_69_15.fa
66712	0.250469631	subspecies	Propionibacterium freudenreichii subsp. freudenreichii	35_020_Actinomyces_urogenitalis_69_15.fa
712122	24.04508453	species	Actinomyces sp. oral taxon 414	35_020_Actinomyces_urogenitalis_69_15.fa
1883	0.250469631	genus	Streptomyces	35_020_Actinomyces_urogenitalis_69_15.fa
		family		35_020_Actinomyces_urogenitalis_69_15.fa
702459	23.44865459	leaf	Bifidobacterium bifidum PRL2010	35_018_Bifidobacterium_bifidum_63_424.fa
1682	0.109829764	subspecies	Bifidobacterium longum subsp. infantis	35_018_Bifidobacterium_bifidum_63_424.fa
1681	24.21746293	species	Bifidobacterium bifidum	35_018_Bifidobacterium_bifidum_63_424.fa
		genus		35_018_Bifidobacterium_bifidum_63_424.fa
		family		35_018_Bifidobacterium_bifidum_63_424.fa
479436	98.56979405	leaf	Veillonella parvula DSM 2008	35_016_Veillonella_39_38.fa
		subspecies		35_016_Veillonella_39_38.fa
		species		35_016_Veillonella_39_38.fa
		genus		35_016_Veillonella_39_38.fa
		family		35_016_Veillonella_39_38.fa
525919	2.936857562	leaf	Anaerococcus prevotii DSM 20548	35_016_Clostridiales_35_18.fa
76859	0.293685756	subspecies	Fusobacterium nucleatum subsp. animalis	35_016_Clostridiales_35_18.fa
1496	7.78267254	species	Clostridioides difficile	35_016_Clostridiales_35_18.fa
1279	0.293685756	genus	Staphylococcus	35_016_Clostridiales_35_18.fa
128827	1.174743025	family	Erysipelotrichaceae	35_016_Clostridiales_35_18.fa
401473	44.90566038	leaf	Bifidobacterium dentium Bd1	35_016_Bifidobacterium_sp._MSTE12-related_58_8.fa
1682	0.083857442	subspecies	Bifidobacterium longum subsp. infantis	35_016_Bifidobacterium_sp._MSTE12-related_58_8.fa
1681	1.593291405	species	Bifidobacterium bifidum	35_016_Bifidobacterium_sp._MSTE12-related_58_8.fa
		genus		35_016_Bifidobacterium_sp._MSTE12-related_58_8.fa
		family		35_016_Bifidobacterium_sp._MSTE12-related_58_8.fa
521095	8.695652174	leaf	Atopobium parvulum DSM 20469	35_016_Atopobium_minutum_49_6.fa
		subspecies		35_016_Atopobium_minutum_49_6.fa
712411	2.795031056	species	Olsenella sp. oral taxon 807	35_016_Atopobium_minutum_49_6.fa
		genus		35_016_Atopobium_minutum_49_6.fa
		family		35_016_Atopobium_minutum_49_6.fa
640131	0.43701311	leaf	Klebsiella variicola At-22	35_014_Klebsiella_pneumoniae_57_699.fa
72407	0.39901197	subspecies	Klebsiella pneumoniae subsp. pneumoniae	35_014_Klebsiella_pneumoniae_57_699.fa
573	95.8198746	species	Klebsiella pneumoniae	35_014_Klebsiella_pneumoniae_57_699.fa
570	0.20900627	genus	Klebsiella	35_014_Klebsiella_pneumoniae_57_699.fa
543	0.51301539	family	Enterobacteriaceae	35_014_Klebsiella_pneumoniae_57_699.fa
685038	6.811005864	leaf	Escherichia coli O83:H1 str. NRG 857C	35_014_Escherichia_coli_51_67.fa
		subspecies		35_014_Escherichia_coli_51_67.fa
562	76.74785747	species	Escherichia coli	35_014_Escherichia_coli_51_67.fa
620	0.405953992	genus	Shigella	35_014_Escherichia_coli_51_67.fa
543	0.067658999	family	Enterobacteriaceae	35_014_Escherichia_coli_51_67.fa
208435	14.68116658	leaf	Streptococcus agalactiae 2603V/R	35_010_Streptococcus_agalactiae_35_37.fa
		subspecies		35_010_Streptococcus_agalactiae_35_37.fa
1311	88.33415719	species	Streptococcus agalactiae	35_010_Streptococcus_agalactiae_35_37.fa
1301	0.098863075	genus	Streptococcus	35_010_Streptococcus_agalactiae_35_37.fa
		family		35_010_Streptococcus_agalactiae_35_37.fa
176279	30.60009162	leaf	Staphylococcus epidermidis RP62A	35_006_Staphylococcus_epidermidis_32_23.fa
46170	0.366468163	subspecies	Staphylococcus aureus subsp. aureus	35_006_Staphylococcus_epidermidis_32_23.fa
1282	71.27805772	species	Staphylococcus epidermidis	35_006_Staphylococcus_epidermidis_32_23.fa
1279	0.320659643	genus	Staphylococcus	35_006_Staphylococcus_epidermidis_32_23.fa
		family		35_006_Staphylococcus_epidermidis_32_23.fa
1334564	36.05615826	leaf	Serratia marcescens SM39	35_006_Serratia_marcescens-related_60_25.fa
72407	0.212720698	subspecies	Klebsiella pneumoniae subsp. pneumoniae	35_006_Serratia_marcescens-related_60_25.fa
615	65.79451181	species	Serratia marcescens	35_006_Serratia_marcescens-related_60_25.fa
379	0.04254414	genus	Rhizobium	35_006_Serratia_marcescens-related_60_25.fa
		family		35_006_Serratia_marcescens-related_60_25.fa
226185	20.50017612	leaf	Enterococcus faecalis V583	35_002_Enterococcus_faecalis_37_29.fa
		subspecies		35_002_Enterococcus_faecalis_37_29.fa
1351	33.77949982	species	Enterococcus faecalis	35_002_Enterococcus_faecalis_37_29.fa
1301	0.070447341	genus	Streptococcus	35_002_Enterococcus_faecalis_37_29.fa
		family		35_002_Enterococcus_faecalis_37_29.fa
1206105	16.18538324	leaf	Enterococcus faecalis D32	31_020_Enterococcus_faecalis_37_49.fa
		subspecies		31_020_Enterococcus_faecalis_37_49.fa
1351	33.97504456	species	Enterococcus faecalis	31_020_Enterococcus_faecalis_37_49.fa
		genus		31_020_Enterococcus_faecalis_37_49.fa
		family		31_020_Enterococcus_faecalis_37_49.fa
208435	39.29961089	leaf	Streptococcus agalactiae 2603V/R	31_018_Streptococcus_agalactiae_35_28.fa
		subspecies		31_018_Streptococcus_agalactiae_35_28.fa
1311	83.41439689	species	Streptococcus agalactiae	31_018_Streptococcus_agalactiae_35_28.fa
		genus		31_018_Streptococcus_agalactiae_35_28.fa
128827	0.389105058	family	Erysipelotrichaceae	31_018_Streptococcus_agalactiae_35_28.fa
479437	96.78611008	leaf	Eggerthella lenta DSM 2243	31_018_Eggerthella_64_20.fa
		subspecies		31_018_Eggerthella_64_20.fa
502558	0.22164758	species	Eggerthella sp. YY7918	31_018_Eggerthella_64_20.fa
		genus		31_018_Eggerthella_64_20.fa
		family		31_018_Eggerthella_64_20.fa
1380908	2.26901063	leaf	Klebsiella pneumoniae JM45	31_016_Klebsiella_pneumoniae_58_447.fa
72407	7.031888798	subspecies	Klebsiella pneumoniae subsp. pneumoniae	31_016_Klebsiella_pneumoniae_58_447.fa
573	92.33442355	species	Klebsiella pneumoniae	31_016_Klebsiella_pneumoniae_58_447.fa
		genus		31_016_Klebsiella_pneumoniae_58_447.fa
543	0.040883074	family	Enterobacteriaceae	31_016_Klebsiella_pneumoniae_58_447.fa
525919	12.14574899	leaf	Anaerococcus prevotii DSM 20548	31_013_Anaerococcus_30_18.fa
76857	0.506072874	subspecies	Fusobacterium nucleatum subsp. polymorphum	31_013_Anaerococcus_30_18.fa
1314	1.720647773	species	Streptococcus pyogenes	31_013_Anaerococcus_30_18.fa
		genus		31_013_Anaerococcus_30_18.fa
		family		31_013_Anaerococcus_30_18.fa
479436	93.2320442	leaf	Veillonella parvula DSM 2008	31_011_Veillonella_39_88.fa
76857	0.138121547	subspecies	Fusobacterium nucleatum subsp. polymorphum	31_011_Veillonella_39_88.fa
1328	0.483425414	species	Streptococcus anginosus	31_011_Veillonella_39_88.fa
1301	0.138121547	genus	Streptococcus	31_011_Veillonella_39_88.fa
		family		31_011_Veillonella_39_88.fa
176279	31.96685565	leaf	Staphylococcus epidermidis RP62A	31_007_Staphylococcus_epidermidis_32_7.fa
46170	0.39249891	subspecies	Staphylococcus aureus subsp. aureus	31_007_Staphylococcus_epidermidis_32_7.fa
1282	72.21979939	species	Staphylococcus epidermidis	31_007_Staphylococcus_epidermidis_32_7.fa
1279	0.30527693	genus	Staphylococcus	31_007_Staphylococcus_epidermidis_32_7.fa
		family		31_007_Staphylococcus_epidermidis_32_7.fa
479436	98.30699774	leaf	Veillonella parvula DSM 2008	1823A1028_Veillonella_sp_39_9.fa
		subspecies		1823A1028_Veillonella_sp_39_9.fa
		species		1823A1028_Veillonella_sp_39_9.fa
		genus		1823A1028_Veillonella_sp_39_9.fa
		family		1823A1028_Veillonella_sp_39_9.fa
272563	42.04114781	leaf	Peptoclostridium difficile 630	1822A1027_Peptoclostridium_difficile_28_381.fa
		subspecies		1822A1027_Peptoclostridium_difficile_28_381.fa
1496	84.4883595	species	Clostridioides difficile	1822A1027_Peptoclostridium_difficile_28_381.fa
		genus		1822A1027_Peptoclostridium_difficile_28_381.fa
		family		1822A1027_Peptoclostridium_difficile_28_381.fa
553174	14.04151404	leaf	Prevotella melaninogenica ATCC 25845	1821A1026_Prevotella_bivia_40_11.fa
76857	0.244200244	subspecies	Fusobacterium nucleatum subsp. polymorphum	1821A1026_Prevotella_bivia_40_11.fa
28131	7.081807082	species	Prevotella intermedia	1821A1026_Prevotella_bivia_40_11.fa
		genus		1821A1026_Prevotella_bivia_40_11.fa
		family		1821A1026_Prevotella_bivia_40_11.fa
1333852	78.55486862	leaf	Klebsiella oxytoca KONIH1	1820A1025_Klebsiella_oxytoca_56_18.fa
72407	0.154559505	subspecies	Klebsiella pneumoniae subsp. pneumoniae	1820A1025_Klebsiella_oxytoca_56_18.fa
1134687	52.1251932	species	Klebsiella michiganensis	1820A1025_Klebsiella_oxytoca_56_18.fa
		genus		1820A1025_Klebsiella_oxytoca_56_18.fa
		family		1820A1025_Klebsiella_oxytoca_56_18.fa
226185	17.31332357	leaf	Enterococcus faecalis V583	1813A1018_Enterococcus_faecalis_38_7.fa
		subspecies		1813A1018_Enterococcus_faecalis_38_7.fa
1351	40.81259151	species	Enterococcus faecalis	1813A1018_Enterococcus_faecalis_38_7.fa
1301	0.073206442	genus	Streptococcus	1813A1018_Enterococcus_faecalis_38_7.fa
128827	0.146412884	family	Erysipelotrichaceae	1813A1018_Enterococcus_faecalis_38_7.fa
869729	3.38688667	leaf	Escherichia coli UM146	1811A1016_Escherichia_coli_51_728.fa
		subspecies		1811A1016_Escherichia_coli_51_728.fa
562	94.81111594	species	Escherichia coli	1811A1016_Escherichia_coli_51_728.fa
620	0.629613548	genus	Shigella	1811A1016_Escherichia_coli_51_728.fa
10744	0.043421624	family	Podoviridae	1811A1016_Escherichia_coli_51_728.fa
176279	28.74172185	leaf	Staphylococcus epidermidis RP62A	1810A1015_Staphylococcus_sp_32_14.fa
46170	0.573951435	subspecies	Staphylococcus aureus subsp. aureus	1810A1015_Staphylococcus_sp_32_14.fa
1282	69.49227373	species	Staphylococcus epidermidis	1810A1015_Staphylococcus_sp_32_14.fa
1279	0.309050773	genus	Staphylococcus	1810A1015_Staphylococcus_sp_32_14.fa
		family		1810A1015_Staphylococcus_sp_32_14.fa
1354302	26.80192205	leaf	Aeromonas hydrophila 4AK4	1809A1014_Aeromonas_sp_62_12.fa
		subspecies		1809A1014_Aeromonas_sp_62_12.fa
644	21.99679658	species	Aeromonas hydrophila	1809A1014_Aeromonas_sp_62_12.fa
642	0.053390283	genus	Aeromonas	1809A1014_Aeromonas_sp_62_12.fa
543	0.080085424	family	Enterobacteriaceae	1809A1014_Aeromonas_sp_62_12.fa
1309806	30.86543272	leaf	Streptococcus agalactiae 09mas018883	1806A1011_Streptococcus_agalactiae_35_88.fa
		subspecies		1806A1011_Streptococcus_agalactiae_35_88.fa
1311	97.54877439	species	Streptococcus agalactiae	1806A1011_Streptococcus_agalactiae_35_88.fa
		genus		1806A1011_Streptococcus_agalactiae_35_88.fa
		family		1806A1011_Streptococcus_agalactiae_35_88.fa
272622	31.56554943	leaf	Lactococcus lactis subsp. cremoris SK11	1806A1011_Lactococcus_lactis_36_56.fa
1360	2.078913874	subspecies	Lactococcus lactis subsp. lactis	1806A1011_Lactococcus_lactis_36_56.fa
1358	2.630462452	species	Lactococcus lactis	1806A1011_Lactococcus_lactis_36_56.fa
		genus		1806A1011_Lactococcus_lactis_36_56.fa
		family		1806A1011_Lactococcus_lactis_36_56.fa
548479	5.934065934	leaf	Mobiluncus curtisii ATCC 43063	1727A1014_Varibaculum_cambriense_53_18.fa
1682	0.43956044	subspecies	Bifidobacterium longum subsp. infantis	1727A1014_Varibaculum_cambriense_53_18.fa
59505	1.978021978	species	Actinotignum schaalii	1727A1014_Varibaculum_cambriense_53_18.fa
1883	0.659340659	genus	Streptomyces	1727A1014_Varibaculum_cambriense_53_18.fa
		family		1727A1014_Varibaculum_cambriense_53_18.fa
1287066	22.00144509	leaf	Enterococcus faecalis DENG1	1723A1010_Enterococcus_faecalis_38_8.fa
		subspecies		1723A1010_Enterococcus_faecalis_38_8.fa
1351	38.6199422	species	Enterococcus faecalis	1723A1010_Enterococcus_faecalis_38_8.fa
1279	0.108381503	genus	Staphylococcus	1723A1010_Enterococcus_faecalis_38_8.fa
128827	0.144508671	family	Erysipelotrichaceae	1723A1010_Enterococcus_faecalis_38_8.fa
1333852	0.696794744	leaf	Klebsiella oxytoca KONIH1	1722A1009_Klebsiella_oxytoca_56_256.fa
72407	0.199084213	subspecies	Klebsiella pneumoniae subsp. pneumoniae	1722A1009_Klebsiella_oxytoca_56_256.fa
571	95.50069679	species	Klebsiella oxytoca	1722A1009_Klebsiella_oxytoca_56_256.fa
		genus		1722A1009_Klebsiella_oxytoca_56_256.fa
		family		1722A1009_Klebsiella_oxytoca_56_256.fa
334413	94.417643	leaf	Finegoldia magna ATCC 29328	1714A1001_Finegoldia_magna_32_10.fa
		subspecies		1714A1001_Finegoldia_magna_32_10.fa
1311	0.206753963	species	Streptococcus agalactiae	1714A1001_Finegoldia_magna_32_10.fa
		genus		1714A1001_Finegoldia_magna_32_10.fa
		family		1714A1001_Finegoldia_magna_32_10.fa
1333848	1.045053414	leaf	Citrobacter freundii CFNIH1	1711A0928_Enterobacteriales_sp_52_220.fa
301102	0.162563864	subspecies	Enterobacter hormaechei subsp. oharae	1711A0928_Enterobacteriales_sp_52_220.fa
546	92.45239201	species	Citrobacter freundii	1711A0928_Enterobacteriales_sp_52_220.fa
		genus		1711A0928_Enterobacteriales_sp_52_220.fa
		family		1711A0928_Enterobacteriales_sp_52_220.fa
176279	29.52659834	leaf	Staphylococcus epidermidis RP62A	1708A0925_Staphylococcus_sp_32_5.fa
46170	0.341630063	subspecies	Staphylococcus aureus subsp. aureus	1708A0925_Staphylococcus_sp_32_5.fa
1282	72.57198633	species	Staphylococcus epidermidis	1708A0925_Staphylococcus_sp_32_5.fa
1279	0.341630063	genus	Staphylococcus	1708A0925_Staphylococcus_sp_32_5.fa
		family		1708A0925_Staphylococcus_sp_32_5.fa
405955	3.797468354	leaf	Escherichia coli APEC O1	1707A0924_Escherichia_coli_51_446.fa
		subspecies		1707A0924_Escherichia_coli_51_446.fa
562	95.41684854	species	Escherichia coli	1707A0924_Escherichia_coli_51_446.fa
620	0.589262331	genus	Shigella	1707A0924_Escherichia_coli_51_446.fa
10744	0.065473592	family	Podoviridae	1707A0924_Escherichia_coli_51_446.fa
716541	0.98016868	leaf	Enterobacter cloacae subsp. cloacae ATCC 13047	1628A0915_Enterobacter_sp_56_95.fa
299766	1.253704126	subspecies	Enterobacter hormaechei subsp. steigerwaltii	1628A0915_Enterobacter_sp_56_95.fa
1870930	87.37178026	species	Enterobacter cloacae complex sp. 35734	1628A0915_Enterobacter_sp_56_95.fa
547	0.227946205	genus	Enterobacter	1628A0915_Enterobacter_sp_56_95.fa
		family		1628A0915_Enterobacter_sp_56_95.fa
931626	1.405975395	leaf	Acetobacterium woodii DSM 1030	1628A0915_Clostridium_MSTE9_45_52.fa
135461	0.351493849	subspecies	Bacillus subtilis subsp. subtilis	1628A0915_Clostridium_MSTE9_45_52.fa
29343	1.054481547	species	[Clostridium] cellulosi	1628A0915_Clostridium_MSTE9_45_52.fa
		genus		1628A0915_Clostridium_MSTE9_45_52.fa
		family		1628A0915_Clostridium_MSTE9_45_52.fa
1333848	1.695713613	leaf	Citrobacter freundii CFNIH1	1628A0915_Citrobacter_freundii_52_189.fa
301102	0.164861046	subspecies	Enterobacter hormaechei subsp. oharae	1628A0915_Citrobacter_freundii_52_189.fa
546	92.2044277	species	Citrobacter freundii	1628A0915_Citrobacter_freundii_52_189.fa
570	0.047103156	genus	Klebsiella	1628A0915_Citrobacter_freundii_52_189.fa
		family		1628A0915_Citrobacter_freundii_52_189.fa
548479	5.010438413	leaf	Mobiluncus curtisii ATCC 43063	1627A0914_Varibaculum_cambriense_53_10.fa
33014	0.417536534	subspecies	Clavibacter michiganensis subsp. insidiosus	1627A0914_Varibaculum_cambriense_53_10.fa
401472	2.296450939	species	Corynebacterium ureicelerivorans	1627A0914_Varibaculum_cambriense_53_10.fa
		genus		1627A0914_Varibaculum_cambriense_53_10.fa
		family		1627A0914_Varibaculum_cambriense_53_10.fa
1170318	38.12199037	leaf	Propionibacterium avidum 44067	1625A0912_Propionibacterium_sp_64_5.fa
1752	0.722311396	subspecies	Propionibacterium freudenreichii subsp. shermanii	1625A0912_Propionibacterium_sp_64_5.fa
1748	1.605136437	species	Propionibacterium acidipropionici	1625A0912_Propionibacterium_sp_64_5.fa
1883	0.321027287	genus	Streptomyces	1625A0912_Propionibacterium_sp_64_5.fa
		family		1625A0912_Propionibacterium_sp_64_5.fa
548479	2.197802198	leaf	Mobiluncus curtisii ATCC 43063	1625A0912_Actinomyces_turicensis_57_14.fa
31964	0.412087912	subspecies	Clavibacter michiganensis subsp. sepedonicus	1625A0912_Actinomyces_turicensis_57_14.fa
52773	8.516483516	species	Actinomyces meyeri	1625A0912_Actinomyces_turicensis_57_14.fa
1883	0.274725275	genus	Streptomyces	1625A0912_Actinomyces_turicensis_57_14.fa
2070	0.412087912	family	Pseudonocardiaceae	1625A0912_Actinomyces_turicensis_57_14.fa
334413	92.71978022	leaf	Finegoldia magna ATCC 29328	1619A0906_Finegoldia_magna_32_24.fa
		subspecies		1619A0906_Finegoldia_magna_32_24.fa
283734	0.137362637	species	Staphylococcus pseudintermedius	1619A0906_Finegoldia_magna_32_24.fa
		genus		1619A0906_Finegoldia_magna_32_24.fa
		family		1619A0906_Finegoldia_magna_32_24.fa
1157951	23.80294659	leaf	Providencia stuartii MRSN 2154	1618A0905_Providencia_sp_40_19.fa
230089	1.104972376	subspecies	Photorhabdus temperata subsp. thracensis	1618A0905_Providencia_sp_40_19.fa
588	33.42541436	species	Providencia stuartii	1618A0905_Providencia_sp_40_19.fa
547	0.092081031	genus	Enterobacter	1618A0905_Providencia_sp_40_19.fa
543	0.092081031	family	Enterobacteriaceae	1618A0905_Providencia_sp_40_19.fa
1333852	0.157480315	leaf	Klebsiella oxytoca KONIH1	1618A0905_Klebsiella_oxytoca_55_46.fa
		subspecies		1618A0905_Klebsiella_oxytoca_55_46.fa
571	98.56299213	species	Klebsiella oxytoca	1618A0905_Klebsiella_oxytoca_55_46.fa
570	0.177165354	genus	Klebsiella	1618A0905_Klebsiella_oxytoca_55_46.fa
543	0.078740157	family	Enterobacteriaceae	1618A0905_Klebsiella_oxytoca_55_46.fa
1415775	8.855585831	leaf	Clostridium baratii str. Sullivan	1617A0904_Clostridium_7243FAA_28_9.fa
76857	0.408719346	subspecies	Fusobacterium nucleatum subsp. polymorphum	1617A0904_Clostridium_7243FAA_28_9.fa
1491	6.267029973	species	Clostridium botulinum	1617A0904_Clostridium_7243FAA_28_9.fa
547	0.136239782	genus	Enterobacter	1617A0904_Clostridium_7243FAA_28_9.fa
		family		1617A0904_Clostridium_7243FAA_28_9.fa
226185	16.09527246	leaf	Enterococcus faecalis V583	1616A0903_Enterococcus_faecalis_37_15.fa
		subspecies		1616A0903_Enterococcus_faecalis_37_15.fa
1351	40.31035727	species	Enterococcus faecalis	1616A0903_Enterococcus_faecalis_37_15.fa
1301	0.108264165	genus	Streptococcus	1616A0903_Enterococcus_faecalis_37_15.fa
128827	0.216528329	family	Erysipelotrichaceae	1616A0903_Enterococcus_faecalis_37_15.fa
1328324	52.56713212	leaf	Klebsiella pneumoniae subsp. pneumoniae KPNIH27	1615A0902_Klebsiella_pneumoniae_58_198.fa
72407	14.97314715	subspecies	Klebsiella pneumoniae subsp. pneumoniae	1615A0902_Klebsiella_pneumoniae_58_198.fa
573	44.06015038	species	Klebsiella pneumoniae	1615A0902_Klebsiella_pneumoniae_58_198.fa
570	0.107411386	genus	Klebsiella	1615A0902_Klebsiella_pneumoniae_58_198.fa
		family		1615A0902_Klebsiella_pneumoniae_58_198.fa
176279	30.22508039	leaf	Staphylococcus epidermidis RP62A	1607A0825_Staphylococcus_sp_32_28.fa
46170	0.413412954	subspecies	Staphylococcus aureus subsp. aureus	1607A0825_Staphylococcus_sp_32_28.fa
1282	71.06109325	species	Staphylococcus epidermidis	1607A0825_Staphylococcus_sp_32_28.fa
1279	0.229673863	genus	Staphylococcus	1607A0825_Staphylococcus_sp_32_28.fa
		family		1607A0825_Staphylococcus_sp_32_28.fa
1365186	3.22513089	leaf	Klebsiella pneumoniae KP-1	1512A0821_Klebsiella_pneumoniae_58_550.fa
72407	26.42931937	subspecies	Klebsiella pneumoniae subsp. pneumoniae	1512A0821_Klebsiella_pneumoniae_58_550.fa
573	68.90052356	species	Klebsiella pneumoniae	1512A0821_Klebsiella_pneumoniae_58_550.fa
		genus		1512A0821_Klebsiella_pneumoniae_58_550.fa
		family		1512A0821_Klebsiella_pneumoniae_58_550.fa
176279	30.48780488	leaf	Staphylococcus epidermidis RP62A	1509A0818_Staphylococcus_sp_32_185.fa
46170	0.187617261	subspecies	Staphylococcus aureus subsp. aureus	1509A0818_Staphylococcus_sp_32_185.fa
1282	71.71669794	species	Staphylococcus epidermidis	1509A0818_Staphylococcus_sp_32_185.fa
1279	0.09380863	genus	Staphylococcus	1509A0818_Staphylococcus_sp_32_185.fa
		family		1509A0818_Staphylococcus_sp_32_185.fa
1267000	33.82084095	leaf	Mycoplasma hominis ATCC 27545	1509A0818_Mycoplasma_hominis_27_34.fa
		subspecies		1509A0818_Mycoplasma_hominis_27_34.fa
2098	44.60694698	species	Mycoplasma hominis	1509A0818_Mycoplasma_hominis_27_34.fa
		genus		1509A0818_Mycoplasma_hominis_27_34.fa
		family		1509A0818_Mycoplasma_hominis_27_34.fa
519441	3.734939759	leaf	Streptobacillus moniliformis DSM 12112	1505A0814_Sneathia_sp_27_442.fa
76857	0.963855422	subspecies	Fusobacterium nucleatum subsp. polymorphum	1505A0814_Sneathia_sp_27_442.fa
187101	39.75903614	species	Sneathia amnii	1505A0814_Sneathia_sp_27_442.fa
		genus		1505A0814_Sneathia_sp_27_442.fa
		family		1505A0814_Sneathia_sp_27_442.fa
1328324	5.01525553	leaf	Klebsiella pneumoniae subsp. pneumoniae KPNIH27	1428A0823_Klebsiella_pneumoniae__476_partial.fa
72407	20.53775744	subspecies	Klebsiella pneumoniae subsp. pneumoniae	1428A0823_Klebsiella_pneumoniae__476_partial.fa
573	65.75133486	species	Klebsiella pneumoniae	1428A0823_Klebsiella_pneumoniae__476_partial.fa
570	0.247902365	genus	Klebsiella	1428A0823_Klebsiella_pneumoniae__476_partial.fa
543	0.190694127	family	Enterobacteriaceae	1428A0823_Klebsiella_pneumoniae__476_partial.fa
1415775	8.568142611	leaf	Clostridium baratii str. Sullivan	1426A0821_Clostridium_spp__110.fa
76857	0.460034503	subspecies	Fusobacterium nucleatum subsp. polymorphum	1426A0821_Clostridium_spp__110.fa
1491	6.7280046	species	Clostridium botulinum	1426A0821_Clostridium_spp__110.fa
		genus		1426A0821_Clostridium_spp__110.fa
		family		1426A0821_Clostridium_spp__110.fa
525919	9.632034632	leaf	Anaerococcus prevotii DSM 20548	1423A0818_Anaerococcus_vaginalis_29_24.fa
76857	0.757575758	subspecies	Fusobacterium nucleatum subsp. polymorphum	1423A0818_Anaerococcus_vaginalis_29_24.fa
875453	1.298701299	species	Peptoniphilus sp. 1-1	1423A0818_Anaerococcus_vaginalis_29_24.fa
1386	0.216450216	genus	Bacillus	1423A0818_Anaerococcus_vaginalis_29_24.fa
		family		1423A0818_Anaerococcus_vaginalis_29_24.fa
1333852	16.66666667	leaf	Klebsiella oxytoca KONIH1	1421A0816_Klebsiella_oxytoca_55_20.fa
72407	1.446280992	subspecies	Klebsiella pneumoniae subsp. pneumoniae	1421A0816_Klebsiella_oxytoca_55_20.fa
1134687	49.08746556	species	Klebsiella michiganensis	1421A0816_Klebsiella_oxytoca_55_20.fa
547	0.120523416	genus	Enterobacter	1421A0816_Klebsiella_oxytoca_55_20.fa
543	0.172176309	family	Enterobacteriaceae	1421A0816_Klebsiella_oxytoca_55_20.fa
1334187	14.22387137	leaf	Haemophilus influenzae KR494	1421A0816_Haemophilus_haemolyticus_38_21.fa
		subspecies		1421A0816_Haemophilus_haemolyticus_38_21.fa
727	24.05689549	species	Haemophilus influenzae	1421A0816_Haemophilus_haemolyticus_38_21.fa
		genus		1421A0816_Haemophilus_haemolyticus_38_21.fa
		family		1421A0816_Haemophilus_haemolyticus_38_21.fa
272563	41.85606061	leaf	Peptoclostridium difficile 630	1420A0815_Peptoclostridium_difficile_28_202.fa
		subspecies		1420A0815_Peptoclostridium_difficile_28_202.fa
1496	84.5508658	species	Clostridioides difficile	1420A0815_Peptoclostridium_difficile_28_202.fa
		genus		1420A0815_Peptoclostridium_difficile_28_202.fa
		family		1420A0815_Peptoclostridium_difficile_28_202.fa
1093787	15.05208333	leaf	Pseudomonas aeruginosa DK2	1419A0814_Pseudomonas_aeruginosa_67_24.fa
		subspecies		1419A0814_Pseudomonas_aeruginosa_67_24.fa
287	86.42361111	species	Pseudomonas aeruginosa	1419A0814_Pseudomonas_aeruginosa_67_24.fa
		genus		1419A0814_Pseudomonas_aeruginosa_67_24.fa
		family		1419A0814_Pseudomonas_aeruginosa_67_24.fa
1421338	8.808053077	leaf	Enterobacter asburiae L1	1419A0814_Enterobacter_sp_55_241.fa
301102	3.454587051	subspecies	Enterobacter hormaechei subsp. oharae	1419A0814_Enterobacter_sp_55_241.fa
61645	20.24708305	species	Enterobacter asburiae	1419A0814_Enterobacter_sp_55_241.fa
547	0.16014642	genus	Enterobacter	1419A0814_Enterobacter_sp_55_241.fa
		family		1419A0814_Enterobacter_sp_55_241.fa
195103	35.91864874	leaf	Clostridium perfringens ATCC 13124	1419A0814_Clostridium_perfringens_28_50.fa
		subspecies		1419A0814_Clostridium_perfringens_28_50.fa
1502	65.08100655	species	Clostridium perfringens	1419A0814_Clostridium_perfringens_28_50.fa
		genus		1419A0814_Clostridium_perfringens_28_50.fa
		family		1419A0814_Clostridium_perfringens_28_50.fa
1118959	16.02690938	leaf	Staphylococcus aureus subsp. aureus M013	1418A0813_Staphylococcus_aureus_33_122.fa
46170	1.028888009	subspecies	Staphylococcus aureus subsp. aureus	1418A0813_Staphylococcus_aureus_33_122.fa
1280	86.9410368	species	Staphylococcus aureus	1418A0813_Staphylococcus_aureus_33_122.fa
1279	0.158290463	genus	Staphylococcus	1418A0813_Staphylococcus_aureus_33_122.fa
10699	0.118717847	family	Siphoviridae	1418A0813_Staphylococcus_aureus_33_122.fa
479436	97.63646595	leaf	Veillonella parvula DSM 2008	1417A0812_Veillonella_sp_39_894.fa
		subspecies		1417A0812_Veillonella_sp_39_894.fa
407035	0.11254924	species	Salinicoccus halodurans	1417A0812_Veillonella_sp_39_894.fa
		genus		1417A0812_Veillonella_sp_39_894.fa
		family		1417A0812_Veillonella_sp_39_894.fa
1170318	90.7524932	leaf	Propionibacterium avidum 44067	1417A0812_Propionibacterium_sp_63_10.fa
66712	0.498640073	subspecies	Propionibacterium freudenreichii subsp. freudenreichii	1417A0812_Propionibacterium_sp_63_10.fa
1747	2.765185857	species	Propionibacterium acnes	1417A0812_Propionibacterium_sp_63_10.fa
		genus		1417A0812_Propionibacterium_sp_63_10.fa
		family		1417A0812_Propionibacterium_sp_63_10.fa
525919	2.123893805	leaf	Anaerococcus prevotii DSM 20548	1417A0812_Peptoniphilus_harei_35_12.fa
76857	0.884955752	subspecies	Fusobacterium nucleatum subsp. polymorphum	1417A0812_Peptoniphilus_harei_35_12.fa
875453	2.654867257	species	Peptoniphilus sp. 1-1	1417A0812_Peptoniphilus_harei_35_12.fa
		genus		1417A0812_Peptoniphilus_harei_35_12.fa
		family		1417A0812_Peptoniphilus_harei_35_12.fa
334413	94.33566434	leaf	Finegoldia magna ATCC 29328	1417A0812_Finegoldia_magna_32_15.fa
		subspecies		1417A0812_Finegoldia_magna_32_15.fa
1492	0.20979021	species	Clostridium butyricum	1417A0812_Finegoldia_magna_32_15.fa
		genus		1417A0812_Finegoldia_magna_32_15.fa
		family		1417A0812_Finegoldia_magna_32_15.fa
226185	16.21718806	leaf	Enterococcus faecalis V583	1417A0812_Enterococcus_faecalis_37_10.fa
		subspecies		1417A0812_Enterococcus_faecalis_37_10.fa
1351	40.81265732	species	Enterococcus faecalis	1417A0812_Enterococcus_faecalis_37_10.fa
		genus		1417A0812_Enterococcus_faecalis_37_10.fa
		family		1417A0812_Enterococcus_faecalis_37_10.fa
446469	0.869565217	leaf	Sanguibacter keddieii DSM 10542	1417A0812_Actinomyces_urogenitalis_69_55.fa
264445	0.248447205	subspecies	Streptomyces hygroscopicus subsp. limoneus	1417A0812_Actinomyces_urogenitalis_69_55.fa
712122	23.72670807	species	Actinomyces sp. oral taxon 414	1417A0812_Actinomyces_urogenitalis_69_55.fa
1883	0.310559006	genus	Streptomyces	1417A0812_Actinomyces_urogenitalis_69_55.fa
		family		1417A0812_Actinomyces_urogenitalis_69_55.fa
1453496	82.01279528	leaf	Hafnia alvei FB1	1415A0810_Enterobacteriales_spp_49_566.fa
		subspecies		1415A0810_Enterobacteriales_spp_49_566.fa
569	11.78641732	species	Hafnia alvei	1415A0810_Enterobacteriales_spp_49_566.fa
		genus		1415A0810_Enterobacteriales_spp_49_566.fa
		family		1415A0810_Enterobacteriales_spp_49_566.fa
1170318	89.10891089	leaf	Propionibacterium avidum 44067	1413A0808_Propionibacterium_sp_63_8.fa
72407	0.118811881	subspecies	Klebsiella pneumoniae subsp. pneumoniae	1413A0808_Propionibacterium_sp_63_8.fa
1747	1.821782178	species	Propionibacterium acnes	1413A0808_Propionibacterium_sp_63_8.fa
		genus		1413A0808_Propionibacterium_sp_63_8.fa
		family		1413A0808_Propionibacterium_sp_63_8.fa
176279	29.56677088	leaf	Staphylococcus epidermidis RP62A	1410A0805_Staphylococcus_epidermidis_32_27.fa
46170	0.357302367	subspecies	Staphylococcus aureus subsp. aureus	1410A0805_Staphylococcus_epidermidis_32_27.fa
1282	69.76328718	species	Staphylococcus epidermidis	1410A0805_Staphylococcus_epidermidis_32_27.fa
1279	0.267976775	genus	Staphylococcus	1410A0805_Staphylococcus_epidermidis_32_27.fa
		family		1410A0805_Staphylococcus_epidermidis_32_27.fa
1331671	6.797752809	leaf	Pseudomonas putida H8234	1407A0802_Pseudomonas_spp_63_14.fa
86192	0.299625468	subspecies	Pseudomonas chlororaphis subsp. aurantiaca	1407A0802_Pseudomonas_spp_63_14.fa
303	12.13483146	species	Pseudomonas putida	1407A0802_Pseudomonas_spp_63_14.fa
286	0.580524345	genus	Pseudomonas	1407A0802_Pseudomonas_spp_63_14.fa
119060	0.056179775	family	Burkholderiaceae	1407A0802_Pseudomonas_spp_63_14.fa
344609	3.401648003	leaf	Shigella boydii CDC 3083-94	1227A0730_Escherichia_coli_51_8.fa
301105	0.063384745	subspecies	Enterobacter hormaechei subsp. hormaechei	1227A0730_Escherichia_coli_51_8.fa
562	61.52545954	species	Escherichia coli	1227A0730_Escherichia_coli_51_8.fa
620	1.056412423	genus	Shigella	1227A0730_Escherichia_coli_51_8.fa
543	0.147897739	family	Enterobacteriaceae	1227A0730_Escherichia_coli_51_8.fa
1428454	0.313070702	leaf	Clostridium pasteurianum NRRL B-598	1227A0730_Clostridium_sp_28_345.fa
		subspecies		1227A0730_Clostridium_sp_28_345.fa
1492	94.99086877	species	Clostridium butyricum	1227A0730_Clostridium_sp_28_345.fa
		genus		1227A0730_Clostridium_sp_28_345.fa
		family		1227A0730_Clostridium_sp_28_345.fa
1400867	5.573333333	leaf	Acinetobacter baumannii ZW85-1	1226A0729_Acinetobacter_baumannii_39_11.fa
		subspecies		1226A0729_Acinetobacter_baumannii_39_11.fa
470	81.94666667	species	Acinetobacter baumannii	1226A0729_Acinetobacter_baumannii_39_11.fa
469	0.08	genus	Acinetobacter	1226A0729_Acinetobacter_baumannii_39_11.fa
		family		1226A0729_Acinetobacter_baumannii_39_11.fa
1354302	26.67179093	leaf	Aeromonas hydrophila 4AK4	1225A0728_Aeromonas_sp_61_23.fa
366649	0.051242634	subspecies	Xanthomonas fuscans subsp. fuscans	1225A0728_Aeromonas_sp_61_23.fa
644	22.49551627	species	Aeromonas hydrophila	1225A0728_Aeromonas_sp_61_23.fa
		genus		1225A0728_Aeromonas_sp_61_23.fa
		family		1225A0728_Aeromonas_sp_61_23.fa
479436	74.37759336	leaf	Veillonella parvula DSM 2008	1224A0727_Veillonella_sp_39_236.fa
76857	0.20746888	subspecies	Fusobacterium nucleatum subsp. polymorphum	1224A0727_Veillonella_sp_39_236.fa
1519	0.518672199	species	Clostridium tyrobutyricum	1224A0727_Veillonella_sp_39_236.fa
		genus		1224A0727_Veillonella_sp_39_236.fa
		family		1224A0727_Veillonella_sp_39_236.fa
195103	34.24190801	leaf	Clostridium perfringens ATCC 13124	1224A0727_Clostridium_perfringens_28_201.fa
		subspecies		1224A0727_Clostridium_perfringens_28_201.fa
1502	65.68994889	species	Clostridium perfringens	1224A0727_Clostridium_perfringens_28_201.fa
		genus		1224A0727_Clostridium_perfringens_28_201.fa
		family		1224A0727_Clostridium_perfringens_28_201.fa
272563	41.73889491	leaf	Peptoclostridium difficile 630	1222A0725_Peptoclostridium_difficile_28_116.fa
		subspecies		1222A0725_Peptoclostridium_difficile_28_116.fa
1496	84.50704225	species	Clostridioides difficile	1222A0725_Peptoclostridium_difficile_28_116.fa
		genus		1222A0725_Peptoclostridium_difficile_28_116.fa
		family		1222A0725_Peptoclostridium_difficile_28_116.fa
1421338	0.673322498	leaf	Enterobacter asburiae L1	1217A0720_Enterobacter_sp_56_182.fa
301102	0.835848619	subspecies	Enterobacter hormaechei subsp. oharae	1217A0720_Enterobacter_sp_56_182.fa
1870930	86.44067797	species	Enterobacter cloacae complex sp. 35734	1217A0720_Enterobacter_sp_56_182.fa
547	0.301834223	genus	Enterobacter	1217A0720_Enterobacter_sp_56_182.fa
543	0.16252612	family	Enterobacteriaceae	1217A0720_Enterobacter_sp_56_182.fa
176279	28.12643152	leaf	Staphylococcus epidermidis RP62A	1216A0719_Staphylococcus_epidermidis_32_16.fa
46170	0.320659643	subspecies	Staphylococcus aureus subsp. aureus	1216A0719_Staphylococcus_epidermidis_32_16.fa
1282	76.68346312	species	Staphylococcus epidermidis	1216A0719_Staphylococcus_epidermidis_32_16.fa
1279	0.183234082	genus	Staphylococcus	1216A0719_Staphylococcus_epidermidis_32_16.fa
		family		1216A0719_Staphylococcus_epidermidis_32_16.fa
681288	0.806451613	leaf	Staphylococcus aureus subsp. aureus ED98	1215A0718_Staphylococcus_aureus_33_308.fa
46170	4.992319508	subspecies	Staphylococcus aureus subsp. aureus	1215A0718_Staphylococcus_aureus_33_308.fa
1280	95.2764977	species	Staphylococcus aureus	1215A0718_Staphylococcus_aureus_33_308.fa
1279	0.268817204	genus	Staphylococcus	1215A0718_Staphylococcus_aureus_33_308.fa
10699	0.153609831	family	Siphoviridae	1215A0718_Staphylococcus_aureus_33_308.fa
1287066	18.98291925	leaf	Enterococcus faecalis DENG1	1213A0716_Enterococcus_faecalis_38_183.fa
		subspecies		1213A0716_Enterococcus_faecalis_38_183.fa
1351	36.64596273	species	Enterococcus faecalis	1213A0716_Enterococcus_faecalis_38_183.fa
		genus		1213A0716_Enterococcus_faecalis_38_183.fa
		family		1213A0716_Enterococcus_faecalis_38_183.fa
760570	41.33192389	leaf	Streptococcus parasanguinis ATCC 15912	1212A0715_Streptococcus_parasanguinis_42_201.fa
40041	0.105708245	subspecies	Streptococcus equi subsp. zooepidemicus	1212A0715_Streptococcus_parasanguinis_42_201.fa
1759399	4.016913319	species	Streptococcus sp. A12	1212A0715_Streptococcus_parasanguinis_42_201.fa
1301	0.21141649	genus	Streptococcus	1212A0715_Streptococcus_parasanguinis_42_201.fa
		family		1212A0715_Streptococcus_parasanguinis_42_201.fa
698737	11.28640777	leaf	Staphylococcus lugdunensis HKU09-01	1211A0714_Staphylococcus_lugdunensis_34_7.fa
		subspecies		1211A0714_Staphylococcus_lugdunensis_34_7.fa
28035	99.35275081	species	Staphylococcus lugdunensis	1211A0714_Staphylococcus_lugdunensis_34_7.fa
		genus		1211A0714_Staphylococcus_lugdunensis_34_7.fa
		family		1211A0714_Staphylococcus_lugdunensis_34_7.fa
76869	10.09293279	leaf	Pseudomonas putida GB-1	1210A0713_Pseudomonas_sp_62_6.fa
86192	0.216122758	subspecies	Pseudomonas chlororaphis subsp. aurantiaca	1210A0713_Pseudomonas_sp_62_6.fa
1259844	7.996542036	species	Pseudomonas sp. FGI182	1210A0713_Pseudomonas_sp_62_6.fa
286	0.237735033	genus	Pseudomonas	1210A0713_Pseudomonas_sp_62_6.fa
543	0.043224552	family	Enterobacteriaceae	1210A0713_Pseudomonas_sp_62_6.fa
693979	23.07692308	leaf	Bacteroides helcogenes P 36-108	1126A0703_Bacteroides_sp_46_20.fa
		subspecies		1126A0703_Bacteroides_sp_46_20.fa
246787	19.90384615	species	Bacteroides cellulosilyticus	1126A0703_Bacteroides_sp_46_20.fa
379	0.096153846	genus	Rhizobium	1126A0703_Bacteroides_sp_46_20.fa
		family		1126A0703_Bacteroides_sp_46_20.fa
226186	25.52981764	leaf	Bacteroides thetaiotaomicron VPI-5482	1126A0703_Bacteroides_caccae_42_35.fa
		subspecies		1126A0703_Bacteroides_caccae_42_35.fa
28116	35.38689009	species	Bacteroides ovatus	1126A0703_Bacteroides_caccae_42_35.fa
		genus		1126A0703_Bacteroides_caccae_42_35.fa
		family		1126A0703_Bacteroides_caccae_42_35.fa
883062	27.43312464	leaf	Bifidobacterium bifidum S17	1124A0701_Bifidobacterium_bifidum__21.fa
1682	0.113830393	subspecies	Bifidobacterium longum subsp. infantis	1124A0701_Bifidobacterium_bifidum__21.fa
1681	26.01024474	species	Bifidobacterium bifidum	1124A0701_Bifidobacterium_bifidum__21.fa
		genus		1124A0701_Bifidobacterium_bifidum__21.fa
		family		1124A0701_Bifidobacterium_bifidum__21.fa
862970	32.02099738	leaf	Streptococcus anginosus C1051	1122A0629_Streptococcus_anginosus_39_26.fa
		subspecies		1122A0629_Streptococcus_anginosus_39_26.fa
1328	43.30708661	species	Streptococcus anginosus	1122A0629_Streptococcus_anginosus_39_26.fa
1301	0.104986877	genus	Streptococcus	1122A0629_Streptococcus_anginosus_39_26.fa
		family		1122A0629_Streptococcus_anginosus_39_26.fa
295405	20.30769231	leaf	Bacteroides fragilis YCH46	1122A0629_Bacteroides_fragilis_44_353.fa
		subspecies		1122A0629_Bacteroides_fragilis_44_353.fa
817	59.92899408	species	Bacteroides fragilis	1122A0629_Bacteroides_fragilis_44_353.fa
		genus		1122A0629_Bacteroides_fragilis_44_353.fa
		family		1122A0629_Bacteroides_fragilis_44_353.fa
344609	5.356454721	leaf	Shigella boydii CDC 3083-94	1121A0628_Escherichia_coli__54.fa
59204	1.078998073	subspecies	Salmonella enterica subsp. diarizonae	1121A0628_Escherichia_coli__54.fa
562	70.5973025	species	Escherichia coli	1121A0628_Escherichia_coli__54.fa
620	2.736030829	genus	Shigella	1121A0628_Escherichia_coli__54.fa
		family		1121A0628_Escherichia_coli__54.fa
195103	50.96121417	leaf	Clostridium perfringens ATCC 13124	1121A0628_Clostridium_perfringens__14.fa
		subspecies		1121A0628_Clostridium_perfringens__14.fa
1502	62.25969646	species	Clostridium perfringens	1121A0628_Clostridium_perfringens__14.fa
		genus		1121A0628_Clostridium_perfringens__14.fa
		family		1121A0628_Clostridium_perfringens__14.fa
226186	68.08260972	leaf	Bacteroides thetaiotaomicron VPI-5482	1113A0620_Bacteroides_spp__480_partial.fa
		subspecies		1113A0620_Bacteroides_spp__480_partial.fa
818	61.5113823	species	Bacteroides thetaiotaomicron	1113A0620_Bacteroides_spp__480_partial.fa
		genus		1113A0620_Bacteroides_spp__480_partial.fa
		family		1113A0620_Bacteroides_spp__480_partial.fa
435590	40.32634033	leaf	Bacteroides vulgatus ATCC 8482	1112A0619_Bacteroides_spp.__166_partial.fa
40041	0.066600067	subspecies	Streptococcus equi subsp. zooepidemicus	1112A0619_Bacteroides_spp.__166_partial.fa
818	33.23343323	species	Bacteroides thetaiotaomicron	1112A0619_Bacteroides_spp.__166_partial.fa
		genus		1112A0619_Bacteroides_spp.__166_partial.fa
		family		1112A0619_Bacteroides_spp.__166_partial.fa
435590	85.30907145	leaf	Bacteroides vulgatus ATCC 8482	1111A0618_Bacteroides_spp__301.fa
		subspecies		1111A0618_Bacteroides_spp__301.fa
817	0.749264116	species	Bacteroides fragilis	1111A0618_Bacteroides_spp__301.fa
		genus		1111A0618_Bacteroides_spp__301.fa
		family		1111A0618_Bacteroides_spp__301.fa
435591	92.18624565	leaf	Parabacteroides distasonis ATCC 8503	1107A0614_Parabacteroides_spp__69.fa
		subspecies		1107A0614_Parabacteroides_spp__69.fa
1796613	0.802782981	species	Bacteroides sp. I48	1107A0614_Parabacteroides_spp__69.fa
		genus		1107A0614_Parabacteroides_spp__69.fa
		family		1107A0614_Parabacteroides_spp__69.fa
405955	3.860414395	leaf	Escherichia coli APEC O1	1107A0614_Escherichia_coli__97.fa
		subspecies		1107A0614_Escherichia_coli__97.fa
562	95.39803708	species	Escherichia coli	1107A0614_Escherichia_coli__97.fa
620	0.610687023	genus	Shigella	1107A0614_Escherichia_coli__97.fa
543	0.043620502	family	Enterobacteriaceae	1107A0614_Escherichia_coli__97.fa
693979	21.71597633	leaf	Bacteroides helcogenes P 36-108	1107A0614_Bacteroides_spp__14.fa
32022	0.118343195	subspecies	Campylobacter jejuni subsp. jejuni	1107A0614_Bacteroides_spp__14.fa
246787	17.5147929	species	Bacteroides cellulosilyticus	1107A0614_Bacteroides_spp__14.fa
		genus		1107A0614_Bacteroides_spp__14.fa
		family		1107A0614_Bacteroides_spp__14.fa
347253	26.13458529	leaf	Streptococcus salivarius JIM8777	1030A0701_Streptococcus_sp_40_10.fa
		subspecies		1030A0701_Streptococcus_sp_40_10.fa
1304	67.18831508	species	Streptococcus salivarius	1030A0701_Streptococcus_sp_40_10.fa
		genus		1030A0701_Streptococcus_sp_40_10.fa
		family		1030A0701_Streptococcus_sp_40_10.fa
344609	4.752245726	leaf	Shigella boydii CDC 3083-94	1030A0701_Escherichia_coli_50_91.fa
		subspecies		1030A0701_Escherichia_coli_50_91.fa
562	75.22457259	species	Escherichia coli	1030A0701_Escherichia_coli_50_91.fa
620	1.448855404	genus	Shigella	1030A0701_Escherichia_coli_50_91.fa
		family		1030A0701_Escherichia_coli_50_91.fa
1201292	52.00885796	leaf	Enterococcus faecalis ATCC 29212	1030A0701_Enterococcus_faecalis_37_7.fa
		subspecies		1030A0701_Enterococcus_faecalis_37_7.fa
1351	29.45270484	species	Enterococcus faecalis	1030A0701_Enterococcus_faecalis_37_7.fa
1279	0.063271117	genus	Staphylococcus	1030A0701_Enterococcus_faecalis_37_7.fa
		family		1030A0701_Enterococcus_faecalis_37_7.fa
195102	35.49768106	leaf	Clostridium perfringens str. 13	1030A0701_Clostridium_perfringens_28_13.fa
		subspecies		1030A0701_Clostridium_perfringens_28_13.fa
1502	60.57795219	species	Clostridium perfringens	1030A0701_Clostridium_perfringens_28_13.fa
		genus		1030A0701_Clostridium_perfringens_28_13.fa
		family		1030A0701_Clostridium_perfringens_28_13.fa
585394	6.955810147	leaf	Roseburia hominis A2-183	1030A0701_Clostridiales_sp_48_49.fa
1496303	0.163666121	subspecies	Bacillus subtilis subsp. globigii	1030A0701_Clostridiales_sp_48_49.fa
1834196	9.656301146	species	Lachnoclostridium sp. YL32	1030A0701_Clostridiales_sp_48_49.fa
		genus		1030A0701_Clostridiales_sp_48_49.fa
		family		1030A0701_Clostridiales_sp_48_49.fa
349741	62.1408046	leaf	Akkermansia muciniphila ATCC BAA-835	1024A0625_Akkermansia_sp_57_239.fa
		subspecies		1024A0625_Akkermansia_sp_57_239.fa
239935	63.64942529	species	Akkermansia muciniphila	1024A0625_Akkermansia_sp_57_239.fa
		genus		1024A0625_Akkermansia_sp_57_239.fa
		family		1024A0625_Akkermansia_sp_57_239.fa
1415775	8.478653037	leaf	Clostridium baratii str. Sullivan	1023A0624_Clostridium_sp_30_29.fa
76857	0.420926037	subspecies	Fusobacterium nucleatum subsp. polymorphum	1023A0624_Clostridium_sp_30_29.fa
1491	7.396271798	species	Clostridium botulinum	1023A0624_Clostridium_sp_30_29.fa
		genus		1023A0624_Clostridium_sp_30_29.fa
		family		1023A0624_Clostridium_sp_30_29.fa
585394	6.113033449	leaf	Roseburia hominis A2-183	1023A0624_Clostridiales_sp_40_79.fa
135461	0.230680507	subspecies	Bacillus subtilis subsp. subtilis	1023A0624_Clostridiales_sp_40_79.fa
1834196	3.344867359	species	Lachnoclostridium sp. YL32	1023A0624_Clostridiales_sp_40_79.fa
129337	0.461361015	genus	Geobacillus	1023A0624_Clostridiales_sp_40_79.fa
		family		1023A0624_Clostridiales_sp_40_79.fa
862965	93.18442153	leaf	Haemophilus parainfluenzae T3T1	1022A0623_Haemophilus_sp_39_48.fa
		subspecies		1022A0623_Haemophilus_sp_39_48.fa
727	1.202749141	species	Haemophilus influenzae	1022A0623_Haemophilus_sp_39_48.fa
		genus		1022A0623_Haemophilus_sp_39_48.fa
		family		1022A0623_Haemophilus_sp_39_48.fa
1428454	0.338541667	leaf	Clostridium pasteurianum NRRL B-598	1022A0623_Clostridium_sp_28_643.fa
		subspecies		1022A0623_Clostridium_sp_28_643.fa
1492	95	species	Clostridium butyricum	1022A0623_Clostridium_sp_28_643.fa
		genus		1022A0623_Clostridium_sp_28_643.fa
		family		1022A0623_Clostridium_sp_28_643.fa
226185	18.55345912	leaf	Enterococcus faecalis V583	1021A0622_Enterococcus_faecalis_38_47.fa
		subspecies		1021A0622_Enterococcus_faecalis_38_47.fa
1351	40.84119497	species	Enterococcus faecalis	1021A0622_Enterococcus_faecalis_38_47.fa
		genus		1021A0622_Enterococcus_faecalis_38_47.fa
		family		1021A0622_Enterococcus_faecalis_38_47.fa
479436	93.06318681	leaf	Veillonella parvula DSM 2008	1018A0619_Veillonella_39_109.fa
202752	0.137362637	subspecies	Listeria ivanovii subsp. londoniensis	1018A0619_Veillonella_39_109.fa
32630	0.206043956	species	synthetic construct	1018A0619_Veillonella_39_109.fa
1301	0.137362637	genus	Streptococcus	1018A0619_Veillonella_39_109.fa
128827	0.274725275	family	Erysipelotrichaceae	1018A0619_Veillonella_39_109.fa
525919	9.696969697	leaf	Anaerococcus prevotii DSM 20548	1018A0619_Anaerococcus_vaginalis_29_53.fa
76859	0.727272727	subspecies	Fusobacterium nucleatum subsp. animalis	1018A0619_Anaerococcus_vaginalis_29_53.fa
33033	1.575757576	species	Parvimonas micra	1018A0619_Anaerococcus_vaginalis_29_53.fa
1485	0.242424242	genus	Clostridium	1018A0619_Anaerococcus_vaginalis_29_53.fa
		family		1018A0619_Anaerococcus_vaginalis_29_53.fa
362663	6.948993917	leaf	Escherichia coli 536	1017A0618_Escherichia_coli_51_326.fa
59201	0.11698643	subspecies	Salmonella enterica subsp. enterica	1017A0618_Escherichia_coli_51_326.fa
562	76.9068788	species	Escherichia coli	1017A0618_Escherichia_coli_51_326.fa
620	0.491343004	genus	Shigella	1017A0618_Escherichia_coli_51_326.fa
		family		1017A0618_Escherichia_coli_51_326.fa
1333852	15.9985083	leaf	Klebsiella oxytoca KONIH1	1008A0609_Klebsiella_oxytoca_56_986.fa
72407	0.05593884	subspecies	Klebsiella pneumoniae subsp. pneumoniae	1008A0609_Klebsiella_oxytoca_56_986.fa
571	52.48927839	species	Klebsiella oxytoca	1008A0609_Klebsiella_oxytoca_56_986.fa
570	0.03729256	genus	Klebsiella	1008A0609_Klebsiella_oxytoca_56_986.fa
		family		1008A0609_Klebsiella_oxytoca_56_986.fa
1333848	0.991214237	leaf	Citrobacter freundii CFNIH1	0918A0508_Citrobacter_spp_52_371.fa
72407	0.18022077	subspecies	Klebsiella pneumoniae subsp. pneumoniae	0918A0508_Citrobacter_spp_52_371.fa
546	90.17796801	species	Citrobacter freundii	0918A0508_Citrobacter_spp_52_371.fa
570	0.090110385	genus	Klebsiella	0918A0508_Citrobacter_spp_52_371.fa
543	0.135165578	family	Enterobacteriaceae	0918A0508_Citrobacter_spp_52_371.fa
1333848	1.498696785	leaf	Citrobacter freundii CFNIH1	0914A0504_Citrobacter_spp_52_208.fa
301102	0.238922676	subspecies	Enterobacter hormaechei subsp. oharae	0914A0504_Citrobacter_spp_52_208.fa
546	89.83492615	species	Citrobacter freundii	0914A0504_Citrobacter_spp_52_208.fa
33057	0.06516073	genus	Thauera	0914A0504_Citrobacter_spp_52_208.fa
543	0.108601216	family	Enterobacteriaceae	0914A0504_Citrobacter_spp_52_208.fa
279808	11.12219451	leaf	Staphylococcus haemolyticus JCSC1435	0910A0430_Staphylococcus_spp_31_21.fa
72758	5.187032419	subspecies	Staphylococcus capitis subsp. capitis	0910A0430_Staphylococcus_spp_31_21.fa
1282	13.81546135	species	Staphylococcus epidermidis	0910A0430_Staphylococcus_spp_31_21.fa
1279	0.399002494	genus	Staphylococcus	0910A0430_Staphylococcus_spp_31_21.fa
		family		0910A0430_Staphylococcus_spp_31_21.fa
226185	16.29370629	leaf	Enterococcus faecalis V583	0910A0430_Enterococcus_faecalis_37_1487.fa
		subspecies		0910A0430_Enterococcus_faecalis_37_1487.fa
1351	39.93006993	species	Enterococcus faecalis	0910A0430_Enterococcus_faecalis_37_1487.fa
1279	0.13986014	genus	Staphylococcus	0910A0430_Enterococcus_faecalis_37_1487.fa
128827	0.244755245	family	Erysipelotrichaceae	0910A0430_Enterococcus_faecalis_37_1487.fa
1365186	3.122545169	leaf	Klebsiella pneumoniae KP-1	0909A0429_Klebsiella_pneumoniae_58_33.fa
72407	25.70699136	subspecies	Klebsiella pneumoniae subsp. pneumoniae	0909A0429_Klebsiella_pneumoniae_58_33.fa
573	67.14454046	species	Klebsiella pneumoniae	0909A0429_Klebsiella_pneumoniae_58_33.fa
570	0.058915947	genus	Klebsiella	0909A0429_Klebsiella_pneumoniae_58_33.fa
		family		0909A0429_Klebsiella_pneumoniae_58_33.fa
548476	11.91247974	leaf	Corynebacterium aurimucosum ATCC 700975	0908A0428_Corynebacterium_spp_59_468.fa
31964	0.162074554	subspecies	Clavibacter michiganensis subsp. sepedonicus	0908A0428_Corynebacterium_spp_59_468.fa
146827	16.45056726	species	Corynebacterium simulans	0908A0428_Corynebacterium_spp_59_468.fa
		genus		0908A0428_Corynebacterium_spp_59_468.fa
		family		0908A0428_Corynebacterium_spp_59_468.fa
195103	17.750258	leaf	Clostridium perfringens ATCC 13124	0908A0428_Clostridium_perfringens_28_18.fa
		subspecies		0908A0428_Clostridium_perfringens_28_18.fa
1502	83.24733402	species	Clostridium perfringens	0908A0428_Clostridium_perfringens_28_18.fa
		genus		0908A0428_Clostridium_perfringens_28_18.fa
		family		0908A0428_Clostridium_perfringens_28_18.fa
931276	1.567398119	leaf	Clostridium saccharoperbutylacetonicum N1-4(HMT)	0905A0425_Helicobacter_spp_38_14.fa
1507806	0.940438871	subspecies	Campylobacter fetus subsp. testudinum	0905A0425_Helicobacter_spp_38_14.fa
210	3.761755486	species	Helicobacter pylori	0905A0425_Helicobacter_spp_38_14.fa
		genus		0905A0425_Helicobacter_spp_38_14.fa
		family		0905A0425_Helicobacter_spp_38_14.fa
195103	10.35961729	leaf	Clostridium perfringens ATCC 13124	0827A0426_Clostridium_perfringens__151.fa
		subspecies		0827A0426_Clostridium_perfringens__151.fa
1502	86.40712636	species	Clostridium perfringens	0827A0426_Clostridium_perfringens__151.fa
		genus		0827A0426_Clostridium_perfringens__151.fa
		family		0827A0426_Clostridium_perfringens__151.fa
479436	72.03302374	leaf	Veillonella parvula DSM 2008	0826A0425_Veillonella_spp__8.fa
76857	0.206398349	subspecies	Fusobacterium nucleatum subsp. polymorphum	0826A0425_Veillonella_spp__8.fa
484770	0.412796698	species	Pelosinus sp. UFO1	0826A0425_Veillonella_spp__8.fa
		genus		0826A0425_Veillonella_spp__8.fa
		family		0826A0425_Veillonella_spp__8.fa
1170318	86.39365918	leaf	Propionibacterium avidum 44067	0826A0425_Propionibacterium_spp__27.fa
66712	0.352267723	subspecies	Propionibacterium freudenreichii subsp. freudenreichii	0826A0425_Propionibacterium_spp__27.fa
1747	3.478643769	species	Propionibacterium acnes	0826A0425_Propionibacterium_spp__27.fa
		genus		0826A0425_Propionibacterium_spp__27.fa
		family		0826A0425_Propionibacterium_spp__27.fa
931276	0.332650972	leaf	Clostridium saccharoperbutylacetonicum N1-4(HMT)	0826A0425_Clostridium_butyricum__71.fa
		subspecies		0826A0425_Clostridium_butyricum__71.fa
1492	95.11258956	species	Clostridium butyricum	0826A0425_Clostridium_butyricum__71.fa
		genus		0826A0425_Clostridium_butyricum__71.fa
		family		0826A0425_Clostridium_butyricum__71.fa
548479	3.262092238	leaf	Mobiluncus curtisii ATCC 43063	0824A0423_Actinomyces_spp__381.fa
1752	0.449943757	subspecies	Propionibacterium freudenreichii subsp. shermanii	0824A0423_Actinomyces_spp__381.fa
191610	4.61192351	species	Corynebacterium atypicum	0824A0423_Actinomyces_spp__381.fa
1763	0.337457818	genus	Mycobacterium	0824A0423_Actinomyces_spp__381.fa
		family		0824A0423_Actinomyces_spp__381.fa
1262462	0.895522388	leaf	Yersinia enterocolitica (type O:5) str. YE53/03	0823A0422_Citrobacter_spp__81_partial.fa
72407	0.137772675	subspecies	Klebsiella pneumoniae subsp. pneumoniae	0823A0422_Citrobacter_spp__81_partial.fa
35703	94.489093	species	Citrobacter amalonaticus	0823A0422_Citrobacter_spp__81_partial.fa
547	0.229621125	genus	Enterobacter	0823A0422_Citrobacter_spp__81_partial.fa
543	0.114810563	family	Enterobacteriaceae	0823A0422_Citrobacter_spp__81_partial.fa
1333848	1.451158761	leaf	Citrobacter freundii CFNIH1	0823A0422_Citrobacter_freundii__316_partial.fa
301102	0.21659086	subspecies	Enterobacter hormaechei subsp. oharae	0823A0422_Citrobacter_freundii__316_partial.fa
546	89.38704787	species	Citrobacter freundii	0823A0422_Citrobacter_freundii__316_partial.fa
547	0.10829543	genus	Enterobacter	0823A0422_Citrobacter_freundii__316_partial.fa
543	0.281568118	family	Enterobacteriaceae	0823A0422_Citrobacter_freundii__316_partial.fa
585394	3.378995434	leaf	Roseburia hominis A2-183	0821A0420_Clostridium_spp__9.fa
72407	0.182648402	subspecies	Klebsiella pneumoniae subsp. pneumoniae	0821A0420_Clostridium_spp__9.fa
1796616	5.02283105	species	Blautia sp. YL58	0821A0420_Clostridium_spp__9.fa
379	0.182648402	genus	Rhizobium	0821A0420_Clostridium_spp__9.fa
		family		0821A0420_Clostridium_spp__9.fa
347253	26.42566191	leaf	Streptococcus salivarius JIM8777	0820A0419_Streptococcus_spp__32.fa
		subspecies		0820A0419_Streptococcus_spp__32.fa
1304	65.42769857	species	Streptococcus salivarius	0820A0419_Streptococcus_spp__32.fa
		genus		0820A0419_Streptococcus_spp__32.fa
		family		0820A0419_Streptococcus_spp__32.fa
1421338	5.940594059	leaf	Enterobacter asburiae L1	0817A0416_Enterobacter_cloacae__6.fa
299766	1.064823463	subspecies	Enterobacter hormaechei subsp. steigerwaltii	0817A0416_Enterobacter_cloacae__6.fa
61645	77.39585279	species	Enterobacter asburiae	0817A0416_Enterobacter_cloacae__6.fa
547	0.859331216	genus	Enterobacter	0817A0416_Enterobacter_cloacae__6.fa
543	0.186811134	family	Enterobacteriaceae	0817A0416_Enterobacter_cloacae__6.fa
1170318	15.84158416	leaf	Propionibacterium avidum 44067	0815A0414_Propionibacterium_sp.KPL1844__40.fa
1752	1.800180018	subspecies	Propionibacterium freudenreichii subsp. shermanii	0815A0414_Propionibacterium_sp.KPL1844__40.fa
1748	18.36183618	species	Propionibacterium acidipropionici	0815A0414_Propionibacterium_sp.KPL1844__40.fa
1883	0.270027003	genus	Streptomyces	0815A0414_Propionibacterium_sp.KPL1844__40.fa
		family		0815A0414_Propionibacterium_sp.KPL1844__40.fa
272563	73.54024198	leaf	Peptoclostridium difficile 630	0815A0414_Clostridium_difficile__190.fa
46170	0.078905839	subspecies	Staphylococcus aureus subsp. aureus	0815A0414_Clostridium_difficile__190.fa
1496	96.31772751	species	Clostridioides difficile	0815A0414_Clostridium_difficile__190.fa
		genus		0815A0414_Clostridium_difficile__190.fa
		family		0815A0414_Clostridium_difficile__190.fa
208963	69.49813221	leaf	Pseudomonas aeruginosa UCBPP-PA14	0814A0413_Pseudomonas_aeruginosa__244.fa
		subspecies		0814A0413_Pseudomonas_aeruginosa__244.fa
287	95.09501381	species	Pseudomonas aeruginosa	0814A0413_Pseudomonas_aeruginosa__244.fa
222	0.032483352	genus	Achromobacter	0814A0413_Pseudomonas_aeruginosa__244.fa
119060	0.048725028	family	Burkholderiaceae	0814A0413_Pseudomonas_aeruginosa__244.fa
226185	15.83094556	leaf	Enterococcus faecalis V583	0814A0413_Enterococcus_faecalis__268.fa
		subspecies		0814A0413_Enterococcus_faecalis__268.fa
1351	35.85243553	species	Enterococcus faecalis	0814A0413_Enterococcus_faecalis__268.fa
		genus		0814A0413_Enterococcus_faecalis__268.fa
128827	0.286532951	family	Erysipelotrichaceae	0814A0413_Enterococcus_faecalis__268.fa
1354302	26.80598555	leaf	Aeromonas hydrophila 4AK4	0814A0413_Aeromonas_hydrophila__145.fa
72407	0.077399381	subspecies	Klebsiella pneumoniae subsp. pneumoniae	0814A0413_Aeromonas_hydrophila__145.fa
644	20.02063983	species	Aeromonas hydrophila	0814A0413_Aeromonas_hydrophila__145.fa
642	0.128998968	genus	Aeromonas	0814A0413_Aeromonas_hydrophila__145.fa
543	0.180598555	family	Enterobacteriaceae	0814A0413_Aeromonas_hydrophila__145.fa
176279	30.08531657	leaf	Staphylococcus epidermidis RP62A	0810A0409_Staphylococcus_epidermidis__570.fa
46170	0.404131118	subspecies	Staphylococcus aureus subsp. aureus	0810A0409_Staphylococcus_epidermidis__570.fa
1282	69.91468343	species	Staphylococcus epidermidis	0810A0409_Staphylococcus_epidermidis__570.fa
1279	0.269420745	genus	Staphylococcus	0810A0409_Staphylococcus_epidermidis__570.fa
		family		0810A0409_Staphylococcus_epidermidis__570.fa
479436	97.03476483	leaf	Veillonella parvula DSM 2008	0807A0406_Veillonella_sp_39_6.fa
		subspecies		0807A0406_Veillonella_sp_39_6.fa
1134687	0.102249489	species	Klebsiella michiganensis	0807A0406_Veillonella_sp_39_6.fa
		genus		0807A0406_Veillonella_sp_39_6.fa
		family		0807A0406_Veillonella_sp_39_6.fa
479436	98.27120475	leaf	Veillonella parvula DSM 2008	0626A0320_Veillonella_sp_39_248.fa
		subspecies		0626A0320_Veillonella_sp_39_248.fa
1785995	0.108049703	species	Gemella sp. oral taxon 928	0626A0320_Veillonella_sp_39_248.fa
		genus		0626A0320_Veillonella_sp_39_248.fa
		family		0626A0320_Veillonella_sp_39_248.fa
585394	14.36314363	leaf	Roseburia hominis A2-183	0626A0320_Blautia_CAG37_48_18.fa
1682	0.180668473	subspecies	Bifidobacterium longum subsp. infantis	0626A0320_Blautia_CAG37_48_18.fa
1796616	6.504065041	species	Blautia sp. YL58	0626A0320_Blautia_CAG37_48_18.fa
234	0.180668473	genus	Brucella	0626A0320_Blautia_CAG37_48_18.fa
		family		0626A0320_Blautia_CAG37_48_18.fa
195103	35.16407599	leaf	Clostridium perfringens ATCC 13124	0620A0314_Clostridium_perfringens_28_22.fa
		subspecies		0620A0314_Clostridium_perfringens_28_22.fa
1502	64.83592401	species	Clostridium perfringens	0620A0314_Clostridium_perfringens_28_22.fa
		genus		0620A0314_Clostridium_perfringens_28_22.fa
		family		0620A0314_Clostridium_perfringens_28_22.fa
941322	1.143720328	leaf	Escherichia coli O25b:H4-ST131	0618A0312_Escherichia_coli_51_781.fa
		subspecies		0618A0312_Escherichia_coli_51_781.fa
562	98.07941303	species	Escherichia coli	0618A0312_Escherichia_coli_51_781.fa
620	0.582649978	genus	Shigella	0618A0312_Escherichia_coli_51_781.fa
		family		0618A0312_Escherichia_coli_51_781.fa
176280	29.60209882	leaf	Staphylococcus epidermidis ATCC 12228	0614A0308_Staphylococcus_sp_32_10.fa
72758	0.262352427	subspecies	Staphylococcus capitis subsp. capitis	0614A0308_Staphylococcus_sp_32_10.fa
1282	73.19632707	species	Staphylococcus epidermidis	0614A0308_Staphylococcus_sp_32_10.fa
1279	0.218627022	genus	Staphylococcus	0614A0308_Staphylococcus_sp_32_10.fa
		family		0614A0308_Staphylococcus_sp_32_10.fa
1333852	18.03485198	leaf	Klebsiella oxytoca KONIH1	0613A0307_Klebsiella_sp_56_92.fa
72407	0.671845476	subspecies	Klebsiella pneumoniae subsp. pneumoniae	0613A0307_Klebsiella_sp_56_92.fa
1134687	53.15977325	species	Klebsiella michiganensis	0613A0307_Klebsiella_sp_56_92.fa
570	0.167961369	genus	Klebsiella	0613A0307_Klebsiella_sp_56_92.fa
543	0.083980684	family	Enterobacteriaceae	0613A0307_Klebsiella_sp_56_92.fa
981540	82.96405711	leaf	Streptococcus pasteurianus ATCC 43144	0612A0306_Streptococcus_sp_37_19.fa
		subspecies		0612A0306_Streptococcus_sp_37_19.fa
102684	1.477104874	species	Streptococcus infantarius	0612A0306_Streptococcus_sp_37_19.fa
		genus		0612A0306_Streptococcus_sp_37_19.fa
128827	0.098473658	family	Erysipelotrichaceae	0612A0306_Streptococcus_sp_37_19.fa
1328324	4.639033763	leaf	Klebsiella pneumoniae subsp. pneumoniae KPNIH27	0612A0306_Klebsiella_pneumoniae_58_291.fa
72407	22.61872083	subspecies	Klebsiella pneumoniae subsp. pneumoniae	0612A0306_Klebsiella_pneumoniae_58_291.fa
573	67.58166346	species	Klebsiella pneumoniae	0612A0306_Klebsiella_pneumoniae_58_291.fa
570	0.054899808	genus	Klebsiella	0612A0306_Klebsiella_pneumoniae_58_291.fa
		family		0612A0306_Klebsiella_pneumoniae_58_291.fa
226185	19.73735033	leaf	Enterococcus faecalis V583	0612A0306_Enterococcus_faecalis_37_60.fa
		subspecies		0612A0306_Enterococcus_faecalis_37_60.fa
1351	36.38470452	species	Enterococcus faecalis	0612A0306_Enterococcus_faecalis_37_60.fa
		genus		0612A0306_Enterococcus_faecalis_37_60.fa
		family		0612A0306_Enterococcus_faecalis_37_60.fa
712898	7.701215981	leaf	Pantoea vagans C9-1	0609A0303_Pantoea_sp_59_26.fa
72407	0.405327157	subspecies	Klebsiella pneumoniae subsp. pneumoniae	0609A0303_Pantoea_sp_59_26.fa
549	6.919513607	species	Pantoea agglomerans	0609A0303_Pantoea_sp_59_26.fa
613	0.086855819	genus	Serratia	0609A0303_Pantoea_sp_59_26.fa
		family		0609A0303_Pantoea_sp_59_26.fa
680646	64.9132948	leaf	Rothia mucilaginosa DY-18	0528Y_Rothia_mucilaginosa_59_11.fna
		subspecies		0528Y_Rothia_mucilaginosa_59_11.fna
43675	35.89595376	species	Rothia mucilaginosa	0528Y_Rothia_mucilaginosa_59_11.fna
		genus		0528Y_Rothia_mucilaginosa_59_11.fna
		family		0528Y_Rothia_mucilaginosa_59_11.fna
655817	3.40360123	leaf	Escherichia coli ABU 83972	0528Y_Escherichia_coli_51_14.fna
		subspecies		0528Y_Escherichia_coli_51_14.fna
562	90.93104963	species	Escherichia coli	0528Y_Escherichia_coli_51_14.fna
620	0.680720246	genus	Shigella	0528Y_Escherichia_coli_51_14.fna
		family		0528Y_Escherichia_coli_51_14.fna
1170318	90.44762344	leaf	Propionibacterium avidum 44067	0528A0219_Propionibacterium_63_24.fa
66712	0.41532072	subspecies	Propionibacterium freudenreichii subsp. freudenreichii	0528A0219_Propionibacterium_63_24.fa
1747	3.230272266	species	Propionibacterium acnes	0528A0219_Propionibacterium_63_24.fa
		genus		0528A0219_Propionibacterium_63_24.fa
		family		0528A0219_Propionibacterium_63_24.fa
1206105	50.84511901	leaf	Enterococcus faecalis D32	0528A0219_Enterococcus_faecalis_37_57.fa
		subspecies		0528A0219_Enterococcus_faecalis_37_57.fa
1351	22.42152466	species	Enterococcus faecalis	0528A0219_Enterococcus_faecalis_37_57.fa
1301	0.137978613	genus	Streptococcus	0528A0219_Enterococcus_faecalis_37_57.fa
128827	0.20696792	family	Erysipelotrichaceae	0528A0219_Enterococcus_faecalis_37_57.fa
195103	17.1553758	leaf	Clostridium perfringens ATCC 13124	0528A0219_Clostridium_perfringens_28_18.fa
		subspecies		0528A0219_Clostridium_perfringens_28_18.fa
1502	83.9231547	species	Clostridium perfringens	0528A0219_Clostridium_perfringens_28_18.fa
		genus		0528A0219_Clostridium_perfringens_28_18.fa
		family		0528A0219_Clostridium_perfringens_28_18.fa
1334564	36.94900605	leaf	Serratia marcescens SM39	0527A0218_Serratia_marcescens_60_106.fa
72407	0.043215212	subspecies	Klebsiella pneumoniae subsp. pneumoniae	0527A0218_Serratia_marcescens_60_106.fa
615	65.57908384	species	Serratia marcescens	0527A0218_Serratia_marcescens_60_106.fa
613	0.043215212	genus	Serratia	0527A0218_Serratia_marcescens_60_106.fa
		family		0527A0218_Serratia_marcescens_60_106.fa
1170318	90.15186378	leaf	Propionibacterium avidum 44067	0527A0218_Propionibacterium_63_28.fa
66712	0.414173953	subspecies	Propionibacterium freudenreichii subsp. freudenreichii	0527A0218_Propionibacterium_63_28.fa
1747	3.221352968	species	Propionibacterium acnes	0527A0218_Propionibacterium_63_28.fa
		genus		0527A0218_Propionibacterium_63_28.fa
		family		0527A0218_Propionibacterium_63_28.fa
1328324	5.921699784	leaf	Klebsiella pneumoniae subsp. pneumoniae KPNIH27	0527A0218_Klebsiella_pneumoniae_57_55.fa
72407	18.80779067	subspecies	Klebsiella pneumoniae subsp. pneumoniae	0527A0218_Klebsiella_pneumoniae_57_55.fa
573	67.59787527	species	Klebsiella pneumoniae	0527A0218_Klebsiella_pneumoniae_57_55.fa
570	0.236081054	genus	Klebsiella	0527A0218_Klebsiella_pneumoniae_57_55.fa
543	0.196734212	family	Enterobacteriaceae	0527A0218_Klebsiella_pneumoniae_57_55.fa
655817	3.400915631	leaf	Escherichia coli ABU 83972	0527A0218_Escherichia_coli_51_258.fa
		subspecies		0527A0218_Escherichia_coli_51_258.fa
562	90.6910835	species	Escherichia coli	0527A0218_Escherichia_coli_51_258.fa
620	0.523217789	genus	Shigella	0527A0218_Escherichia_coli_51_258.fa
		family		0527A0218_Escherichia_coli_51_258.fa
1206105	50.36070079	leaf	Enterococcus faecalis D32	0527A0218_Enterococcus_faecalis_37_119.fa
		subspecies		0527A0218_Enterococcus_faecalis_37_119.fa
1351	22.46650636	species	Enterococcus faecalis	0527A0218_Enterococcus_faecalis_37_119.fa
1301	0.137409825	genus	Streptococcus	0527A0218_Enterococcus_faecalis_37_119.fa
128827	0.343524562	family	Erysipelotrichaceae	0527A0218_Enterococcus_faecalis_37_119.fa
195103	17.12259372	leaf	Clostridium perfringens ATCC 13124	0527A0218_Clostridium_perfringens_28_51.fa
		subspecies		0527A0218_Clostridium_perfringens_28_51.fa
1502	83.92434988	species	Clostridium perfringens	0527A0218_Clostridium_perfringens_28_51.fa
		genus		0527A0218_Clostridium_perfringens_28_51.fa
		family		0527A0218_Clostridium_perfringens_28_51.fa
1170318	90.17527675	leaf	Propionibacterium avidum 44067	0526A0217_Propionibacterium_63_381.fa
66712	0.36900369	subspecies	Propionibacterium freudenreichii subsp. freudenreichii	0526A0217_Propionibacterium_63_381.fa
1747	3.228782288	species	Propionibacterium acnes	0526A0217_Propionibacterium_63_381.fa
		genus		0526A0217_Propionibacterium_63_381.fa
		family		0526A0217_Propionibacterium_63_381.fa
1206105	51.22121424	leaf	Enterococcus faecalis D32	0526A0217_Enterococcus_faecalis_37_500.fa
		subspecies		0526A0217_Enterococcus_faecalis_37_500.fa
1351	22.67969295	species	Enterococcus faecalis	0526A0217_Enterococcus_faecalis_37_500.fa
1301	0.104675506	genus	Streptococcus	0526A0217_Enterococcus_faecalis_37_500.fa
128827	0.209351012	family	Erysipelotrichaceae	0526A0217_Enterococcus_faecalis_37_500.fa
195103	16.94581281	leaf	Clostridium perfringens ATCC 13124	0526A0217_Clostridium_perfringens_28_13.fa
		subspecies		0526A0217_Clostridium_perfringens_28_13.fa
1502	82.85714286	species	Clostridium perfringens	0526A0217_Clostridium_perfringens_28_13.fa
		genus		0526A0217_Clostridium_perfringens_28_13.fa
		family		0526A0217_Clostridium_perfringens_28_13.fa
1170318	90.28992177	leaf	Propionibacterium avidum 44067	0525A0216_Propionibacterium_63_91.fa
66712	0.414173953	subspecies	Propionibacterium freudenreichii subsp. freudenreichii	0525A0216_Propionibacterium_63_91.fa
1747	3.221352968	species	Propionibacterium acnes	0525A0216_Propionibacterium_63_91.fa
		genus		0525A0216_Propionibacterium_63_91.fa
		family		0525A0216_Propionibacterium_63_91.fa
1206105	52.83286119	leaf	Enterococcus faecalis D32	0525A0216_Enterococcus_faecalis_37_334.fa
		subspecies		0525A0216_Enterococcus_faecalis_37_334.fa
1351	22.66288952	species	Enterococcus faecalis	0525A0216_Enterococcus_faecalis_37_334.fa
		genus		0525A0216_Enterococcus_faecalis_37_334.fa
128827	0.283286119	family	Erysipelotrichaceae	0525A0216_Enterococcus_faecalis_37_334.fa
195103	17.02055949	leaf	Clostridium perfringens ATCC 13124	0525A0216_Clostridium_perfringens_28_27.fa
		subspecies		0525A0216_Clostridium_perfringens_28_27.fa
1502	83.88945062	species	Clostridium perfringens	0525A0216_Clostridium_perfringens_28_27.fa
		genus		0525A0216_Clostridium_perfringens_28_27.fa
		family		0525A0216_Clostridium_perfringens_28_27.fa
1170318	90.4805915	leaf	Propionibacterium avidum 44067	0524A0215_Propionibacterium_63_126.fa
66712	0.323475046	subspecies	Propionibacterium freudenreichii subsp. freudenreichii	0524A0215_Propionibacterium_63_126.fa
1747	3.234750462	species	Propionibacterium acnes	0524A0215_Propionibacterium_63_126.fa
		genus		0524A0215_Propionibacterium_63_126.fa
		family		0524A0215_Propionibacterium_63_126.fa
1206105	51.3121547	leaf	Enterococcus faecalis D32	0524A0215_Enterococcus_faecalis_37_280.fa
		subspecies		0524A0215_Enterococcus_faecalis_37_280.fa
1351	22.47928177	species	Enterococcus faecalis	0524A0215_Enterococcus_faecalis_37_280.fa
1301	0.10359116	genus	Streptococcus	0524A0215_Enterococcus_faecalis_37_280.fa
128827	0.241712707	family	Erysipelotrichaceae	0524A0215_Enterococcus_faecalis_37_280.fa
195103	17.64507422	leaf	Clostridium perfringens ATCC 13124	0524A0215_Clostridium_perfringens_28_84.fa
		subspecies		0524A0215_Clostridium_perfringens_28_84.fa
1502	83.90688259	species	Clostridium perfringens	0524A0215_Clostridium_perfringens_28_84.fa
		genus		0524A0215_Clostridium_perfringens_28_84.fa
		family		0524A0215_Clostridium_perfringens_28_84.fa
1206105	52	leaf	Enterococcus faecalis D32	0523A0214_Enterococcus_faecalis_37_732.fa
		subspecies		0523A0214_Enterococcus_faecalis_37_732.fa
1351	22.7826087	species	Enterococcus faecalis	0523A0214_Enterococcus_faecalis_37_732.fa
		genus		0523A0214_Enterococcus_faecalis_37_732.fa
128827	0.313043478	family	Erysipelotrichaceae	0523A0214_Enterococcus_faecalis_37_732.fa
195103	17.30769231	leaf	Clostridium perfringens ATCC 13124	0523A0214_Clostridium_perfringens_28_241.fa
		subspecies		0523A0214_Clostridium_perfringens_28_241.fa
1502	83.90688259	species	Clostridium perfringens	0523A0214_Clostridium_perfringens_28_241.fa
		genus		0523A0214_Clostridium_perfringens_28_241.fa
		family		0523A0214_Clostridium_perfringens_28_241.fa
548476	11.44937128	leaf	Corynebacterium aurimucosum ATCC 700975	0522W_Corynebacterium_59_9.fna
264445	0.132362674	subspecies	Streptomyces hygroscopicus subsp. limoneus	0522W_Corynebacterium_59_9.fna
146827	11.91264064	species	Corynebacterium simulans	0522W_Corynebacterium_59_9.fna
32008	0.132362674	genus	Burkholderia	0522W_Corynebacterium_59_9.fna
		family		0522W_Corynebacterium_59_9.fna
1170318	90.41032734	leaf	Propionibacterium avidum 44067	0522A0213_Propionibacterium_63_23.fa
66712	0.368833564	subspecies	Propionibacterium freudenreichii subsp. freudenreichii	0522A0213_Propionibacterium_63_23.fa
1747	3.227293684	species	Propionibacterium acnes	0522A0213_Propionibacterium_63_23.fa
		genus		0522A0213_Propionibacterium_63_23.fa
		family		0522A0213_Propionibacterium_63_23.fa
1206105	52.14185393	leaf	Enterococcus faecalis D32	0522A0213_Enterococcus_faecalis_37_181.fa
		subspecies		0522A0213_Enterococcus_faecalis_37_181.fa
1351	22.71769663	species	Enterococcus faecalis	0522A0213_Enterococcus_faecalis_37_181.fa
		genus		0522A0213_Enterococcus_faecalis_37_181.fa
128827	0.280898876	family	Erysipelotrichaceae	0522A0213_Enterococcus_faecalis_37_181.fa
195103	17.17872481	leaf	Clostridium perfringens ATCC 13124	0522A0213_Clostridium_perfringens_28_249.fa
		subspecies		0522A0213_Clostridium_perfringens_28_249.fa
1502	82.35877106	species	Clostridium perfringens	0522A0213_Clostridium_perfringens_28_249.fa
		genus		0522A0213_Clostridium_perfringens_28_249.fa
		family		0522A0213_Clostridium_perfringens_28_249.fa
1170318	90.67285383	leaf	Propionibacterium avidum 44067	0521A0212_Propionibacterium_63_25.fa
66712	0.371229698	subspecies	Propionibacterium freudenreichii subsp. freudenreichii	0521A0212_Propionibacterium_63_25.fa
1747	3.294663573	species	Propionibacterium acnes	0521A0212_Propionibacterium_63_25.fa
		genus		0521A0212_Propionibacterium_63_25.fa
		family		0521A0212_Propionibacterium_63_25.fa
1206105	52.01542236	leaf	Enterococcus faecalis D32	0521A0212_Enterococcus_faecalis_37_88.fa
		subspecies		0521A0212_Enterococcus_faecalis_37_88.fa
1351	22.7830354	species	Enterococcus faecalis	0521A0212_Enterococcus_faecalis_37_88.fa
1301	0.140203295	genus	Streptococcus	0521A0212_Enterococcus_faecalis_37_88.fa
128827	0.315457413	family	Erysipelotrichaceae	0521A0212_Enterococcus_faecalis_37_88.fa
195103	17.12466488	leaf	Clostridium perfringens ATCC 13124	0521A0212_Clostridium_perfringens_28_11.fa
		subspecies		0521A0212_Clostridium_perfringens_28_11.fa
1502	83.88069705	species	Clostridium perfringens	0521A0212_Clostridium_perfringens_28_11.fa
		genus		0521A0212_Clostridium_perfringens_28_11.fa
		family		0521A0212_Clostridium_perfringens_28_11.fa
1170318	86.82342502	leaf	Propionibacterium avidum 44067	0520A0211_Propionibacterium_63_13.fa
66712	0.399290151	subspecies	Propionibacterium freudenreichii subsp. freudenreichii	0520A0211_Propionibacterium_63_13.fa
1747	3.105590062	species	Propionibacterium acnes	0520A0211_Propionibacterium_63_13.fa
		genus		0520A0211_Propionibacterium_63_13.fa
		family		0520A0211_Propionibacterium_63_13.fa
1206105	51.00854701	leaf	Enterococcus faecalis D32	0520A0211_Enterococcus_faecalis_37_195.fa
		subspecies		0520A0211_Enterococcus_faecalis_37_195.fa
1351	22.42735043	species	Enterococcus faecalis	0520A0211_Enterococcus_faecalis_37_195.fa
1301	0.136752137	genus	Streptococcus	0520A0211_Enterococcus_faecalis_37_195.fa
128827	0.273504274	family	Erysipelotrichaceae	0520A0211_Enterococcus_faecalis_37_195.fa
195103	17.86484543	leaf	Clostridium perfringens ATCC 13124	0520A0211_Clostridium_perfringens_28_5.fa
		subspecies		0520A0211_Clostridium_perfringens_28_5.fa
1502	84.39971244	species	Clostridium perfringens	0520A0211_Clostridium_perfringens_28_5.fa
		genus		0520A0211_Clostridium_perfringens_28_5.fa
		family		0520A0211_Clostridium_perfringens_28_5.fa
1170318	90.45412419	leaf	Propionibacterium avidum 44067	0519A0210_Propionibacterium_63_25.fa
66712	0.417052827	subspecies	Propionibacterium freudenreichii subsp. freudenreichii	0519A0210_Propionibacterium_63_25.fa
1747	3.243744208	species	Propionibacterium acnes	0519A0210_Propionibacterium_63_25.fa
		genus		0519A0210_Propionibacterium_63_25.fa
		family		0519A0210_Propionibacterium_63_25.fa
655817	3.445268208	leaf	Escherichia coli ABU 83972	0519A0210_Escherichia_coli_51_343.fa
		subspecies		0519A0210_Escherichia_coli_51_343.fa
562	90.53641518	species	Escherichia coli	0519A0210_Escherichia_coli_51_343.fa
620	0.501526385	genus	Shigella	0519A0210_Escherichia_coli_51_343.fa
		family		0519A0210_Escherichia_coli_51_343.fa
1206105	50.45996593	leaf	Enterococcus faecalis D32	0519A0210_Enterococcus_faecalis_37_393.fa
		subspecies		0519A0210_Enterococcus_faecalis_37_393.fa
1351	22.35093697	species	Enterococcus faecalis	0519A0210_Enterococcus_faecalis_37_393.fa
1301	0.136286201	genus	Streptococcus	0519A0210_Enterococcus_faecalis_37_393.fa
128827	0.238500852	family	Erysipelotrichaceae	0519A0210_Enterococcus_faecalis_37_393.fa
195103	17.86427146	leaf	Clostridium perfringens ATCC 13124	0519A0210_Clostridium_perfringens_28_5.fa
		subspecies		0519A0210_Clostridium_perfringens_28_5.fa
1502	85.49567532	species	Clostridium perfringens	0519A0210_Clostridium_perfringens_28_5.fa
		genus		0519A0210_Clostridium_perfringens_28_5.fa
		family		0519A0210_Clostridium_perfringens_28_5.fa
1170318	90.54242003	leaf	Propionibacterium avidum 44067	0518A0209_Propionibacterium_spp_63_19.fa
66712	0.370885489	subspecies	Propionibacterium freudenreichii subsp. freudenreichii	0518A0209_Propionibacterium_spp_63_19.fa
1747	3.24524803	species	Propionibacterium acnes	0518A0209_Propionibacterium_spp_63_19.fa
		genus		0518A0209_Propionibacterium_spp_63_19.fa
		family		0518A0209_Propionibacterium_spp_63_19.fa
1206105	51.31073051	leaf	Enterococcus faecalis D32	0518A0209_Enterococcus_faecalis_37_223.fa
		subspecies		0518A0209_Enterococcus_faecalis_37_223.fa
1351	22.64942328	species	Enterococcus faecalis	0518A0209_Enterococcus_faecalis_37_223.fa
		genus		0518A0209_Enterococcus_faecalis_37_223.fa
128827	0.314575323	family	Erysipelotrichaceae	0518A0209_Enterococcus_faecalis_37_223.fa
195103	17.24253606	leaf	Clostridium perfringens ATCC 13124	0518A0209_Clostridium_perfringens_28_13.fa
		subspecies		0518A0209_Clostridium_perfringens_28_13.fa
1502	82.45555183	species	Clostridium perfringens	0518A0209_Clostridium_perfringens_28_13.fa
		genus		0518A0209_Clostridium_perfringens_28_13.fa
		family		0518A0209_Clostridium_perfringens_28_13.fa
1206105	51.49070502	leaf	Enterococcus faecalis D32	0517A0208_Enterococcus_faecalis_37_253.fa
		subspecies		0517A0208_Enterococcus_faecalis_37_253.fa
1351	22.65871624	species	Enterococcus faecalis	0517A0208_Enterococcus_faecalis_37_253.fa
		genus		0517A0208_Enterococcus_faecalis_37_253.fa
128827	0.315678709	family	Erysipelotrichaceae	0517A0208_Enterococcus_faecalis_37_253.fa
1170318	90.97646033	leaf	Propionibacterium avidum 44067	0516A0207_Propionibacterium_63_27.fa
66712	0.348735833	subspecies	Propionibacterium freudenreichii subsp. freudenreichii	0516A0207_Propionibacterium_63_27.fa
1747	3.051438535	species	Propionibacterium acnes	0516A0207_Propionibacterium_63_27.fa
		genus		0516A0207_Propionibacterium_63_27.fa
		family		0516A0207_Propionibacterium_63_27.fa
655817	3.420479303	leaf	Escherichia coli ABU 83972	0516A0207_Escherichia_coli_50_377.fa
		subspecies		0516A0207_Escherichia_coli_50_377.fa
562	90.54466231	species	Escherichia coli	0516A0207_Escherichia_coli_50_377.fa
620	0.501089325	genus	Shigella	0516A0207_Escherichia_coli_50_377.fa
		family		0516A0207_Escherichia_coli_50_377.fa
1206105	51.5521451	leaf	Enterococcus faecalis D32	0516A0207_Enterococcus_faecalis_37_84.fa
		subspecies		0516A0207_Enterococcus_faecalis_37_84.fa
1351	22.74154168	species	Enterococcus faecalis	0516A0207_Enterococcus_faecalis_37_84.fa
		genus		0516A0207_Enterococcus_faecalis_37_84.fa
128827	0.279037321	family	Erysipelotrichaceae	0516A0207_Enterococcus_faecalis_37_84.fa
1206105	51.4747191	leaf	Enterococcus faecalis D32	0515A0206_Enterococcus_faecalis_37_20.fa
		subspecies		0515A0206_Enterococcus_faecalis_37_20.fa
1351	22.64747191	species	Enterococcus faecalis	0515A0206_Enterococcus_faecalis_37_20.fa
		genus		0515A0206_Enterococcus_faecalis_37_20.fa
128827	0.280898876	family	Erysipelotrichaceae	0515A0206_Enterococcus_faecalis_37_20.fa
279808	12.99239806	leaf	Staphylococcus haemolyticus JCSC1435	0514Y_Staphylococcus_sp__M0480_31_3.fna
72758	6.427090532	subspecies	Staphylococcus capitis subsp. capitis	0514Y_Staphylococcus_sp__M0480_31_3.fna
1283	14.92743607	species	Staphylococcus haemolyticus	0514Y_Staphylococcus_sp__M0480_31_3.fna
		genus		0514Y_Staphylococcus_sp__M0480_31_3.fna
		family		0514Y_Staphylococcus_sp__M0480_31_3.fna
208963	68.95839949	leaf	Pseudomonas aeruginosa UCBPP-PA14	0514A0205_Pseudomonas_aeruginosa_65_48.fa
		subspecies		0514A0205_Pseudomonas_aeruginosa_65_48.fa
287	95.06192442	species	Pseudomonas aeruginosa	0514A0205_Pseudomonas_aeruginosa_65_48.fa
286	0.031756113	genus	Pseudomonas	0514A0205_Pseudomonas_aeruginosa_65_48.fa
119060	0.031756113	family	Burkholderiaceae	0514A0205_Pseudomonas_aeruginosa_65_48.fa
655817	3.692441355	leaf	Escherichia coli ABU 83972	0514A0205_Escherichia_coli_51_630_partial.fa
		subspecies		0514A0205_Escherichia_coli_51_630_partial.fa
562	90.57341442	species	Escherichia coli	0514A0205_Escherichia_coli_51_630_partial.fa
620	0.608166811	genus	Shigella	0514A0205_Escherichia_coli_51_630_partial.fa
		family		0514A0205_Escherichia_coli_51_630_partial.fa
1206105	51.12495673	leaf	Enterococcus faecalis D32	0514A0205_Enterococcus_faecalis_38_23.fa
		subspecies		0514A0205_Enterococcus_faecalis_38_23.fa
1351	22.56836276	species	Enterococcus faecalis	0514A0205_Enterococcus_faecalis_38_23.fa
1301	0.10384216	genus	Streptococcus	0514A0205_Enterococcus_faecalis_38_23.fa
128827	0.276912426	family	Erysipelotrichaceae	0514A0205_Enterococcus_faecalis_38_23.fa
208963	67.29462631	leaf	Pseudomonas aeruginosa UCBPP-PA14	0511A0202_Pseudomonas_aeruginosa_65_16.fa
72407	0.169857937	subspecies	Klebsiella pneumoniae subsp. pneumoniae	0511A0202_Pseudomonas_aeruginosa_65_16.fa
287	92.68066708	species	Pseudomonas aeruginosa	0511A0202_Pseudomonas_aeruginosa_65_16.fa
570	0.138974676	genus	Klebsiella	0511A0202_Pseudomonas_aeruginosa_65_16.fa
543	0.077208153	family	Enterobacteriaceae	0511A0202_Pseudomonas_aeruginosa_65_16.fa
1206105	51.90140845	leaf	Enterococcus faecalis D32	0511A0202_Enterococcus_faecalis_37_56.fa
		subspecies		0511A0202_Enterococcus_faecalis_37_56.fa
1351	22.78169014	species	Enterococcus faecalis	0511A0202_Enterococcus_faecalis_37_56.fa
		genus		0511A0202_Enterococcus_faecalis_37_56.fa
128827	0.316901408	family	Erysipelotrichaceae	0511A0202_Enterococcus_faecalis_37_56.fa
1328324	5.882352941	leaf	Klebsiella pneumoniae subsp. pneumoniae KPNIH27	0507A0129_Klebsiella_pneumoniae_55_72_partial.fa
72407	18.68627451	subspecies	Klebsiella pneumoniae subsp. pneumoniae	0507A0129_Klebsiella_pneumoniae_55_72_partial.fa
573	67.52941176	species	Klebsiella pneumoniae	0507A0129_Klebsiella_pneumoniae_55_72_partial.fa
570	0.254901961	genus	Klebsiella	0507A0129_Klebsiella_pneumoniae_55_72_partial.fa
543	0.274509804	family	Enterobacteriaceae	0507A0129_Klebsiella_pneumoniae_55_72_partial.fa
208435	2.841475573	leaf	Streptococcus agalactiae 2603V/R	0506A0128_Streptococcus_agalactiae_35_940.fa
		subspecies		0506A0128_Streptococcus_agalactiae_35_940.fa
1311	97.40777667	species	Streptococcus agalactiae	0506A0128_Streptococcus_agalactiae_35_940.fa
1301	0.149551346	genus	Streptococcus	0506A0128_Streptococcus_agalactiae_35_940.fa
128827	0.448654038	family	Erysipelotrichaceae	0506A0128_Streptococcus_agalactiae_35_940.fa
38504	41.85248714	leaf	Ureaplasma parvum serovar 3	0505A0127_Ureaplasma_parvum_25_44.fa
		subspecies		0505A0127_Ureaplasma_parvum_25_44.fa
		species		0505A0127_Ureaplasma_parvum_25_44.fa
		genus		0505A0127_Ureaplasma_parvum_25_44.fa
		family		0505A0127_Ureaplasma_parvum_25_44.fa
208435	2.90726817	leaf	Streptococcus agalactiae 2603V/R	0505A0127_Streptococcus_agalactiae_35_1.2k.fa
		subspecies		0505A0127_Streptococcus_agalactiae_35_1.2k.fa
1311	97.94486216	species	Streptococcus agalactiae	0505A0127_Streptococcus_agalactiae_35_1.2k.fa
		genus		0505A0127_Streptococcus_agalactiae_35_1.2k.fa
		family		0505A0127_Streptococcus_agalactiae_35_1.2k.fa
1206105	53.05397727	leaf	Enterococcus faecalis D32	0505A0127_Enterococcus_faecalis_38_40.fa
		subspecies		0505A0127_Enterococcus_faecalis_38_40.fa
1351	22.76278409	species	Enterococcus faecalis	0505A0127_Enterococcus_faecalis_38_40.fa
		genus		0505A0127_Enterococcus_faecalis_38_40.fa
		family		0505A0127_Enterococcus_faecalis_38_40.fa
1333852	37.75238095	leaf	Klebsiella oxytoca KONIH1	0427A0130_Klebsiella_oxytoca_56_74.fa
72407	0.552380952	subspecies	Klebsiella pneumoniae subsp. pneumoniae	0427A0130_Klebsiella_oxytoca_56_74.fa
1134687	76.62857143	species	Klebsiella michiganensis	0427A0130_Klebsiella_oxytoca_56_74.fa
570	0.038095238	genus	Klebsiella	0427A0130_Klebsiella_oxytoca_56_74.fa
		family		0427A0130_Klebsiella_oxytoca_56_74.fa
195103	29.9220518	leaf	Clostridium perfringens ATCC 13124	0427A0130_Clostridium_perfringens_28_10.fa
		subspecies		0427A0130_Clostridium_perfringens_28_10.fa
1502	70.73170732	species	Clostridium perfringens	0427A0130_Clostridium_perfringens_28_10.fa
		genus		0427A0130_Clostridium_perfringens_28_10.fa
		family		0427A0130_Clostridium_perfringens_28_10.fa
1076934	62.88713911	leaf	Streptococcus lutetiensis 033	0426A0129_Streptococcus_sp_37_9.fa
		subspecies		0426A0129_Streptococcus_sp_37_9.fa
102684	57.69028871	species	Streptococcus infantarius	0426A0129_Streptococcus_sp_37_9.fa
		genus		0426A0129_Streptococcus_sp_37_9.fa
		family		0426A0129_Streptococcus_sp_37_9.fa
1415775	8.566433566	leaf	Clostridium baratii str. Sullivan	0426A0129_Clostridium_sp_30_658.fa
76857	0.524475524	subspecies	Fusobacterium nucleatum subsp. polymorphum	0426A0129_Clostridium_sp_30_658.fa
1491	6.993006993	species	Clostridium botulinum	0426A0129_Clostridium_sp_30_658.fa
		genus		0426A0129_Clostridium_sp_30_658.fa
		family		0426A0129_Clostridium_sp_30_658.fa
272563	74.44743935	leaf	Peptoclostridium difficile 630	0425A0128_Peptoclostridium_difficile_29_28.fa
		subspecies		0425A0128_Peptoclostridium_difficile_29_28.fa
1496	97.14285714	species	Clostridioides difficile	0425A0128_Peptoclostridium_difficile_29_28.fa
		genus		0425A0128_Peptoclostridium_difficile_29_28.fa
		family		0425A0128_Peptoclostridium_difficile_29_28.fa
479437	97.58179232	leaf	Eggerthella lenta DSM 2243	0423A0126_Eggerthella_sp_65_6.fa
		subspecies		0423A0126_Eggerthella_sp_65_6.fa
502558	0.177809388	species	Eggerthella sp. YY7918	0423A0126_Eggerthella_sp_65_6.fa
		genus		0423A0126_Eggerthella_sp_65_6.fa
		family		0423A0126_Eggerthella_sp_65_6.fa
696406	6.196783349	leaf	Escherichia coli UMNK88	0420A0123_Escherichia_coli_51_124.fa
72407	0.04730369	subspecies	Klebsiella pneumoniae subsp. pneumoniae	0420A0123_Escherichia_coli_51_124.fa
562	65.30274361	species	Escherichia coli	0420A0123_Escherichia_coli_51_124.fa
620	0.922421949	genus	Shigella	0420A0123_Escherichia_coli_51_124.fa
543	0.070955535	family	Enterobacteriaceae	0420A0123_Escherichia_coli_51_124.fa
195103	21.90440346	leaf	Clostridium perfringens ATCC 13124	0420A0123_Clostridium_perfringens_28_38.fa
		subspecies		0420A0123_Clostridium_perfringens_28_38.fa
1502	75.2352277	species	Clostridium perfringens	0420A0123_Clostridium_perfringens_28_38.fa
		genus		0420A0123_Clostridium_perfringens_28_38.fa
		family		0420A0123_Clostridium_perfringens_28_38.fa
479436	78.52760736	leaf	Veillonella parvula DSM 2008	0419A0122_Veillonella_sp_39_98.fa
		subspecies		0419A0122_Veillonella_sp_39_98.fa
1428	0.408997955	species	Bacillus thuringiensis	0419A0122_Veillonella_sp_39_98.fa
		genus		0419A0122_Veillonella_sp_39_98.fa
		family		0419A0122_Veillonella_sp_39_98.fa
479436	98.05996473	leaf	Veillonella parvula DSM 2008	0417A0120_Veillonella_sp_39_44.fa
		subspecies		0417A0120_Veillonella_sp_39_44.fa
		species		0417A0120_Veillonella_sp_39_44.fa
		genus		0417A0120_Veillonella_sp_39_44.fa
		family		0417A0120_Veillonella_sp_39_44.fa
208963	69.74889718	leaf	Pseudomonas aeruginosa UCBPP-PA14	0417A0120_Pseudomonas_aeruginosa_66_64.fa
		subspecies		0417A0120_Pseudomonas_aeruginosa_66_64.fa
287	94.91007805	species	Pseudomonas aeruginosa	0417A0120_Pseudomonas_aeruginosa_66_64.fa
286	0.05089922	genus	Pseudomonas	0417A0120_Pseudomonas_aeruginosa_66_64.fa
119060	0.033932813	family	Burkholderiaceae	0417A0120_Pseudomonas_aeruginosa_66_64.fa
195103	18.52534562	leaf	Clostridium perfringens ATCC 13124	0417A0120_Clostridium_sp_30_158.fa
76859	0.184331797	subspecies	Fusobacterium nucleatum subsp. animalis	0417A0120_Clostridium_sp_30_158.fa
1502	53.2718894	species	Clostridium perfringens	0417A0120_Clostridium_sp_30_158.fa
		genus		0417A0120_Clostridium_sp_30_158.fa
		family		0417A0120_Clostridium_sp_30_158.fa
699035	5.706521739	leaf	Peptoclostridium difficile M120	0417A0120_Clostridium_sordellii_28_17.fa
76859	0.27173913	subspecies	Fusobacterium nucleatum subsp. animalis	0417A0120_Clostridium_sordellii_28_17.fa
1496	18.93115942	species	Clostridioides difficile	0417A0120_Clostridium_sordellii_28_17.fa
1485	0.18115942	genus	Clostridium	0417A0120_Clostridium_sordellii_28_17.fa
		family		0417A0120_Clostridium_sordellii_28_17.fa
226185	16.84892669	leaf	Enterococcus faecalis V583	0415A0118_Enterococcus_faecalis_38_29.fa
		subspecies		0415A0118_Enterococcus_faecalis_38_29.fa
1351	41.43377886	species	Enterococcus faecalis	0415A0118_Enterococcus_faecalis_38_29.fa
		genus		0415A0118_Enterococcus_faecalis_38_29.fa
		family		0415A0118_Enterococcus_faecalis_38_29.fa
1333852	1.210879285	leaf	Klebsiella oxytoca KONIH1	0414A0117_Klebsiella_megabin_56_92.fa
72407	0.260804769	subspecies	Klebsiella pneumoniae subsp. pneumoniae	0414A0117_Klebsiella_megabin_56_92.fa
571	94.67213115	species	Klebsiella oxytoca	0414A0117_Klebsiella_megabin_56_92.fa
570	0.037257824	genus	Klebsiella	0414A0117_Klebsiella_megabin_56_92.fa
543	0.055886736	family	Enterobacteriaceae	0414A0117_Klebsiella_megabin_56_92.fa
176279	28.16840278	leaf	Staphylococcus epidermidis RP62A	0412A0115_Staphylococcus_epidermidis__117.fa
46170	0.217013889	subspecies	Staphylococcus aureus subsp. aureus	0412A0115_Staphylococcus_epidermidis__117.fa
1282	74.30555556	species	Staphylococcus epidermidis	0412A0115_Staphylococcus_epidermidis__117.fa
1279	0.086805556	genus	Staphylococcus	0412A0115_Staphylococcus_epidermidis__117.fa
		family		0412A0115_Staphylococcus_epidermidis__117.fa
1170318	92.87925697	leaf	Propionibacterium avidum 44067	0412A0115_Propionibacterium_spp__6.fa
66712	0.398053958	subspecies	Propionibacterium freudenreichii subsp. freudenreichii	0412A0115_Propionibacterium_spp__6.fa
1747	2.432551968	species	Propionibacterium acnes	0412A0115_Propionibacterium_spp__6.fa
		genus		0412A0115_Propionibacterium_spp__6.fa
		family		0412A0115_Propionibacterium_spp__6.fa
1415775	5.998983223	leaf	Clostridium baratii str. Sullivan	0412A0115_Clostridium_spp__6.fa
76857	0.305033045	subspecies	Fusobacterium nucleatum subsp. polymorphum	0412A0115_Clostridium_spp__6.fa
1502	8.540925267	species	Clostridium perfringens	0412A0115_Clostridium_spp__6.fa
1386	0.101677682	genus	Bacillus	0412A0115_Clostridium_spp__6.fa
		family		0412A0115_Clostridium_spp__6.fa
862965	81.26608338	leaf	Haemophilus parainfluenzae T3T1	0410A0113_Haemophilus_spp__10.fa
		subspecies		0410A0113_Haemophilus_spp__10.fa
727	2.470406588	species	Haemophilus influenzae	0410A0113_Haemophilus_spp__10.fa
		genus		0410A0113_Haemophilus_spp__10.fa
543	0.102933608	family	Enterobacteriaceae	0410A0113_Haemophilus_spp__10.fa
347253	60.19855596	leaf	Streptococcus salivarius JIM8777	0407A0110_Streptococcus_spp__8.fa
		subspecies		0407A0110_Streptococcus_spp__8.fa
1304	36.50722022	species	Streptococcus salivarius	0407A0110_Streptococcus_spp__8.fa
		genus		0407A0110_Streptococcus_spp__8.fa
		family		0407A0110_Streptococcus_spp__8.fa
195103	31.59619797	leaf	Clostridium perfringens ATCC 13124	0407A0110_Clostridium_perfringens__351.fa
		subspecies		0407A0110_Clostridium_perfringens__351.fa
1502	65.5195018	species	Clostridium perfringens	0407A0110_Clostridium_perfringens__351.fa
		genus		0407A0110_Clostridium_perfringens__351.fa
		family		0407A0110_Clostridium_perfringens__351.fa
347253	25.85590189	leaf	Streptococcus salivarius JIM8777	0406A0109_Streptococcus_spp__66.fa
1360	0.102197241	subspecies	Lactococcus lactis subsp. lactis	0406A0109_Streptococcus_spp__66.fa
1304	53.24476239	species	Streptococcus salivarius	0406A0109_Streptococcus_spp__66.fa
		genus		0406A0109_Streptococcus_spp__66.fa
		family		0406A0109_Streptococcus_spp__66.fa
226185	16.33118116	leaf	Enterococcus faecalis V583	0321A1219_Enterococcus_faecalis__9.fa
		subspecies		0321A1219_Enterococcus_faecalis__9.fa
1351	42.34713255	species	Enterococcus faecalis	0321A1219_Enterococcus_faecalis__9.fa
		genus		0321A1219_Enterococcus_faecalis__9.fa
		family		0321A1219_Enterococcus_faecalis__9.fa
176280	29.53296703	leaf	Staphylococcus epidermidis ATCC 12228	0320A1218_Staphylococcus_epidermidis__37.fa
46170	0.137362637	subspecies	Staphylococcus aureus subsp. aureus	0320A1218_Staphylococcus_epidermidis__37.fa
1282	71.33699634	species	Staphylococcus epidermidis	0320A1218_Staphylococcus_epidermidis__37.fa
1279	0.091575092	genus	Staphylococcus	0320A1218_Staphylococcus_epidermidis__37.fa
		family		0320A1218_Staphylococcus_epidermidis__37.fa
479436	71.34020619	leaf	Veillonella parvula DSM 2008	0317A1215_Veillonella_spp__673.fa
76859	0.206185567	subspecies	Fusobacterium nucleatum subsp. animalis	0317A1215_Veillonella_spp__673.fa
1280	0.412371134	species	Staphylococcus aureus	0317A1215_Veillonella_spp__673.fa
1301	0.309278351	genus	Streptococcus	0317A1215_Veillonella_spp__673.fa
128827	0.927835052	family	Erysipelotrichaceae	0317A1215_Veillonella_spp__673.fa
862965	86.45127671	leaf	Haemophilus parainfluenzae T3T1	0315A1213_Haemophilus_spp__23.fa
		subspecies		0315A1213_Haemophilus_spp__23.fa
732	1.875977071	species	Aggregatibacter aphrophilus	0315A1213_Haemophilus_spp__23.fa
		genus		0315A1213_Haemophilus_spp__23.fa
		family		0315A1213_Haemophilus_spp__23.fa
1194526	96.44539615	leaf	Staphylococcus warneri SG1	0308A1206_Staphylococcus_warneri__297_partial.fa
46170	0.085653105	subspecies	Staphylococcus aureus subsp. aureus	0308A1206_Staphylococcus_warneri__297_partial.fa
1280	0.34261242	species	Staphylococcus aureus	0308A1206_Staphylococcus_warneri__297_partial.fa
		genus		0308A1206_Staphylococcus_warneri__297_partial.fa
		family		0308A1206_Staphylococcus_warneri__297_partial.fa
1343064	0.32599837	leaf	Staphylococcus aureus subsp. aureus ST772-MRSA-V	0308A1206_Staphylococcus_aureus__843.fa
46170	1.263243684	subspecies	Staphylococcus aureus subsp. aureus	0308A1206_Staphylococcus_aureus__843.fa
1280	98.65525672	species	Staphylococcus aureus	0308A1206_Staphylococcus_aureus__843.fa
1279	0.162999185	genus	Staphylococcus	0308A1206_Staphylococcus_aureus__843.fa
		family		0308A1206_Staphylococcus_aureus__843.fa
1309806	15.5669145	leaf	Streptococcus agalactiae 09mas018883	0307A1205_Streptococcus_agalactiae__156.fa
		subspecies		0307A1205_Streptococcus_agalactiae__156.fa
1311	97.25836431	species	Streptococcus agalactiae	0307A1205_Streptococcus_agalactiae__156.fa
		genus		0307A1205_Streptococcus_agalactiae__156.fa
128827	0.418215613	family	Erysipelotrichaceae	0307A1205_Streptococcus_agalactiae__156.fa
195103	33.40388007	leaf	Clostridium perfringens ATCC 13124	0307A1205_Clostridium_perfringens__342.fa
		subspecies		0307A1205_Clostridium_perfringens__342.fa
1502	87.58377425	species	Clostridium perfringens	0307A1205_Clostridium_perfringens__342.fa
		genus		0307A1205_Clostridium_perfringens__342.fa
		family		0307A1205_Clostridium_perfringens__342.fa
272563	74.44794953	leaf	Peptoclostridium difficile 630	0307A1205_Clostridium_difficile__504.fa
		subspecies		0307A1205_Clostridium_difficile__504.fa
1496	97.13459516	species	Clostridioides difficile	0307A1205_Clostridium_difficile__504.fa
		genus		0307A1205_Clostridium_difficile__504.fa
		family		0307A1205_Clostridium_difficile__504.fa
365659	17.54107048	leaf	Streptococcus mitis B6	0305A1203_Streptococcus_mitis__17_partial.fa
		subspecies		0305A1203_Streptococcus_mitis__17_partial.fa
28037	34.55219926	species	Streptococcus mitis	0305A1203_Streptococcus_mitis__17_partial.fa
		genus		0305A1203_Streptococcus_mitis__17_partial.fa
		family		0305A1203_Streptococcus_mitis__17_partial.fa
743972	7.083647325	leaf	Actinobacillus suis ATCC 33415	0228A1116_Haemophilus_spp__39.fa
202947	7.159005275	subspecies	Actinobacillus equuli subsp. equuli	0228A1116_Haemophilus_spp__39.fa
738	6.782215524	species	[Haemophilus] parasuis	0228A1116_Haemophilus_spp__39.fa
		genus		0228A1116_Haemophilus_spp__39.fa
		family		0228A1116_Haemophilus_spp__39.fa
931276	9.263657957	leaf	Clostridium saccharoperbutylacetonicum N1-4(HMT)	0228A1116_Clostridium_spp__17.fa
76859	0.197941409	subspecies	Fusobacterium nucleatum subsp. animalis	0228A1116_Clostridium_spp__17.fa
1492	11.99524941	species	Clostridium butyricum	0228A1116_Clostridium_spp__17.fa
		genus		0228A1116_Clostridium_spp__17.fa
128827	0.118764846	family	Erysipelotrichaceae	0228A1116_Clostridium_spp__17.fa
272563	74.24282328	leaf	Peptoclostridium difficile 630	0228A1116_Clostridium_difficile__361.fa
		subspecies		0228A1116_Clostridium_difficile__361.fa
1496	97.23465894	species	Clostridioides difficile	0228A1116_Clostridium_difficile__361.fa
		genus		0228A1116_Clostridium_difficile__361.fa
		family		0228A1116_Clostridium_difficile__361.fa
176279	29.60255825	leaf	Staphylococcus epidermidis RP62A	0227A1115_Staphylococcus_epidermidis__78.fa
46170	0.137048881	subspecies	Staphylococcus aureus subsp. aureus	0227A1115_Staphylococcus_epidermidis__78.fa
1282	71.08268616	species	Staphylococcus epidermidis	0227A1115_Staphylococcus_epidermidis__78.fa
1279	0.182731841	genus	Staphylococcus	0227A1115_Staphylococcus_epidermidis__78.fa
		family		0227A1115_Staphylococcus_epidermidis__78.fa
862965	86.04893285	leaf	Haemophilus parainfluenzae T3T1	0227A1115_Haemophilus_spp__21.fa
		subspecies		0227A1115_Haemophilus_spp__21.fa
732	1.926080167	species	Aggregatibacter aphrophilus	0227A1115_Haemophilus_spp__21.fa
		genus		0227A1115_Haemophilus_spp__21.fa
		family		0227A1115_Haemophilus_spp__21.fa
195103	31.6437874	leaf	Clostridium perfringens ATCC 13124	0227A1115_Clostridium_perfringens__436.fa
		subspecies		0227A1115_Clostridium_perfringens__436.fa
1502	66.52587117	species	Clostridium perfringens	0227A1115_Clostridium_perfringens__436.fa
		genus		0227A1115_Clostridium_perfringens__436.fa
		family		0227A1115_Clostridium_perfringens__436.fa
365659	16.60612351	leaf	Streptococcus mitis B6	0226A1114_Streptococcus_spp__23.fa
		subspecies		0226A1114_Streptococcus_spp__23.fa
28037	50.90814738	species	Streptococcus mitis	0226A1114_Streptococcus_spp__23.fa
		genus		0226A1114_Streptococcus_spp__23.fa
		family		0226A1114_Streptococcus_spp__23.fa
282459	0.524934383	leaf	Staphylococcus aureus subsp. aureus MSSA476	0224A1112_Staphylococcus_aureus__21.fa
46170	4.649418823	subspecies	Staphylococcus aureus subsp. aureus	0224A1112_Staphylococcus_aureus__21.fa
1280	92.2759655	species	Staphylococcus aureus	0224A1112_Staphylococcus_aureus__21.fa
1279	0.48743907	genus	Staphylococcus	0224A1112_Staphylococcus_aureus__21.fa
10699	0.449943757	family	Siphoviridae	0224A1112_Staphylococcus_aureus__21.fa
1211025	47.98643493	leaf	Enterobacter cloacae subsp. cloacae ENHKU01	0224A1112_Enterobacter_spp__16_partial.fa
299766	1.6532429	subspecies	Enterobacter hormaechei subsp. steigerwaltii	0224A1112_Enterobacter_spp__16_partial.fa
550	80.09749894	species	Enterobacter cloacae	0224A1112_Enterobacter_spp__16_partial.fa
547	0.445103858	genus	Enterobacter	0224A1112_Enterobacter_spp__16_partial.fa
543	0.23314964	family	Enterobacteriaceae	0224A1112_Enterobacter_spp__16_partial.fa
1328324	7.543926662	leaf	Klebsiella pneumoniae subsp. pneumoniae KPNIH27	0220A1108_Klebsiella_pneumoniae__24.fa
72407	20.60733384	subspecies	Klebsiella pneumoniae subsp. pneumoniae	0220A1108_Klebsiella_pneumoniae__24.fa
573	64.53399542	species	Klebsiella pneumoniae	0220A1108_Klebsiella_pneumoniae__24.fa
570	0.210084034	genus	Klebsiella	0220A1108_Klebsiella_pneumoniae__24.fa
543	0.248281131	family	Enterobacteriaceae	0220A1108_Klebsiella_pneumoniae__24.fa
548476	12.0271581	leaf	Corynebacterium aurimucosum ATCC 700975	0218A1106_Corynebacterium_spp__59_partial.fa
		subspecies		0218A1106_Corynebacterium_spp__59_partial.fa
146827	15.7129001	species	Corynebacterium simulans	0218A1106_Corynebacterium_spp__59_partial.fa
		genus		0218A1106_Corynebacterium_spp__59_partial.fa
		family		0218A1106_Corynebacterium_spp__59_partial.fa
699035	4.184100418	leaf	Peptoclostridium difficile M120	0212A1031_Clostridium_sordellii__48.fa
76857	0.95636581	subspecies	Fusobacterium nucleatum subsp. polymorphum	0212A1031_Clostridium_sordellii__48.fa
1496	15.12253437	species	Clostridioides difficile	0212A1031_Clostridium_sordellii__48.fa
1350	0.119545726	genus	Enterococcus	0212A1031_Clostridium_sordellii__48.fa
		family		0212A1031_Clostridium_sordellii__48.fa
479436	73.09368192	leaf	Veillonella parvula DSM 2008	0211A1030_Veillonella_spp__1437.fa
		subspecies		0211A1030_Veillonella_spp__1437.fa
1639	0.544662309	species	Listeria monocytogenes	0211A1030_Veillonella_spp__1437.fa
1386	0.217864924	genus	Bacillus	0211A1030_Veillonella_spp__1437.fa
		family		0211A1030_Veillonella_spp__1437.fa
1034809	17.68314688	leaf	Staphylococcus lugdunensis N920143	0211A1030_Staphylococcus_lugdunensis__6_partial.fa
72758	0.108264165	subspecies	Staphylococcus capitis subsp. capitis	0211A1030_Staphylococcus_lugdunensis__6_partial.fa
28035	88.812703	species	Staphylococcus lugdunensis	0211A1030_Staphylococcus_lugdunensis__6_partial.fa
		genus		0211A1030_Staphylococcus_lugdunensis__6_partial.fa
		family		0211A1030_Staphylococcus_lugdunensis__6_partial.fa
479436	97.69662921	leaf	Veillonella parvula DSM 2008	0205A1024_Veillonella_spp__43.fa
		subspecies		0205A1024_Veillonella_spp__43.fa
1311	0.112359551	species	Streptococcus agalactiae	0205A1024_Veillonella_spp__43.fa
		genus		0205A1024_Veillonella_spp__43.fa
		family		0205A1024_Veillonella_spp__43.fa
226185	22.22975263	leaf	Enterococcus faecalis V583	0124A1029_Enterococcus_faecalis_36_130.fa
		subspecies		0124A1029_Enterococcus_faecalis_36_130.fa
1351	32.87021349	species	Enterococcus faecalis	0124A1029_Enterococcus_faecalis_36_130.fa
1301	0.067773636	genus	Streptococcus	0124A1029_Enterococcus_faecalis_36_130.fa
		family		0124A1029_Enterococcus_faecalis_36_130.fa
290338	96.23312011	leaf	Citrobacter koseri ATCC BAA-895	0118A1023_Citrobacter_koseri_53_430.fa
72407	0.189528548	subspecies	Klebsiella pneumoniae subsp. pneumoniae	0118A1023_Citrobacter_koseri_53_430.fa
573	1.066098081	species	Klebsiella pneumoniae	0118A1023_Citrobacter_koseri_53_430.fa
629	0.071073205	genus	Yersinia	0118A1023_Citrobacter_koseri_53_430.fa
		family		0118A1023_Citrobacter_koseri_53_430.fa
435590	82.27581363	leaf	Bacteroides vulgatus ATCC 8482	0115A1020_Bacteroides_vulgatus_43_74.fa
		subspecies		0115A1020_Bacteroides_vulgatus_43_74.fa
818	2.64575041	species	Bacteroides thetaiotaomicron	0115A1020_Bacteroides_vulgatus_43_74.fa
		genus		0115A1020_Bacteroides_vulgatus_43_74.fa
		family		0115A1020_Bacteroides_vulgatus_43_74.fa
272563	73.93451143	leaf	Peptoclostridium difficile 630	0113A1018_Clostridium_difficile_31_16.fa
		subspecies		0113A1018_Clostridium_difficile_31_16.fa
1496	96.62162162	species	Clostridioides difficile	0113A1018_Clostridium_difficile_31_16.fa
		genus		0113A1018_Clostridium_difficile_31_16.fa
		family		0113A1018_Clostridium_difficile_31_16.fa
