# Supplementary material for: Strain-resolved analysis of hospital rooms and infants reveals overlap between the human and room microbiome
Source: Nat Commun. 2017 Nov 27;8:1814. doi: 10.1038/s41467-017-02018-w (PMC5703836; doi:10.1038/s41467-017-02018-w)
Supplement: Supplementary file 13 — Supplementary Data 10 [file 41467_2017_2018_MOESM13_ESM.txt]

#Supplementary Data 10. dRep cluster scores from the genome de-replication workflow. This table details the cluster and score of each de-replicated genome.		
cluster	genome	score
44_1	0228A1116_Clostridium_difficile__361.fa	102.438334
9_1	0115A1020_Bacteroides_vulgatus_43_74.fa	102.1142643
9_2	1111A0618_Bacteroides_spp__301.fa	102.0768617
156_0	0118A1023_Citrobacter_koseri_53_430.fa	102.5472513
72_2	0612A0306_Enterococcus_faecalis_37_60.fa	100.6458145
72_1	0415A0118_Enterococcus_faecalis_38_29.fa	100.8066506
72_3	1723A1010_Enterococcus_faecalis_38_8.fa	101.9891131
72_4	71_014_Enterococcus_faecalis_37_16.fa	100.4396884
72_5	NIHY1_09_59__Enterococcus_faecalis.contigs.fa	100.5254706
47_13	1417A0812_Veillonella_sp_39_894.fa	98.26808273
47_5	0417A0120_Veillonella_sp_39_44.fa	85.92536754
47_11	0626A0320_Veillonella_sp_39_248.fa	97.9321777
47_4	1823A1028_Veillonella_sp_39_9.fa	93.46217059
47_10	71_012_Veillonella_39_38.fa	97.94187921
47_6	60_007_Veillonella_39_42.fa	98.05635851
47_3	64_013_Veillonella_parvula_related_39_214.fa	98.22468267
47_7	66_006_Veillonella_39_54.fa	98.01646136
47_8	66_017_Veillonella_39_13.fa	102.0108633
47_1	88_015_Veillonella_39_370.fa	81.70012288
47_9	NECEvent2014_3_3_Veillonella_parvula-rel_38_390.fa	98.08516454
47_12	NECEvent2014_4_5_Veillonella_parvula-rel_38_741_partial.fa	77.84480672
47_14	NIHY1_03_48__Veillonella_parvula_rel.contigs.fa	97.89409502
47_2	NIHY1_11_24__Veillonella.contigs.fa	97.81914853
82_1	1211A0714_Staphylococcus_lugdunensis_34_7.fa	94.68908353
46_8	0211A1030_Veillonella_spp__1437.fa	98.04515564
46_7	0317A1215_Veillonella_spp__673.fa	98.06104536
46_10	0419A0122_Veillonella_sp_39_98.fa	88.84312605
46_1	0826A0425_Veillonella_spp__8.fa	97.63796449
46_3	1224A0727_Veillonella_sp_39_236.fa	102.4100547
46_2	38_004_Veillonella_39_32.fa	90.52745305
46_6	88_003_Veillonella_39_127.fa	92.25904708
46_11	NECEvent2014_4_4_Veillonella_38_569.fa	102.304065
46_4	NECEvent2014_6_6_Veillonella_atypica-rel_39_925.fa	97.83961667
46_9	NECEvent2014_7_3_Veillonella_atypica-rel_39_158.fa	102.0656649
46_5	NIHY1_23_135__Veillonella.contigs.fa	89.13654941
27_1	0212A1031_Clostridium_sordellii__48.fa	98.02139049
27_3	0417A0120_Clostridium_sordellii_28_17.fa	98.02129655
27_2	NECEvent2014_5_7_Peptoclostridium_sordelli-rel_28_6.fa	81.80545281
109_1	0908A0428_Corynebacterium_spp_59_468.fa	93.72000932
109_3	0522W_Corynebacterium_59_9.fna	83.76554728
109_2	NIHY1_14_70__Corynebacterium.contigs.fa	93.46458304
160_1	88_003_Klebsiella_pneumoniae_58_404.fa	102.5357109
160_2	NECEvent2014_4_5_Klebsiella_pneumoniae-rel_55_15.fa	102.0998227
162_1	0224A1112_Enterobacter_spp__16_partial.fa	88.3109076
162_7	0817A0416_Enterobacter_cloacae__6.fa	96.56993156
162_5	1217A0720_Enterobacter_sp_56_182.fa	102.2322969
162_10	1419A0814_Enterobacter_sp_55_241.fa	102.3732282
162_6	1628A0915_Enterobacter_sp_56_95.fa	87.40685183
162_4	66_008_Enterobacter_56_149.fa	102.3610865
162_3	70_002_Enterobacter_sp._35699-related_55_138.fa	102.2053043
162_8	NECEvent2014_2_4_Enterobacter_cloacae_55_663.fa	102.3119759
162_2	NECEvent2014_5_7_Enterobacter_cloacae_rel_MGH25_55_278_partial.fa	84.24976584
162_9	NECEvent2014_6_5_Enterobacter_cloacae_rel_55_56_partial.fa	85.76573848
83_2	0308A1206_Staphylococcus_aureus__843.fa	100.6084179
83_3	1418A0813_Staphylococcus_aureus_33_122.fa	100.3964071
83_1	NIHY1_19_49__Staphylococcus_aureus.contigs.fa	100.3751451
92_1	0226A1114_Streptococcus_spp__23.fa	102.1549641
92_2	0305A1203_Streptococcus_mitis__17_partial.fa	102.1184071
26_12	0227A1115_Clostridium_perfringens__436.fa	100.2089375
26_13	1121A0628_Clostridium_perfringens__14.fa	102.3806857
26_19	0407A0110_Clostridium_perfringens__351.fa	93.73830566
26_1	0420A0123_Clostridium_perfringens_28_38.fa	93.73797162
26_2	0427A0130_Clostridium_perfringens_28_10.fa	82.68798517
26_9	0523A0214_Clostridium_perfringens_28_241.fa	102.3766076
26_11	0620A0314_Clostridium_perfringens_28_22.fa	93.73153464
26_3	0827A0426_Clostridium_perfringens__151.fa	93.73772419
26_6	1030A0701_Clostridium_perfringens_28_13.fa	93.67889792
26_15	1224A0727_Clostridium_perfringens_28_201.fa	93.69100326
26_10	1419A0814_Clostridium_perfringens_28_50.fa	93.73146859
26_20	35_024_Clostridium_perfringens_28_29.fa	84.88199547
26_17	38_002_Clostridium_perfringens_28_54.fa	93.58629953
26_5	60_010_Clostridium_perfringens_28_9.fa	91.43189534
26_21	66_004_Clostridium_perfringens_28_55.fa	93.5438337
26_8	66_008_Clostridium_perfringens_28_174.fa	102.1263416
26_14	66_020_Clostridium_perfringens_28_8.fa	87.55906775
26_4	93_010_Clostridium_perfringens_28_86.fa	93.47976856
26_16	NECEvent2014_4_1_Clostridium_perfringens_28_318.fa	93.67392426
26_7	NECEvent2014_8_3_Clostridium_perfringens_28_18.fa	93.31650977
26_18	NIHY1_18_44__Clostridium_perfringens.contigs.fa	93.56744793
49_6	0315A1213_Haemophilus_spp__23.fa	102.4644206
49_1	NIHY1_23_126__Haemophilus_parainfluenzae.contigs.fa	102.0791662
49_4	1022A0623_Haemophilus_sp_39_48.fa	102.5020682
49_7	38_006_Haemophilus_parainfluenzae_39_14.fa	102.1581949
49_8	38_010_Haemophilus_parainfluenzae_39_630.fa	98.61259419
49_3	61_013_Haemophilus_parainfluenzae_related_39_7.fa	93.1247392
49_9	93_004_Haemophilus_parainfluenzae_39_44.fa	102.4318042
49_2	NECEvent2014_5_7_Haemophilus_parainfluenzae-rel_39_109.fa	102.1454623
49_5	NIHY1_09_195__Haemophilus_parainfluenzae.contigs.fa	102.3596946
86_1	60_002_Staphylococcus_epidermidis_32_10.fa	101.8120379
86_4	71_003_Staphylococcus_epidermidis_32_25.fa	100.5070182
86_2	71_016_Staphylococcus_epidermidis_33_7.fa	42.27542668
86_5	NIHY1_23_137__Staphylococcus_epidermidis.contigs.fa	88.19450394
86_3	S2_005_003_R3_56_S2_005_003_R3.fa	52.90316793
24_0	0228A1116_Clostridium_spp__17.fa	98.65486471
51_0	0228A1116_Haemophilus_spp__39.fa	102.0923031
97_1	1806A1011_Streptococcus_agalactiae_35_88.fa	102.4780914
87_1	0308A1206_Staphylococcus_warneri__297_partial.fa	98.01214992
95_8	0406A0109_Streptococcus_spp__66.fa	102.1021278
95_5	0407A0110_Streptococcus_spp__8.fa	97.41147493
95_3	0820A0419_Streptococcus_spp__32.fa	102.2273767
95_4	1030A0701_Streptococcus_sp_40_10.fa	98.61154998
95_6	39_002_Streptococcus_salivarius-related_39_42.fa	102.2683676
95_1	39_003_Streptococcus_40_6.fa	71.82346846
95_10	60_011_Streptococcus_vestibularis-related_41_7.fa	72.41501731
95_11	64_009_Streptococcus_vestibularis-related_40_9.fa	70.95591602
95_7	NECEvent2014_2_2_Streptococcus_salivarius-rel_39_8.fa	93.2027064
95_2	NECEvent2014_8_4_Streptococcus_HSISS3-rel_41_5.fa	27.29018482
95_9	S2_012_000_R3_abawaca.63.fasta_S2_012_000_R3.fa	78.62006316
25_1	1617A0904_Clostridium_7243FAA_28_9.fa	95.63498737
25_2	NECEvent2014_6_6_Clostridium_7_2_43FAA_28_19.fa	100.1527326
130_5	71_006_Propionibacterium_63_31.fa	102.383173
130_3	65_029_Propionibacterium_63_23.fa	102.2803478
130_1	39_001_Actinobacteria_63_42.fa	102.6207259
130_4	64_018_Propionibacterium_63_42.fa	102.3527309
130_2	69_008_Propionibacterium_63_41.fa	102.3304564
158_2	0414A0117_Klebsiella_megabin_56_92.fa	95.22936652
158_4	0427A0130_Klebsiella_oxytoca_56_74.fa	100.8891745
158_3	1421A0816_Klebsiella_oxytoca_55_20.fa	79.95945991
158_5	1008A0609_Klebsiella_oxytoca_56_986.fa	102.3709459
158_1	NIHY1_19_63__Klebsiella_oxytoca_II.contigs.fa	94.75769886
30_4	0417A0120_Clostridium_sp_30_158.fa	-22.46555564
30_2	0426A0129_Clostridium_sp_30_658.fa	100.7672628
30_1	1426A0821_Clostridium_spp__110.fa	100.5582779
30_3	NIHY1_14_71__Clostridium.contigs.fa	100.3195725
137_2	0417A0120_Pseudomonas_aeruginosa_66_64.fa	100.7641013
137_1	1419A0814_Pseudomonas_aeruginosa_67_24.fa	100.7254842
154_5	0420A0123_Escherichia_coli_51_124.fa	95.99233152
154_2	1707A0924_Escherichia_coli_51_446.fa	102.4533937
154_1	NIHY1_08_40__Escherichia_coli.contigs.fa	102.222202
154_4	NIHY1_03_57__Escherichia_coli.contigs.fa	102.2428536
154_6	1227A0730_Escherichia_coli_51_8.fa	101.910429
154_7	65_019_Escherichia_coli_51_346.fa	89.9757541
154_3	NIHY1_14_79__Escherichia_coli.contigs.fa	102.1672168
154_8	S2_005_001_R3_maxbin2.maxbin.006.fasta_S2_005_001_R3.fa	101.6335859
125_2	0423A0126_Eggerthella_sp_65_6.fa	78.21969343
125_1	31_018_Eggerthella_64_20.fa	91.9090166
125_4	35_020_Eggerthella_64_6.fa	68.75818686
125_6	70_011_Eggerthella_64_60.fa	92.21091089
125_5	NECEvent2014_4_4_Eggerthella_1_3_56FAA-rel_64_6_partial.fa	41.53232814
125_3	NIHY1_23_120__Eggerthella.contigs.fa	91.93653552
89_1	0426A0129_Streptococcus_sp_37_9.fa	101.9417171
1_0	0505A0127_Ureaplasma_parvum_25_44.fa	94.33024174
84_1	NIHY1_04_42__Staphylococcus_sp_M0480.contigs.fa	100.2777957
84_2	S2_012_000_R3_abawaca.106.fasta_S2_012_000_R3.fa	-27.12605665
165_1	S2_005_003_R1_31_S2_005_003_R1.fa	101.870877
70_1	0528Y_Rothia_mucilaginosa_59_11.fna	100.7153745
70_2	S2_012_000_R3_28_S2_012_000_R3.fa	58.62877811
168_1	0609A0303_Pantoea_sp_59_26.fa	92.8913979
168_2	39_001_Pantoea_59_18.fa	98.56202232
90_0	0612A0306_Streptococcus_sp_37_19.fa	102.2352273
59_0	0626A0320_Blautia_CAG37_48_18.fa	91.75993156
150_1	0814A0413_Aeromonas_hydrophila__145.fa	102.2447472
150_2	1225A0728_Aeromonas_sp_61_23.fa	102.4349882
150_3	1809A1014_Aeromonas_sp_62_12.fa	102.143026
150_4	S2_003_000_R3_79_S2_003_000_R3.fa	102.0609768
129_1	0815A0414_Propionibacterium_sp.KPL1844__40.fa	97.09139159
129_2	S2_012_000_R1_abawaca.30.fasta_S2_012_000_R1.fa	52.31095863
56_0	0821A0420_Clostridium_spp__9.fa	91.58511626
155_3	0823A0422_Citrobacter_freundii__316_partial.fa	88.38932831
155_2	0918A0508_Citrobacter_spp_52_371.fa	92.43309504
155_5	1628A0915_Citrobacter_freundii_52_189.fa	86.19802656
155_1	38_005_Citrobacter_freundii-related_52_281.fa	102.3872548
155_7	61_010_Citrobacter_52_211.fa	102.5930542
155_4	64_003_Citrobacter_freundii-related_52_820.fa	98.9987287
155_6	NECEvent2014_3_6_Citrobacter_KTE32-rel_52_220.fa	102.5257596
157_0	0823A0422_Citrobacter_spp__81_partial.fa	77.65074707
16_3	0824A0423_Actinomyces_spp__381.fa	102.4663155
16_1	70_011_Actinomyces_59_136.fa	102.5226184
16_2	NECEvent2014_4_3_Actinomyces_59_538.fa	102.4501972
16_4	NIHY1_03_41__Actinomyces.contigs.fa	101.8741716
23_2	1227A0730_Clostridium_sp_28_345.fa	100.6835814
23_1	39_003_Clostridium_butyricum-related_29_11.fa	100.1636522
101_0	0905A0425_Helicobacter_spp_38_14.fa	97.15197582
39_1	1018A0619_Anaerococcus_vaginalis_29_53.fa	100.8191795
39_2	1423A0818_Anaerococcus_vaginalis_29_24.fa	100.564687
39_5	38_002_Anaerococcus_vaginalis_29_15.fa	100.3627854
39_9	64_010_Anaerococcus_vaginalis_29_38.fa	100.6066159
39_3	65_003_Anaerococcus_vaginalis-related_29_127.fa	100.288621
39_7	70_011_Anaerococcus_vaginalis_29_60.fa	100.4110831
39_8	70_015_Anaerococcus_vaginalis_29_15.fa	91.55552402
39_4	88_014_Anaerococcus_vaginalis_29_41.fa	100.6698487
39_10	NECEvent2014_4_3_Anaerococcus_vaginalis_rel_29_20.fa	100.3901064
39_6	NECEvent2014_8_5_Anaerococcus_vaginalis-rel_30_8.fa	76.90540973
48_4	1018A0619_Veillonella_39_109.fa	98.13565217
48_8	31_011_Veillonella_39_88.fa	98.1262339
48_6	35_023_Veillonella_39_51.fa	98.03044696
48_9	38_012_Veillonella_39_429.fa	98.02260794
48_1	65_003_Veillonella_oral_taxon_158_39_45.fa	96.15292202
48_7	NECEvent2014_2_3_Veillonella_DORA_A_3_16_22-rel_38_199.fa	97.94496518
48_3	NECEvent2014_5_8_Veillonella_oral_taxon_158-rel_39_297.fa	102.2748081
48_5	NIHY1_04_38__Veillonella.contigs.fa	89.51649043
48_2	NIHY1_19_59__Veillonella_sp_oral_taxon_158_rel.contigs.fa	97.87403555
57_0	1023A0624_Clostridiales_sp_40_79.fa	91.81770175
233_0	1024A0625_Akkermansia_sp_57_239.fa	102.4801402
52_0	1030A0701_Clostridiales_sp_48_49.fa	91.79713206
10_0	1107A0614_Bacteroides_spp__14.fa	98.60302742
12_0	1107A0614_Parabacteroides_spp__69.fa	102.2718602
7_1	1112A0619_Bacteroides_spp.__166_partial.fa	80.39349899
7_2	1113A0620_Bacteroides_spp__480_partial.fa	101.4149612
8_0	1122A0629_Bacteroides_fragilis_44_353.fa	102.3522769
91_1	1122A0629_Streptococcus_anginosus_39_26.fa	93.61910499
91_2	NECEvent2014_3_3_Streptococcus_anginosus-rel_39_7.fa	91.50534799
124_1	35_018_Bifidobacterium_bifidum_63_424.fa	102.5734205
6_1	NIHY1_08_32__Bacteroides.contigs.fa	102.3352482
11_0	1126A0703_Bacteroides_sp_46_20.fa	84.81295937
141_0	1210A0713_Pseudomonas_sp_62_6.fa	95.36203829
94_1	1212A0715_Streptococcus_parasanguinis_42_201.fa	102.4793512
94_2	38_014_Streptococcus_parasanguinis_42_67.fa	102.0819979
94_3	39_007_Streptococcus_parasanguinis_42_66.fa	102.4729681
94_4	NECEvent2014_5_7_Streptococcus_parasanguinis-rel_42_7.fa	75.92878957
114_1	1226A0729_Acinetobacter_baumannii_39_11.fa	101.8563249
114_2	39_009_Acinetobacter_baumannii_39_15.fa	101.8144498
139_0	1407A0802_Pseudomonas_spp_63_14.fa	100.1042288
170_0	1415A0810_Enterobacteriales_spp_49_566.fa	102.4276965
223_1	1417A0812_Actinomyces_urogenitalis_69_55.fa	100.7158448
34_16	1417A0812_Finegoldia_magna_32_15.fa	100.4506183
34_8	1619A0906_Finegoldia_magna_32_24.fa	100.6926319
34_12	1714A1001_Finegoldia_magna_32_10.fa	98.68350368
34_6	38_010_Finegoldia_magna_32_24.fa	100.4400835
34_14	39_001_Finegoldia_magna_32_21.fa	99.99784257
34_10	65_029_Finegoldia_magna_32_13.fa	100.7370212
34_1	66_019_Finegoldia_magna-related_32_18.fa	100.3617447
34_7	70_011_Finegoldia_magna_32_22.fa	100.4487895
34_5	71_007_Finegoldia_magna_32_11.fa	101.0036082
34_13	88_007_Finegoldia_magna_32_19.fa	100.4697343
34_11	88_015_Finegoldia_magna_32_8.fa	83.19043446
34_9	88_017_Finegoldia_magna_32_11.fa	89.04189757
34_3	NECEvent2014_2_1_Finegoldia_magna_32_19.fa	100.4307537
34_17	NECEvent2014_5_6_Finegoldia_magna_31_11.fa	100.5293344
34_2	NECEvent2014_8_5_Finegoldia_magna_32_9.fa	92.26313716
34_4	NIHY1_14_80__Finegoldia_magna.contigs.fa	92.25246821
34_15	NIHY1_18_39__Finegoldia_magna.contigs.fa	95.05597809
38_1	1417A0812_Peptoniphilus_harei_35_12.fa	100.5926099
38_4	38_002_Peptoniphilus_harei_34_30.fa	98.67942635
38_5	65_029_Peptoniphilus_harei_related_34_12.fa	87.20760667
38_2	71_013_Peptoniphilus_harei_34_8.fa	96.64597541
38_3	NECEvent2014_2_2_Peptoniphilus_harei-rel_34_8.fa	96.40755749
50_0	1421A0816_Haemophilus_haemolyticus_38_21.fa	102.4211767
42_0	1505A0814_Sneathia_sp_27_442.fa	99.07262627
2_0	1509A0818_Mycoplasma_hominis_27_34.fa	96.24265356
152_0	1618A0905_Providencia_sp_40_19.fa	93.73055124
17_0	1625A0912_Actinomyces_turicensis_57_14.fa	102.2640404
131_0	1625A0912_Propionibacterium_sp_64_5.fa	-9.524392676
13_1	1627A0914_Varibaculum_cambriense_53_10.fa	102.0567544
13_2	64_009_Varibaculum_cambriense_53_16.fa	102.3685526
64_0	1628A0915_Clostridium_MSTE9_45_52.fa	90.41106677
14_1	1727A1014_Varibaculum_cambriense_53_18.fa	102.5278955
14_3	65_003_Varibaculum_cambriense_53_25.fa	102.4211923
14_2	NIHY1_03_38__Varibaculum_cambriense.contigs.fa	102.4431805
96_0	1806A1011_Lactococcus_lactis_36_56.fa	101.9840312
5_1	1821A1026_Prevotella_bivia_40_11.fa	102.0018164
40_0	31_013_Anaerococcus_30_18.fa	96.03277212
18_1	NECEvent2014_3_5_Atopobium_minutum-rel_49_9.fa	99.41154241
120_1	NECEvent2014_3_4_Bifidobacterium_MSTE12-rel_58_13.fa	101.9383398
45_1	35_016_Clostridiales_35_18.fa	102.1439344
28_0	35_023_Intestinibacter_bartlettii-related_29_15.fa	97.86095449
76_0	38_005_Enterococcus_casseliflavus_43_46.fa	100.4840097
75_2	38_005_Enterococcus_faecium_38_15.fa	100.4805796
75_1	71_003_Enterococcus_faecium_38_26.fa	100.365512
161_1	61_003_Enterobacter_cloacae_55_37.fa	102.528319
31_0	38_010_Fusobacterium_periodonticum_28_58.fa	101.9974004
167_1	NIHY1_03_63__Enterobacteriales.contigs.fa	102.2137431
3_0	39_003_Lactobacillus_fermentum_52_15.fa	98.45128425
103_5	39_006_Negativicoccus_succinicivorans_51_34.fa	98.0972963
103_3	70_011_Negativicoccus_succinicivorans_51_49.fa	98.14156373
103_7	66_020_Negativicoccus_succinicivorans_51_16.fa	98.09118256
103_4	71_006_Negativicoccus_succinicivorans_51_19.fa	97.88057104
103_1	NECEvent2014_5_8_Negativicoccus_succinicivorans_52_30.fa	98.07760955
103_2	NIHY1_17_34__Negativicoccus_succinicivorans.contigs.fa	94.07543763
103_6	NIHY1_19_52__Negativicoccus_succinicivorans.contigs.fa	98.05223398
4_0	39_009_Lactobacillus_rhamnosus_47_369.fa	100.8169031
121_1	60_007_Bifidobacterium_breve_59_91.fa	102.4614587
43_0	64_009_Lachnospiraceae_oral__082-related_38_23.fa	100.3376221
224_1	64_010_Actinomyces_65_8.fa	86.53942748
224_2	NECEvent2014_2_2_Actinomyces_HPA0247-rel_65_243_partial.fa	98.33310086
19_1	64_010_Atopobium_48_11.fa	97.97011644
19_2	88_016_Atopobium_48_21.fa	100.4639481
123_1	64_010_Bifidobacterium_scardovii_65_66.fa	102.4310746
37_1	64_021_Peptoniphilus_harei_related_32_72.fa	100.5817725
37_2	65_019_Peptoniphilus_harei_related_31_18.fa	98.83049103
37_3	NECEvent2014_4_5_Peptoniphilus_harei-rel_33_13.fa	100.2830618
54_0	64_021_Subdoligranulum_sp._4_3_54A2FAA-related_57_180.fa	100.2207209
15_1	65_003_Actinomyces_sp._S4-C9_56_26.fa	102.4530382
15_4	88_014_Actinomyces_sp._S4-C9_56_10.fa	100.3350591
15_2	NECEvent2014_6_6_Actinomyces_europaeus-rel_56_19.fa	102.1670056
15_3	NIHY1_04_37__Actinomyces_europaeus.contigs.fa	102.2449792
164_0	66_004_Escherichia_coli_56_39.fa	102.4685457
166_0	66_004_Serratia_liquefaciens_56_62.fa	102.6033023
58_0	66_020_Ruminococcus_41_244.fa	91.78023372
36_1	71_008_Peptoniphilus_harei_30_24.fa	100.4323422
88_0	70_001_Staphylococcus_haemolyticus-related_33_44.fa	99.47959309
100_1	70_011_Campylobacter_ureolyticus-related_29_8.fa	94.8704774
100_2	NECEvent2014_8_5_Campylobacter_ureolyticus-rel_29_16.fa	100.2832116
60_1	88_017_Firmicutes_bacterium_46_38.fa	91.87740964
55_0	70_016_Clostridiales_53_10.fa	48.9580875
102_1	71_007_Dialister_43_7.fa	98.58493004
102_2	71_012_Dialister_42_11.fa	101.9499923
102_3	NECEvent2014_8_5_Dialister_invisus-rel_43_22.fa	100.4795512
122_0	71_021_Bifidobacterium_longum_60_36.fa	89.06766802
61_0	88_014_Clostridium_sp._KLE_1755_48_124.fa	93.86294212
98_0	NECEvent2014_10_1_Lactobacillus_crispatus_36_608.fa	100.4162921
33_0	NECEvent2014_10_1_Lactobacillus_salivarius-rel_35_856.fa	100.2085154
41_0	NECEvent2014_2_3_Anaerococcus_prevotii_33_80.fa	100.2512025
22_0	NECEvent2014_3_1_Clostridium_ultunense-rel_31_19.fa	91.88993659
65_0	NECEvent2014_3_3_Paenibacillus_dendritiformis-rel_55_70.fa	100.6273772
21_1	NIHY1_21_51__Clostridium_sporogenes.contigs.fa	95.85893081
21_2	NECEvent2014_6_6_Clostridium_sporogenes-rel_28_10.fa	37.73581911
93_0	NECEvent2014_4_1_Streptococcus_oralis-rel_41_41.fa	41.75699993
20_0	NECEvent2014_4_7_Sutterella_wadsworthensis-rel_50_9.fa	100.2928168
66_0	NECEvent2014_6_6_Clostridiales_50_23.fa	74.29249056
74_1	NIHY1_04_44__Enterococcus_hirae.contigs.fa	100.4931173
77_0	NIHY1_03_40__Enterococcus.contigs.fa	100.3554089
219_1	NIHY1_03_47__Dermabacter_sp_HFH0086.contigs.fa	101.5761472
219_2	NIHY1_14_59__Dermabacter_sp_HFH0086.contigs.fa	100.8310315
29_0	NIHY1_04_45__Clostridium_difficile.contigs.fa	97.91684492
163_0	NIHY1_04_47__Enterobacter.contigs.fa	102.4679626
128_0	NIHY1_04_50__Clostridiales.contigs.fa	102.0887827
53_0	NIHY1_09_196__Clostridiales.contigs.fa	100.3590304
73_0	NIHY1_09_293__Erysipelotrichales.contigs.fa	91.67912967
169_0	NIHY1_11_27__Pantoea.contigs.fa	100.5492501
159_1	NIHY1_11_31__Enterobacter_aerogenes.contigs.fa	100.7390152
78_0	NIHY1_14_60__Gemella_haemolysans_rel.contigs.fa	98.36332413
232_0	NIHY1_14_98__Paenibacillus.contigs.fa	97.00772576
132_1	S2_005_002_R2_139_S2_005_002_R2.fa	89.9028021
153_0	NIHY1_23_115__Proteus_mirabilis.contigs.fa	91.82909893
126_0	NIHY1_23_125__Coriobacteriaceae.contigs.fa	101.8307224
217_0	S2_003_000_R1_55_S2_003_000_R1.fa	101.3731569
198_1	S2_005_001_R2_21_S2_005_001_R2.fa	102.1700634
135_3	S2_003_000_R1_96_S2_003_000_R1.fa	76.72915065
135_1	S2_005_003_R2_102_S2_005_003_R2.fa	82.17700737
135_2	S2_006_000_R1_94_S2_006_000_R1.fa	90.63345632
138_1	S2_018_000_R2_42_S2_018_000_R2.fa	93.67121352
67_0	S2_003_000_R1_maxbin2.maxbin.012.fasta_S2_003_000_R1.fa	93.3235848
178_0	S2_003_000_R2_36_S2_003_000_R2.fa	99.18510539
191_0	S2_003_000_R2_38_S2_003_000_R2.fa	88.27175401
181_0	S2_003_000_R2_70_S2_003_000_R2.fa	99.68889182
117_1	S2_003_000_R2_72_S2_003_000_R2.fa	101.7687814
113_1	S2_018_000_R2_abawaca.157.fasta_S2_018_000_R2.fa	100.4354104
203_0	S2_003_000_R2_abawaca.156.fasta_S2_003_000_R2.fa	97.71216331
176_0	S2_003_000_R2_abawaca.65.fasta_S2_003_000_R2.fa	101.7596762
171_2	S2_003_000_R2_abawaca.99.fasta_S2_003_000_R2.fa	102.2815803
171_1	S2_012_000_R2_102_S2_012_000_R2.fa	102.0225832
189_0	S2_003_000_R2_maxbin2.maxbin.026.fasta_S2_003_000_R2.fa	93.82807854
188_0	S2_003_000_R2_maxbin2.maxbin.027.fasta_S2_003_000_R2.fa	98.36733938
115_1	S2_003_000_R2_maxbin2.maxbin.031.fasta_S2_003_000_R2.fa	84.56404113
214_0	S2_003_000_R2_maxbin2.maxbin.037.fasta_S2_003_000_R2.fa	75.75462342
192_0	S2_003_000_R2_maxbin2.maxbin.043.fasta_S2_003_000_R2.fa	-17.60737784
147_0	S2_003_000_R2_maxbin2.maxbin.048.fasta_S2_003_000_R2.fa	43.97543235
35_0	S2_003_000_R2_maxbin2.maxbin.049.fasta_S2_003_000_R2.fa	42.17268687
207_1	S2_003_000_R3_31_S2_003_000_R3.fa	102.2912533
207_2	S2_005_002_R2_99_S2_005_002_R2.fa	87.2752509
112_1	S2_003_000_R3_abawaca.25.fasta_S2_003_000_R3.fa	101.1402387
112_2	S2_018_000_R3_68_S2_018_000_R3.fa	91.40518996
183_0	S2_003_000_R3_maxbin2.maxbin.039.fasta_S2_003_000_R3.fa	7.795607324
202_1	S2_005_001_R1_102_S2_005_001_R1.fa	102.2049063
185_0	S2_005_001_R1_55_S2_005_001_R1.fa	81.53017535
175_1	S2_018_000_R2_60_S2_018_000_R2.fa	101.0607428
127_1	S2_006_000_R1_abawaca.5.fasta_S2_006_000_R1.fa	102.2772809
200_1	S2_018_000_R2_65_S2_018_000_R2.fa	102.2380679
206_1	S2_012_000_R2_abawaca.67.fasta_S2_012_000_R2.fa	101.5266079
193_1	S2_005_001_R1_maxbin2.maxbin.015.fasta_S2_005_001_R1.fa	85.86014816
213_1	S2_005_003_R2_abawaca.189.fasta_S2_005_003_R2.fa	102.031873
116_1	S2_005_001_R2_25_S2_005_001_R2.fa	95.72250561
116_2	S2_006_000_R2_abawaca.226.fasta_S2_006_000_R2.fa	100.0475204
32_1	S2_012_000_R2_40_S2_012_000_R2.fa	100.0022375
32_2	S2_005_003_R2_abawaca.291.fasta_S2_005_003_R2.fa	102.2069515
187_1	S2_005_001_R2_30_S2_005_001_R2.fa	102.1963924
211_1	S2_005_003_R2_59_S2_005_003_R2.fa	93.39179366
180_1	S2_005_002_R2_abawaca.183.fasta_S2_005_002_R2.fa	100.2796088
186_1	S2_005_003_R2_abawaca.227.fasta_S2_005_003_R2.fa	91.40037585
212_1	S2_009_000_R2_44_S2_009_000_R2.fa	100.4717551
205_1	S2_005_002_R2_abawaca.121.fasta_S2_005_002_R2.fa	98.7623755
80_1	S2_018_000_R1_maxbin2.maxbin.035.fasta_S2_018_000_R1.fa	73.90630022
62_0	S2_005_002_R2_108_S2_005_002_R2.fa	98.34287096
177_0	S2_005_002_R2_124_S2_005_002_R2.fa	86.83390967
105_1	S2_018_000_R2_abawaca.70.fasta_S2_018_000_R2.fa	100.2181378
71_0	S2_005_003_R1_abawaca.39.fasta_S2_005_003_R1.fa	71.54386392
140_0	S2_005_003_R2_104_S2_005_003_R2.fa	99.64228616
151_0	S2_005_003_R2_20_S2_005_003_R2.fa	98.89348339
143_1	S2_005_003_R2_abawaca.107.fasta_S2_005_003_R2.fa	97.48961393
143_2	S2_006_000_R2_115_S2_006_000_R2.fa	102.0624163
228_0	S2_005_003_R2_abawaca.239.fasta_S2_005_003_R2.fa	98.81501656
218_0	S2_005_003_R2_maxbin2.maxbin.047.fasta_S2_005_003_R2.fa	92.95546312
208_0	S2_005_003_R2_maxbin2.maxbin.055.fasta_S2_005_003_R2.fa	84.57771329
179_0	S2_005_003_R2_maxbin2.maxbin.057.fasta_S2_005_003_R2.fa	-22.9285685
231_0	S2_005_003_R3_41_S2_005_003_R3.fa	39.21227398
230_0	S2_005_003_R3_72_S2_005_003_R3.fa	89.17371532
146_0	S2_005_003_R3_82_S2_005_003_R3.fa	78.5780276
134_0	S2_006_000_R1_52_S2_006_000_R1.fa	98.45572047
225_0	S2_006_000_R1_62_S2_006_000_R1.fa	53.76029976
229_0	S2_006_000_R1_78_S2_006_000_R1.fa	80.45505658
133_0	S2_006_000_R1_maxbin2.maxbin.012.fasta_S2_006_000_R1.fa	47.08799786
85_0	S2_006_000_R1_maxbin2.maxbin.040.fasta_S2_006_000_R1.fa	46.20772576
63_0	S2_006_000_R2_11_S2_006_000_R2.fa	100.8489964
209_0	S2_006_000_R2_56_S2_006_000_R2.fa	91.86804421
106_0	S2_006_000_R2_73_S2_006_000_R2.fa	73.79551018
68_0	S2_006_000_R2_88_S2_006_000_R2.fa	95.04746249
144_0	S2_006_000_R2_abawaca.124.fasta_S2_006_000_R2.fa	62.44881951
195_0	S2_006_000_R2_abawaca.227.fasta_S2_006_000_R2.fa	95.84372996
182_0	S2_006_000_R2_abawaca.331.fasta_S2_006_000_R2.fa	100.5076737
215_1	S2_006_000_R3_95_S2_006_000_R3.fa	101.8528463
215_2	S2_018_000_R3_abawaca.76.fasta_S2_018_000_R3.fa	50.78878363
210_0	S2_009_000_R1_56_S2_009_000_R1.fa	44.04202973
148_0	S2_009_000_R2_106_S2_009_000_R2.fa	101.9949251
110_1	S2_009_000_R2_122_S2_009_000_R2.fa	102.3177771
142_1	S2_009_000_R2_35_S2_009_000_R2.fa	93.75147441
194_0	S2_009_000_R2_3_S2_009_000_R2.fa	80.44414636
119_0	S2_009_000_R2_56_S2_009_000_R2.fa	66.81103907
136_0	S2_009_000_R2_63_S2_009_000_R2.fa	99.30766849
149_0	S2_012_000_R2_abawaca.229.fasta_S2_012_000_R2.fa	102.3962064
199_1	S2_018_000_R2_52_S2_018_000_R2.fa	96.84809479
145_0	S2_012_000_R2_abawaca.257.fasta_S2_012_000_R2.fa	59.92170911
197_1	S2_012_000_R2_abawaca.53.fasta_S2_012_000_R2.fa	102.3284418
104_0	S2_012_000_R2_maxbin2.maxbin.039.fasta_S2_012_000_R2.fa	54.6157348
184_1	S2_018_000_R3_abawaca.136.fasta_S2_018_000_R3.fa	73.37456812
111_0	S2_012_000_R3_33_S2_012_000_R3.fa	-43.12965099
220_0	S2_012_000_R3_abawaca.27.fasta_S2_012_000_R3.fa	85.50575399
216_0	S2_012_000_R3_maxbin2.maxbin.031.fasta_S2_012_000_R3.fa	44.85874197
107_0	S2_012_000_R3_maxbin2.maxbin.049.fasta_S2_012_000_R3.fa	88.61639493
108_0	S2_012_000_R3_maxbin2.maxbin.054.fasta_S2_012_000_R3.fa	30.5409881
172_0	S2_012_000_R3_maxbin2.maxbin.065.fasta_S2_012_000_R3.fa	99.90209623
99_0	S2_012_000_R3_maxbin2.maxbin.071.fasta_S2_012_000_R3.fa	87.87300356
226_0	S2_018_000_R1_68_S2_018_000_R1.fa	80.54407182
81_0	S2_018_000_R1_abawaca.75.fasta_S2_018_000_R1.fa	92.31441586
118_0	S2_018_000_R2_44_S2_018_000_R2.fa	73.90784153
69_0	S2_018_000_R2_94_S2_018_000_R2.fa	88.06776711
190_0	S2_018_000_R3_50_S2_018_000_R3.fa	95.20153005
222_0	S2_018_000_R3_59_S2_018_000_R3.fa	57.24140923
201_0	S2_018_000_R3_77_S2_018_000_R3.fa	98.82049098
173_0	S2_018_000_R3_98_S2_018_000_R3.fa	94.75197197
221_0	S2_018_000_R3_abawaca.142.fasta_S2_018_000_R3.fa	84.47139661
196_0	S2_018_000_R3_abawaca.93.fasta_S2_018_000_R3.fa	90.0582523
174_0	S2_018_000_R3_abawaca.96.fasta_S2_018_000_R3.fa	100.2178369
79_0	S2_018_000_R3_maxbin2.maxbin.034.fasta_S2_018_000_R3.fa	91.33746003
227_0	S2_018_000_R3_maxbin2.maxbin.066.fasta_S2_018_000_R3.fa	94.85244086
204_0	S2_018_000_R3_maxbin2.maxbin.070.fasta_S2_018_000_R3.fa	49.72326543
