# Supplementary material for: Strain-resolved analysis of hospital rooms and infants reveals overlap between the human and room microbiome
Source: Nat Commun. 2017 Nov 27;8:1814. doi: 10.1038/s41467-017-02018-w (PMC5703836; doi:10.1038/s41467-017-02018-w)
Supplement: Supplementary file 14 — Supplementary Data 11 [file 41467_2017_2018_MOESM14_ESM.txt]

#Supplementary Data 11. Genome statistics from the genome de-replication workflow. This table details useful checkM information on de-replicated genomes.														
N50	closest_cluster_member	cluster	cluster_members	completeness	completeness_metric	contamination	contamination_metric	furthest_cluster_member	genome	score	size	strain_heterogeneity	tax_confidence	taxonomy
75278	100	44_1	13	100	perfect	0	none	99.34	0228A1116_Clostridium_difficile__361.fa	102.438334	4105249	0	97.23465894	Clostridioides difficile
16925	NA	9_1	1	100	perfect	0	none	NA	0115A1020_Bacteroides_vulgatus_43_74.fa	102.1142643	5709605	0	82.27581363	Bacteroides vulgatus ATCC 8482
14247	NA	9_2	1	100	perfect	0	none	NA	1111A0618_Bacteroides_spp__301.fa	102.0768617	5248036	0	85.30907145	Bacteroides vulgatus ATCC 8482
124309	NA	156_0	1	100	perfect	0	none	NA	0118A1023_Citrobacter_koseri_53_430.fa	102.5472513	4617845	0	96.23312011	Citrobacter koseri ATCC BAA-895
53905	99.99	72_2	7	98.28	near	0	none	99.98	0612A0306_Enterococcus_faecalis_37_60.fa	100.6458145	2769369	0	36.38470452	Enterococcus faecalis
113058	99.99	72_1	2	98.28	near	0	none	99.99	0415A0118_Enterococcus_faecalis_38_29.fa	100.8066506	2659195	0	41.43377886	Enterococcus faecalis
9511	99.97	72_3	45	100	perfect	0	none	98.99	1723A1010_Enterococcus_faecalis_38_8.fa	101.9891131	2757923	0	38.6199422	Enterococcus faecalis
20863	99.15	72_4	2	98.28	near	0	none	99.15	71_014_Enterococcus_faecalis_37_16.fa	100.4396884	2974714	0	39.0278267	Enterococcus faecalis
30970	NA	72_5	1	98.28	near	0	none	NA	NIHY1_09_59__Enterococcus_faecalis.contigs.fa	100.5254706	3094428	0	34.75201072	Enterococcus faecalis
136825	100	47_13	2	100	perfect	0.86	low	100	1417A0812_Veillonella_sp_39_894.fa	98.26808273	2195849	0	97.63646595	Veillonella parvula DSM 2008
23482	NA	47_5	1	88.04	substantial	0.86	low	NA	0417A0120_Veillonella_sp_39_44.fa	85.92536754	2129105	0	98.05996473	Veillonella parvula DSM 2008
29131	99.76	47_11	2	100	perfect	0.86	low	99.76	0626A0320_Veillonella_sp_39_248.fa	97.9321777	2079304	0	98.27120475	Veillonella parvula DSM 2008
13315	NA	47_4	1	100	perfect	1.72	low	NA	1823A1028_Veillonella_sp_39_9.fa	93.46217059	2059949	0	98.30699774	Veillonella parvula DSM 2008
30462	100	47_10	2	100	perfect	0.86	low	100	71_012_Veillonella_39_38.fa	97.94187921	2124195	0	98.56486797	Veillonella parvula DSM 2008
51608	NA	47_6	1	100	perfect	0.86	low	NA	60_007_Veillonella_39_42.fa	98.05635851	2078757	0	98.4036488	Veillonella parvula DSM 2008
112038	99.38	47_3	2	100	perfect	0.86	low	99.38	64_013_Veillonella_parvula_related_39_214.fa	98.22468267	2076385	0	97.99426934	Veillonella parvula DSM 2008
42946	NA	47_7	1	100	perfect	0.86	low	NA	66_006_Veillonella_39_54.fa	98.01646136	2144583	0	95.99774521	Veillonella parvula DSM 2008
10513	NA	47_8	1	100	perfect	0	none	NA	66_017_Veillonella_39_13.fa	102.0108633	2054624	0	98.52020489	Veillonella parvula DSM 2008
2189	NA	47_1	1	84.33	substantial	0.86	low	NA	88_015_Veillonella_39_370.fa	81.70012288	1810429	0	98.09782609	Veillonella parvula DSM 2008
58929	NA	47_9	1	100	perfect	0.86	low	NA	NECEvent2014_3_3_Veillonella_parvula-rel_38_390.fa	98.08516454	2101729	0	97.54985755	Veillonella parvula DSM 2008
4262	NA	47_12	1	80.33	substantial	0.86	low	NA	NECEvent2014_4_5_Veillonella_parvula-rel_38_741_partial.fa	77.84480672	1775929	0	98.19573537	Veillonella parvula DSM 2008
24445	NA	47_14	1	100	perfect	0.86	low	NA	NIHY1_03_48__Veillonella_parvula_rel.contigs.fa	97.89409502	2187660	0	97.94871795	Veillonella parvula DSM 2008
17310	NA	47_2	1	100	perfect	0.86	low	NA	NIHY1_11_24__Veillonella.contigs.fa	97.81914853	2053286	0	97.90940767	Veillonella parvula DSM 2008
6283	99.79	82_1	2	92.79	near	0	none	99.79	1211A0714_Staphylococcus_lugdunensis_34_7.fa	94.68908353	2424234	0	99.35275081	Staphylococcus lugdunensis
49013	NA	46_8	1	100	perfect	0.86	low	NA	0211A1030_Veillonella_spp__1437.fa	98.04515564	1993057	0	73.09368192	Veillonella parvula DSM 2008
52734	NA	46_7	1	100	perfect	0.86	low	NA	0317A1215_Veillonella_spp__673.fa	98.06104536	2089390	0	71.34020619	Veillonella parvula DSM 2008
14004	NA	46_10	1	86.77	substantial	0	none	NA	0419A0122_Veillonella_sp_39_98.fa	88.84312605	1851626	0	78.52760736	Veillonella parvula DSM 2008
7515	NA	46_1	1	100	perfect	0.86	low	NA	0826A0425_Veillonella_spp__8.fa	97.63796449	2099404	0	72.03302374	Veillonella parvula DSM 2008
66086	NA	46_3	1	100	perfect	0	none	NA	1224A0727_Veillonella_sp_39_236.fa	102.4100547	2221833	0	74.37759336	Veillonella parvula DSM 2008
6236	NA	46_2	1	90.33	near	0.34	low	NA	38_004_Veillonella_39_32.fa	90.52745305	2001980	0	76.30180659	Veillonella parvula DSM 2008
11970	NA	46_6	1	90.22	near	0	none	NA	88_003_Veillonella_39_127.fa	92.25904708	1964691	0	75.49019608	Veillonella parvula DSM 2008
40563	NA	46_11	1	100	perfect	0	none	NA	NECEvent2014_4_4_Veillonella_38_569.fa	102.304065	2045625	0	74.81940144	Veillonella parvula DSM 2008
19021	NA	46_4	1	100	perfect	0.86	low	NA	NECEvent2014_6_6_Veillonella_atypica-rel_39_925.fa	97.83961667	2174293	0	73.74476987	Veillonella parvula DSM 2008
13531	NA	46_9	1	100	perfect	0	none	NA	NECEvent2014_7_3_Veillonella_atypica-rel_39_158.fa	102.0656649	2080109	0	74.2408377	Veillonella parvula DSM 2008
14897	NA	46_5	1	100	perfect	2.59	low	NA	NIHY1_23_135__Veillonella.contigs.fa	89.13654941	2037325	0	72.28426396	Veillonella parvula DSM 2008
43932	NA	27_1	1	100	perfect	0.86	low	NA	0212A1031_Clostridium_sordellii__48.fa	98.02139049	3384005	0	15.12253437	Clostridioides difficile
43913	NA	27_3	1	100	perfect	0.86	low	NA	0417A0120_Clostridium_sordellii_28_17.fa	98.02129655	2020448	0	18.93115942	Clostridioides difficile
2046	NA	27_2	1	93.1	near	2.59	low	NA	NECEvent2014_5_7_Peptoclostridium_sordelli-rel_28_6.fa	81.80545281	2564596	0	16.86577653	Clostridioides difficile
91205	100	109_1	3	99.84	near	1.72	low	99.62	0908A0428_Corynebacterium_spp_59_468.fa	93.72000932	2317682	0	16.45056726	Corynebacterium simulans
8935	NA	109_3	1	99.84	near	3.61	low	NA	0522W_Corynebacterium_59_9.fna	83.76554728	2575597	0	11.91264064	Corynebacterium simulans
2450	NA	109_2	1	91.77	near	0	none	NA	NIHY1_14_70__Corynebacterium.contigs.fa	93.46458304	2623939	0	13.57684356	Corynebacterium simulans
117875	99.33	160_1	22	100	perfect	0	none	99.14	88_003_Klebsiella_pneumoniae_58_404.fa	102.5357109	5207058	0	71.80544106	Klebsiella pneumoniae
15836	99.07	160_2	2	100	perfect	0	none	99.07	NECEvent2014_4_5_Klebsiella_pneumoniae-rel_55_15.fa	102.0998227	5991800	0	44.79184964	Klebsiella variicola At-22
12073	NA	162_1	1	87.07	substantial	0.16	low	NA	0224A1112_Enterobacter_spp__16_partial.fa	88.3109076	4949268	0	80.09749894	Enterobacter cloacae
3019	NA	162_7	1	94.83	near	0	none	NA	0817A0416_Enterobacter_cloacae__6.fa	96.56993156	4753070	0	77.39585279	Enterobacter asburiae
29147	99.67	162_5	2	100	perfect	0	none	99.67	1217A0720_Enterobacter_sp_56_182.fa	102.2322969	4582707	0	86.44067797	Enterobacter cloacae complex sp. 35734
116535	NA	162_10	1	99.84	near	0	none	NA	1419A0814_Enterobacter_sp_55_241.fa	102.3732282	4869286	0	20.24708305	Enterobacter asburiae
16357	NA	162_6	1	85.3	substantial	0	none	NA	1628A0915_Enterobacter_sp_56_95.fa	87.40685183	4713605	0	87.37178026	Enterobacter cloacae complex sp. 35734
52744	99.81	162_4	2	100	perfect	0	none	99.81	66_008_Enterobacter_56_149.fa	102.3610865	4794356	0	87.15472715	Enterobacter cloacae complex sp. 35734
25740	100	162_3	2	100	perfect	0	none	100	70_002_Enterobacter_sp._35699-related_55_138.fa	102.2053043	4684692	0	23.59781122	Enterobacter cloacae complex sp. 35734
42068	NA	162_8	1	100	perfect	0	none	NA	NECEvent2014_2_4_Enterobacter_cloacae_55_663.fa	102.3119759	4865551	0	82.20207827	Enterobacter asburiae
10460	NA	162_2	1	90.84	near	1.72	low	NA	NECEvent2014_5_7_Enterobacter_cloacae_rel_MGH25_55_278_partial.fa	84.24976584	4874188	0	40.21048016	Enterobacter cloacae subsp. cloacae ENHKU01
11789	NA	162_9	1	83.73	substantial	0	none	NA	NECEvent2014_6_5_Enterobacter_cloacae_rel_55_56_partial.fa	85.76573848	4570345	0	79.16762474	Enterobacter asburiae
45377	99.99	83_2	5	98.28	near	0	none	99.17	0308A1206_Staphylococcus_aureus__843.fa	100.6084179	2636221	0	98.65525672	Staphylococcus aureus
35712	NA	83_3	1	98.12	near	0	none	NA	1418A0813_Staphylococcus_aureus_33_122.fa	100.3964071	2698895	0	86.9410368	Staphylococcus aureus
32381	99.98	83_1	3	98.12	near	0	none	99.98	NIHY1_19_49__Staphylococcus_aureus.contigs.fa	100.3751451	2704441	0	76.6509434	Staphylococcus aureus subsp. aureus
20414	NA	92_1	1	100	perfect	0	none	NA	0226A1114_Streptococcus_spp__23.fa	102.1549641	2003789	0	50.90814738	Streptococcus mitis
17251	NA	92_2	1	100	perfect	0	none	NA	0305A1203_Streptococcus_mitis__17_partial.fa	102.1184071	1969860	0	34.55219926	Streptococcus mitis
7209	99.98	26_12	2	98.28	near	0	none	99.98	0227A1115_Clostridium_perfringens__436.fa	100.2089375	3014196	0	66.52587117	Clostridium perfringens
57726	99.61	26_13	4	100	perfect	0	none	99	1121A0628_Clostridium_perfringens__14.fa	102.3806857	3349944	0	62.25969646	Clostridium perfringens
47491	NA	26_19	1	100	perfect	1.72	low	NA	0407A0110_Clostridium_perfringens__351.fa	93.73830566	3453775	0	65.5195018	Clostridium perfringens
47418	NA	26_1	1	100	perfect	1.72	low	NA	0420A0123_Clostridium_perfringens_28_38.fa	93.73797162	3019902	0	75.2352277	Clostridium perfringens
2070	NA	26_2	1	98.28	near	3.45	low	NA	0427A0130_Clostridium_perfringens_28_10.fa	82.68798517	3532533	0	70.73170732	Clostridium perfringens
56652	100	26_9	12	100	perfect	0	none	99.95	0523A0214_Clostridium_perfringens_28_241.fa	102.3766076	3342180	0	83.90688259	Clostridium perfringens
46033	NA	26_11	1	100	perfect	1.72	low	NA	0620A0314_Clostridium_perfringens_28_22.fa	93.73153464	3263475	0	64.83592401	Clostridium perfringens
47364	NA	26_3	1	100	perfect	1.72	low	NA	0827A0426_Clostridium_perfringens__151.fa	93.73772419	3510681	0	86.40712636	Clostridium perfringens
36124	NA	26_6	1	100	perfect	1.72	low	NA	1030A0701_Clostridium_perfringens_28_13.fa	93.67889792	3160471	0	60.57795219	Clostridium perfringens
38195	NA	26_15	1	100	perfect	1.72	low	NA	1224A0727_Clostridium_perfringens_28_201.fa	93.69100326	3295387	0	65.68994889	Clostridium perfringens
46019	99.69	26_10	2	100	perfect	1.72	low	99.69	1419A0814_Clostridium_perfringens_28_50.fa	93.73146859	3266632	0	65.08100655	Clostridium perfringens
18365	NA	26_20	1	100	perfect	3.45	low	NA	35_024_Clostridium_perfringens_28_29.fa	84.88199547	3366866	0	63.62402443	Clostridium perfringens
23583	NA	26_17	1	100	perfect	1.72	low	NA	38_002_Clostridium_perfringens_28_54.fa	93.58629953	3271776	0	74.34827946	Clostridium perfringens
3190	NA	26_5	1	98.28	near	1.72	low	NA	60_010_Clostridium_perfringens_28_9.fa	91.43189534	3154144	0	87.66946417	Clostridium perfringens
19394	NA	26_21	1	100	perfect	1.72	low	NA	66_004_Clostridium_perfringens_28_55.fa	93.5438337	3734835	0	67.24137931	Clostridium perfringens
17893	NA	26_8	1	100	perfect	0	none	NA	66_008_Clostridium_perfringens_28_174.fa	102.1263416	3054915	0	61.9011976	Clostridium perfringens
2619	NA	26_14	1	96.05	near	2.04	low	NA	66_020_Clostridium_perfringens_28_8.fa	87.55906775	3071152	0	65.62877872	Clostridium perfringens
14439	NA	26_4	1	100	perfect	1.72	low	NA	93_010_Clostridium_perfringens_28_86.fa	93.47976856	3289022	0	87.59903548	Clostridium perfringens
35306	NA	26_16	1	100	perfect	1.72	low	NA	NECEvent2014_4_1_Clostridium_perfringens_28_318.fa	93.67392426	3289522	0	63.58321871	Clostridium perfringens
6808	NA	26_7	1	100	perfect	1.72	low	NA	NECEvent2014_8_3_Clostridium_perfringens_28_18.fa	93.31650977	3174131	0	62.54812741	Clostridium perfringens
21622	NA	26_18	1	100	perfect	1.72	low	NA	NIHY1_18_44__Clostridium_perfringens.contigs.fa	93.56744793	3411859	0	65.27363184	Clostridium perfringens
84887	100	49_6	2	100	perfect	0	none	100	0315A1213_Haemophilus_spp__23.fa	102.4644206	2107739	0	86.45127671	Haemophilus parainfluenzae T3T1
14399	99.99	49_1	4	100	perfect	0	none	99.45	NIHY1_23_126__Haemophilus_parainfluenzae.contigs.fa	102.0791662	2236248	0	78.82589062	Haemophilus parainfluenzae T3T1
100957	NA	49_4	1	100	perfect	0	none	NA	1022A0623_Haemophilus_sp_39_48.fa	102.5020682	1939616	0	93.18442153	Haemophilus parainfluenzae T3T1
20720	NA	49_7	1	100	perfect	0	none	NA	38_006_Haemophilus_parainfluenzae_39_14.fa	102.1581949	2131023	0	88.20754717	Haemophilus parainfluenzae T3T1
13341	NA	49_8	1	96.55	near	0	none	NA	38_010_Haemophilus_parainfluenzae_39_630.fa	98.61259419	1912919	0	90.92185307	Haemophilus parainfluenzae T3T1
2815	NA	49_3	1	92.95	near	0.31	low	NA	61_013_Haemophilus_parainfluenzae_related_39_7.fa	93.1247392	1824729	0	82.7	Haemophilus parainfluenzae T3T1
73048	NA	49_9	1	100	perfect	0	none	NA	93_004_Haemophilus_parainfluenzae_39_44.fa	102.4318042	2026979	0	88.04168952	Haemophilus parainfluenzae T3T1
19540	NA	49_2	1	100	perfect	0	none	NA	NECEvent2014_5_7_Haemophilus_parainfluenzae-rel_39_109.fa	102.1454623	2022559	0	82.97062024	Haemophilus parainfluenzae T3T1
52407	NA	49_5	1	100	perfect	0	none	NA	NIHY1_09_195__Haemophilus_parainfluenzae.contigs.fa	102.3596946	1920034	0	93.6	Haemophilus parainfluenzae T3T1
4208	99.66	86_1	32	100	perfect	0	none	99.1	60_002_Staphylococcus_epidermidis_32_10.fa	101.8120379	2454501	0	69.05432596	Staphylococcus epidermidis
28447	100	86_4	4	98.28	near	0	none	99.56	71_003_Staphylococcus_epidermidis_32_25.fa	100.5070182	2383519	0	71.37697517	Staphylococcus epidermidis
1625	NA	86_2	1	80.17	substantial	2.9	low	NA	71_016_Staphylococcus_epidermidis_33_7.fa	42.27542668	1462205	25	70.84089534	Staphylococcus epidermidis
5875	NA	86_5	1	94.91	near	1.72	low	NA	NIHY1_23_137__Staphylococcus_epidermidis.contigs.fa	88.19450394	2600449	0	71.65627166	Staphylococcus epidermidis
2120	NA	86_3	1	91.39	near	3.03	low	NA	S2_005_003_R3_56_S2_005_003_R3.fa	52.90316793	2203007	25	69.52604779	Staphylococcus epidermidis
16208	NA	24_0	1	96.55	near	0	none	NA	0228A1116_Clostridium_spp__17.fa	98.65486471	4702482	0	11.99524941	Clostridium butyricum
15297	NA	51_0	1	100	perfect	0	none	NA	0228A1116_Haemophilus_spp__39.fa	102.0923031	2085018	0	7.159005275	Actinobacillus equuli subsp. equuli
90403	99.94	97_1	8	100	perfect	0	none	99.21	1806A1011_Streptococcus_agalactiae_35_88.fa	102.4780914	2028352	0	97.54877439	Streptococcus agalactiae
30500	99.98	87_1	2	95.77	near	0	none	99.98	0308A1206_Staphylococcus_warneri__297_partial.fa	98.01214992	2431613	0	96.44539615	Staphylococcus warneri SG1
16005	NA	95_8	1	100	perfect	0	none	NA	0406A0109_Streptococcus_spp__66.fa	102.1021278	2111675	0	53.24476239	Streptococcus salivarius
2773	NA	95_5	1	95.69	near	0	none	NA	0407A0110_Streptococcus_spp__8.fa	97.41147493	2112563	0	60.19855596	Streptococcus salivarius JIM8777
28494	NA	95_3	1	100	perfect	0	none	NA	0820A0419_Streptococcus_spp__32.fa	102.2273767	2151982	0	65.42769857	Streptococcus salivarius
13277	NA	95_4	1	96.55	near	0	none	NA	1030A0701_Streptococcus_sp_40_10.fa	98.61154998	2085730	0	67.18831508	Streptococcus salivarius
34414	NA	95_6	1	100	perfect	0	none	NA	39_002_Streptococcus_salivarius-related_39_42.fa	102.2683676	2410286	0	51.56031672	Streptococcus salivarius
1849	NA	95_1	1	75.29	substantial	1.02	low	NA	39_003_Streptococcus_40_6.fa	71.82346846	1497393	0	46.26519977	Streptococcus salivarius
1950	NA	95_10	1	80.17	substantial	1.88	low	NA	60_011_Streptococcus_vestibularis-related_41_7.fa	72.41501731	1255029	0	36.80805176	Streptococcus salivarius
2147	NA	95_11	1	94.83	near	3.29	low	NA	64_009_Streptococcus_vestibularis-related_40_9.fa	70.95591602	2026349	9.09	33.33333333	Streptococcus salivarius
4031	NA	95_7	1	100	perfect	1.72	low	NA	NECEvent2014_2_2_Streptococcus_salivarius-rel_39_8.fa	93.2027064	2346673	0	49.84506419	Streptococcus salivarius
1661	NA	95_2	1	77.6	substantial	7.05	medium	NA	NECEvent2014_8_4_Streptococcus_HSISS3-rel_41_5.fa	27.29018482	1394382	16.67	39	Streptococcus salivarius
3803	99.26	95_9	2	98.28	near	4.29	low	99.26	S2_012_000_R3_abawaca.63.fasta_S2_012_000_R3.fa	78.62006316	1668511	0	79.28307855	Streptococcus thermophilus
9332	99.31	25_1	2	93.65	near	0	none	99.31	1617A0904_Clostridium_7243FAA_28_9.fa	95.63498737	2767955	0	8.855585831	Clostridium baratii str. Sullivan
5565	NA	25_2	1	98.28	near	0	none	NA	NECEvent2014_6_6_Clostridium_7_2_43FAA_28_19.fa	100.1527326	3833612	0	6.268364349	Clostridium baratii str. Sullivan
58391	99.86	130_5	20	100	perfect	0	none	99.09	71_006_Propionibacterium_63_31.fa	102.383173	2645252	0	90.38461538	Propionibacterium avidum 44067
36366	99.87	130_3	4	100	perfect	0	none	99.08	65_029_Propionibacterium_63_23.fa	102.2803478	2600017	0	94.68707789	Propionibacterium avidum 44067
174362	100	130_1	3	100	perfect	0	none	99.8	39_001_Actinobacteria_63_42.fa	102.6207259	2459572	0	98.38411819	Propionibacterium avidum 44067
50753	99.23	130_4	2	100	perfect	0	none	99.23	64_018_Propionibacterium_63_42.fa	102.3527309	2715483	0	89.69995522	Propionibacterium avidum 44067
45805	100	130_2	2	100	perfect	0	none	100	69_008_Propionibacterium_63_41.fa	102.3304564	2633503	0	93.26794472	Propionibacterium avidum 44067
18144	99.47	158_2	4	93.1	near	0	none	99.26	0414A0117_Klebsiella_megabin_56_92.fa	95.22936652	5565778	0	94.67213115	Klebsiella oxytoca
165329	99.46	158_4	2	98.28	near	0	none	99.46	0427A0130_Klebsiella_oxytoca_56_74.fa	100.8891745	5722034	0	76.62857143	Klebsiella michiganensis
8688	99.46	158_3	2	77.99	substantial	0	none	99.46	1421A0816_Klebsiella_oxytoca_55_20.fa	79.95945991	6172230	0	49.08746556	Klebsiella michiganensis
55194	100	158_5	3	100	perfect	0	none	99.28	1008A0609_Klebsiella_oxytoca_56_986.fa	102.3709459	5815538	0	52.48927839	Klebsiella oxytoca
21647	99.99	158_1	4	92.59	near	0	none	99.47	NIHY1_19_63__Klebsiella_oxytoca_II.contigs.fa	94.75769886	5995581	0	92.65818115	Klebsiella oxytoca
2233	NA	30_4	1	79.31	substantial	20.69	very high	NA	0417A0120_Clostridium_sp_30_158.fa	-22.46555564	1242656	0	53.2718894	Clostridium perfringens
94303	100	30_2	11	98.28	near	0	none	99.53	0426A0129_Clostridium_sp_30_658.fa	100.7672628	3434974	0	8.566433566	Clostridium baratii str. Sullivan
36021	99.22	30_1	4	98.28	near	0	none	99.11	1426A0821_Clostridium_spp__110.fa	100.5582779	3614383	0	8.568142611	Clostridium baratii str. Sullivan
11999	NA	30_3	1	98.28	near	0	none	NA	NIHY1_14_71__Clostridium.contigs.fa	100.3195725	3891502	0	7.347576863	Clostridium baratii str. Sullivan
92940	100	137_2	11	98.28	near	0	none	99.24	0417A0120_Pseudomonas_aeruginosa_66_64.fa	100.7641013	6325022	0	94.91007805	Pseudomonas aeruginosa
77798	99.52	137_1	7	98.28	near	0	none	99.33	1419A0814_Pseudomonas_aeruginosa_67_24.fa	100.7254842	6232914	0	86.42361111	Pseudomonas aeruginosa
15299	NA	154_5	1	93.9	near	0	none	NA	0420A0123_Escherichia_coli_51_124.fa	95.99233152	4489855	0	65.30274361	Escherichia coli
80684	99.98	154_2	13	100	perfect	0	none	98.99	1707A0924_Escherichia_coli_51_446.fa	102.4533937	4880102	0	95.41684854	Escherichia coli
27823	100	154_1	5	100	perfect	0	none	99.72	NIHY1_08_40__Escherichia_coli.contigs.fa	102.222202	4939873	0	96.61929371	Escherichia coli
30599	99.36	154_4	5	100	perfect	0	none	99.14	NIHY1_03_57__Escherichia_coli.contigs.fa	102.2428536	4769099	0	75.4819687	Escherichia coli
6620	NA	154_6	1	100	perfect	0	none	NA	1227A0730_Escherichia_coli_51_8.fa	101.910429	4754181	0	61.52545954	Escherichia coli
61874	NA	154_7	1	96.18	near	1.72	low	NA	65_019_Escherichia_coli_51_346.fa	89.9757541	4924456	0	46.01593625	Escherichia coli
21599	NA	154_3	1	100	perfect	0	none	NA	NIHY1_14_79__Escherichia_coli.contigs.fa	102.1672168	4984715	0	96.40241275	Escherichia coli
1850	NA	154_8	1	100	perfect	0	none	NA	S2_005_001_R3_maxbin2.maxbin.006.fasta_S2_005_001_R3.fa	101.6335859	4661307	0	46.62053057	Escherichia coli
4359	NA	125_2	1	93.65	near	3.45	low	NA	0423A0126_Eggerthella_sp_65_6.fa	78.21969343	2956212	0	97.58179232	Eggerthella lenta DSM 2243
28710	99.52	125_1	2	98.28	near	1.72	low	99.52	31_018_Eggerthella_64_20.fa	91.9090166	3340255	0	96.78611008	Eggerthella lenta DSM 2243
2491	NA	125_4	1	85.11	substantial	3.61	low	NA	35_020_Eggerthella_64_6.fa	68.75818686	2693820	0	96.72544081	Eggerthella lenta DSM 2243
115298	NA	125_6	1	98.28	near	1.72	low	NA	70_011_Eggerthella_64_60.fa	92.21091089	3297720	0	94.61305008	Eggerthella lenta DSM 2243
1926	NA	125_5	1	79.39	substantial	2.9	low	NA	NECEvent2014_4_4_Eggerthella_1_3_56FAA-rel_64_6_partial.fa	41.53232814	2465422	25	96.17134193	Eggerthella lenta DSM 2243
32589	NA	125_3	1	98.28	near	1.72	low	NA	NIHY1_23_120__Eggerthella.contigs.fa	91.93653552	3566030	0	94.0555751	Eggerthella lenta DSM 2243
7646	99.53	89_1	2	100	perfect	0	none	99.53	0426A0129_Streptococcus_sp_37_9.fa	101.9417171	1762335	0	62.88713911	Streptococcus lutetiensis 033
31658	NA	1_0	1	92.08	near	0	none	NA	0505A0127_Ureaplasma_parvum_25_44.fa	94.33024174	710607	0	41.85248714	Ureaplasma parvum serovar 3
9899	99.53	84_1	5	98.28	near	0	none	99.13	NIHY1_04_42__Staphylococcus_sp_M0480.contigs.fa	100.2777957	2227766	0	16.39344262	Staphylococcus haemolyticus
1690	NA	84_2	1	85.11	substantial	18.56	very high	NA	S2_012_000_R3_abawaca.106.fasta_S2_012_000_R3.fa	-27.12605665	2377440	21.05	8.681961314	Staphylococcus haemolyticus
11528	99.98	165_1	4	99.84	near	0	none	99.11	S2_005_003_R1_31_S2_005_003_R1.fa	101.870877	4973149	0	64.88337257	Serratia marcescens
74259	NA	70_1	1	98.28	near	0	none	NA	0528Y_Rothia_mucilaginosa_59_11.fna	100.7153745	2294520	0	64.9132948	Rothia mucilaginosa DY-18
1576	NA	70_2	1	75.08	substantial	3.61	low	NA	S2_012_000_R3_28_S2_012_000_R3.fa	58.62877811	1374612	0	62.86454958	Rothia mucilaginosa DY-18
55309	NA	168_1	1	90.52	near	0	none	NA	0609A0303_Pantoea_sp_59_26.fa	92.8913979	4319100	0	7.701215981	Pantoea vagans C9-1
13933	NA	168_2	1	96.49	near	0	none	NA	39_001_Pantoea_59_18.fa	98.56202232	4652526	0	7.263790279	Plautia stali symbiont
29543	NA	90_0	1	100	perfect	0	none	NA	0612A0306_Streptococcus_sp_37_19.fa	102.2352273	2132097	0	82.96405711	Streptococcus pasteurianus ATCC 43144
30190	NA	59_0	1	98.12	near	1.72	low	NA	0626A0320_Blautia_CAG37_48_18.fa	91.75993156	3406757	0	14.36314363	Roseburia hominis A2-183
30867	100	150_1	9	100	perfect	0	none	99.68	0814A0413_Aeromonas_hydrophila__145.fa	102.2447472	4421211	0	26.80598555	Aeromonas hydrophila 4AK4
74127	NA	150_2	1	100	perfect	0	none	NA	1225A0728_Aeromonas_sp_61_23.fa	102.4349882	4584878	0	26.67179093	Aeromonas hydrophila 4AK4
19322	NA	150_3	1	100	perfect	0	none	NA	1809A1014_Aeromonas_sp_62_12.fa	102.143026	4233427	0	26.80192205	Aeromonas hydrophila 4AK4
13242	NA	150_4	1	100	perfect	0	none	NA	S2_003_000_R3_79_S2_003_000_R3.fa	102.0609768	4327880	0	25.19480519	Aeromonas media WS
33326	NA	129_1	1	94.83	near	0	none	NA	0815A0414_Propionibacterium_sp.KPL1844__40.fa	97.09139159	2064261	0	18.36183618	Propionibacterium acidipropionici
2523	NA	129_2	1	94.51	near	8.78	medium	NA	S2_012_000_R1_abawaca.30.fasta_S2_012_000_R1.fa	52.31095863	1924996	0	17.16227698	Propionibacterium acidipropionici
6460	NA	56_0	1	98.28	near	1.72	low	NA	0821A0420_Clostridium_spp__9.fa	91.58511626	5103678	0	5.02283105	Blautia sp. YL58
19891	99.98	155_3	3	87.04	substantial	0.16	low	99.02	0823A0422_Citrobacter_freundii__316_partial.fa	88.38932831	4922456	0	89.38704787	Citrobacter freundii
14002	NA	155_2	1	90.36	near	0	none	NA	0918A0508_Citrobacter_spp_52_371.fa	92.43309504	4691437	0	90.17796801	Citrobacter freundii
47430	NA	155_5	1	83.86	substantial	0	none	NA	1628A0915_Citrobacter_freundii_52_189.fa	86.19802656	4675776	0	92.2044277	Citrobacter freundii
59499	99.96	155_1	4	100	perfect	0	none	99.03	38_005_Citrobacter_freundii-related_52_281.fa	102.3872548	5142200	0	89.17712099	Citrobacter freundii
153500	NA	155_7	1	100	perfect	0	none	NA	61_010_Citrobacter_52_211.fa	102.5930542	4823472	0	81.07623318	Citrobacter sp. FDAARGOS_156
20771	NA	155_4	1	96.84	near	0	none	NA	64_003_Citrobacter_freundii-related_52_820.fa	98.9987287	5269980	0	84.4292804	Citrobacter freundii
112595	NA	155_6	1	100	perfect	0	none	NA	NECEvent2014_3_6_Citrobacter_KTE32-rel_52_220.fa	102.5257596	4947027	0	65.12161542	Citrobacter freundii
24071	NA	157_0	1	84.86	substantial	1.88	low	NA	0823A0422_Citrobacter_spp__81_partial.fa	77.65074707	4748118	0	94.489093	Citrobacter amalonaticus
85631	NA	16_3	1	100	perfect	0	none	NA	0824A0423_Actinomyces_spp__381.fa	102.4663155	2421641	0	4.61192351	Corynebacterium atypicum
110978	NA	16_1	1	100	perfect	0	none	NA	70_011_Actinomyces_59_136.fa	102.5226184	2445739	0	4.280618312	Corynebacterium atypicum
79505	NA	16_2	1	100	perfect	0	none	NA	NECEvent2014_4_3_Actinomyces_59_538.fa	102.4501972	2310929	0	3.29531052	Actinomyces meyeri
5602	NA	16_4	1	100	perfect	0	none	NA	NIHY1_03_41__Actinomyces.contigs.fa	101.8741716	2442477	0	3.37995338	Actinomyces meyeri
64145	100	23_2	8	98.28	near	0	none	99.4	1227A0730_Clostridium_sp_28_345.fa	100.6835814	4501685	0	94.99086877	Clostridium butyricum
5852	99.95	23_1	2	98.28	near	0	none	99.95	39_003_Clostridium_butyricum-related_29_11.fa	100.1636522	4145102	0	95.45578976	Clostridium butyricum
20135	NA	101_0	1	96.55	near	0.31	low	NA	0905A0425_Helicobacter_spp_38_14.fa	97.15197582	1105829	0	3.761755486	Helicobacter pylori
119773	NA	39_1	1	98.28	near	0	none	NA	1018A0619_Anaerococcus_vaginalis_29_53.fa	100.8191795	1737075	0	9.696969697	Anaerococcus prevotii DSM 20548
37100	NA	39_2	1	98.28	near	0	none	NA	1423A0818_Anaerococcus_vaginalis_29_24.fa	100.564687	1895576	0	9.632034632	Anaerococcus prevotii DSM 20548
14641	NA	39_5	1	98.28	near	0	none	NA	38_002_Anaerococcus_vaginalis_29_15.fa	100.3627854	1761904	0	9.551886792	Anaerococcus prevotii DSM 20548
45002	NA	39_9	1	98.28	near	0	none	NA	64_010_Anaerococcus_vaginalis_29_38.fa	100.6066159	1738187	0	8.805790109	Anaerococcus prevotii DSM 20548
10405	NA	39_3	1	98.28	near	0	none	NA	65_003_Anaerococcus_vaginalis-related_29_127.fa	100.288621	1913040	0	10.1	Anaerococcus prevotii DSM 20548
18288	NA	39_7	1	98.28	near	0	none	NA	70_011_Anaerococcus_vaginalis_29_60.fa	100.4110831	1822070	0	10.32665964	Anaerococcus prevotii DSM 20548
5637	NA	39_8	1	98.28	near	1.72	low	NA	70_015_Anaerococcus_vaginalis_29_15.fa	91.55552402	1801612	0	9.477124183	Anaerococcus prevotii DSM 20548
60214	NA	39_4	1	98.28	near	0	none	NA	88_014_Anaerococcus_vaginalis_29_41.fa	100.6698487	1765733	0	8.432304038	Anaerococcus prevotii DSM 20548
16604	NA	39_10	1	98.28	near	0	none	NA	NECEvent2014_4_3_Anaerococcus_vaginalis_rel_29_20.fa	100.3901064	1757997	0	10.3286385	Anaerococcus prevotii DSM 20548
2142	NA	39_6	1	75.24	substantial	0	none	NA	NECEvent2014_8_5_Anaerococcus_vaginalis-rel_30_8.fa	76.90540973	1419488	0	9.317585302	Anaerococcus prevotii DSM 20548
74354	100	48_4	2	100	perfect	0.86	low	100	1018A0619_Veillonella_39_109.fa	98.13565217	2057751	0	93.06318681	Veillonella parvula DSM 2008
71198	NA	48_8	1	100	perfect	0.86	low	NA	31_011_Veillonella_39_88.fa	98.1262339	2062735	0	93.2320442	Veillonella parvula DSM 2008
45803	NA	48_6	1	100	perfect	0.86	low	NA	35_023_Veillonella_39_51.fa	98.03044696	2098226	0	92.07853758	Veillonella parvula DSM 2008
44179	NA	48_9	1	100	perfect	0.86	low	NA	38_012_Veillonella_39_429.fa	98.02260794	2047076	0	93.88038943	Veillonella parvula DSM 2008
22174	NA	48_1	1	98.28	near	0.86	low	NA	65_003_Veillonella_oral_taxon_158_39_45.fa	96.15292202	2123349	0	94.11366712	Veillonella parvula DSM 2008
30898	NA	48_7	1	100	perfect	0.86	low	NA	NECEvent2014_2_3_Veillonella_DORA_A_3_16_22-rel_38_199.fa	97.94496518	2049100	0	92.6611797	Veillonella parvula DSM 2008
35450	NA	48_3	1	100	perfect	0	none	NA	NECEvent2014_5_8_Veillonella_oral_taxon_158-rel_39_297.fa	102.2748081	2227976	0	92.19672131	Veillonella parvula DSM 2008
20558	NA	48_5	1	91.66	near	0.86	low	NA	NIHY1_04_38__Veillonella.contigs.fa	89.51649043	2074222	0	92.76270007	Veillonella parvula DSM 2008
22288	NA	48_2	1	100	perfect	0.86	low	NA	NIHY1_19_59__Veillonella_sp_oral_taxon_158_rel.contigs.fa	97.87403555	2171083	0	92.89036545	Veillonella parvula DSM 2008
18854	NA	57_0	1	98.28	near	1.72	low	NA	1023A0624_Clostridiales_sp_40_79.fa	91.81770175	2865160	0	6.113033449	Roseburia hominis A2-183
91260	NA	233_0	1	100	perfect	0	none	NA	1024A0625_Akkermansia_sp_57_239.fa	102.4801402	3083338	0	63.64942529	Akkermansia muciniphila
17150	NA	52_0	1	98.28	near	1.72	low	NA	1030A0701_Clostridiales_sp_48_49.fa	91.79713206	4948555	0	9.656301146	Lachnoclostridium sp. YL32
12766	NA	10_0	1	96.55	near	0	none	NA	1107A0614_Bacteroides_spp__14.fa	98.60302742	4005110	0	21.71597633	Bacteroides helcogenes P 36-108
34972	NA	12_0	1	100	perfect	0	none	NA	1107A0614_Parabacteroides_spp__69.fa	102.2718602	5113997	0	92.18624565	Parabacteroides distasonis ATCC 8503
33651	NA	7_1	1	78.13	substantial	0	none	NA	1112A0619_Bacteroides_spp.__166_partial.fa	80.39349899	4410063	0	40.32634033	Bacteroides vulgatus ATCC 8482
35475	NA	7_2	1	99.14	near	0	none	NA	1113A0620_Bacteroides_spp__480_partial.fa	101.4149612	6274531	0	68.08260972	Bacteroides thetaiotaomicron VPI-5482
50647	NA	8_0	1	100	perfect	0	none	NA	1122A0629_Bacteroides_fragilis_44_353.fa	102.3522769	5274320	0	59.92899408	Bacteroides fragilis
27429	NA	91_1	1	100	perfect	1.72	low	NA	1122A0629_Streptococcus_anginosus_39_26.fa	93.61910499	1907356	0	43.30708661	Streptococcus anginosus
4474	NA	91_2	1	98.28	near	1.72	low	NA	NECEvent2014_3_3_Streptococcus_anginosus-rel_39_7.fa	91.50534799	1727422	0	74.9466951	Streptococcus anginosus
140230	99.23	124_1	3	100	perfect	0	none	99.16	35_018_Bifidobacterium_bifidum_63_424.fa	102.5734205	2245705	0	24.21746293	Bifidobacterium bifidum
46827	99.99	6_1	4	100	perfect	0	none	98.85	NIHY1_08_32__Bacteroides.contigs.fa	102.3352482	5475642	0	30.08678881	Bacteroides ovatus
12762	NA	11_0	1	82.76	substantial	0	none	NA	1126A0703_Bacteroides_sp_46_20.fa	84.81295937	4525476	0	23.07692308	Bacteroides helcogenes P 36-108
2109	NA	141_0	1	94.5	near	0.16	low	NA	1210A0713_Pseudomonas_sp_62_6.fa	95.36203829	4284528	0	10.09293279	Pseudomonas putida GB-1
90929	NA	94_1	1	100	perfect	0	none	NA	1212A0715_Streptococcus_parasanguinis_42_201.fa	102.4793512	2183271	0	41.33192389	Streptococcus parasanguinis ATCC 15912
14588	NA	94_2	1	100	perfect	0	none	NA	38_014_Streptococcus_parasanguinis_42_67.fa	102.0819979	2145468	0	40.12377514	Streptococcus parasanguinis ATCC 15912
88295	NA	94_3	1	100	perfect	0	none	NA	39_007_Streptococcus_parasanguinis_42_66.fa	102.4729681	2191088	0	40.82901554	Streptococcus parasanguinis FW213
2868	NA	94_4	1	96.55	near	4.47	low	NA	NECEvent2014_5_7_Streptococcus_parasanguinis-rel_42_7.fa	75.92878957	1940678	0	33.2967033	Streptococcus parasanguinis ATCC 15912
5160	NA	114_1	1	100	perfect	0	none	NA	1226A0729_Acinetobacter_baumannii_39_11.fa	101.8563249	3908818	0	81.94666667	Acinetobacter baumannii
4255	NA	114_2	1	100	perfect	0	none	NA	39_009_Acinetobacter_baumannii_39_15.fa	101.8144498	3750115	0	75.38845727	Acinetobacter nosocomialis
4451	NA	139_0	1	98.28	near	0	none	NA	1407A0802_Pseudomonas_spp_63_14.fa	100.1042288	5801695	0	12.13483146	Pseudomonas putida
149759	NA	170_0	1	99.84	near	0	none	NA	1415A0810_Enterobacteriales_spp_49_566.fa	102.4276965	4591415	0	82.01279528	Hafnia alvei FB1
74420	99.53	223_1	3	98.28	near	0	none	99.43	1417A0812_Actinomyces_urogenitalis_69_55.fa	100.7158448	2564759	0	23.72670807	Actinomyces sp. oral taxon 414
21940	NA	34_16	1	98.28	near	0	none	NA	1417A0812_Finegoldia_magna_32_15.fa	100.4506183	1670638	0	94.33566434	Finegoldia magna ATCC 29328
66875	NA	34_8	1	98.28	near	0	none	NA	1619A0906_Finegoldia_magna_32_24.fa	100.6926319	1694768	0	92.71978022	Finegoldia magna ATCC 29328
18493	NA	34_12	1	96.55	near	0	none	NA	1714A1001_Finegoldia_magna_32_10.fa	98.68350368	1677811	0	94.417643	Finegoldia magna ATCC 29328
20901	NA	34_6	1	98.28	near	0	none	NA	38_010_Finegoldia_magna_32_24.fa	100.4400835	1812587	0	95.05703422	Finegoldia magna ATCC 29328
2727	NA	34_14	1	98.28	near	0	none	NA	39_001_Finegoldia_magna_32_21.fa	99.99784257	1717149	0	93.87755102	Finegoldia magna ATCC 29328
5676	NA	34_10	1	99.66	near	0.16	low	NA	65_029_Finegoldia_magna_32_13.fa	100.7370212	1653260	0	94.39374185	Finegoldia magna ATCC 29328
14571	NA	34_1	1	98.28	near	0	none	NA	66_019_Finegoldia_magna-related_32_18.fa	100.3617447	2063976	0	87.08759954	Finegoldia magna ATCC 29328
21756	99.99	34_7	2	98.28	near	0	none	99.99	70_011_Finegoldia_magna_32_22.fa	100.4487895	1671155	0	93.60385144	Finegoldia magna ATCC 29328
8457	NA	34_5	1	99.84	near	0.16	low	NA	71_007_Finegoldia_magna_32_11.fa	101.0036082	2127738	0	85.09249184	Finegoldia magna ATCC 29328
23959	NA	34_13	1	98.28	near	0	none	NA	88_007_Finegoldia_magna_32_19.fa	100.4697343	1790466	0	90.38587312	Finegoldia magna ATCC 29328
3026	NA	34_11	1	92.95	near	2.3	low	NA	88_015_Finegoldia_magna_32_8.fa	83.19043446	1495135	0	94.76707084	Finegoldia magna ATCC 29328
8013	NA	34_9	1	95.69	near	1.72	low	NA	88_017_Finegoldia_magna_32_11.fa	89.04189757	1646162	0	93.78378378	Finegoldia magna ATCC 29328
20022	NA	34_3	1	98.28	near	0	none	NA	NECEvent2014_2_1_Finegoldia_magna_32_19.fa	100.4307537	1728925	0	96.40831758	Finegoldia magna ATCC 29328
31526	NA	34_17	1	98.28	near	0	none	NA	NECEvent2014_5_6_Finegoldia_magna_31_11.fa	100.5293344	1848574	0	88.33116037	Finegoldia magna ATCC 29328
2926	NA	34_2	1	94.83	near	0.86	low	NA	NECEvent2014_8_5_Finegoldia_magna_32_9.fa	92.26313716	1681982	0	94.74285714	Finegoldia magna ATCC 29328
2917	NA	34_4	1	90.52	near	0	none	NA	NIHY1_14_80__Finegoldia_magna.contigs.fa	92.25246821	2179752	0	77.53303965	Finegoldia magna ATCC 29328
8165	NA	34_15	1	93.1	near	0	none	NA	NIHY1_18_39__Finegoldia_magna.contigs.fa	95.05597809	1631206	0	91.27988748	Finegoldia magna ATCC 29328
42191	NA	38_1	1	98.28	near	0	none	NA	1417A0812_Peptoniphilus_harei_35_12.fa	100.5926099	1680279	0	2.654867257	Peptoniphilus sp. 1-1
18149	NA	38_4	1	96.55	near	0	none	NA	38_002_Peptoniphilus_harei_34_30.fa	98.67942635	1754160	0	3.333333333	Streptococcus agalactiae
4123	NA	38_5	1	89.7	substantial	0.86	low	NA	65_029_Peptoniphilus_harei_related_34_12.fa	87.20760667	1559317	0	3.571428571	Finegoldia magna ATCC 29328
4285	NA	38_2	1	94.83	near	0	none	NA	71_013_Peptoniphilus_harei_34_8.fa	96.64597541	1826413	0	6.259097525	Finegoldia magna ATCC 29328
6239	NA	38_3	1	94.51	near	0	none	NA	NECEvent2014_2_2_Peptoniphilus_harei-rel_34_8.fa	96.40755749	1661478	0	4.424778761	Clostridioides difficile
69559	NA	50_0	1	100	perfect	0	none	NA	1421A0816_Haemophilus_haemolyticus_38_21.fa	102.4211767	1855664	0	24.05689549	Haemophilus influenzae
110982	NA	42_0	1	96.55	near	0	none	NA	1505A0814_Sneathia_sp_27_442.fa	99.07262627	1327335	0	39.75903614	Sneathia amnii
35100	NA	2_0	1	93.97	near	0	none	NA	1509A0818_Mycoplasma_hominis_27_34.fa	96.24265356	646167	0	44.60694698	Mycoplasma hominis
45825	NA	152_0	1	100	perfect	1.72	low	NA	1618A0905_Providencia_sp_40_19.fa	93.73055124	4470183	0	33.42541436	Providencia stuartii
33735	NA	17_0	1	100	perfect	0	none	NA	1625A0912_Actinomyces_turicensis_57_14.fa	102.2640404	1911227	0	8.516483516	Actinomyces meyeri
1703	NA	131_0	1	81.53	substantial	15.2	very high	NA	1625A0912_Propionibacterium_sp_64_5.fa	-9.524392676	1609535	16.67	38.12199037	Propionibacterium avidum 44067
12987	NA	13_1	1	100	perfect	0	none	NA	1627A0914_Varibaculum_cambriense_53_10.fa	102.0567544	1978220	0	5.010438413	Mobiluncus curtisii ATCC 43063
54589	NA	13_2	1	100	perfect	0	none	NA	64_009_Varibaculum_cambriense_53_16.fa	102.3685526	2024551	0	11.29032258	Mobiluncus curtisii ATCC 43063
83586	NA	64_0	1	96.55	near	1.72	low	NA	1628A0915_Clostridium_MSTE9_45_52.fa	90.41106677	2592386	0	1.405975395	Acetobacterium woodii DSM 1030
113708	NA	14_1	1	100	perfect	0	none	NA	1727A1014_Varibaculum_cambriense_53_18.fa	102.5278955	2095144	0	5.934065934	Mobiluncus curtisii ATCC 43063
69564	NA	14_3	1	100	perfect	0	none	NA	65_003_Varibaculum_cambriense_53_25.fa	102.4211923	2056442	0	3.855421687	Mobiluncus curtisii ATCC 43063
76977	NA	14_2	1	100	perfect	0	none	NA	NIHY1_03_38__Varibaculum_cambriense.contigs.fa	102.4431805	2185918	0	8.071748879	Mobiluncus curtisii ATCC 43063
9291	NA	96_0	1	100	perfect	0	none	NA	1806A1011_Lactococcus_lactis_36_56.fa	101.9840312	2278731	0	31.56554943	Lactococcus lactis subsp. cremoris SK11
10084	99.02	5_1	2	100	perfect	0	none	99.02	1821A1026_Prevotella_bivia_40_11.fa	102.0018164	2387106	0	14.04151404	Prevotella melaninogenica ATCC 25845
12751	NA	40_0	1	98.28	near	0.86	low	NA	31_013_Anaerococcus_30_18.fa	96.03277212	1977621	0	12.14574899	Anaerococcus prevotii DSM 20548
7296	99.64	18_1	3	98.28	near	0.16	low	99.64	NECEvent2014_3_5_Atopobium_minutum-rel_49_9.fa	99.41154241	1570387	0	9.482758621	Atopobium parvulum DSM 20469
7528	99.73	120_1	3	100	perfect	0	none	99.66	NECEvent2014_3_4_Bifidobacterium_MSTE12-rel_58_13.fa	101.9383398	2659816	0	48.11229429	Bifidobacterium dentium Bd1
19403	100	45_1	7	100	perfect	0	none	99.18	35_016_Clostridiales_35_18.fa	102.1439344	2147326	0	7.78267254	Clostridioides difficile
20985	NA	28_0	1	100	perfect	0.86	low	NA	35_023_Intestinibacter_bartlettii-related_29_15.fa	97.86095449	2869416	0	14.78472786	Clostridioides difficile
25587	NA	76_0	1	98.28	near	0	none	NA	38_005_Enterococcus_casseliflavus_43_46.fa	100.4840097	3265708	0	86.50306748	Enterococcus casseliflavus EC20
25186	100	75_2	6	98.28	near	0	none	99.39	38_005_Enterococcus_faecium_38_15.fa	100.4805796	2598425	0	93.54966363	Enterococcus faecium
14826	99.42	75_1	2	98.28	near	0	none	99.42	71_003_Enterococcus_faecium_38_26.fa	100.365512	2930461	0	67.21723519	Enterococcus faecium T110
113930	99.11	161_1	3	100	perfect	0	none	99.1	61_003_Enterobacter_cloacae_55_37.fa	102.528319	4790137	0	75.39558725	Enterobacter cloacae
9881	NA	31_0	1	100	perfect	0	none	NA	38_010_Fusobacterium_periodonticum_28_58.fa	101.9974004	2395328	0	25.9596929	Fusobacterium nucleatum subsp. polymorphum
26760	99.61	167_1	3	100	perfect	0	none	99.47	NIHY1_03_63__Enterobacteriales.contigs.fa	102.2137431	4307285	0	95.071165	Pantoea sp. PSNIH2
6347	NA	3_0	1	96.55	near	0	none	NA	39_003_Lactobacillus_fermentum_52_15.fa	98.45128425	1981822	0	26.76424464	Lactobacillus fermentum 3872
62315	NA	103_5	1	100	perfect	0.86	low	NA	39_006_Negativicoccus_succinicivorans_51_34.fa	98.0972963	1310405	0	3.263403263	Streptococcus suis
76406	99.98	103_3	4	100	perfect	0.86	low	99.15	70_011_Negativicoccus_succinicivorans_51_49.fa	98.14156373	1285055	0	2.850356295	Megasphaera elsdenii 14-14
60585	NA	103_7	1	100	perfect	0.86	low	NA	66_020_Negativicoccus_succinicivorans_51_16.fa	98.09118256	1328971	0	2.386634845	Megasphaera elsdenii 14-14
22969	NA	103_4	1	100	perfect	0.86	low	NA	71_006_Negativicoccus_succinicivorans_51_19.fa	97.88057104	1341005	0	2.777777778	Megasphaera elsdenii 14-14
56914	NA	103_1	1	100	perfect	0.86	low	NA	NECEvent2014_5_8_Negativicoccus_succinicivorans_52_30.fa	98.07760955	1376206	0	2.054794521	Megasphaera elsdenii 14-14
38983	NA	103_2	1	96.08	near	0.86	low	NA	NIHY1_17_34__Negativicoccus_succinicivorans.contigs.fa	94.07543763	1349960	0	2.331002331	Megasphaera elsdenii 14-14
50637	NA	103_6	1	100	perfect	0.86	low	NA	NIHY1_19_52__Negativicoccus_succinicivorans.contigs.fa	98.05223398	1372046	0	2.546296296	Megasphaera elsdenii 14-14
118524	NA	4_0	1	98.28	near	0	none	NA	39_009_Lactobacillus_rhamnosus_47_369.fa	100.8169031	2841003	0	32.36196319	Lactobacillus rhamnosus LOCK900
83737	99.75	121_1	3	100	perfect	0	none	99.75	60_007_Bifidobacterium_breve_59_91.fa	102.4614587	2350072	0	15.53985873	Bifidobacterium breve
13039	NA	43_0	1	98.28	near	0	none	NA	64_009_Lachnospiraceae_oral__082-related_38_23.fa	100.3376221	2945174	0	2.986857826	[Clostridium] saccharolyticum WM1
3012	NA	224_1	1	94.2	near	1.88	low	NA	64_010_Actinomyces_65_8.fa	86.53942748	2212893	0	47.60900141	Actinomyces meyeri
3683	NA	224_2	1	96.55	near	0	none	NA	NECEvent2014_2_2_Actinomyces_HPA0247-rel_65_243_partial.fa	98.33310086	2353846	0	50.03604903	Actinomyces meyeri
9125	NA	19_1	1	99.14	near	0.63	low	NA	64_010_Atopobium_48_11.fa	97.97011644	1587012	0	94.18212479	Atopobium parvulum DSM 20469
23329	NA	19_2	1	98.28	near	0	none	NA	88_016_Atopobium_48_21.fa	100.4639481	1531041	0	94.32120674	Atopobium parvulum DSM 20469
72803	99.99	123_1	2	100	perfect	0	none	99.99	64_010_Bifidobacterium_scardovii_65_66.fa	102.4310746	3086110	0	94.53939141	Bifidobacterium scardovii JCM 12489 = DSM 13734
40137	NA	37_1	1	98.28	near	0	none	NA	64_021_Peptoniphilus_harei_related_32_72.fa	100.5817725	1730416	0	4.318488529	Peptoniphilus sp. 1-1
36390	NA	37_2	1	96.55	near	0	none	NA	65_019_Peptoniphilus_harei_related_31_18.fa	98.83049103	1801234	0	5.605095541	Finegoldia magna ATCC 29328
10142	NA	37_3	1	98.28	near	0	none	NA	NECEvent2014_4_5_Peptoniphilus_harei-rel_33_13.fa	100.2830618	1845394	0	3.25443787	Peptoniphilus sp. 1-1
7611	NA	54_0	1	98.28	near	0	none	NA	64_021_Subdoligranulum_sp._4_3_54A2FAA-related_57_180.fa	100.2207209	3907215	0	5.434782609	Flavonifractor plautii
80552	NA	15_1	1	100	perfect	0	none	NA	65_003_Actinomyces_sp._S4-C9_56_26.fa	102.4530382	1950031	0	2.956521739	Trueperella pyogenes
12886	NA	15_4	1	98.28	near	0	none	NA	88_014_Actinomyces_sp._S4-C9_56_10.fa	100.3350591	1918118	0	2.998236332	Trueperella pyogenes
21578	NA	15_2	1	100	perfect	0	none	NA	NECEvent2014_6_6_Actinomyces_europaeus-rel_56_19.fa	102.1670056	1972275	0	4.258675079	Corynebacterium atypicum
30900	NA	15_3	1	100	perfect	0	none	NA	NIHY1_04_37__Actinomyces_europaeus.contigs.fa	102.2449792	1923488	0	2.782608696	Trueperella pyogenes
86515	NA	164_0	1	100	perfect	0	none	NA	66_004_Escherichia_coli_56_39.fa	102.4685457	4351015	0	6.094022055	Enterobacter cloacae
160918	NA	166_0	1	100	perfect	0	none	NA	66_004_Serratia_liquefaciens_56_62.fa	102.6033023	5263458	0	67.52479426	Serratia liquefaciens
15866	NA	58_0	1	98.28	near	1.72	low	NA	66_020_Ruminococcus_41_244.fa	91.78023372	3563004	0	9.737098345	Roseburia hominis A2-183
20169	99.48	36_1	3	98.28	near	0	none	99.44	71_008_Peptoniphilus_harei_30_24.fa	100.4323422	1561622	0	2.880658436	Peptoniphilus sp. 1-1
13778	NA	88_0	1	97.41	near	0	none	NA	70_001_Staphylococcus_haemolyticus-related_33_44.fa	99.47959309	2283913	0	77.9064588	Staphylococcus haemolyticus JCSC1435
3475	NA	100_1	1	93.1	near	0	none	NA	70_011_Campylobacter_ureolyticus-related_29_8.fa	94.8704774	1604626	0	89.40397351	Campylobacter ureolyticus RIGS 9880
10149	NA	100_2	1	98.28	near	0	none	NA	NECEvent2014_8_5_Campylobacter_ureolyticus-rel_29_16.fa	100.2832116	1551822	0	93.43206697	Campylobacter ureolyticus RIGS 9880
24821	100	60_1	2	98.28	near	1.72	low	100	88_017_Firmicutes_bacterium_46_38.fa	91.87740964	5705389	0	80.35714286	Blautia sp. YL58
6549	NA	55_0	1	96.55	near	5.9	medium	NA	70_016_Clostridiales_53_10.fa	48.9580875	2566022	20	4.243281471	Intestinimonas butyriciproducens
2238	NA	102_1	1	96.91	near	0	none	NA	71_007_Dialister_43_7.fa	98.58493004	1255620	0	1.176470588	Flexibacter litoralis DSM 6794
7943	NA	102_2	1	100	perfect	0	none	NA	71_012_Dialister_42_11.fa	101.9499923	1544529	0	1.305483029	Veillonella parvula DSM 2008
25067	NA	102_3	1	98.28	near	0	none	NA	NECEvent2014_8_5_Dialister_invisus-rel_43_22.fa	100.4795512	1700161	0	0.995024876	Megasphaera elsdenii 14-14
14300	NA	122_0	1	96.39	near	1.88	low	NA	71_021_Bifidobacterium_longum_60_36.fa	89.06766802	2466527	0	43.59099804	Bifidobacterium longum
84311	NA	61_0	1	100	perfect	1.72	low	NA	88_014_Clostridium_sp._KLE_1755_48_124.fa	93.86294212	6573740	0	5.158184319	Lachnoclostridium sp. YL32
18732	NA	98_0	1	98.28	near	0	none	NA	NECEvent2014_10_1_Lactobacillus_crispatus_36_608.fa	100.4162921	2019926	0	15.78544061	Lactobacillus helveticus
7195	NA	33_0	1	98.28	near	0	none	NA	NECEvent2014_10_1_Lactobacillus_salivarius-rel_35_856.fa	100.2085154	2201374	0	27.22332016	Lactobacillus salivarius str. Ren
8758	NA	41_0	1	98.28	near	0	none	NA	NECEvent2014_2_3_Anaerococcus_prevotii_33_80.fa	100.2512025	1686800	0	55.35714286	Anaerococcus prevotii DSM 20548
26295	NA	22_0	1	98.28	near	1.72	low	NA	NECEvent2014_3_1_Clostridium_ultunense-rel_31_19.fa	91.88993659	4052250	0	2.529866479	[Clostridium] acidurici 9a
49517	NA	65_0	1	98.28	near	0	none	NA	NECEvent2014_3_3_Paenibacillus_dendritiformis-rel_55_70.fa	100.6273772	6431134	0	3.201422855	Thermobacillus composti KWC4
5996	99.89	21_1	3	93.97	near	0	none	99.83	NIHY1_21_51__Clostridium_sporogenes.contigs.fa	95.85893081	3424332	0	55.09564127	Clostridium sporogenes
1785	NA	21_2	1	82.76	substantial	5.33	medium	NA	NECEvent2014_6_6_Clostridium_sporogenes-rel_28_10.fa	37.73581911	2978515	20	81.01663006	Clostridium sporogenes
11324	NA	93_0	1	91.38	near	5.33	medium	NA	NECEvent2014_4_1_Streptococcus_oralis-rel_41_41.fa	41.75699993	2086963	25	56.33232016	Streptococcus sp. VT 162
10608	NA	20_0	1	98.28	near	0	none	NA	NECEvent2014_4_7_Sutterella_wadsworthensis-rel_50_9.fa	100.2928168	2094933	0	3.164556962	Haemophilus somnus 129PT
2786	NA	66_0	1	87.07	substantial	2.9	low	NA	NECEvent2014_6_6_Clostridiales_50_23.fa	74.29249056	1604553	0	3.971119134	Oscillibacter valericigenes Sjm18-20
26683	99.06	74_1	2	98.28	near	0	none	99.06	NIHY1_04_44__Enterococcus_hirae.contigs.fa	100.4931173	2789491	0	53.040408	Enterococcus hirae
14152	NA	77_0	1	98.28	near	0	none	NA	NIHY1_03_40__Enterococcus.contigs.fa	100.3554089	3259440	0	22.97756628	Enterococcus casseliflavus EC20
56532	NA	219_1	1	100	perfect	0.16	low	NA	NIHY1_03_47__Dermabacter_sp_HFH0086.contigs.fa	101.5761472	2275797	0	79.76577749	Dermabacter vaginalis
57818	NA	219_2	1	100	perfect	0.31	low	NA	NIHY1_14_59__Dermabacter_sp_HFH0086.contigs.fa	100.8310315	2282659	0	80.94027954	Dermabacter vaginalis
27145	NA	29_0	1	100	perfect	0.86	low	NA	NIHY1_04_45__Clostridium_difficile.contigs.fa	97.91684492	4029056	0	13.15942029	Clostridioides difficile
86283	NA	163_0	1	100	perfect	0	none	NA	NIHY1_04_47__Enterobacter.contigs.fa	102.4679626	4786143	0	77.56672277	Leclercia adecarboxylata
15051	NA	128_0	1	100	perfect	0	none	NA	NIHY1_04_50__Clostridiales.contigs.fa	102.0887827	4332674	0	3.671562083	Clostridium botulinum
14390	NA	53_0	1	98.28	near	0	none	NA	NIHY1_09_196__Clostridiales.contigs.fa	100.3590304	3572716	0	8.590733591	Roseburia hominis A2-183
9960	NA	73_0	1	98.28	near	1.72	low	NA	NIHY1_09_293__Erysipelotrichales.contigs.fa	91.67912967	4039016	0	5.122494432	Clostridium butyricum
26212	NA	169_0	1	98.34	near	0	none	NA	NIHY1_11_27__Pantoea.contigs.fa	100.5492501	4975174	0	31.84230478	Pantoea vagans C9-1
82800	99.69	159_1	2	98.28	near	0	none	99.69	NIHY1_11_31__Enterobacter_aerogenes.contigs.fa	100.7390152	5286881	0	58.23120915	[Enterobacter] aerogenes
4233	NA	78_0	1	96.55	near	0	none	NA	NIHY1_14_60__Gemella_haemolysans_rel.contigs.fa	98.36332413	1966994	0	24.94033413	Gemella sp. oral taxon 928
22670	NA	232_0	1	94.83	near	0	none	NA	NIHY1_14_98__Paenibacillus.contigs.fa	97.00772576	5080106	0	4.699343103	Paenibacillus sp. Y412MC10
2790	99.56	132_1	5	92.48	near	0.86	low	99.2	S2_005_002_R2_139_S2_005_002_R2.fa	89.9028021	2341642	0	91.66026134	Propionibacterium acnes
19870	NA	153_0	1	98.28	near	1.72	low	NA	NIHY1_23_115__Proteus_mirabilis.contigs.fa	91.82909893	3949208	0	42.00056834	Proteus mirabilis HI4320
63306	NA	126_0	1	99.43	near	0	none	NA	NIHY1_23_125__Coriobacteriaceae.contigs.fa	101.8307224	1963467	0	12.36897275	Slackia heliotrinireducens DSM 20476
22198	NA	217_0	1	100	perfect	0.16	low	NA	S2_003_000_R1_55_S2_003_000_R1.fa	101.3731569	8538680	0	91.48676171	Paraburkholderia fungorum
21884	100	198_1	5	100	perfect	0	none	99.84	S2_005_001_R2_21_S2_005_001_R2.fa	102.1700634	3644386	0	9.265175719	Sphingobium sp. YBL2
2620	NA	135_3	1	76.57	substantial	0.31	low	NA	S2_003_000_R1_96_S2_003_000_R1.fa	76.72915065	3849713	0	78.20778622	Pseudomonas pseudoalcaligenes
2366	NA	135_1	1	80.49	substantial	0	none	NA	S2_005_003_R2_102_S2_005_003_R2.fa	82.17700737	3378904	0	85.25334006	Pseudomonas pseudoalcaligenes
3523	NA	135_2	1	88.86	substantial	0	none	NA	S2_006_000_R1_94_S2_006_000_R1.fa	90.63345632	3589102	0	85.04098361	Pseudomonas pseudoalcaligenes
34868	100	138_1	6	100	perfect	1.72	low	99.99	S2_018_000_R2_42_S2_018_000_R2.fa	93.67121352	7037291	0	44.08636803	Pseudomonas protegens Pf-5
14695	NA	67_0	1	99.84	near	1.72	low	NA	S2_003_000_R1_maxbin2.maxbin.012.fasta_S2_003_000_R1.fa	93.3235848	2507007	0	95.85389931	Corynebacterium kroppenstedtii DSM 44385
21390	NA	178_0	1	97.02	near	0	none	NA	S2_003_000_R2_36_S2_003_000_R2.fa	99.18510539	4759350	0	65.94972791	Caulobacter segnis ATCC 21756
26516	NA	191_0	1	86.06	substantial	0	none	NA	S2_003_000_R2_38_S2_003_000_R2.fa	88.27175401	5143837	0	5.078534031	Chelatococcus sp. CO-6
24991	NA	181_0	1	97.49	near	0	none	NA	S2_003_000_R2_70_S2_003_000_R2.fa	99.68889182	4878484	0	6.126781923	Shinella sp. HZN7
16503	99.98	117_1	3	99.66	near	0	none	99.56	S2_003_000_R2_72_S2_003_000_R2.fa	101.7687814	3815369	0	11.68113654	Chryseobacterium sp. IHB B 17019
20456	100	113_1	8	98.28	near	0	none	100	S2_018_000_R2_abawaca.157.fasta_S2_018_000_R2.fa	100.4354104	3491138	0	22.97939778	Acinetobacter sp. ADP1
17552	NA	203_0	1	96.39	near	0.16	low	NA	S2_003_000_R2_abawaca.156.fasta_S2_003_000_R2.fa	97.71216331	3877822	0	13.1754503	Sphingomonas sp. NIC1
6908	NA	176_0	1	99.84	near	0	none	NA	S2_003_000_R2_abawaca.65.fasta_S2_003_000_R2.fa	101.7596762	3269349	0	52.43854858	Brevundimonas sp. DS20
36573	100	171_2	3	100	perfect	0	none	99.99	S2_003_000_R2_abawaca.99.fasta_S2_003_000_R2.fa	102.2815803	5274022	0	2.154696133	Azospirillum brasilense
11096	100	171_1	2	100	perfect	0	none	100	S2_012_000_R2_102_S2_012_000_R2.fa	102.0225832	5672070	0	2.598064187	Azospirillum brasilense
3946	NA	189_0	1	98.28	near	1.25	low	NA	S2_003_000_R2_maxbin2.maxbin.026.fasta_S2_003_000_R2.fa	93.82807854	4553614	0	4.522613065	Rhodobacter sphaeroides ATCC 17025
4312	NA	188_0	1	96.55	near	0	none	NA	S2_003_000_R2_maxbin2.maxbin.027.fasta_S2_003_000_R2.fa	98.36733938	3528893	0	4.653061224	Leifsonia xyli
4247	99.98	115_1	2	100	perfect	3.45	low	99.98	S2_003_000_R2_maxbin2.maxbin.031.fasta_S2_003_000_R2.fa	84.56404113	7335274	0	5.480225989	Citrobacter freundii
1619	NA	214_0	1	100	perfect	5.17	medium	NA	S2_003_000_R2_maxbin2.maxbin.037.fasta_S2_003_000_R2.fa	75.75462342	8036325	0	3.58829084	Archangium gephyra
1463	NA	192_0	1	99.06	near	22.74	very high	NA	S2_003_000_R2_maxbin2.maxbin.043.fasta_S2_003_000_R2.fa	-17.60737784	11287853	4.55	13.6562911	Pseudomonas stutzeri DSM 4166
2824	NA	147_0	1	93.1	near	10.17	high	NA	S2_003_000_R2_maxbin2.maxbin.048.fasta_S2_003_000_R2.fa	43.97543235	6371464	0	14.31779899	Dechlorosoma suillum PS
2215	NA	35_0	1	96.55	near	11.21	high	NA	S2_003_000_R2_maxbin2.maxbin.049.fasta_S2_003_000_R2.fa	42.17268687	6270519	0	40.73226545	Flavobacterium psychrophilum
38239	NA	207_1	1	100	perfect	0	none	NA	S2_003_000_R3_31_S2_003_000_R3.fa	102.2912533	5563000	0	14.32965906	Sphingobium sp. YBL2
4472	NA	207_2	1	86.25	substantial	0.16	low	NA	S2_005_002_R2_99_S2_005_002_R2.fa	87.2752509	3934204	0	14.81271283	Sphingobium sp. YBL2
10011	NA	112_1	1	99.14	near	0	none	NA	S2_003_000_R3_abawaca.25.fasta_S2_003_000_R3.fa	101.1402387	3616602	0	90.83129584	Acinetobacter johnsonii XBB1
3093	NA	112_2	1	89.66	substantial	0	none	NA	S2_018_000_R3_68_S2_018_000_R3.fa	91.40518996	3235503	0	93.59211337	Acinetobacter johnsonii XBB1
1703	NA	183_0	1	78.77	substantial	12.7	high	NA	S2_003_000_R3_maxbin2.maxbin.039.fasta_S2_003_000_R3.fa	7.795607324	5052329	9.09	11.6481069	Bradyrhizobium icense
53680	99.99	202_1	4	99.84	near	0	none	99.95	S2_005_001_R1_102_S2_005_001_R1.fa	102.2049063	3311316	0	13.49574633	Sphingomonas taxi
1907	NA	185_0	1	80.69	substantial	0.16	low	NA	S2_005_001_R1_55_S2_005_001_R1.fa	81.53017535	1869089	0	90.21335807	Micrococcus luteus NCTC 2665
30303	99.87	175_1	2	98.82	near	0	none	99.87	S2_018_000_R2_60_S2_018_000_R2.fa	101.0607428	3153885	0	51.9160952	Brevundimonas sp. DS20
35856	99.97	127_1	7	100	perfect	0	none	99.91	S2_006_000_R1_abawaca.5.fasta_S2_006_000_R1.fa	102.2772809	1590788	0	45.13422819	Lawsonella clevelandensis
29932	100	200_1	7	100	perfect	0	none	100	S2_018_000_R2_65_S2_018_000_R2.fa	102.2380679	3841663	0	8.993338268	Sphingomonas sp. NIC1
9845	99.97	206_1	2	99.53	near	0	none	99.97	S2_012_000_R2_abawaca.67.fasta_S2_012_000_R2.fa	101.5266079	4093265	0	15.17952364	Sphingobium sp. YBL2
2886	99.88	193_1	3	94.48	near	2.07	low	99.87	S2_005_001_R1_maxbin2.maxbin.015.fasta_S2_005_001_R1.fa	85.86014816	5248241	0	28.9396026	Rhizobium sp. S41
11581	100	213_1	2	100	perfect	0	none	100	S2_005_003_R2_abawaca.189.fasta_S2_005_003_R2.fa	102.031873	4415701	0	3.934740883	Rhodanobacter denitrificans
3055	NA	116_1	1	95.53	near	0.31	low	NA	S2_005_001_R2_25_S2_005_001_R2.fa	95.72250561	3280522	0	11.15879828	Flavobacterium johnsoniae UW101
3428	NA	116_2	1	98.28	near	0	none	NA	S2_006_000_R2_abawaca.226.fasta_S2_006_000_R2.fa	100.0475204	4157185	0	11.06412967	Flavobacterium johnsoniae UW101
5814	99.98	32_1	2	98.12	near	0	none	99.98	S2_012_000_R2_40_S2_012_000_R2.fa	100.0022375	2258223	0	55.76501534	Arcobacter butzleri ED-1
25936	100	32_2	3	100	perfect	0	none	99.92	S2_005_003_R2_abawaca.291.fasta_S2_005_003_R2.fa	102.2069515	2279175	0	52.46971109	Arcobacter butzleri 7h1h
24705	99.88	187_1	2	100	perfect	0	none	99.88	S2_005_001_R2_30_S2_005_001_R2.fa	102.1963924	4601798	0	43.58117516	Starkeya novella DSM 506
4826	99.87	211_1	2	93.1	near	0.31	low	99.87	S2_005_003_R2_59_S2_005_003_R2.fa	93.39179366	4484286	0	7.929642445	Stenotrophomonas acidaminiphila
9982	99.98	180_1	3	98.28	near	0	none	99.98	S2_005_002_R2_abawaca.183.fasta_S2_005_002_R2.fa	100.2796088	4932422	0	2.600536193	Rhodovulum sulfidophilum
2759	100	186_1	4	98.28	near	1.72	low	99.86	S2_005_003_R2_abawaca.227.fasta_S2_005_003_R2.fa	91.40037585	4413329	0	3.277613897	Starkeya novella DSM 506
24183	99.96	212_1	4	98.28	near	0	none	99.66	S2_009_000_R2_44_S2_009_000_R2.fa	100.4717551	4669307	0	25	Pseudoxanthomonas spadix BD-a59
26592	100	205_1	7	96.55	near	0	none	99.98	S2_005_002_R2_abawaca.121.fasta_S2_005_002_R2.fa	98.7623755	5286817	0	12.67949893	Novosphingobium pentaromativorans US6-1
2054	99.74	80_1	2	75.55	substantial	0.66	low	99.74	S2_018_000_R1_maxbin2.maxbin.035.fasta_S2_018_000_R1.fa	73.90630022	1047861	0	1.902173913	Haemophilus parainfluenzae T3T1
8049	NA	62_0	1	96.39	near	0	none	NA	S2_005_002_R2_108_S2_005_002_R2.fa	98.34287096	2318442	0	3.477218225	Micavibrio aeruginosavorus EPB
7044	NA	177_0	1	89.21	substantial	0.86	low	NA	S2_005_002_R2_124_S2_005_002_R2.fa	86.83390967	2872509	0	41.47092799	Brevundimonas sp. DS20
7521	100	105_1	3	98.28	near	0	none	100	S2_018_000_R2_abawaca.70.fasta_S2_018_000_R2.fa	100.2181378	1747077	0	1.22591944	Blastochloris viridis
1769	NA	71_0	1	98.12	near	5.64	medium	NA	S2_005_003_R1_abawaca.39.fasta_S2_005_003_R1.fa	71.54386392	2778125	0	7.342657343	Rothia mucilaginosa DY-18
9651	NA	140_0	1	97.65	near	0	none	NA	S2_005_003_R2_104_S2_005_003_R2.fa	99.64228616	5772274	0	15.80020387	Pseudomonas putida W619
48637	NA	151_0	1	96.55	near	0	none	NA	S2_005_003_R2_20_S2_005_003_R2.fa	98.89348339	3787488	0	2.935779817	Thauera sp. MZ1T
3974	NA	143_1	1	95.69	near	0	none	NA	S2_005_003_R2_abawaca.107.fasta_S2_005_003_R2.fa	97.48961393	6236263	0	11.48080439	Variovorax paradoxus S110
55569	NA	143_2	1	99.69	near	0	none	NA	S2_006_000_R2_115_S2_006_000_R2.fa	102.0624163	5831748	0	12.83594926	Variovorax paradoxus S110
33887	NA	228_0	1	96.55	near	0	none	NA	S2_005_003_R2_abawaca.239.fasta_S2_005_003_R2.fa	98.81501656	3104855	0	19.55357143	Microbacterium sp. No. 7
1291	NA	218_0	1	100	perfect	1.72	low	NA	S2_005_003_R2_maxbin2.maxbin.047.fasta_S2_005_003_R2.fa	92.95546312	3837316	0	3.300198807	Sphingomonas sp. MM-1
4523	NA	208_0	1	100	perfect	3.45	low	NA	S2_005_003_R2_maxbin2.maxbin.055.fasta_S2_005_003_R2.fa	84.57771329	3552049	0	28.37837838	Sphingopyxis macrogoltabida
1455	NA	179_0	1	87.54	substantial	22.41	very high	NA	S2_005_003_R2_maxbin2.maxbin.057.fasta_S2_005_003_R2.fa	-22.9285685	6158352	0	22.36893969	Phenylobacterium zucineum HLK1
4619	NA	231_0	1	84.83	substantial	5.49	medium	NA	S2_005_003_R3_41_S2_005_003_R3.fa	39.21227398	2896574	20	4.058094831	Arsenicicoccus sp. oral taxon 190
11154	NA	230_0	1	87.15	substantial	0	none	NA	S2_005_003_R3_72_S2_005_003_R3.fa	89.17371532	2935906	0	11.41837645	Microbacterium sp. No. 7
4131	NA	146_0	1	76.77	substantial	0	none	NA	S2_005_003_R3_82_S2_005_003_R3.fa	78.5780276	2584563	0	57.37246681	Acidovorax sp. JS42
6478	NA	134_0	1	96.55	near	0	none	NA	S2_006_000_R1_52_S2_006_000_R1.fa	98.45572047	4298565	0	2.480417755	Microbacterium sp. No. 7
5503	NA	225_0	1	88.09	substantial	7.24	medium	NA	S2_006_000_R1_62_S2_006_000_R1.fa	53.76029976	3622186	0	30.10542757	Actinomyces sp. oral taxon 414
4468	NA	229_0	1	80.33	substantial	0.34	low	NA	S2_006_000_R1_78_S2_006_000_R1.fa	80.45505658	2332144	0	16.12903226	Microbacterium sp. No. 7
1803	NA	133_0	1	92.81	near	7.87	medium	NA	S2_006_000_R1_maxbin2.maxbin.012.fasta_S2_006_000_R1.fa	47.08799786	2749808	8	49.11554385	Propionibacterium acnes
2267	NA	85_0	1	92.81	near	7.99	medium	NA	S2_006_000_R1_maxbin2.maxbin.040.fasta_S2_006_000_R1.fa	46.20772576	2450754	8.33	83.47895155	Staphylococcus capitis subsp. capitis
10423	NA	63_0	1	98.84	near	0	none	NA	S2_006_000_R2_11_S2_006_000_R2.fa	100.8489964	2156760	0	1.372212693	Azospirillum brasilense
6253	NA	209_0	1	89.97	substantial	0	none	NA	S2_006_000_R2_56_S2_006_000_R2.fa	91.86804421	3845247	0	64.9870801	Stenotrophomonas sp. KCTC 12332
10257	NA	106_0	1	81.19	substantial	1.88	low	NA	S2_006_000_R2_73_S2_006_000_R2.fa	73.79551018	1373951	0	1.555555556	Pseudomonas fluorescens
7851	NA	68_0	1	93.1	near	0	none	NA	S2_006_000_R2_88_S2_006_000_R2.fa	95.04746249	2183391	0	2.3988006	Micavibrio aeruginosavorus EPB
12521	NA	144_0	1	100	perfect	3.92	low	NA	S2_006_000_R2_abawaca.124.fasta_S2_006_000_R2.fa	62.44881951	8374384	20	4.937135848	Variovorax paradoxus S110
5339	NA	195_0	1	98.28	near	0.86	low	NA	S2_006_000_R2_abawaca.227.fasta_S2_006_000_R2.fa	95.84372996	5797933	0	5.014909189	Shinella sp. HZN7
28533	NA	182_0	1	98.28	near	0	none	NA	S2_006_000_R2_abawaca.331.fasta_S2_006_000_R2.fa	100.5076737	5700225	0	95.32602424	Methylobacterium populi BJ001
5078	NA	215_1	1	100	perfect	0	none	NA	S2_006_000_R3_95_S2_006_000_R3.fa	101.8528463	2760741	0	6.487025948	Citromicrobium sp. JL477
3448	NA	215_2	1	90.52	near	5.8	medium	NA	S2_018_000_R3_abawaca.76.fasta_S2_018_000_R3.fa	50.78878363	2337893	12.5	6.256358087	Altererythrobacter marensis
2014	NA	210_0	1	91.14	near	5.75	medium	NA	S2_009_000_R1_56_S2_009_000_R1.fa	44.04202973	4172356	20	25.06361323	Stenotrophomonas maltophilia JV3
9769	NA	148_0	1	100	perfect	0	none	NA	S2_009_000_R2_106_S2_009_000_R2.fa	101.9949251	3532323	0	97.20601781	Dechlorosoma suillum PS
43207	99.97	110_1	2	100	perfect	0	none	99.97	S2_009_000_R2_122_S2_009_000_R2.fa	102.3177771	4801024	0	39.45682808	Shewanella oneidensis MR-1
2529	99.83	142_1	2	92.05	near	0	none	99.83	S2_009_000_R2_35_S2_009_000_R2.fa	93.75147441	2736126	0	1.178882624	Dechlorosoma suillum PS
4659	NA	194_0	1	78.61	substantial	0	none	NA	S2_009_000_R2_3_S2_009_000_R2.fa	80.44414636	4642782	0	42.485482	Agrobacterium fabrum str. C58
3484	NA	119_0	1	99.14	near	6.82	medium	NA	S2_009_000_R2_56_S2_009_000_R2.fa	66.81103907	4224536	0	4.269662921	Pseudopedobacter saltans DSM 12145
29877	NA	136_0	1	97.07	near	0	none	NA	S2_009_000_R2_63_S2_009_000_R2.fa	99.30766849	4710807	0	6.323185012	Pseudomonas citronellolis
62003	NA	149_0	1	100	perfect	0	none	NA	S2_012_000_R2_abawaca.229.fasta_S2_012_000_R2.fa	102.3962064	5154688	0	8.399366086	Roseateles depolymerans
10869	99.98	199_1	2	94.83	near	0	none	99.98	S2_018_000_R2_52_S2_018_000_R2.fa	96.84809479	3201315	0	7.529995863	Sphingomonas sanxanigenens DSM 19645 = NX02
4607	NA	145_0	1	94.67	near	3.68	low	NA	S2_012_000_R2_abawaca.257.fasta_S2_012_000_R2.fa	59.92170911	7403657	18.18	43.16914498	Delftia acidovorans SPH-1
45382	100	197_1	2	100	perfect	0	none	100	S2_012_000_R2_abawaca.53.fasta_S2_012_000_R2.fa	102.3284418	4568834	0	7.816333684	Sphingomonas sp. MM-1
1704	NA	104_0	1	77.05	substantial	4.81	low	NA	S2_012_000_R2_maxbin2.maxbin.039.fasta_S2_012_000_R2.fa	54.6157348	2416990	0	5.800103573	Sphingomonas hengshuiensis
9314	99.12	184_1	2	88.64	substantial	3.45	low	99.12	S2_018_000_R3_abawaca.136.fasta_S2_018_000_R3.fa	73.37456812	2397667	0	90.10516252	Kocuria palustris
4794	NA	111_0	1	83.93	substantial	23.28	very high	NA	S2_012_000_R3_33_S2_012_000_R3.fa	-43.12965099	2796280	12.5	33.5492228	Corynebacterium urealyticum DSM 7109
6479	NA	220_0	1	100	perfect	3.28	low	NA	S2_012_000_R3_abawaca.27.fasta_S2_012_000_R3.fa	85.50575399	3530084	0	30.78538429	Brachybacterium faecium DSM 4810
1650	NA	216_0	1	96.55	near	10.66	high	NA	S2_012_000_R3_maxbin2.maxbin.031.fasta_S2_012_000_R3.fa	44.85874197	4692330	0	16.57894737	Kocuria rhizophila DC2201
3571	NA	107_0	1	96.24	near	1.88	low	NA	S2_012_000_R3_maxbin2.maxbin.049.fasta_S2_012_000_R3.fa	88.61639493	1509591	0	87.19325153	Gardnerella vaginalis 409-05
1828	NA	108_0	1	76.25	substantial	6.61	medium	NA	S2_012_000_R3_maxbin2.maxbin.054.fasta_S2_012_000_R3.fa	30.5409881	1182103	14.29	45.70446735	Gardnerella vaginalis HMP9231
3666	NA	172_0	1	98.12	near	0	none	NA	S2_012_000_R3_maxbin2.maxbin.065.fasta_S2_012_000_R3.fa	99.90209623	4201790	0	9.19400567	Paracoccus denitrificans PD1222
1932	NA	99_0	1	94.83	near	1.72	low	NA	S2_012_000_R3_maxbin2.maxbin.071.fasta_S2_012_000_R3.fa	87.87300356	2058021	0	13.52657005	Streptococcus pyogenes
3533	NA	226_0	1	88.17	substantial	1.88	low	NA	S2_018_000_R1_68_S2_018_000_R1.fa	80.54407182	2617485	0	98.27586207	Dermacoccus nishinomiyaensis
3880	NA	81_0	1	90.52	near	0	none	NA	S2_018_000_R1_abawaca.75.fasta_S2_018_000_R1.fa	92.31441586	1087295	0	1.242236025	Francisella cf. tularensis subsp. novicida 3523
3131	NA	118_0	1	85.11	substantial	2.59	low	NA	S2_018_000_R2_44_S2_018_000_R2.fa	73.90784153	4271317	0	36.25110522	Chryseobacterium sp. IHB B 17019
3763	NA	69_0	1	91.38	near	1.02	low	NA	S2_018_000_R2_94_S2_018_000_R2.fa	88.06776711	2160771	0	2.678571429	Micavibrio aeruginosavorus ARL-13
15961	NA	190_0	1	93.1	near	0	none	NA	S2_018_000_R3_50_S2_018_000_R3.fa	95.20153005	4352372	0	4.245132461	Mesorhizobium amorphae CCNWGS0123
7995	NA	222_0	1	97.81	near	5.17	medium	NA	S2_018_000_R3_59_S2_018_000_R3.fa	57.24140923	7563015	16.67	6.721935918	Gordonia sp. KTR9
38105	NA	201_0	1	96.53	near	0	none	NA	S2_018_000_R3_77_S2_018_000_R3.fa	98.82049098	3219969	0	9.135600164	Sphingomonas hengshuiensis
3499	NA	173_0	1	92.98	near	0	none	NA	S2_018_000_R3_98_S2_018_000_R3.fa	94.75197197	2861413	0	14.6743295	Paracoccus denitrificans PD1222
2772	NA	221_0	1	100	perfect	3.45	low	NA	S2_018_000_R3_abawaca.142.fasta_S2_018_000_R3.fa	84.47139661	3416438	0	4.068348251	Pseudoxanthomonas suwonensis
9047	NA	196_0	1	98.28	near	2.04	low	NA	S2_018_000_R3_abawaca.93.fasta_S2_018_000_R3.fa	90.0582523	2766317	0	8.754027927	Citromicrobium sp. JL477
3433	NA	174_0	1	100	perfect	0.31	low	NA	S2_018_000_R3_abawaca.96.fasta_S2_018_000_R3.fa	100.2178369	3096150	0	10.66863324	Paracoccus denitrificans PD1222
2065	NA	79_0	1	98.28	near	1.72	low	NA	S2_018_000_R3_maxbin2.maxbin.034.fasta_S2_018_000_R3.fa	91.33746003	2185571	0	19.23076923	Gemella sp. oral taxon 928
1927	NA	227_0	1	93.21	near	0	none	NA	S2_018_000_R3_maxbin2.maxbin.066.fasta_S2_018_000_R3.fa	94.85244086	3745795	0	4.144144144	Leifsonia xyli
1278	NA	204_0	1	87.77	substantial	3.92	low	NA	S2_018_000_R3_maxbin2.maxbin.070.fasta_S2_018_000_R3.fa	49.72326543	3342019	20	18.4110971	Sphingomonas taxi
