# Supplementary material for: Strain-resolved analysis of hospital rooms and infants reveals overlap between the human and room microbiome
Source: Nat Commun. 2017 Nov 27;8:1814. doi: 10.1038/s41467-017-02018-w (PMC5703836; doi:10.1038/s41467-017-02018-w)
Supplement: Supplementary file 15 — Supplementary Data 12 [file 41467_2017_2018_MOESM15_ESM.txt]

#Supplementary Data 12. Room reads mapped to infant genomes. This table details all room samples mapped against all dereplicated infant genomes and run through PileupProfile (supports Fig. 2 and Supplemental Fig. 4).													
#HGT_snps == number of SNPs within 100bp of another SNP; corrected_snps == raw_snps - HGT_snps; genome == genome reads were mapped to; raw_snps == SNPs reported by PileupProfile; room_mg == sequencing run identifier (S2 == sloan2; 003 == infant 3; 000 == no time fraction (0)| early (1) | middle (2) | late (3); R3 == wipe); average_coverage == coverage; breadth == percentage of genome with at least one read; consensus_ANI ==  output from PileupProfile; median_coverage = median coverage; std_coverage == standard deviation of coverage; pool ==  pooled sample type; genome_infant == infant genome was sourced from (N1 == NIH1; 003 == infant 3); length == genome length; corr_ANI == corrected ANI value for the 'corrected_snps' ((length - corrected_snps) / length) 													
HGT_snps	corrected_snps	genome	raw_snps	room_mg	average_coverage	breadth	consensus_ANI	median_coverage	std_coverage	pool	genome_infant	length	corr_ANI
76	10	NIHY1_03_48__Veillonella_parvula_rel.contigs.fa	86	S2_003_000R3	0.485287019	0.259867164	0.988545551	0	7.593746451	wipes	N1_003	2187660	99.99954289
154	8	NIHY1_03_40__Enterococcus.contigs.fa	162	S2_003_000R3	0.076822399	0.008387637	0.974216139	0	3.861925357	wipes	N1_003	3259440	99.99975456
1225	254	NIHY1_03_57__Escherichia_coli.contigs.fa	1479	S2_003_000R3	1.100561553	0.51743757	0.990144074	1	5.507576681	wipes	N1_003	4769099	99.99467405
183	13	NIHY1_03_41__Actinomyces.contigs.fa	196	S2_003_000R3	0.334833859	0.175436657	0.978282548	0	4.278162961	wipes	N1_003	2442477	99.99946775
284	14	NIHY1_03_63__Enterobacteriales.contigs.fa	298	S2_003_000R3	0.127591046	0.07822979	0.965473294	0	0.81668214	wipes	N1_003	4307285	99.99967497
64	12	NIHY1_03_38__Varibaculum_cambriense.contigs.fa	76	S2_003_000R3	0.315730965	0.136847768	0.973583594	0	6.178640601	wipes	N1_003	2185918	99.99945103
530	58	NIHY1_03_47__Dermabacter_sp_HFH0086.contigs.fa	588	S2_003_000R3	0.871869064	0.265481939	0.982656914	0	10.73228133	wipes	N1_003	2275797	99.99745144
1273	31	NIHY1_03_52__Streptococcus_lutetiensis.contigs.fa	1304	S2_003_000R3	0.833221744	0.137069014	0.966456592	0	11.20217245	wipes	N1_003	1798262	99.99827611
48	7	NIHY1_03_46__Enterococcus_faecalis.contigs.fa	55	S2_003_000R3	0.154882019	0.051437943	0.997232008	0	1.349493621	wipes	N1_003	2865239	99.99975569
7136	1659	NIHY1_03_48__Veillonella_parvula_rel.contigs.fa	8795	S2_006_000R1	5.310406096	0.881143322	0.991753275	4	21.98393833	Swabs	N1_003	2187660	99.92416555
260	9	NIHY1_03_40__Enterococcus.contigs.fa	269	S2_006_000R1	0.272351692	0.042276587	0.974250981	0	13.80207142	Swabs	N1_003	3259440	99.99972388
23615	3868	NIHY1_03_57__Escherichia_coli.contigs.fa	27483	S2_006_000R1	4.495557547	0.827803533	0.984453971	3	7.866517246	Swabs	N1_003	4769099	99.91889453
586	28	NIHY1_03_41__Actinomyces.contigs.fa	614	S2_006_000R1	1.002100736	0.070920217	0.970028312	0	41.52276056	Swabs	N1_003	2442477	99.99885362
1513	65	NIHY1_03_63__Enterobacteriales.contigs.fa	1578	S2_006_000R1	0.537245156	0.252617136	0.975968567	0	2.277477979	Swabs	N1_003	4307285	99.99849093
237	17	NIHY1_03_38__Varibaculum_cambriense.contigs.fa	254	S2_006_000R1	1.359455844	0.136483162	0.96116208	0	51.80079789	Swabs	N1_003	2185918	99.99922229
3709	570	NIHY1_03_47__Dermabacter_sp_HFH0086.contigs.fa	4279	S2_006_000R1	5.872796651	0.729525085	0.988357286	2	72.55644568	Swabs	N1_003	2275797	99.97495383
2542	31	NIHY1_03_52__Streptococcus_lutetiensis.contigs.fa	2573	S2_006_000R1	2.688389122	0.115254062	0.95396726	0	40.93514542	Swabs	N1_003	1798262	99.99827611
139	34	NIHY1_03_46__Enterococcus_faecalis.contigs.fa	173	S2_006_000R1	0.807811495	0.288485533	0.994468425	0	4.558352028	Swabs	N1_003	2865239	99.99881336
100	35	NIHY1_03_48__Veillonella_parvula_rel.contigs.fa	135	S2_006_000R3	0.640337621	0.339461342	0.991716267	0	5.826547089	wipes	N1_003	2187660	99.99840012
203	9	NIHY1_03_40__Enterococcus.contigs.fa	212	S2_006_000R3	0.082200317	0.008686155	0.97647581	0	3.819733871	wipes	N1_003	3259440	99.99972388
2095	402	NIHY1_03_57__Escherichia_coli.contigs.fa	2497	S2_006_000R3	1.125612825	0.528079832	0.984725213	1	1.839662927	wipes	N1_003	4769099	99.99157073
196	12	NIHY1_03_41__Actinomyces.contigs.fa	208	S2_006_000R3	0.295744852	0.104493922	0.977391304	0	6.820228104	wipes	N1_003	2442477	99.9995087
132	4	NIHY1_03_63__Enterobacteriales.contigs.fa	136	S2_006_000R3	0.055902036	0.03063345	0.969244686	0	0.682216802	wipes	N1_003	4307285	99.99990713
85	13	NIHY1_03_38__Varibaculum_cambriense.contigs.fa	98	S2_006_000R3	0.370386263	0.106866314	0.965782123	0	10.24783203	wipes	N1_003	2185918	99.99940528
1100	201	NIHY1_03_47__Dermabacter_sp_HFH0086.contigs.fa	1301	S2_006_000R3	1.770269492	0.510398335	0.986347801	1	14.536134	wipes	N1_003	2275797	99.99116793
1126	64	NIHY1_03_52__Streptococcus_lutetiensis.contigs.fa	1190	S2_006_000R3	0.937311137	0.194071832	0.975943558	0	9.661326372	wipes	N1_003	1798262	99.99644101
53	44	NIHY1_03_46__Enterococcus_faecalis.contigs.fa	97	S2_006_000R3	0.546131405	0.285193661	0.996883534	0	1.890232104	wipes	N1_003	2865239	99.99846435
508	152	NIHY1_03_48__Veillonella_parvula_rel.contigs.fa	660	S2_018_000R3	1.564234387	0.576542516	0.991566357	1	20.27517722	wipes	N1_003	2187660	99.99305194
351	31	NIHY1_03_40__Enterococcus.contigs.fa	382	S2_018_000R3	0.21767144	0.017353594	0.98209347	0	8.560027439	wipes	N1_003	3259440	99.99904892
94147	10114	NIHY1_03_57__Escherichia_coli.contigs.fa	104261	S2_018_000R3	120.7641867	0.908357323	0.973950835	136	65.84829802	wipes	N1_003	4769099	99.7879264
402	23	NIHY1_03_41__Actinomyces.contigs.fa	425	S2_018_000R3	0.490137676	0.07505086	0.978107454	0	14.57426159	wipes	N1_003	2442477	99.99905833
878	57	NIHY1_03_63__Enterobacteriales.contigs.fa	935	S2_018_000R3	0.217341783	0.072489283	0.969948253	0	4.168589616	wipes	N1_003	4307285	99.99867666
166	37	NIHY1_03_38__Varibaculum_cambriense.contigs.fa	203	S2_018_000R3	0.845211486	0.239709815	0.979155971	0	21.25577416	wipes	N1_003	2185918	99.99830735
1940	238	NIHY1_03_47__Dermabacter_sp_HFH0086.contigs.fa	2178	S2_018_000R3	2.962194343	0.587569102	0.983353842	1	33.79055419	wipes	N1_003	2275797	99.98954213
2060	38	NIHY1_03_52__Streptococcus_lutetiensis.contigs.fa	2098	S2_018_000R3	1.723356218	0.131930164	0.962539728	0	25.25527741	wipes	N1_003	1798262	99.99788685
267	174	NIHY1_03_46__Enterococcus_faecalis.contigs.fa	441	S2_018_000R3	1.671961397	0.604648338	0.995781761	1	5.737484079	wipes	N1_003	2865239	99.99392721
105	24	NIHY1_03_48__Veillonella_parvula_rel.contigs.fa	129	S2_005_003R1	0.427044422	0.155084885	0.990026287	0	8.285731422	Swabs	N1_003	2187660	99.99890294
151	14	NIHY1_03_40__Enterococcus.contigs.fa	165	S2_005_003R1	0.07690094	0.005182792	0.984394212	0	3.387336845	Swabs	N1_003	3259440	99.99957048
91985	9909	NIHY1_03_57__Escherichia_coli.contigs.fa	101894	S2_005_003R1	41.06250007	0.877700169	0.974528328	43	26.38173441	Swabs	N1_003	4769099	99.7922249
185	8	NIHY1_03_41__Actinomyces.contigs.fa	193	S2_005_003R1	0.18707648	0.015403216	0.966335252	0	7.956789066	Swabs	N1_003	2442477	99.99967246
4255	38	NIHY1_03_63__Enterobacteriales.contigs.fa	4293	S2_005_003R1	0.224771521	0.051387591	0.934868691	0	1.981963353	Swabs	N1_003	4307285	99.99911777
112	10	NIHY1_03_38__Varibaculum_cambriense.contigs.fa	122	S2_005_003R1	0.281408086	0.027577887	0.95565249	0	10.50418556	Swabs	N1_003	2185918	99.99954253
578	67	NIHY1_03_47__Dermabacter_sp_HFH0086.contigs.fa	645	S2_005_003R1	0.971027732	0.186000772	0.980818985	0	15.16369731	Swabs	N1_003	2275797	99.99705598
1539	10	NIHY1_03_52__Streptococcus_lutetiensis.contigs.fa	1549	S2_005_003R1	0.795767802	0.037664145	0.951631538	0	14.47221744	Swabs	N1_003	1798262	99.99944391
10812	3499	NIHY1_03_46__Enterococcus_faecalis.contigs.fa	14311	S2_005_003R1	8.060569816	0.898425576	0.993016984	7	5.940279687	Swabs	N1_003	2865239	99.87788104
37	1	NIHY1_03_48__Veillonella_parvula_rel.contigs.fa	38	S2_006_000R2	0.289744293	0.043039595	0.953658537	0	23.68798891	sinks	N1_003	2187660	99.99995429
82	1	NIHY1_03_40__Enterococcus.contigs.fa	83	S2_006_000R2	0.051109086	0.001358209	0.932847896	0	3.876194802	sinks	N1_003	3259440	99.99996932
35082	686	NIHY1_03_57__Escherichia_coli.contigs.fa	35768	S2_006_000R2	6.281822416	0.280319826	0.937166778	0	38.8464757	sinks	N1_003	4769099	99.98561573
31	1	NIHY1_03_41__Actinomyces.contigs.fa	32	S2_006_000R2	0.010866428	0.005914488	0.955922865	0	0.250333686	sinks	N1_003	2442477	99.99995906
11811	108	NIHY1_03_63__Enterobacteriales.contigs.fa	11919	S2_006_000R2	1.009495309	0.080319041	0.929378514	0	8.214494083	sinks	N1_003	4307285	99.99749262
42	0	NIHY1_03_38__Varibaculum_cambriense.contigs.fa	42	S2_006_000R2	0.018491087	0.003228392	0.963636364	0	0.86548275	sinks	N1_003	2185918	100
54	5	NIHY1_03_47__Dermabacter_sp_HFH0086.contigs.fa	59	S2_006_000R2	0.041694404	0.019959601	0.969759098	0	0.889267741	sinks	N1_003	2275797	99.9997803
60	1	NIHY1_03_52__Streptococcus_lutetiensis.contigs.fa	61	S2_006_000R2	0.062699985	0.010097528	0.975020475	0	2.504469659	sinks	N1_003	1798262	99.99994439
0	1	NIHY1_03_46__Enterococcus_faecalis.contigs.fa	1	S2_006_000R2	0.014500361	0.012272973	0.991071429	0	0.141191377	sinks	N1_003	2865239	99.9999651
50	6	NIHY1_03_48__Veillonella_parvula_rel.contigs.fa	56	S2_012_000R2	0.415121637	0.12255835	0.9825	0	23.14649443	sinks	N1_003	2187660	99.99972573
100	0	NIHY1_03_40__Enterococcus.contigs.fa	100	S2_012_000R2	0.081545603	0.002605049	0.935107073	0	5.524609824	sinks	N1_003	3259440	100
27239	542	NIHY1_03_57__Escherichia_coli.contigs.fa	27781	S2_012_000R2	4.758781271	0.221676673	0.944561074	0	40.02312717	sinks	N1_003	4769099	99.98863517
70	4	NIHY1_03_41__Actinomyces.contigs.fa	74	S2_012_000R2	0.030575518	0.012936867	0.96372549	0	0.667877642	sinks	N1_003	2442477	99.99983623
7935	74	NIHY1_03_63__Enterobacteriales.contigs.fa	8009	S2_012_000R2	0.708632004	0.074870829	0.935169745	0	6.995200332	sinks	N1_003	4307285	99.99828198
45	5	NIHY1_03_38__Varibaculum_cambriense.contigs.fa	50	S2_012_000R2	0.058086351	0.020170473	0.968808484	0	1.83690207	sinks	N1_003	2185918	99.99977126
180	14	NIHY1_03_47__Dermabacter_sp_HFH0086.contigs.fa	194	S2_012_000R2	0.108666107	0.029999161	0.981179666	0	1.806786579	sinks	N1_003	2275797	99.99938483
255	9	NIHY1_03_52__Streptococcus_lutetiensis.contigs.fa	264	S2_012_000R2	0.128412323	0.023235213	0.968234869	0	2.797405627	sinks	N1_003	1798262	99.99949952
17	2	NIHY1_03_46__Enterococcus_faecalis.contigs.fa	19	S2_012_000R2	0.049036398	0.033601734	0.985440613	0	0.333534014	sinks	N1_003	2865239	99.9999302
47	3	NIHY1_03_48__Veillonella_parvula_rel.contigs.fa	50	S2_005_003R2	0.4033209	0.037241619	0.942062572	0	36.01738202	sinks	N1_003	2187660	99.99986287
80	1	NIHY1_03_40__Enterococcus.contigs.fa	81	S2_005_003R2	0.040857325	0.00136005	0.92506938	0	2.707157465	sinks	N1_003	3259440	99.99996932
27415	518	NIHY1_03_57__Escherichia_coli.contigs.fa	27933	S2_005_003R2	6.07441112	0.357868436	0.946092877	0	53.42649076	sinks	N1_003	4769099	99.98913841
75	1	NIHY1_03_41__Actinomyces.contigs.fa	76	S2_005_003R2	0.012502881	0.003643432	0.936666667	0	0.413308847	sinks	N1_003	2442477	99.99995906
8870	58	NIHY1_03_63__Enterobacteriales.contigs.fa	8928	S2_005_003R2	0.923871998	0.064587089	0.928464978	0	11.27930221	sinks	N1_003	4307285	99.99865344
61	1	NIHY1_03_38__Varibaculum_cambriense.contigs.fa	62	S2_005_003R2	0.023974367	0.002060919	0.948504983	0	1.221909255	sinks	N1_003	2185918	99.99995425
239	6	NIHY1_03_47__Dermabacter_sp_HFH0086.contigs.fa	245	S2_005_003R2	0.050890743	0.015425365	0.937017995	0	1.096421929	sinks	N1_003	2275797	99.99973636
27	1	NIHY1_03_52__Streptococcus_lutetiensis.contigs.fa	28	S2_005_003R2	0.025623074	0.005524223	0.976666667	0	1.159020916	sinks	N1_003	1798262	99.99994439
0	3	NIHY1_03_46__Enterococcus_faecalis.contigs.fa	3	S2_005_003R2	0.071404864	0.056204735	0.993150685	0	0.325478741	sinks	N1_003	2865239	99.9998953
2453	138	NIHY1_03_48__Veillonella_parvula_rel.contigs.fa	2591	S2_005_003R3	0.833331962	0.191103279	0.97133469	0	13.07382893	wipes	N1_003	2187660	99.99369189
164	17	NIHY1_03_40__Enterococcus.contigs.fa	181	S2_005_003R3	0.155540215	0.007848587	0.985761485	0	7.584586276	wipes	N1_003	3259440	99.99947844
70366	8224	NIHY1_03_57__Escherichia_coli.contigs.fa	78590	S2_005_003R3	12.36512494	0.843192393	0.977668099	11	11.14377483	wipes	N1_003	4769099	99.82755653
786	57	NIHY1_03_41__Actinomyces.contigs.fa	843	S2_005_003R3	0.604116231	0.054234288	0.985168373	0	13.86299878	wipes	N1_003	2442477	99.9976663
2802	33	NIHY1_03_63__Enterobacteriales.contigs.fa	2835	S2_005_003R3	0.225905182	0.053243052	0.951482895	0	2.397247466	wipes	N1_003	4307285	99.99923386
1542	49	NIHY1_03_38__Varibaculum_cambriense.contigs.fa	1591	S2_005_003R3	0.763086721	0.102705591	0.963582677	0	20.43121878	wipes	N1_003	2185918	99.99775838
10724	1441	NIHY1_03_47__Dermabacter_sp_HFH0086.contigs.fa	12165	S2_005_003R3	6.336719839	0.690196885	0.985602579	3	35.60636173	wipes	N1_003	2275797	99.93668152
1674	41	NIHY1_03_52__Streptococcus_lutetiensis.contigs.fa	1715	S2_005_003R3	1.135166622	0.061342007	0.965680781	0	18.28340992	wipes	N1_003	1798262	99.99772002
8801	3053	NIHY1_03_46__Enterococcus_faecalis.contigs.fa	11854	S2_005_003R3	7.500519503	0.849674669	0.993283632	6	6.538785888	wipes	N1_003	2865239	99.89344693
54	9	NIHY1_03_48__Veillonella_parvula_rel.contigs.fa	63	S2_005_002R2	0.397458014	0.087640218	0.97254902	0	27.22193024	sinks	N1_003	2187660	99.9995886
72	1	NIHY1_03_40__Enterococcus.contigs.fa	73	S2_005_002R2	0.057609896	0.003071693	0.937713311	0	4.285276686	sinks	N1_003	3259440	99.99996932
10665	509	NIHY1_03_57__Escherichia_coli.contigs.fa	11174	S2_005_002R2	2.089991002	0.48789677	0.96937808	0	19.01404712	sinks	N1_003	4769099	99.98932712
46	1	NIHY1_03_41__Actinomyces.contigs.fa	47	S2_005_002R2	0.012587222	0.004537197	0.968645764	0	0.374181188	sinks	N1_003	2442477	99.99995906
2806	28	NIHY1_03_63__Enterobacteriales.contigs.fa	2834	S2_005_002R2	0.209783889	0.04221801	0.943444422	0	2.7543222	sinks	N1_003	4307285	99.99934994
28	6	NIHY1_03_38__Varibaculum_cambriense.contigs.fa	34	S2_005_002R2	0.024638161	0.003402232	0.970201578	0	1.286592804	sinks	N1_003	2185918	99.99972552
46	8	NIHY1_03_47__Dermabacter_sp_HFH0086.contigs.fa	54	S2_005_002R2	0.050878879	0.022023054	0.976367615	0	1.212730744	sinks	N1_003	2275797	99.99964847
137	3	NIHY1_03_52__Streptococcus_lutetiensis.contigs.fa	140	S2_005_002R2	0.088875258	0.016172282	0.972704231	0	2.114123786	sinks	N1_003	1798262	99.99983317
0	1	NIHY1_03_46__Enterococcus_faecalis.contigs.fa	1	S2_005_002R2	0.109458234	0.082337983	0.999086758	0	0.411523707	sinks	N1_003	2865239	99.9999651
961	66	NIHY1_03_48__Veillonella_parvula_rel.contigs.fa	1027	S2_005_001R1	0.961424993	0.187888429	0.976284494	0	48.02321542	Swabs	N1_003	2187660	99.99698308
66	3	NIHY1_03_40__Enterococcus.contigs.fa	69	S2_005_001R1	0.088792553	0.002583266	0.970512821	0	5.50001925	Swabs	N1_003	3259440	99.99990796
95428	10052	NIHY1_03_57__Escherichia_coli.contigs.fa	105480	S2_005_001R1	104.3852478	0.880376985	0.973749277	90	146.7110202	Swabs	N1_003	4769099	99.78922643
391	15	NIHY1_03_41__Actinomyces.contigs.fa	406	S2_005_001R1	0.348723857	0.024080882	0.961737819	0	12.73083829	Swabs	N1_003	2442477	99.99938587
15347	100	NIHY1_03_63__Enterobacteriales.contigs.fa	15447	S2_005_001R1	3.233655075	0.088386768	0.914385004	0	33.23899002	Swabs	N1_003	4307285	99.99767835
231	18	NIHY1_03_38__Varibaculum_cambriense.contigs.fa	249	S2_005_001R1	0.356497362	0.026985916	0.961383375	0	13.7050951	Swabs	N1_003	2185918	99.99917655
1337	169	NIHY1_03_47__Dermabacter_sp_HFH0086.contigs.fa	1506	S2_005_001R1	1.51987897	0.300327753	0.984045596	0	19.62101501	Swabs	N1_003	2275797	99.99257403
709	9	NIHY1_03_52__Streptococcus_lutetiensis.contigs.fa	718	S2_005_001R1	0.524233399	0.028448024	0.959594823	0	11.70730939	Swabs	N1_003	1798262	99.99949952
65	17	NIHY1_03_46__Enterococcus_faecalis.contigs.fa	82	S2_005_001R1	0.116953245	0.053149144	0.992389085	0	0.667170238	Swabs	N1_003	2865239	99.99940668
114	31	NIHY1_03_48__Veillonella_parvula_rel.contigs.fa	145	S2_012_000R1	0.634713804	0.345500672	0.991087892	0	5.540038289	Swabs	N1_003	2187660	99.99858296
153	8	NIHY1_03_40__Enterococcus.contigs.fa	161	S2_012_000R1	0.05360338	0.010657045	0.970604345	0	2.303243135	Swabs	N1_003	3259440	99.99975456
2914	371	NIHY1_03_57__Escherichia_coli.contigs.fa	3285	S2_012_000R1	1.531473765	0.611411506	0.988996597	1	2.889912524	Swabs	N1_003	4769099	99.99222075
148	7	NIHY1_03_41__Actinomyces.contigs.fa	155	S2_012_000R1	0.158928825	0.033984762	0.967237371	0	5.403251248	Swabs	N1_003	2442477	99.99971341
483	12	NIHY1_03_63__Enterobacteriales.contigs.fa	495	S2_012_000R1	0.069435155	0.034085973	0.951617633	0	0.617462749	Swabs	N1_003	4307285	99.9997214
78	6	NIHY1_03_38__Varibaculum_cambriense.contigs.fa	84	S2_012_000R1	0.2635904	0.085072267	0.970505618	0	6.72010995	Swabs	N1_003	2185918	99.99972552
446	53	NIHY1_03_47__Dermabacter_sp_HFH0086.contigs.fa	499	S2_012_000R1	0.546945092	0.110136361	0.979014215	0	9.178226662	Swabs	N1_003	2275797	99.99767115
1693	33	NIHY1_03_52__Streptococcus_lutetiensis.contigs.fa	1726	S2_012_000R1	0.748577237	0.055396822	0.962825759	0	10.73004848	Swabs	N1_003	1798262	99.99816489
40	13	NIHY1_03_46__Enterococcus_faecalis.contigs.fa	53	S2_012_000R1	0.279615418	0.179520801	0.995410858	0	1.001075408	Swabs	N1_003	2865239	99.99954629
119	12	NIHY1_03_48__Veillonella_parvula_rel.contigs.fa	131	S2_009_000R3	1.121427004	0.063902983	0.983068373	0	63.15931178	wipes	N1_003	2187660	99.99945147
203	11	NIHY1_03_40__Enterococcus.contigs.fa	214	S2_009_000R3	0.158405432	0.004864026	0.945754119	0	11.47029693	wipes	N1_003	3259440	99.99966252
60126	1455	NIHY1_03_57__Escherichia_coli.contigs.fa	61581	S2_009_000R3	43.19850165	0.273490443	0.922880597	0	212.2898381	wipes	N1_003	4769099	99.96949109
1422	364	NIHY1_03_41__Actinomyces.contigs.fa	1786	S2_009_000R3	1.445431421	0.536552033	0.98960649	1	3.118401677	wipes	N1_003	2442477	99.9850971
18700	123	NIHY1_03_63__Enterobacteriales.contigs.fa	18823	S2_009_000R3	5.296094407	0.099016202	0.907023038	0	55.74159504	wipes	N1_003	4307285	99.99714437
101	10	NIHY1_03_38__Varibaculum_cambriense.contigs.fa	111	S2_009_000R3	0.099682605	0.013989088	0.964649682	0	3.46878513	wipes	N1_003	2185918	99.99954253
450	23	NIHY1_03_47__Dermabacter_sp_HFH0086.contigs.fa	473	S2_009_000R3	0.343909408	0.051701887	0.974556213	0	8.726112776	wipes	N1_003	2275797	99.99898937
367	21	NIHY1_03_52__Streptococcus_lutetiensis.contigs.fa	388	S2_009_000R3	1.111987575	0.034086802	0.9673593	0	40.38042513	wipes	N1_003	1798262	99.99883221
13736	3742	NIHY1_03_46__Enterococcus_faecalis.contigs.fa	17478	S2_009_000R3	18.76432682	0.918074199	0.993288763	19	11.11276665	wipes	N1_003	2865239	99.86940007
9601	1802	NIHY1_03_48__Veillonella_parvula_rel.contigs.fa	11403	S2_018_000R1	6.339423859	0.888410905	0.990770068	5	23.44110095	Swabs	N1_003	2187660	99.91762888
342	6	NIHY1_03_40__Enterococcus.contigs.fa	348	S2_018_000R1	0.233953378	0.013567975	0.972722997	0	11.69642276	Swabs	N1_003	3259440	99.99981592
91154	9998	NIHY1_03_57__Escherichia_coli.contigs.fa	101152	S2_018_000R1	60.73080932	0.919495066	0.975143448	65	36.24091192	Swabs	N1_003	4769099	99.79035872
592	36	NIHY1_03_41__Actinomyces.contigs.fa	628	S2_018_000R1	0.93175166	0.072457591	0.972139657	0	36.5262394	Swabs	N1_003	2442477	99.99852609
1568	60	NIHY1_03_63__Enterobacteriales.contigs.fa	1628	S2_018_000R1	0.347781027	0.130895912	0.971789007	0	2.715025394	Swabs	N1_003	4307285	99.99860701
845	67	NIHY1_03_38__Varibaculum_cambriense.contigs.fa	912	S2_018_000R1	1.483832879	0.258861494	0.974860797	0	42.61756131	Swabs	N1_003	2185918	99.99693493
1474	227	NIHY1_03_47__Dermabacter_sp_HFH0086.contigs.fa	1701	S2_018_000R1	3.441825435	0.424404725	0.987305496	0	63.83681155	Swabs	N1_003	2275797	99.99002547
2827	45	NIHY1_03_52__Streptococcus_lutetiensis.contigs.fa	2872	S2_018_000R1	3.776136069	0.082003067	0.960544573	0	55.90305254	Swabs	N1_003	1798262	99.99749758
660	210	NIHY1_03_46__Enterococcus_faecalis.contigs.fa	870	S2_018_000R1	1.532413875	0.412093721	0.99313577	0	7.458154379	Swabs	N1_003	2865239	99.99267077
3888	80	NIHY1_03_48__Veillonella_parvula_rel.contigs.fa	3968	S2_005_002R3	0.810733386	0.061475275	0.96165739	0	14.16043234	wipes	N1_003	2187660	99.99634312
287	20	NIHY1_03_40__Enterococcus.contigs.fa	307	S2_005_002R3	0.224682461	0.00575559	0.979366893	0	6.53239609	wipes	N1_003	3259440	99.9993864
93289	9963	NIHY1_03_57__Escherichia_coli.contigs.fa	103252	S2_005_002R3	67.28513143	0.848362133	0.974098956	66	48.51840213	wipes	N1_003	4769099	99.79109262
598	26	NIHY1_03_41__Actinomyces.contigs.fa	624	S2_005_002R3	0.280294963	0.011717203	0.967945754	0	8.855558492	wipes	N1_003	2442477	99.99893551
3040	39	NIHY1_03_63__Enterobacteriales.contigs.fa	3079	S2_005_002R3	0.265345572	0.027617165	0.948679057	0	3.434508588	wipes	N1_003	4307285	99.99909456
1010	32	NIHY1_03_38__Varibaculum_cambriense.contigs.fa	1042	S2_005_002R3	0.415045304	0.01539033	0.959201253	0	12.56602339	wipes	N1_003	2185918	99.99853608
4428	189	NIHY1_03_47__Dermabacter_sp_HFH0086.contigs.fa	4617	S2_005_002R3	2.287764243	0.092468704	0.972227235	0	23.55496427	wipes	N1_003	2275797	99.99169522
2226	24	NIHY1_03_52__Streptococcus_lutetiensis.contigs.fa	2250	S2_005_002R3	1.160419338	0.034414896	0.952556668	0	18.67979028	wipes	N1_003	1798262	99.99866538
13699	4017	NIHY1_03_46__Enterococcus_faecalis.contigs.fa	17716	S2_005_002R3	31.07253217	0.875472866	0.992761901	28	23.6416397	wipes	N1_003	2865239	99.85980227
2014	78	NIHY1_03_48__Veillonella_parvula_rel.contigs.fa	2092	S2_005_001R3	0.432946162	0.070247205	0.969095314	0	7.48910123	wipes	N1_003	2187660	99.99643455
170	9	NIHY1_03_40__Enterococcus.contigs.fa	179	S2_005_001R3	0.050719449	0.003328793	0.969885599	0	2.594502672	wipes	N1_003	3259440	99.99972388
80168	9508	NIHY1_03_57__Escherichia_coli.contigs.fa	89676	S2_005_001R3	66.55659717	0.894253191	0.978647504	65	44.00389402	wipes	N1_003	4769099	99.8006332
421	22	NIHY1_03_41__Actinomyces.contigs.fa	443	S2_005_001R3	0.181670493	0.0131469	0.971326861	0	5.846187121	wipes	N1_003	2442477	99.99909928
883	3	NIHY1_03_63__Enterobacteriales.contigs.fa	886	S2_005_001R3	0.085429917	0.013337172	0.946283497	0	2.303543921	wipes	N1_003	4307285	99.99993035
569	32	NIHY1_03_38__Varibaculum_cambriense.contigs.fa	601	S2_005_001R3	0.267087786	0.018886344	0.961270782	0	9.104380438	wipes	N1_003	2185918	99.99853608
3908	226	NIHY1_03_47__Dermabacter_sp_HFH0086.contigs.fa	4134	S2_005_001R3	1.405158281	0.14268364	0.977217994	0	12.68576425	wipes	N1_003	2275797	99.99006941
1414	23	NIHY1_03_52__Streptococcus_lutetiensis.contigs.fa	1437	S2_005_001R3	0.545647965	0.03466625	0.957290614	0	8.905769601	wipes	N1_003	1798262	99.99872099
210	42	NIHY1_03_46__Enterococcus_faecalis.contigs.fa	252	S2_005_001R3	0.163715837	0.046544808	0.99239406	0	1.21093129	wipes	N1_003	2865239	99.99853415
35	2	NIHY1_03_48__Veillonella_parvula_rel.contigs.fa	37	S2_005_001R2	0.440837242	0.008971687	0.94683908	0	42.97986079	sinks	N1_003	2187660	99.99990858
77	0	NIHY1_03_40__Enterococcus.contigs.fa	77	S2_005_001R2	0.062129384	0.001471725	0.93081761	0	4.706113566	sinks	N1_003	3259440	100
34658	704	NIHY1_03_57__Escherichia_coli.contigs.fa	35362	S2_005_001R2	9.245406942	0.390016437	0.940870868	0	54.24128311	sinks	N1_003	4769099	99.9852383
31	2	NIHY1_03_41__Actinomyces.contigs.fa	33	S2_005_001R2	0.007175912	0.003606175	0.959951456	0	0.201159544	sinks	N1_003	2442477	99.99991812
10803	66	NIHY1_03_63__Enterobacteriales.contigs.fa	10869	S2_005_001R2	1.294407034	0.073044853	0.924716883	0	13.56874645	sinks	N1_003	4307285	99.99846771
40	1	NIHY1_03_38__Varibaculum_cambriense.contigs.fa	41	S2_005_001R2	0.019128805	0.002158361	0.949068323	0	1.123168142	sinks	N1_003	2185918	99.99995425
56	2	NIHY1_03_47__Dermabacter_sp_HFH0086.contigs.fa	58	S2_005_001R2	0.035697824	0.01840542	0.961690885	0	0.88178071	sinks	N1_003	2275797	99.99991212
35	4	NIHY1_03_52__Streptococcus_lutetiensis.contigs.fa	39	S2_005_001R2	0.028007042	0.0047874	0.963448922	0	1.567484846	sinks	N1_003	1798262	99.99977756
36	3	NIHY1_03_48__Veillonella_parvula_rel.contigs.fa	39	S2_003_000R2	0.305466572	0.007022115	0.932758621	0	30.48322182	sinks	N1_003	2187660	99.99986287
87	0	NIHY1_03_40__Enterococcus.contigs.fa	87	S2_003_000R2	0.047021574	0.001413433	0.923817863	0	3.320777069	sinks	N1_003	3259440	100
46752	6674	NIHY1_03_57__Escherichia_coli.contigs.fa	53426	S2_003_000R2	176.7207345	0.898059361	0.987359708	179	115.4368996	sinks	N1_003	4769099	99.86005742
33	2	NIHY1_03_41__Actinomyces.contigs.fa	35	S2_003_000R2	0.010692015	0.004474965	0.952956989	0	0.358477809	sinks	N1_003	2442477	99.99991812
14129	121	NIHY1_03_63__Enterobacteriales.contigs.fa	14250	S2_003_000R2	1.913017597	0.087976765	0.924114941	0	20.84951877	sinks	N1_003	4307285	99.99719081
59	2	NIHY1_03_38__Varibaculum_cambriense.contigs.fa	61	S2_003_000R2	0.022948711	0.001784147	0.956397427	0	1.133873408	sinks	N1_003	2185918	99.99990851
175	4	NIHY1_03_47__Dermabacter_sp_HFH0086.contigs.fa	179	S2_003_000R2	0.049961838	0.014984201	0.940353216	0	1.258092172	sinks	N1_003	2275797	99.99982424
45	3	NIHY1_03_52__Streptococcus_lutetiensis.contigs.fa	48	S2_003_000R2	0.036743255	0.004261893	0.977538606	0	1.743585052	sinks	N1_003	1798262	99.99983317
8	0	NIHY1_03_46__Enterococcus_faecalis.contigs.fa	8	S2_003_000R2	0.002874106	0.001777513	0.953488372	0	0.101388054	sinks	N1_003	2865239	100
7107	439	NIHY1_03_48__Veillonella_parvula_rel.contigs.fa	7546	S2_009_000R1	2.066529077	0.317194171	0.975980927	0	31.87999322	Swabs	N1_003	2187660	99.9799329
209	28	NIHY1_03_40__Enterococcus.contigs.fa	237	S2_009_000R1	0.17443794	0.005693923	0.968446279	0	9.446792121	Swabs	N1_003	3259440	99.99914096
49800	1366	NIHY1_03_57__Escherichia_coli.contigs.fa	51166	S2_009_000R1	17.74650243	0.260776931	0.936403174	0	92.77854423	Swabs	N1_003	4769099	99.97135727
798	23	NIHY1_03_41__Actinomyces.contigs.fa	821	S2_009_000R1	0.413047492	0.024899313	0.969269352	0	12.26788085	Swabs	N1_003	2442477	99.99905833
13243	99	NIHY1_03_63__Enterobacteriales.contigs.fa	13342	S2_009_000R1	1.73555755	0.077316686	0.920818051	0	17.15460309	Swabs	N1_003	4307285	99.99770157
647	29	NIHY1_03_38__Varibaculum_cambriense.contigs.fa	676	S2_009_000R1	0.498729138	0.026920955	0.960537069	0	17.50269921	Swabs	N1_003	2185918	99.99867333
2163	100	NIHY1_03_47__Dermabacter_sp_HFH0086.contigs.fa	2263	S2_009_000R1	1.416522651	0.076967322	0.971178216	0	24.04063835	Swabs	N1_003	2275797	99.99560593
2730	25	NIHY1_03_52__Streptococcus_lutetiensis.contigs.fa	2755	S2_009_000R1	2.142725031	0.040071469	0.940664642	0	40.65791897	Swabs	N1_003	1798262	99.99860977
8355	3138	NIHY1_03_46__Enterococcus_faecalis.contigs.fa	11493	S2_009_000R1	11.31475001	0.867911193	0.994438019	9	10.50450948	Swabs	N1_003	2865239	99.89048034
465	88	NIHY1_03_48__Veillonella_parvula_rel.contigs.fa	553	S2_003_000R1	0.895714142	0.336937184	0.98745662	0	13.91439664	Swabs	N1_003	2187660	99.99597744
130	12	NIHY1_03_40__Enterococcus.contigs.fa	142	S2_003_000R1	0.109961527	0.009399774	0.974542847	0	6.213360151	Swabs	N1_003	3259440	99.99963184
11041	1384	NIHY1_03_57__Escherichia_coli.contigs.fa	12425	S2_003_000R1	2.549160544	0.671102865	0.982653964	1	6.969245241	Swabs	N1_003	4769099	99.97097984
365	11	NIHY1_03_41__Actinomyces.contigs.fa	376	S2_003_000R1	0.410949213	0.047948865	0.96559612	0	15.38078874	Swabs	N1_003	2442477	99.99954964
2029	23	NIHY1_03_63__Enterobacteriales.contigs.fa	2052	S2_003_000R1	0.152039394	0.0448691	0.94542408	0	1.349793184	Swabs	N1_003	4307285	99.99946602
118	14	NIHY1_03_38__Varibaculum_cambriense.contigs.fa	132	S2_003_000R1	0.516375729	0.078153435	0.969897377	0	17.7179244	Swabs	N1_003	2185918	99.99935954
1084	143	NIHY1_03_47__Dermabacter_sp_HFH0086.contigs.fa	1227	S2_003_000R1	1.893767326	0.409361204	0.984789696	0	25.78016688	Swabs	N1_003	2275797	99.99371649
1563	16	NIHY1_03_52__Streptococcus_lutetiensis.contigs.fa	1579	S2_003_000R1	1.465480002	0.055671532	0.960145385	0	27.45659961	Swabs	N1_003	1798262	99.99911025
64	17	NIHY1_03_46__Enterococcus_faecalis.contigs.fa	81	S2_003_000R1	0.19613233	0.083804178	0.996203066	0	1.161202367	Swabs	N1_003	2865239	99.99940668
53	1	NIHY1_03_48__Veillonella_parvula_rel.contigs.fa	54	S2_009_000R2	0.505546566	0.023569476	0.958333333	0	48.33496211	sinks	N1_003	2187660	99.99995429
96	0	NIHY1_03_40__Enterococcus.contigs.fa	96	S2_009_000R2	0.103862013	0.001025023	0.940594059	0	6.780667683	sinks	N1_003	3259440	100
50341	1185	NIHY1_03_57__Escherichia_coli.contigs.fa	51526	S2_009_000R2	16.98178084	0.23931208	0.931744692	0	95.44649349	sinks	N1_003	4769099	99.97515254
75	6	NIHY1_03_41__Actinomyces.contigs.fa	81	S2_009_000R2	0.019698036	0.009953011	0.951263538	0	0.373021352	sinks	N1_003	2442477	99.99975435
14174	164	NIHY1_03_63__Enterobacteriales.contigs.fa	14338	S2_009_000R2	1.847937854	0.10128422	0.934707966	0	18.589725	sinks	N1_003	4307285	99.9961925
47	1	NIHY1_03_38__Varibaculum_cambriense.contigs.fa	48	S2_009_000R2	0.043856631	0.003077883	0.954242135	0	3.468710301	sinks	N1_003	2185918	99.99995425
52	8	NIHY1_03_47__Dermabacter_sp_HFH0086.contigs.fa	60	S2_009_000R2	0.05358035	0.021179393	0.978197674	0	1.359386694	sinks	N1_003	2275797	99.99964847
47	2	NIHY1_03_52__Streptococcus_lutetiensis.contigs.fa	49	S2_009_000R2	0.050351951	0.007468322	0.981912145	0	1.928182005	sinks	N1_003	1798262	99.99988878
12	4	NIHY1_03_46__Enterococcus_faecalis.contigs.fa	16	S2_009_000R2	0.08842299	0.068745051	0.976331361	0	0.380142452	sinks	N1_003	2865239	99.9998604
60	2	NIHY1_03_48__Veillonella_parvula_rel.contigs.fa	62	S2_018_000R2	0.450647724	0.09132772	0.973031753	0	33.21752093	sinks	N1_003	2187660	99.99990858
99	1	NIHY1_03_40__Enterococcus.contigs.fa	100	S2_018_000R2	0.112519635	0.00173404	0.938687922	0	7.354152808	sinks	N1_003	3259440	99.99996932
15751	630	NIHY1_03_57__Escherichia_coli.contigs.fa	16381	S2_018_000R2	3.124981679	0.513684451	0.962964052	1	36.16193336	sinks	N1_003	4769099	99.98678996
59	1	NIHY1_03_41__Actinomyces.contigs.fa	60	S2_018_000R2	0.02039487	0.008649007	0.961513791	0	0.586180654	sinks	N1_003	2442477	99.99995906
7375	84	NIHY1_03_63__Enterobacteriales.contigs.fa	7459	S2_018_000R2	0.523710644	0.079445405	0.937608217	0	5.838178344	sinks	N1_003	4307285	99.99804982
43	3	NIHY1_03_38__Varibaculum_cambriense.contigs.fa	46	S2_018_000R2	0.060012315	0.006453582	0.965019011	0	4.680274235	sinks	N1_003	2185918	99.99986276
85	8	NIHY1_03_47__Dermabacter_sp_HFH0086.contigs.fa	93	S2_018_000R2	0.06764004	0.027502453	0.968581081	0	1.758167025	sinks	N1_003	2275797	99.99964847
130	4	NIHY1_03_52__Streptococcus_lutetiensis.contigs.fa	134	S2_018_000R2	0.102253176	0.015754656	0.970222222	0	3.157533653	sinks	N1_003	1798262	99.99977756
8	1	NIHY1_03_46__Enterococcus_faecalis.contigs.fa	9	S2_018_000R2	0.025611476	0.017987679	0.987215909	0	0.232769653	sinks	N1_003	2865239	99.9999651
14510	1766	NIHY1_03_48__Veillonella_parvula_rel.contigs.fa	16276	S2_012_000R3	5.188267372	0.871234561	0.985530618	5	18.60297396	wipes	N1_003	2187660	99.91927448
345	22	NIHY1_03_40__Enterococcus.contigs.fa	367	S2_012_000R3	0.231730911	0.027688805	0.976201284	0	10.07412544	wipes	N1_003	3259440	99.99932504
5301	1181	NIHY1_03_57__Escherichia_coli.contigs.fa	6482	S2_012_000R3	2.619108976	0.766537243	0.991186384	2	5.310566736	wipes	N1_003	4769099	99.97523641
411	23	NIHY1_03_41__Actinomyces.contigs.fa	434	S2_012_000R3	0.557179863	0.159422177	0.978268489	0	12.40443719	wipes	N1_003	2442477	99.99905833
2124	78	NIHY1_03_63__Enterobacteriales.contigs.fa	2202	S2_012_000R3	0.310717308	0.123995278	0.967642391	0	1.543668734	wipes	N1_003	4307285	99.99818911
160	26	NIHY1_03_38__Varibaculum_cambriense.contigs.fa	186	S2_012_000R3	0.792144079	0.252155845	0.976266428	0	19.02900752	wipes	N1_003	2185918	99.99881057
2703	731	NIHY1_03_47__Dermabacter_sp_HFH0086.contigs.fa	3434	S2_012_000R3	4.142826447	0.795396074	0.990605525	2	26.88066966	wipes	N1_003	2275797	99.96787938
2011	49	NIHY1_03_52__Streptococcus_lutetiensis.contigs.fa	2060	S2_012_000R3	1.796022493	0.10545182	0.965479103	0	27.93249431	wipes	N1_003	1798262	99.99727515
461	347	NIHY1_03_46__Enterococcus_faecalis.contigs.fa	808	S2_012_000R3	1.88786904	0.705254605	0.996368996	1	3.543758022	wipes	N1_003	2865239	99.98788932
826	111	NIHY1_03_48__Veillonella_parvula_rel.contigs.fa	937	S2_005_002R1	0.831999945	0.285987311	0.984375521	0	11.88421568	Swabs	N1_003	2187660	99.99492609
113	14	NIHY1_03_40__Enterococcus.contigs.fa	127	S2_005_002R1	0.074750264	0.004923238	0.985833798	0	3.877775845	Swabs	N1_003	3259440	99.99957048
94617	9998	NIHY1_03_57__Escherichia_coli.contigs.fa	104615	S2_005_002R1	67.896211	0.848921358	0.973843628	73	41.50061498	Swabs	N1_003	4769099	99.79035872
401	9	NIHY1_03_41__Actinomyces.contigs.fa	410	S2_005_002R1	0.573447365	0.032108798	0.963208902	0	23.44900852	Swabs	N1_003	2442477	99.99963152
2813	29	NIHY1_03_63__Enterobacteriales.contigs.fa	2842	S2_005_002R1	0.225370506	0.047170085	0.94185761	0	3.37734827	Swabs	N1_003	4307285	99.99932672
256	24	NIHY1_03_38__Varibaculum_cambriense.contigs.fa	280	S2_005_002R1	0.627875794	0.058030539	0.95962509	0	23.66042843	Swabs	N1_003	2185918	99.99890206
995	112	NIHY1_03_47__Dermabacter_sp_HFH0086.contigs.fa	1107	S2_005_002R1	1.883574414	0.235257363	0.982526479	0	37.92207722	Swabs	N1_003	2275797	99.99507865
836	19	NIHY1_03_52__Streptococcus_lutetiensis.contigs.fa	855	S2_005_002R1	0.594953905	0.035987526	0.963484946	0	12.7186148	Swabs	N1_003	1798262	99.99894342
6137	2351	NIHY1_03_46__Enterococcus_faecalis.contigs.fa	8488	S2_005_002R1	4.615465586	0.831274808	0.993094415	4	4.218207146	Swabs	N1_003	2865239	99.91794751
29848	582	NIHY1_11_31__Enterobacter_aerogenes.contigs.fa	30430	S2_005_001R3	4.000700413	0.184007168	0.945100742	0	24.99823013	wipes	N1_011	5286881	99.98899162
4687	1199	NIHY1_11_25__Staphylococcus_epidermidis.contigs.fa	5886	S2_005_001R3	12.0000288	0.855661153	0.996003976	9	24.73595409	wipes	N1_011	2118217	99.94339579
23442	689	NIHY1_11_30__Propionibacterium.contigs.fa	24131	S2_005_001R3	7.423227462	0.304463544	0.942054495	0	25.6268943	wipes	N1_011	2606785	99.97356897
203	33	NIHY1_11_28__Enterococcus_faecalis.contigs.fa	236	S2_005_001R3	0.132201618	0.040558166	0.990233405	0	1.625901398	wipes	N1_011	2934896	99.9988756
3776	53	NIHY1_11_27__Pantoea.contigs.fa	3829	S2_005_001R3	0.401562036	0.032436252	0.945395168	0	8.320366973	wipes	N1_011	4975174	99.99893471
1941	77	NIHY1_11_24__Veillonella.contigs.fa	2018	S2_005_001R3	0.350671558	0.072942104	0.969516156	0	1.548474344	wipes	N1_011	2053286	99.99624991
111582	3213	NIHY1_11_31__Enterobacter_aerogenes.contigs.fa	114795	S2_003_000R2	38.15749891	0.405142087	0.922539127	0	169.1179584	sinks	N1_011	5286881	99.93922693
85	1	NIHY1_11_25__Staphylococcus_epidermidis.contigs.fa	86	S2_003_000R2	0.220599212	0.064077004	0.963574756	0	9.038821975	sinks	N1_011	2118217	99.99995279
721	37	NIHY1_11_30__Propionibacterium.contigs.fa	758	S2_003_000R2	0.235156332	0.091781639	0.965421286	0	4.157195175	sinks	N1_011	2606785	99.99858063
2	2	NIHY1_11_28__Enterococcus_faecalis.contigs.fa	4	S2_003_000R2	0.002610655	0.001399709	0.983870968	0	0.091541537	sinks	N1_011	2934896	99.99993185
9708	152	NIHY1_11_27__Pantoea.contigs.fa	9860	S2_003_000R2	4.706895477	0.068247261	0.944471977	0	53.44132679	sinks	N1_011	4975174	99.99694483
5	0	NIHY1_11_24__Veillonella.contigs.fa	5	S2_003_000R2	0.008169344	0.006731162	0.925373134	0	0.111626604	sinks	N1_011	2053286	100
93496	3079	NIHY1_11_31__Enterobacter_aerogenes.contigs.fa	96575	S2_012_000R2	14.07392166	0.411831475	0.939182517	0	97.37268872	sinks	N1_011	5286881	99.9417615
112	28	NIHY1_11_25__Staphylococcus_epidermidis.contigs.fa	140	S2_012_000R2	0.988082902	0.404662506	0.996090478	0	12.53293762	sinks	N1_011	2118217	99.99867813
6181	166	NIHY1_11_30__Propionibacterium.contigs.fa	6347	S2_012_000R2	0.687953552	0.150417852	0.951525936	0	3.515922974	sinks	N1_011	2606785	99.993632
24	3	NIHY1_11_28__Enterococcus_faecalis.contigs.fa	27	S2_012_000R2	0.044394077	0.03020584	0.977348993	0	0.381896538	sinks	N1_011	2934896	99.99989778
4716	97	NIHY1_11_27__Pantoea.contigs.fa	4813	S2_012_000R2	2.29714619	0.059261043	0.957132042	0	30.67478167	sinks	N1_011	4975174	99.99805032
39	4	NIHY1_11_24__Veillonella.contigs.fa	43	S2_012_000R2	0.183608616	0.125755983	0.980998674	0	0.573768282	sinks	N1_011	2053286	99.99980519
106354	4014	NIHY1_11_31__Enterobacter_aerogenes.contigs.fa	110368	S2_005_003R2	22.78646124	0.421667331	0.9368981	0	148.5150219	sinks	N1_011	5286881	99.92407622
72	1	NIHY1_11_25__Staphylococcus_epidermidis.contigs.fa	73	S2_005_003R2	0.205272642	0.0461152	0.973112339	0	8.927646989	sinks	N1_011	2118217	99.99995279
261	9	NIHY1_11_30__Propionibacterium.contigs.fa	270	S2_005_003R2	0.223742273	0.145841717	0.965174771	0	1.320817627	sinks	N1_011	2606785	99.99965475
2	3	NIHY1_11_28__Enterococcus_faecalis.contigs.fa	5	S2_005_003R2	0.070742882	0.05582685	0.990138067	0	0.323838802	sinks	N1_011	2934896	99.99989778
4664	74	NIHY1_11_27__Pantoea.contigs.fa	4738	S2_005_003R2	3.128422845	0.042365955	0.945052651	0	69.81915501	sinks	N1_011	4975174	99.99851261
7	1	NIHY1_11_24__Veillonella.contigs.fa	8	S2_005_003R2	0.050374863	0.037606062	0.968627451	0	0.401209502	sinks	N1_011	2053286	99.9999513
36970	781	NIHY1_11_31__Enterobacter_aerogenes.contigs.fa	37751	S2_003_000R1	2.429819775	0.303338585	0.949381125	0	15.73192229	Swabs	N1_011	5286881	99.98522759
3294	996	NIHY1_11_25__Staphylococcus_epidermidis.contigs.fa	4290	S2_003_000R1	10.48792829	0.971025159	0.99734674	8	44.71078276	Swabs	N1_011	2118217	99.95297932
35623	1018	NIHY1_11_30__Propionibacterium.contigs.fa	36641	S2_003_000R1	33.97698046	0.528434067	0.934609578	1	116.9283665	Swabs	N1_011	2606785	99.96094806
78	12	NIHY1_11_28__Enterococcus_faecalis.contigs.fa	90	S2_003_000R1	0.168945339	0.074350164	0.98234948	0	3.707864356	Swabs	N1_011	2934896	99.99959113
1186	57	NIHY1_11_27__Pantoea.contigs.fa	1243	S2_003_000R1	0.373313376	0.057121821	0.97774316	0	3.807289444	Swabs	N1_011	4975174	99.99885431
448	75	NIHY1_11_24__Veillonella.contigs.fa	523	S2_003_000R1	0.72167735	0.356387761	0.987071736	0	1.48119201	Swabs	N1_011	2053286	99.99634732
37615	1307	NIHY1_11_31__Enterobacter_aerogenes.contigs.fa	38922	S2_006_000R1	3.089583442	0.381009521	0.960654485	0	16.1430073	Swabs	N1_011	5286881	99.97527843
779	871	NIHY1_11_25__Staphylococcus_epidermidis.contigs.fa	1650	S2_006_000R1	24.8650634	0.987867626	0.99918831	20	86.44252914	Swabs	N1_011	2118217	99.95888051
44206	1714	NIHY1_11_30__Propionibacterium.contigs.fa	45920	S2_006_000R1	89.9030902	0.748233168	0.942626894	2	293.6295196	Swabs	N1_011	2606785	99.93424851
112	7	NIHY1_11_28__Enterococcus_faecalis.contigs.fa	119	S2_006_000R1	0.606090982	0.309056948	0.994201627	0	6.084202873	Swabs	N1_011	2934896	99.99976149
1294	94	NIHY1_11_27__Pantoea.contigs.fa	1388	S2_006_000R1	0.571530564	0.155424112	0.982829008	0	4.127341542	Swabs	N1_011	4975174	99.99811062
7393	1635	NIHY1_11_24__Veillonella.contigs.fa	9028	S2_006_000R1	5.195642497	0.91043089	0.991405318	5	4.08106322	Swabs	N1_011	2053286	99.92037154
1275	129	NIHY1_11_31__Enterobacter_aerogenes.contigs.fa	1404	S2_006_000R3	0.402820869	0.15877698	0.97930333	0	3.826887022	wipes	N1_011	5286881	99.99756
1775	937	NIHY1_11_25__Staphylococcus_epidermidis.contigs.fa	2712	S2_006_000R3	18.82200407	0.98796299	0.998661505	16	30.62904165	wipes	N1_011	2118217	99.95576468
20743	631	NIHY1_11_30__Propionibacterium.contigs.fa	21374	S2_006_000R3	5.951502713	0.537492352	0.948018405	1	18.3848139	wipes	N1_011	2606785	99.97579394
23	11	NIHY1_11_28__Enterococcus_faecalis.contigs.fa	34	S2_006_000R3	0.488612544	0.296139625	0.997754442	0	1.600246333	wipes	N1_011	2934896	99.9996252
202	19	NIHY1_11_27__Pantoea.contigs.fa	221	S2_006_000R3	0.273100599	0.178968213	0.987403101	0	0.79291277	wipes	N1_011	4975174	99.9996181
81	24	NIHY1_11_24__Veillonella.contigs.fa	105	S2_006_000R3	0.594347792	0.365309557	0.991242702	0	0.965571367	wipes	N1_011	2053286	99.99883114
109889	4475	NIHY1_11_31__Enterobacter_aerogenes.contigs.fa	114364	S2_009_000R2	33.83783728	0.447244037	0.939079783	0	172.4644637	sinks	N1_011	5286881	99.91535652
46	8	NIHY1_11_25__Staphylococcus_epidermidis.contigs.fa	54	S2_009_000R2	0.596891159	0.201501074	0.994584294	0	21.59660868	sinks	N1_011	2118217	99.99962232
1712	61	NIHY1_11_30__Propionibacterium.contigs.fa	1773	S2_009_000R2	0.345902328	0.105957722	0.96235429	0	7.138348728	sinks	N1_011	2606785	99.99765995
9	6	NIHY1_11_28__Enterococcus_faecalis.contigs.fa	15	S2_009_000R2	0.084496691	0.065036035	0.982973893	0	0.391603831	sinks	N1_011	2934896	99.99979556
9019	182	NIHY1_11_27__Pantoea.contigs.fa	9201	S2_009_000R2	5.488249456	0.082408977	0.949826867	0	64.04400274	sinks	N1_011	4975174	99.99634184
55	0	NIHY1_11_24__Veillonella.contigs.fa	55	S2_009_000R2	0.032060804	0.024029775	0.928104575	0	0.251486907	sinks	N1_011	2053286	100
93253	2804	NIHY1_11_31__Enterobacter_aerogenes.contigs.fa	96057	S2_006_000R2	14.47360741	0.387757735	0.932956531	0	87.98804015	sinks	N1_011	5286881	99.94696306
42	4	NIHY1_11_25__Staphylococcus_epidermidis.contigs.fa	46	S2_006_000R2	0.388706162	0.168477545	0.993154762	0	8.2632797	sinks	N1_011	2118217	99.99981116
2023	96	NIHY1_11_30__Propionibacterium.contigs.fa	2119	S2_006_000R2	0.36257996	0.131130109	0.963072043	0	2.025176103	sinks	N1_011	2606785	99.9963173
24	1	NIHY1_11_28__Enterococcus_faecalis.contigs.fa	25	S2_006_000R2	0.014944652	0.011836876	0.944812362	0	0.180669687	sinks	N1_011	2934896	99.99996593
7019	111	NIHY1_11_27__Pantoea.contigs.fa	7130	S2_006_000R2	2.398762536	0.057339301	0.949499958	0	28.28573089	sinks	N1_011	4975174	99.99776892
10	0	NIHY1_11_24__Veillonella.contigs.fa	10	S2_006_000R2	0.058228615	0.045803653	0.957983193	0	0.300094506	sinks	N1_011	2053286	100
166886	7220	NIHY1_11_31__Enterobacter_aerogenes.contigs.fa	174106	S2_009_000R3	194.526298	0.476139523	0.915576087	0	431.5399669	wipes	N1_011	5286881	99.86343555
10189	1936	NIHY1_11_25__Staphylococcus_epidermidis.contigs.fa	12125	S2_009_000R3	50.03213929	0.973947901	0.993952232	38	150.7970394	wipes	N1_011	2118217	99.90860238
20033	490	NIHY1_11_30__Propionibacterium.contigs.fa	20523	S2_009_000R3	4.087121109	0.269362069	0.939026709	0	13.93275921	wipes	N1_011	2606785	99.9812029
19883	3660	NIHY1_11_28__Enterococcus_faecalis.contigs.fa	23543	S2_009_000R3	18.08629914	0.883573387	0.990792931	18	12.03480379	wipes	N1_011	2934896	99.87529371
10036	144	NIHY1_11_27__Pantoea.contigs.fa	10180	S2_009_000R3	10.96209077	0.070098453	0.932957509	0	178.1179417	wipes	N1_011	4975174	99.99710563
56	6	NIHY1_11_24__Veillonella.contigs.fa	62	S2_009_000R3	0.110393292	0.066241624	0.980893683	0	0.499607676	wipes	N1_011	2053286	99.99970779
72263	2167	NIHY1_11_31__Enterobacter_aerogenes.contigs.fa	74430	S2_018_000R2	7.662635115	0.385611479	0.944737065	0	85.29562136	sinks	N1_011	5286881	99.95901175
52	6	NIHY1_11_25__Staphylococcus_epidermidis.contigs.fa	58	S2_018_000R2	0.489452214	0.177377483	0.992618048	0	16.51293229	sinks	N1_011	2118217	99.99971674
3256	91	NIHY1_11_30__Propionibacterium.contigs.fa	3347	S2_018_000R2	0.487615588	0.134302599	0.957106241	0	7.809141558	sinks	N1_011	2606785	99.99650911
31	3	NIHY1_11_28__Enterococcus_faecalis.contigs.fa	34	S2_018_000R2	0.022289035	0.014959985	0.967711301	0	0.273913989	sinks	N1_011	2934896	99.99989778
4463	71	NIHY1_11_27__Pantoea.contigs.fa	4534	S2_018_000R2	1.049081097	0.053461246	0.955686305	0	12.56369682	sinks	N1_011	4975174	99.99857291
24	2	NIHY1_11_24__Veillonella.contigs.fa	26	S2_018_000R2	0.136096481	0.099304724	0.981507824	0	0.481681562	sinks	N1_011	2053286	99.9999026
63891	1958	NIHY1_11_31__Enterobacter_aerogenes.contigs.fa	65849	S2_005_002R2	5.321470258	0.357413946	0.946895925	0	55.91545594	sinks	N1_011	5286881	99.96296493
54	2	NIHY1_11_25__Staphylococcus_epidermidis.contigs.fa	56	S2_005_002R2	0.412453965	0.113617255	0.989942529	0	16.7742815	sinks	N1_011	2118217	99.99990558
3451	124	NIHY1_11_30__Propionibacterium.contigs.fa	3575	S2_005_002R2	0.679432711	0.273175195	0.962006887	0	2.313988844	sinks	N1_011	2606785	99.99524318
20	3	NIHY1_11_28__Enterococcus_faecalis.contigs.fa	23	S2_005_002R2	0.104416647	0.077741085	0.985633979	0	0.437555242	sinks	N1_011	2934896	99.99989778
2014	28	NIHY1_11_27__Pantoea.contigs.fa	2042	S2_005_002R2	1.226726744	0.029256464	0.958470612	0	24.63133918	sinks	N1_011	4975174	99.99943721
33	6	NIHY1_11_24__Veillonella.contigs.fa	39	S2_005_002R2	0.126497234	0.091626788	0.971841155	0	0.459693879	sinks	N1_011	2053286	99.99970779
135516	5574	NIHY1_11_31__Enterobacter_aerogenes.contigs.fa	141090	S2_009_000R1	58.60313292	0.449057015	0.92715281	0	179.4169855	Swabs	N1_011	5286881	99.89456922
2465	924	NIHY1_11_25__Staphylococcus_epidermidis.contigs.fa	3389	S2_009_000R1	21.16321321	0.948718191	0.998130163	15	73.04421088	Swabs	N1_011	2118217	99.95637841
33588	1301	NIHY1_11_30__Propionibacterium.contigs.fa	34889	S2_009_000R1	23.75587016	0.425673003	0.950648421	0	80.05711371	Swabs	N1_011	2606785	99.95009178
13704	3196	NIHY1_11_28__Enterococcus_faecalis.contigs.fa	16900	S2_009_000R1	10.65390256	0.830824329	0.991622711	9	11.64964669	Swabs	N1_011	2934896	99.89110347
8721	170	NIHY1_11_27__Pantoea.contigs.fa	8891	S2_009_000R1	4.626511756	0.071349263	0.948582565	0	63.45164489	Swabs	N1_011	4975174	99.99658303
6918	496	NIHY1_11_24__Veillonella.contigs.fa	7414	S2_009_000R1	1.758699957	0.340838052	0.976776966	0	3.490603017	Swabs	N1_011	2053286	99.9758436
28768	448	NIHY1_11_31__Enterobacter_aerogenes.contigs.fa	29216	S2_018_000R3	7.878884166	0.266478667	0.942363613	0	47.68847346	wipes	N1_011	5286881	99.99152619
3570	1191	NIHY1_11_25__Staphylococcus_epidermidis.contigs.fa	4761	S2_018_000R3	24.10832979	0.989815019	0.997661836	20	53.88294018	wipes	N1_011	2118217	99.94377347
25290	703	NIHY1_11_30__Propionibacterium.contigs.fa	25993	S2_018_000R3	8.894643402	0.51193098	0.941611726	1	30.65897605	wipes	N1_011	2606785	99.97303191
74	19	NIHY1_11_28__Enterococcus_faecalis.contigs.fa	93	S2_018_000R3	1.408341897	0.646521717	0.999067679	1	4.771931617	wipes	N1_011	2934896	99.99935262
3909	136	NIHY1_11_27__Pantoea.contigs.fa	4045	S2_018_000R3	0.631336311	0.19748857	0.962800835	0	4.129309059	wipes	N1_011	4975174	99.99726643
455	111	NIHY1_11_24__Veillonella.contigs.fa	566	S2_018_000R3	1.297069186	0.61620349	0.992274514	1	1.493767396	wipes	N1_011	2053286	99.99459403
110947	4181	NIHY1_11_31__Enterobacter_aerogenes.contigs.fa	115128	S2_005_001R2	29.08207221	0.441541431	0.937112202	0	116.5298486	sinks	N1_011	5286881	99.92091746
88	2	NIHY1_11_25__Staphylococcus_epidermidis.contigs.fa	90	S2_005_001R2	0.428623696	0.113373181	0.970948999	0	19.68373933	sinks	N1_011	2118217	99.99990558
137	12	NIHY1_11_30__Propionibacterium.contigs.fa	149	S2_005_001R2	0.195947115	0.136759265	0.971732119	0	1.046444877	sinks	N1_011	2606785	99.99953966
5783	67	NIHY1_11_27__Pantoea.contigs.fa	5850	S2_005_001R2	3.928065832	0.046277376	0.940606122	0	70.69310591	sinks	N1_011	4975174	99.99865331
7	0	NIHY1_11_24__Veillonella.contigs.fa	7	S2_005_001R2	0.012536977	0.009375703	0.949640288	0	0.161124048	sinks	N1_011	2053286	100
16156	391	NIHY1_11_31__Enterobacter_aerogenes.contigs.fa	16547	S2_005_003R3	1.450259236	0.18070333	0.961011666	0	10.5407437	wipes	N1_011	5286881	99.99260434
2593	1130	NIHY1_11_25__Staphylococcus_epidermidis.contigs.fa	3723	S2_005_003R3	16.81512895	0.969482352	0.997977459	13	48.12474029	wipes	N1_011	2118217	99.94665325
33482	3563	NIHY1_11_30__Propionibacterium.contigs.fa	37045	S2_005_003R3	30.13023475	0.901847295	0.981448504	11	71.12018553	wipes	N1_011	2606785	99.86331823
13821	3295	NIHY1_11_28__Enterococcus_faecalis.contigs.fa	17116	S2_005_003R3	7.409567494	0.821640699	0.990225204	6	7.838742004	wipes	N1_011	2934896	99.88773026
2321	64	NIHY1_11_27__Pantoea.contigs.fa	2385	S2_005_003R3	0.238461409	0.062086472	0.967526279	0	1.467936476	wipes	N1_011	4975174	99.99871361
2608	128	NIHY1_11_24__Veillonella.contigs.fa	2736	S2_005_003R3	0.670746306	0.207202504	0.969681859	0	1.750722457	wipes	N1_011	2053286	99.99376609
48775	1451	NIHY1_11_31__Enterobacter_aerogenes.contigs.fa	50226	S2_012_000R3	2.868115246	0.361784576	0.951864939	0	13.01272596	wipes	N1_011	5286881	99.97255471
880	746	NIHY1_11_25__Staphylococcus_epidermidis.contigs.fa	1626	S2_012_000R3	18.63370986	0.990448099	0.999199041	15	59.75729298	wipes	N1_011	2118217	99.9647817
24674	717	NIHY1_11_30__Propionibacterium.contigs.fa	25391	S2_012_000R3	10.50981381	0.691765911	0.949515555	1	32.84289727	wipes	N1_011	2606785	99.97249485
847	513	NIHY1_11_28__Enterococcus_faecalis.contigs.fa	1360	S2_012_000R3	1.724724147	0.680022733	0.993304055	1	4.638239194	wipes	N1_011	2934896	99.98252068
3307	427	NIHY1_11_27__Pantoea.contigs.fa	3734	S2_012_000R3	1.168154722	0.463146013	0.984335737	0	3.58640938	wipes	N1_011	4975174	99.99141739
14401	1711	NIHY1_11_24__Veillonella.contigs.fa	16112	S2_012_000R3	5.142436076	0.902196771	0.985504704	5	3.606634617	wipes	N1_011	2053286	99.91667016
13737	442	NIHY1_11_31__Enterobacter_aerogenes.contigs.fa	14179	S2_012_000R1	1.109266503	0.260110829	0.964687658	0	5.523867588	Swabs	N1_011	5286881	99.99163968
760	400	NIHY1_11_25__Staphylococcus_epidermidis.contigs.fa	1160	S2_012_000R1	5.292535184	0.93160899	0.998657712	4	19.68886841	Swabs	N1_011	2118217	99.98111619
28700	787	NIHY1_11_30__Propionibacterium.contigs.fa	29487	S2_012_000R1	12.55324394	0.505925498	0.936871109	1	41.52425851	Swabs	N1_011	2606785	99.96980955
36	11	NIHY1_11_28__Enterococcus_faecalis.contigs.fa	47	S2_012_000R1	0.252504348	0.16888469	0.984615385	0	1.493582592	Swabs	N1_011	2934896	99.9996252
741	24	NIHY1_11_27__Pantoea.contigs.fa	765	S2_012_000R1	0.184215668	0.058605789	0.977093751	0	1.879797464	Swabs	N1_011	4975174	99.9995176
91	28	NIHY1_11_24__Veillonella.contigs.fa	119	S2_012_000R1	0.579825217	0.360357008	0.990742181	0	0.981962024	Swabs	N1_011	2053286	99.99863633
62508	1908	NIHY1_11_31__Enterobacter_aerogenes.contigs.fa	64416	S2_005_002R1	8.31933327	0.375358742	0.953155816	0	37.80494657	Swabs	N1_011	5286881	99.96391067
1706	879	NIHY1_11_25__Staphylococcus_epidermidis.contigs.fa	2585	S2_005_002R1	11.42168154	0.965801426	0.998431236	9	37.35592804	Swabs	N1_011	2118217	99.95850284
53139	5212	NIHY1_11_30__Propionibacterium.contigs.fa	58351	S2_005_002R1	66.93531035	0.911743776	0.972710709	13	194.6420887	Swabs	N1_011	2606785	99.80006023
9727	2384	NIHY1_11_28__Enterococcus_faecalis.contigs.fa	12111	S2_005_002R1	4.57005359	0.806157356	0.990147555	4	4.7134905	Swabs	N1_011	2934896	99.91877055
3504	42	NIHY1_11_27__Pantoea.contigs.fa	3546	S2_005_002R1	0.604390319	0.125111202	0.962622142	0	4.649853972	Swabs	N1_011	4975174	99.99915581
834	82	NIHY1_11_24__Veillonella.contigs.fa	916	S2_005_002R1	0.685198263	0.303325499	0.983749069	0	1.448393823	Swabs	N1_011	2053286	99.9960064
143258	5412	NIHY1_11_31__Enterobacter_aerogenes.contigs.fa	148670	S2_005_001R1	77.13116051	0.4926642	0.930103662	0	252.5572759	Swabs	N1_011	5286881	99.89763341
1105	441	NIHY1_11_25__Staphylococcus_epidermidis.contigs.fa	1546	S2_005_001R1	4.765211496	0.80279452	0.997561029	3	31.71334179	Swabs	N1_011	2118217	99.9791806
34296	1142	NIHY1_11_30__Propionibacterium.contigs.fa	35438	S2_005_001R1	29.39692418	0.547938169	0.9441734	1	98.65831777	Swabs	N1_011	2606785	99.95619125
78	19	NIHY1_11_28__Enterococcus_faecalis.contigs.fa	97	S2_005_001R1	0.120433569	0.048645676	0.985785463	0	1.704671981	Swabs	N1_011	2934896	99.99935262
9352	132	NIHY1_11_27__Pantoea.contigs.fa	9484	S2_005_001R1	7.556176327	0.077474677	0.935915888	0	94.67811051	Swabs	N1_011	4975174	99.99734683
921	72	NIHY1_11_24__Veillonella.contigs.fa	993	S2_005_001R1	0.472312186	0.204147401	0.97593544	0	1.287453292	Swabs	N1_011	2053286	99.99649343
67387	1697	NIHY1_11_31__Enterobacter_aerogenes.contigs.fa	69084	S2_005_002R3	9.425745917	0.294288069	0.942975299	0	35.84904291	wipes	N1_011	5286881	99.96790168
3713	1272	NIHY1_11_25__Staphylococcus_epidermidis.contigs.fa	4985	S2_005_002R3	28.95292267	0.903002856	0.997257229	23	49.07561151	wipes	N1_011	2118217	99.9399495
47272	5163	NIHY1_11_30__Propionibacterium.contigs.fa	52435	S2_005_002R3	129.5960564	0.900172051	0.977241773	134	86.26046695	wipes	N1_011	2606785	99.80193994
21091	4166	NIHY1_11_28__Enterococcus_faecalis.contigs.fa	25257	S2_005_002R3	30.5671908	0.847497492	0.989581026	27	25.67060458	wipes	N1_011	2934896	99.85805289
4409	61	NIHY1_11_27__Pantoea.contigs.fa	4470	S2_005_002R3	0.41814236	0.033510185	0.951907042	0	4.189326296	wipes	N1_011	4975174	99.99877391
3787	100	NIHY1_11_24__Veillonella.contigs.fa	3887	S2_005_002R3	0.613343684	0.063746112	0.961465252	0	2.891527013	wipes	N1_011	2053286	99.99512976
2278	206	NIHY1_11_31__Enterobacter_aerogenes.contigs.fa	2484	S2_003_000R3	0.742837223	0.182705834	0.978825515	0	14.96198055	wipes	N1_011	5286881	99.99610356
4196	1157	NIHY1_11_25__Staphylococcus_epidermidis.contigs.fa	5353	S2_003_000R3	14.28585457	0.984780596	0.997280829	12	25.89160064	wipes	N1_011	2118217	99.94537859
15783	651	NIHY1_11_30__Propionibacterium.contigs.fa	16434	S2_003_000R3	4.225241821	0.656258188	0.960066968	1	11.28213784	wipes	N1_011	2606785	99.97502671
33	1	NIHY1_11_28__Enterococcus_faecalis.contigs.fa	34	S2_003_000R3	0.082148396	0.044846904	0.983677388	0	1.647899875	wipes	N1_011	2934896	99.99996593
566	44	NIHY1_11_27__Pantoea.contigs.fa	610	S2_003_000R3	0.153538751	0.069189942	0.981783432	0	1.170021201	wipes	N1_011	4975174	99.99911561
22	13	NIHY1_11_24__Veillonella.contigs.fa	35	S2_003_000R3	0.395545482	0.272841192	0.992102888	0	0.769727771	wipes	N1_011	2053286	99.99936687
32724	1101	NIHY1_11_31__Enterobacter_aerogenes.contigs.fa	33825	S2_018_000R1	5.665461545	0.396741481	0.963381919	0	32.66466349	Swabs	N1_011	5286881	99.97917487
2621	1081	NIHY1_11_25__Staphylococcus_epidermidis.contigs.fa	3702	S2_018_000R1	47.81825186	0.989787637	0.998197439	41	93.0238789	Swabs	N1_011	2118217	99.94896651
45823	1617	NIHY1_11_30__Propionibacterium.contigs.fa	47440	S2_018_000R1	82.42541483	0.612245352	0.937514653	1	280.1753425	Swabs	N1_011	2606785	99.93796957
646	251	NIHY1_11_28__Enterococcus_faecalis.contigs.fa	897	S2_018_000R1	1.076882452	0.397060748	0.991598764	0	8.101108877	Swabs	N1_011	2934896	99.99144774
4014	139	NIHY1_11_27__Pantoea.contigs.fa	4153	S2_018_000R1	0.775137513	0.207713137	0.970973469	0	4.645352328	Swabs	N1_011	4975174	99.99720613
10127	1785	NIHY1_11_24__Veillonella.contigs.fa	11912	S2_018_000R1	6.259175293	0.914329519	0.990223516	6	4.767809981	Swabs	N1_011	2053286	99.91306618
34584	1033	NIHY1_11_31__Enterobacter_aerogenes.contigs.fa	35617	S2_005_003R1	4.055024503	0.314438702	0.957640463	0	21.81110631	Swabs	N1_011	5286881	99.98046107
1589	765	NIHY1_11_25__Staphylococcus_epidermidis.contigs.fa	2354	S2_005_003R1	7.111510766	0.933738611	0.99800543	5	26.04408996	Swabs	N1_011	2118217	99.96388472
47732	5313	NIHY1_11_30__Propionibacterium.contigs.fa	53045	S2_005_003R1	27.26328408	0.894379859	0.975428228	14	53.68050711	Swabs	N1_011	2606785	99.79618572
16733	3700	NIHY1_11_28__Enterococcus_faecalis.contigs.fa	20433	S2_005_003R1	7.967784208	0.870429821	0.989940335	7	6.989450962	Swabs	N1_011	2934896	99.8739308
3298	44	NIHY1_11_27__Pantoea.contigs.fa	3342	S2_005_003R1	0.325105413	0.085454499	0.95594342	0	2.507636904	Swabs	N1_011	4975174	99.99911561
92	16	NIHY1_11_24__Veillonella.contigs.fa	108	S2_005_003R1	0.28150097	0.16615659	0.987540378	0	0.781814451	Swabs	N1_011	2053286	99.99922076
465	83	NIHY1_18_44__Clostridium_perfringens.contigs.fa	548	S2_005_002R3	0.17174977	0.017564032	0.988747433	0	1.56059068	wipes	N1_018	3411859	99.99756731
63126	1998	NIHY1_18_41__Enterobacter_aerogenes.contigs.fa	65124	S2_005_002R3	8.241168322	0.280424243	0.942785101	0	26.85594568	wipes	N1_018	5252456	99.96196065
5516	1667	NIHY1_18_43__Enterococcus_faecalis.contigs.fa	7183	S2_005_002R3	33.48987747	0.906932131	0.997193238	29	40.51029033	wipes	N1_018	2890482	99.94232796
10433	2828	NIHY1_18_86__Propionibacterium.contigs.fa	13261	S2_005_002R3	149.1100902	0.956802271	0.994324001	147	71.6653389	wipes	N1_018	2467514	99.88539072
2525	674	NIHY1_18_91__Staphylococcus_epidermidis.contigs.fa	3199	S2_005_002R3	28.2426641	0.923163489	0.998522815	24	32.81002548	wipes	N1_018	2446324	99.97244846
5449	121	NIHY1_18_39__Finegoldia_magna.contigs.fa	5570	S2_005_002R3	1.127854483	0.113607969	0.961665256	0	3.94028493	wipes	N1_018	1631206	99.99258218
38524	783	NIHY1_18_42__Klebsiella_oxytoca.contigs.fa	39307	S2_005_002R3	2.794561487	0.248748414	0.935947764	0	14.38137276	wipes	N1_018	5900914	99.98673087
0	2	NIHY1_18_44__Clostridium_perfringens.contigs.fa	2	S2_018_000R2	0.001423271	0.000939371	0.98540146	0	0.062381511	sinks	N1_018	3411859	99.99994138
47537	1542	NIHY1_18_41__Enterobacter_aerogenes.contigs.fa	49079	S2_018_000R2	3.406717162	0.329904525	0.948758292	0	36.80348003	sinks	N1_018	5252456	99.97064231
213	9	NIHY1_18_43__Enterococcus_faecalis.contigs.fa	222	S2_018_000R2	0.613746427	0.018174477	0.970564837	0	34.48580264	sinks	N1_018	2890482	99.99968863
2778	82	NIHY1_18_86__Propionibacterium.contigs.fa	2860	S2_018_000R2	0.449921662	0.127104041	0.953729919	0	8.014369444	sinks	N1_018	2467514	99.99667682
27	2	NIHY1_18_91__Staphylococcus_epidermidis.contigs.fa	29	S2_018_000R2	0.24435643	0.172257232	0.991851644	0	0.628184115	sinks	N1_018	2446324	99.99991824
4	0	NIHY1_18_39__Finegoldia_magna.contigs.fa	4	S2_018_000R2	0.019534013	0.014973584	0.979899497	0	0.189542945	sinks	N1_018	1631206	100
244460	16661	NIHY1_18_42__Klebsiella_oxytoca.contigs.fa	261121	S2_018_000R2	23.87922227	0.758861932	0.935704595	23	24.94266985	sinks	N1_018	5900914	99.71765391
2	5	NIHY1_18_44__Clostridium_perfringens.contigs.fa	7	S2_005_001R1	0.019188366	0.011196828	0.986717268	0	0.215951201	Swabs	N1_018	3411859	99.99985345
99913	4580	NIHY1_18_41__Enterobacter_aerogenes.contigs.fa	104493	S2_005_001R1	28.82344735	0.433830003	0.940744693	0	136.0243517	Swabs	N1_018	5252456	99.9128027
117	18	NIHY1_18_43__Enterococcus_faecalis.contigs.fa	135	S2_005_001R1	1.149988825	0.054320352	0.99204947	0	36.05127813	Swabs	N1_018	2890482	99.99937727
31812	1134	NIHY1_18_86__Propionibacterium.contigs.fa	32946	S2_005_001R1	25.09695102	0.532112077	0.940709307	1	89.81924553	Swabs	N1_018	2467514	99.95404281
604	203	NIHY1_18_91__Staphylococcus_epidermidis.contigs.fa	807	S2_005_001R1	3.762602174	0.826633349	0.998933607	3	5.190908084	Swabs	N1_018	2446324	99.99170184
62	8	NIHY1_18_39__Finegoldia_magna.contigs.fa	70	S2_005_001R1	0.09264679	0.044910943	0.984343547	0	0.608677462	Swabs	N1_018	1631206	99.99950957
295687	22444	NIHY1_18_42__Klebsiella_oxytoca.contigs.fa	318131	S2_005_001R1	359.1409161	0.81042208	0.92977422	378	317.2171621	Swabs	N1_018	5900914	99.61965214
0	2	NIHY1_18_44__Clostridium_perfringens.contigs.fa	2	S2_006_000R1	0.033356302	0.024896105	0.980769231	0	0.233108411	Swabs	N1_018	3411859	99.99994138
35765	1286	NIHY1_18_41__Enterobacter_aerogenes.contigs.fa	37051	S2_006_000R1	2.4798559	0.368950259	0.959098717	0	8.645652618	Swabs	N1_018	5252456	99.97551622
399	35	NIHY1_18_43__Enterococcus_faecalis.contigs.fa	434	S2_006_000R1	2.931765014	0.288324577	0.983612747	0	69.39984695	Swabs	N1_018	2890482	99.99878913
39318	1343	NIHY1_18_86__Propionibacterium.contigs.fa	40661	S2_006_000R1	75.55487142	0.77875546	0.942983785	2	269.3470205	Swabs	N1_018	2467514	99.94557275
1576	1371	NIHY1_18_91__Staphylococcus_epidermidis.contigs.fa	2947	S2_006_000R1	21.54297632	0.993901053	0.998756285	20	11.87111013	Swabs	N1_018	2446324	99.94395673
4110	730	NIHY1_18_39__Finegoldia_magna.contigs.fa	4840	S2_006_000R1	2.964551381	0.767446907	0.987245066	2	3.919464985	Swabs	N1_018	1631206	99.95524784
17827	1199	NIHY1_18_42__Klebsiella_oxytoca.contigs.fa	19026	S2_006_000R1	2.39500457	0.557397718	0.975843405	1	7.178195366	Swabs	N1_018	5900914	99.97968111
0	10	NIHY1_18_44__Clostridium_perfringens.contigs.fa	10	S2_009_000R3	0.012363934	0.005089601	0.98654105	0	1.182891887	wipes	N1_018	3411859	99.9997069
162031	8811	NIHY1_18_41__Enterobacter_aerogenes.contigs.fa	170842	S2_009_000R3	179.5502106	0.469761194	0.915668854	0	379.9679347	wipes	N1_018	5252456	99.8322499
15161	4305	NIHY1_18_43__Enterococcus_faecalis.contigs.fa	19466	S2_009_000R3	23.24389254	0.893900049	0.992377809	18	124.5502628	wipes	N1_018	2890482	99.8510629
18434	370	NIHY1_18_86__Propionibacterium.contigs.fa	18804	S2_009_000R3	3.49391736	0.247318151	0.931670022	0	12.8257313	wipes	N1_018	2467514	99.98500515
17815	2965	NIHY1_18_91__Staphylococcus_epidermidis.contigs.fa	20780	S2_009_000R3	43.67453821	0.965038973	0.990966926	38	57.63496952	wipes	N1_018	2446324	99.87879774
112	9	NIHY1_18_39__Finegoldia_magna.contigs.fa	121	S2_009_000R3	0.10629804	0.054907841	0.96787042	0	1.423740849	wipes	N1_018	1631206	99.99944826
186348	11183	NIHY1_18_42__Klebsiella_oxytoca.contigs.fa	197531	S2_009_000R3	68.00604618	0.757757527	0.942397201	7	269.8045277	wipes	N1_018	5900914	99.81048699
22	7	NIHY1_18_44__Clostridium_perfringens.contigs.fa	29	S2_003_000R3	0.234713392	0.17539617	0.982991202	0	0.578026596	wipes	N1_018	3411859	99.99979483
987	123	NIHY1_18_41__Enterobacter_aerogenes.contigs.fa	1110	S2_003_000R3	0.365372313	0.135909944	0.982239716	0	6.585472444	wipes	N1_018	5252456	99.99765824
164	15	NIHY1_18_43__Enterococcus_faecalis.contigs.fa	179	S2_003_000R3	0.826338306	0.04942878	0.988215156	0	19.34122368	wipes	N1_018	2890482	99.99948106
15337	542	NIHY1_18_86__Propionibacterium.contigs.fa	15879	S2_003_000R3	3.801063337	0.614539168	0.953358927	1	12.03384804	wipes	N1_018	2467514	99.97803457
7787	2018	NIHY1_18_91__Staphylococcus_epidermidis.contigs.fa	9805	S2_003_000R3	12.57175215	0.981972952	0.995661065	12	7.901979255	wipes	N1_018	2446324	99.91750888
1713	362	NIHY1_18_39__Finegoldia_magna.contigs.fa	2075	S2_003_000R3	1.878648068	0.712533549	0.986346079	1	1.981787296	wipes	N1_018	1631206	99.97780783
6082	468	NIHY1_18_42__Klebsiella_oxytoca.contigs.fa	6550	S2_003_000R3	1.217833712	0.488815292	0.97005016	0	7.062429627	wipes	N1_018	5900914	99.99206903
0	4	NIHY1_18_44__Clostridium_perfringens.contigs.fa	4	S2_006_000R3	0.025864199	0.020329973	0.981395349	0	0.246131354	wipes	N1_018	3411859	99.99988276
562	77	NIHY1_18_41__Enterobacter_aerogenes.contigs.fa	639	S2_006_000R3	0.244463923	0.121584455	0.982156819	0	1.539222732	wipes	N1_018	5252456	99.99853402
224	33	NIHY1_18_43__Enterococcus_faecalis.contigs.fa	257	S2_006_000R3	1.090157628	0.287081878	0.990211015	0	16.94331926	wipes	N1_018	2890482	99.99885832
18853	395	NIHY1_18_86__Propionibacterium.contigs.fa	19248	S2_006_000R3	5.39240061	0.552032937	0.94488951	1	19.29591441	wipes	N1_018	2467514	99.98399199
3714	1604	NIHY1_18_91__Staphylococcus_epidermidis.contigs.fa	5318	S2_006_000R3	16.28905533	0.990345106	0.99772366	16	9.234628277	wipes	N1_018	2446324	99.93443223
2036	400	NIHY1_18_39__Finegoldia_magna.contigs.fa	2436	S2_006_000R3	2.013529254	0.710169654	0.986933013	1	2.23806797	wipes	N1_018	1631206	99.97547827
2904	258	NIHY1_18_42__Klebsiella_oxytoca.contigs.fa	3162	S2_006_000R3	0.737992453	0.367194472	0.972115664	0	1.609966483	wipes	N1_018	5900914	99.9956278
5	1	NIHY1_18_44__Clostridium_perfringens.contigs.fa	6	S2_018_000R3	0.072494789	0.055439571	0.99122807	0	0.354353554	wipes	N1_018	3411859	99.99997069
25335	377	NIHY1_18_41__Enterobacter_aerogenes.contigs.fa	25712	S2_018_000R3	6.183396301	0.24108379	0.941353442	0	32.35244207	wipes	N1_018	5252456	99.99282241
560	182	NIHY1_18_43__Enterococcus_faecalis.contigs.fa	742	S2_018_000R3	2.863673602	0.60240645	0.99294965	1	42.68569153	wipes	N1_018	2890482	99.99370347
23608	588	NIHY1_18_86__Propionibacterium.contigs.fa	24196	S2_018_000R3	8.096088209	0.483972533	0.936453075	0	34.31466609	wipes	N1_018	2467514	99.97617035
6731	1944	NIHY1_18_91__Staphylococcus_epidermidis.contigs.fa	8675	S2_018_000R3	21.29089973	0.992110612	0.99630775	20	12.89265726	wipes	N1_018	2446324	99.92053383
3887	758	NIHY1_18_39__Finegoldia_magna.contigs.fa	4645	S2_018_000R3	2.854905512	0.806341443	0.986410937	2	3.023988135	wipes	N1_018	1631206	99.95353131
22500	701	NIHY1_18_42__Klebsiella_oxytoca.contigs.fa	23201	S2_018_000R3	2.856234305	0.442824451	0.94497034	0	18.37290485	wipes	N1_018	5900914	99.98812048
0	7	NIHY1_18_44__Clostridium_perfringens.contigs.fa	7	S2_012_000R3	0.058635776	0.044806072	0.98364486	0	0.341400354	wipes	N1_018	3411859	99.99979483
45804	1443	NIHY1_18_41__Enterobacter_aerogenes.contigs.fa	47247	S2_012_000R3	2.488663208	0.349720588	0.951461986	0	7.025482937	wipes	N1_018	5252456	99.97252714
748	413	NIHY1_18_43__Enterococcus_faecalis.contigs.fa	1161	S2_012_000R3	3.642909729	0.712375998	0.994803416	1	48.5163825	wipes	N1_018	2890482	99.98571173
23029	668	NIHY1_18_86__Propionibacterium.contigs.fa	23697	S2_012_000R3	9.421187073	0.650387799	0.944821404	1	33.70714707	wipes	N1_018	2467514	99.97292822
1539	1183	NIHY1_18_91__Staphylococcus_epidermidis.contigs.fa	2722	S2_012_000R3	16.07522797	0.993967684	0.998842863	15	10.15219059	wipes	N1_018	2446324	99.95164173
11628	1609	NIHY1_18_39__Finegoldia_magna.contigs.fa	13237	S2_012_000R3	5.061206249	0.872861552	0.983449261	4	4.704153596	wipes	N1_018	1631206	99.90136132
15538	628	NIHY1_18_42__Klebsiella_oxytoca.contigs.fa	16166	S2_012_000R3	1.507654916	0.437429354	0.965570925	0	4.982644371	wipes	N1_018	5900914	99.98935758
24	15	NIHY1_18_44__Clostridium_perfringens.contigs.fa	39	S2_018_000R1	0.085288401	0.048395904	0.990622746	0	0.464795275	Swabs	N1_018	3411859	99.99956036
30089	917	NIHY1_18_41__Enterobacter_aerogenes.contigs.fa	31006	S2_018_000R1	4.404617002	0.374510515	0.961077566	0	19.9900691	Swabs	N1_018	5252456	99.9825415
776	200	NIHY1_18_43__Enterococcus_faecalis.contigs.fa	976	S2_018_000R1	3.556707151	0.415694683	0.992053153	0	70.4540196	Swabs	N1_018	2890482	99.99308074
42703	1603	NIHY1_18_86__Propionibacterium.contigs.fa	44306	S2_018_000R1	72.18048651	0.587291095	0.934982853	1	260.1701207	Swabs	N1_018	2467514	99.93503583
4861	1761	NIHY1_18_91__Staphylococcus_epidermidis.contigs.fa	6622	S2_018_000R1	42.65188994	0.99381521	0.997221082	41	24.09907815	Swabs	N1_018	2446324	99.92801444
2660	359	NIHY1_18_39__Finegoldia_magna.contigs.fa	3019	S2_018_000R1	1.593578616	0.548248351	0.980984474	1	2.366322264	Swabs	N1_018	1631206	99.97799174
44441	2638	NIHY1_18_42__Klebsiella_oxytoca.contigs.fa	47079	S2_018_000R1	3.853442873	0.617891906	0.966016309	1	12.00036416	Swabs	N1_018	5900914	99.95529506
2	30	NIHY1_18_44__Clostridium_perfringens.contigs.fa	32	S2_009_000R1	0.024303466	0.008875513	0.984496124	0	2.033847526	Swabs	N1_018	3411859	99.99912071
131263	6700	NIHY1_18_41__Enterobacter_aerogenes.contigs.fa	137963	S2_009_000R1	50.20417515	0.429708883	0.924916256	0	123.9213085	Swabs	N1_018	5252456	99.87244063
7959	2902	NIHY1_18_43__Enterococcus_faecalis.contigs.fa	10861	S2_009_000R1	13.21506136	0.862015055	0.99472443	9	60.11256882	Swabs	N1_018	2890482	99.89960152
33729	1310	NIHY1_18_86__Propionibacterium.contigs.fa	35039	S2_009_000R1	20.54795069	0.39782672	0.942826793	0	74.16008659	Swabs	N1_018	2467514	99.94691013
4789	1435	NIHY1_18_91__Staphylococcus_epidermidis.contigs.fa	6224	S2_009_000R1	17.04742136	0.949028011	0.997042767	15	14.74599652	Swabs	N1_018	2446324	99.94134056
1305	36	NIHY1_18_39__Finegoldia_magna.contigs.fa	1341	S2_009_000R1	0.275516397	0.064374457	0.962025316	0	2.865969413	Swabs	N1_018	1631206	99.99779304
134576	10344	NIHY1_18_42__Klebsiella_oxytoca.contigs.fa	144920	S2_009_000R1	42.22634036	0.856779475	0.968319169	22	113.7272431	Swabs	N1_018	5900914	99.82470512
765	288	NIHY1_18_44__Clostridium_perfringens.contigs.fa	1053	S2_003_000R1	0.898162263	0.424206276	0.989541951	0	1.428396238	Swabs	N1_018	3411859	99.99155885
8724	314	NIHY1_18_41__Enterobacter_aerogenes.contigs.fa	9038	S2_003_000R1	0.962129526	0.216824282	0.967067123	0	7.261816006	Swabs	N1_018	5252456	99.99402184
169	14	NIHY1_18_43__Enterococcus_faecalis.contigs.fa	183	S2_003_000R1	1.593573667	0.082055173	0.989289477	0	36.47067199	Swabs	N1_018	2890482	99.99951565
33484	1026	NIHY1_18_86__Propionibacterium.contigs.fa	34510	S2_003_000R1	29.1333881	0.501247004	0.929238706	1	106.7984739	Swabs	N1_018	2467514	99.95841969
6354	1685	NIHY1_18_91__Staphylococcus_epidermidis.contigs.fa	8039	S2_003_000R1	8.285850116	0.966664677	0.995692392	8	5.919720711	Swabs	N1_018	2446324	99.93112114
130	20	NIHY1_18_39__Finegoldia_magna.contigs.fa	150	S2_003_000R1	0.320958236	0.18470322	0.982219061	0	0.994029414	Swabs	N1_018	1631206	99.99877391
182465	11409	NIHY1_18_42__Klebsiella_oxytoca.contigs.fa	193874	S2_003_000R1	10.10745962	0.755078959	0.947179615	9	11.68424016	Swabs	N1_018	5900914	99.80665707
0	3	NIHY1_18_44__Clostridium_perfringens.contigs.fa	3	S2_003_000R2	0.008878737	0.007169991	0.965909091	0	0.120416044	sinks	N1_018	3411859	99.99991207
46066	1133	NIHY1_18_41__Enterobacter_aerogenes.contigs.fa	47199	S2_003_000R2	13.18970687	0.318026082	0.945176218	0	91.61282251	sinks	N1_018	5252456	99.97842914
195	2	NIHY1_18_43__Enterococcus_faecalis.contigs.fa	197	S2_003_000R2	0.268511964	0.004085478	0.951880801	0	15.53018212	sinks	N1_018	2890482	99.99993081
586	25	NIHY1_18_86__Propionibacterium.contigs.fa	611	S2_003_000R2	0.223755569	0.084771961	0.963518032	0	4.619693069	sinks	N1_018	2467514	99.99898683
2	2	NIHY1_18_91__Staphylococcus_epidermidis.contigs.fa	4	S2_003_000R2	0.073845083	0.060593364	0.971428571	0	0.323643797	sinks	N1_018	2446324	99.99991824
0	1	NIHY1_18_39__Finegoldia_magna.contigs.fa	1	S2_003_000R2	0.009085303	0.007500585	0.95	0	0.114750932	sinks	N1_018	1631206	99.9999387
282942	20765	NIHY1_18_42__Klebsiella_oxytoca.contigs.fa	303707	S2_003_000R2	182.2711122	0.796117178	0.931207357	186	181.080277	sinks	N1_018	5900914	99.64810536
9	2	NIHY1_18_44__Clostridium_perfringens.contigs.fa	11	S2_012_000R1	0.108451141	0.086099396	0.965944272	0	0.391611384	Swabs	N1_018	3411859	99.99994138
3655	224	NIHY1_18_41__Enterobacter_aerogenes.contigs.fa	3879	S2_012_000R1	0.561383855	0.197062669	0.973510612	0	2.805671051	Swabs	N1_018	5252456	99.99573533
185	18	NIHY1_18_43__Enterococcus_faecalis.contigs.fa	203	S2_012_000R1	0.872945066	0.182996469	0.987437341	0	15.87119843	Swabs	N1_018	2890482	99.99937727
26533	691	NIHY1_18_86__Propionibacterium.contigs.fa	27224	S2_012_000R1	11.10742229	0.486716995	0.931236203	0	38.53426903	Swabs	N1_018	2467514	99.97199611
1114	659	NIHY1_18_91__Staphylococcus_epidermidis.contigs.fa	1773	S2_012_000R1	4.430357549	0.929055186	0.998209894	4	3.673151731	Swabs	N1_018	2446324	99.97306162
91	25	NIHY1_18_39__Finegoldia_magna.contigs.fa	116	S2_012_000R1	0.487148159	0.302405705	0.987804878	0	0.999778076	Swabs	N1_018	1631206	99.99846739
93855	4102	NIHY1_18_42__Klebsiella_oxytoca.contigs.fa	97957	S2_012_000R1	3.514940397	0.677121544	0.950947553	3	4.625977827	Swabs	N1_018	5900914	99.93048535
0	2	NIHY1_18_44__Clostridium_perfringens.contigs.fa	2	S2_009_000R2	0.001226311	0.000167357	0.98816568	0	0.162743733	sinks	N1_018	3411859	99.99994138
106685	4925	NIHY1_18_41__Enterobacter_aerogenes.contigs.fa	111610	S2_009_000R2	22.13365195	0.410264455	0.933243815	0	99.21135074	sinks	N1_018	5252456	99.90623434
176	10	NIHY1_18_43__Enterococcus_faecalis.contigs.fa	186	S2_009_000R2	0.723007097	0.068939021	0.974854671	0	42.73573889	sinks	N1_018	2890482	99.99965404
1352	56	NIHY1_18_86__Propionibacterium.contigs.fa	1408	S2_009_000R2	0.310692057	0.093877887	0.959592481	0	7.453187517	sinks	N1_018	2467514	99.99773051
32	6	NIHY1_18_91__Staphylococcus_epidermidis.contigs.fa	38	S2_009_000R2	0.279026	0.19459442	0.992675405	0	0.674454086	sinks	N1_018	2446324	99.99975473
0	2	NIHY1_18_39__Finegoldia_magna.contigs.fa	2	S2_009_000R2	0.00672386	0.004772543	0.98019802	0	0.127627258	sinks	N1_018	1631206	99.99987739
251890	18071	NIHY1_18_42__Klebsiella_oxytoca.contigs.fa	269961	S2_009_000R2	68.00836548	0.809840476	0.939468633	61	122.417131	sinks	N1_018	5900914	99.69375931
77	30	NIHY1_18_44__Clostridium_perfringens.contigs.fa	107	S2_005_003R1	0.17988258	0.10448263	0.989534429	0	0.654450078	Swabs	N1_018	3411859	99.99912071
32563	824	NIHY1_18_41__Enterobacter_aerogenes.contigs.fa	33387	S2_005_003R1	3.304083842	0.295212373	0.955638909	0	14.41040036	Swabs	N1_018	5252456	99.9843121
3802	1424	NIHY1_18_43__Enterococcus_faecalis.contigs.fa	5226	S2_005_003R1	9.158502284	0.930680765	0.997550966	7	22.05169628	Swabs	N1_018	2890482	99.95073486
17267	2778	NIHY1_18_86__Propionibacterium.contigs.fa	20045	S2_005_003R1	27.01541633	0.959331538	0.991243505	15	49.95650793	Swabs	N1_018	2467514	99.88741705
110	75	NIHY1_18_91__Staphylococcus_epidermidis.contigs.fa	185	S2_005_003R1	6.519148731	0.963569421	0.999873346	5	7.360403752	Swabs	N1_018	2446324	99.99693418
31	8	NIHY1_18_39__Finegoldia_magna.contigs.fa	39	S2_005_003R1	0.104659988	0.066268761	0.983182406	0	0.502879594	Swabs	N1_018	1631206	99.99950957
24475	1034	NIHY1_18_42__Klebsiella_oxytoca.contigs.fa	25509	S2_005_003R1	2.044391089	0.455740585	0.957977573	0	7.378106446	Swabs	N1_018	5900914	99.98247729
0	2	NIHY1_18_44__Clostridium_perfringens.contigs.fa	2	S2_006_000R2	0.000920906	0.000647448	0.966101695	0	0.05547287	sinks	N1_018	3411859	99.99994138
44688	1304	NIHY1_18_41__Enterobacter_aerogenes.contigs.fa	45992	S2_006_000R2	5.272914233	0.318911382	0.950305942	0	40.83338817	sinks	N1_018	5252456	99.97517352
192	5	NIHY1_18_43__Enterococcus_faecalis.contigs.fa	197	S2_006_000R2	0.317172015	0.014404172	0.970165076	0	15.36665122	sinks	N1_018	2890482	99.99982702
1777	85	NIHY1_18_86__Propionibacterium.contigs.fa	1862	S2_006_000R2	0.32643138	0.12134845	0.959300546	0	2.087933683	sinks	N1_018	2467514	99.99655524
2	1	NIHY1_18_91__Staphylococcus_epidermidis.contigs.fa	3	S2_006_000R2	0.219987213	0.163226539	0.996590909	0	0.561532449	sinks	N1_018	2446324	99.99995912
3	2	NIHY1_18_39__Finegoldia_magna.contigs.fa	5	S2_006_000R2	0.018298118	0.013385189	0.970930233	0	0.178729862	sinks	N1_018	1631206	99.99987739
266724	19069	NIHY1_18_42__Klebsiella_oxytoca.contigs.fa	285793	S2_006_000R2	62.32049747	0.782141885	0.933343222	63	78.00794498	sinks	N1_018	5900914	99.67684667
67	5	NIHY1_18_44__Clostridium_perfringens.contigs.fa	72	S2_005_001R3	0.015569225	0.003697105	0.983688265	0	0.351555907	wipes	N1_018	3411859	99.99985345
26509	457	NIHY1_18_41__Enterobacter_aerogenes.contigs.fa	26966	S2_005_001R3	3.187628797	0.167487933	0.946187034	0	17.95933071	wipes	N1_018	5252456	99.99129931
359	45	NIHY1_18_43__Enterococcus_faecalis.contigs.fa	404	S2_005_001R3	0.751028029	0.047497961	0.988118695	0	16.46221823	wipes	N1_018	2890482	99.99844317
22229	531	NIHY1_18_86__Propionibacterium.contigs.fa	22760	S2_005_001R3	6.629202509	0.299693943	0.935289067	0	24.82417722	wipes	N1_018	2467514	99.97848037
5539	1224	NIHY1_18_91__Staphylococcus_epidermidis.contigs.fa	6763	S2_005_001R3	11.05337682	0.865370654	0.996079757	9	12.9858036	wipes	N1_018	2446324	99.94996574
2194	96	NIHY1_18_39__Finegoldia_magna.contigs.fa	2290	S2_005_001R3	0.490002489	0.098984432	0.966708826	0	1.905536234	wipes	N1_018	1631206	99.99411478
23680	568	NIHY1_18_42__Klebsiella_oxytoca.contigs.fa	24248	S2_005_001R3	1.935583199	0.227480184	0.944652538	0	14.95985569	wipes	N1_018	5900914	99.99037437
0	2	NIHY1_18_44__Clostridium_perfringens.contigs.fa	2	S2_005_001R2	0.002100907	0.001673868	0.967741935	0	0.064228496	sinks	N1_018	3411859	99.99994138
97423	4133	NIHY1_18_41__Enterobacter_aerogenes.contigs.fa	101556	S2_005_001R2	14.75747269	0.396676717	0.935086875	0	60.38856523	sinks	N1_018	5252456	99.921313
183	3	NIHY1_18_43__Enterococcus_faecalis.contigs.fa	186	S2_005_001R2	0.430501556	0.031987745	0.956470864	0	21.67863807	sinks	N1_018	2890482	99.99989621
127	8	NIHY1_18_86__Propionibacterium.contigs.fa	135	S2_005_001R2	0.204720622	0.146627334	0.969649281	0	1.098292916	sinks	N1_018	2467514	99.99967579
2	1	NIHY1_18_91__Staphylococcus_epidermidis.contigs.fa	3	S2_005_001R2	0.145139401	0.109789627	0.994863014	0	0.463632186	sinks	N1_018	2446324	99.99995912
0	1	NIHY1_18_39__Finegoldia_magna.contigs.fa	1	S2_005_001R2	0.007425794	0.005822686	0.977272727	0	0.112886508	sinks	N1_018	1631206	99.9999387
275997	20163	NIHY1_18_42__Klebsiella_oxytoca.contigs.fa	296160	S2_005_001R2	101.1667406	0.805801101	0.932928024	103	136.1238443	sinks	N1_018	5900914	99.65830717
27	16	NIHY1_18_44__Clostridium_perfringens.contigs.fa	43	S2_005_003R3	0.026315859	0.010053464	0.990046296	0	0.343727014	wipes	N1_018	3411859	99.99953105
13521	312	NIHY1_18_41__Enterobacter_aerogenes.contigs.fa	13833	S2_005_003R3	1.127922442	0.159044074	0.961873341	0	6.189545787	wipes	N1_018	5252456	99.99405992
3437	1231	NIHY1_18_43__Enterococcus_faecalis.contigs.fa	4668	S2_005_003R3	8.942735848	0.878468366	0.997476211	7	34.67315201	wipes	N1_018	2890482	99.95741195
19516	2404	NIHY1_18_86__Propionibacterium.contigs.fa	21920	S2_005_003R3	28.4197423	0.937835408	0.9891119	12	66.86294315	wipes	N1_018	2467514	99.90257401
1647	613	NIHY1_18_91__Staphylococcus_epidermidis.contigs.fa	2260	S2_005_003R3	15.51743841	0.985105816	0.998965993	13	21.35092	wipes	N1_018	2446324	99.97494199
14981	1281	NIHY1_18_39__Finegoldia_magna.contigs.fa	16262	S2_005_003R3	4.61273806	0.715256074	0.974990657	3	5.448222383	wipes	N1_018	1631206	99.92146915
17719	498	NIHY1_18_42__Klebsiella_oxytoca.contigs.fa	18217	S2_005_003R3	0.995906736	0.225289506	0.953184469	0	3.639316884	wipes	N1_018	5900914	99.99156063
0	2	NIHY1_18_44__Clostridium_perfringens.contigs.fa	2	S2_005_002R2	0.001378134	0.001084453	0.972972973	0	0.07500745	sinks	N1_018	3411859	99.99994138
63251	2039	NIHY1_18_41__Enterobacter_aerogenes.contigs.fa	65290	S2_005_002R2	3.794893665	0.331319291	0.9413787	0	22.28863333	sinks	N1_018	5252456	99.96118007
180	4	NIHY1_18_43__Enterococcus_faecalis.contigs.fa	184	S2_005_002R2	0.463667651	0.08455095	0.976303928	0	17.75147785	sinks	N1_018	2890482	99.99986161
2825	93	NIHY1_18_86__Propionibacterium.contigs.fa	2918	S2_005_002R2	0.658514602	0.284359481	0.962104388	0	2.310786549	sinks	N1_018	2467514	99.99623102
0	3	NIHY1_18_91__Staphylococcus_epidermidis.contigs.fa	3	S2_005_002R2	0.153498882	0.113208226	0.998573466	0	0.497844757	sinks	N1_018	2446324	99.99987737
138396	7331	NIHY1_18_42__Klebsiella_oxytoca.contigs.fa	145727	S2_005_002R2	6.938503256	0.706572914	0.949527545	4	33.59905292	sinks	N1_018	5900914	99.87576501
0	2	NIHY1_18_44__Clostridium_perfringens.contigs.fa	2	S2_005_003R2	0.002470208	0.001774106	0.982905983	0	0.076331484	sinks	N1_018	3411859	99.99994138
104677	4463	NIHY1_18_41__Enterobacter_aerogenes.contigs.fa	109140	S2_005_003R2	15.68572188	0.388129287	0.929923464	0	82.72417895	sinks	N1_018	5252456	99.91503023
183	4	NIHY1_18_43__Enterococcus_faecalis.contigs.fa	187	S2_005_003R2	0.423429034	0.060702333	0.961339673	0	24.95445268	sinks	N1_018	2890482	99.99986161
226	8	NIHY1_18_86__Propionibacterium.contigs.fa	234	S2_005_003R2	0.238319215	0.156835179	0.963737796	0	1.490993676	sinks	N1_018	2467514	99.99967579
249603	17292	NIHY1_18_42__Klebsiella_oxytoca.contigs.fa	266895	S2_005_003R2	41.51813092	0.769124919	0.936413451	36	124.7729233	sinks	N1_018	5900914	99.70696065
16	5	NIHY1_18_44__Clostridium_perfringens.contigs.fa	21	S2_005_002R1	0.038135222	0.021085279	0.989285714	0	0.317993235	Swabs	N1_018	3411859	99.99985345
60244	2040	NIHY1_18_41__Enterobacter_aerogenes.contigs.fa	62284	S2_005_002R1	6.500847984	0.34384943	0.948631922	0	24.63271641	Swabs	N1_018	5252456	99.96116103
2140	920	NIHY1_18_43__Enterococcus_faecalis.contigs.fa	3060	S2_005_002R1	5.837245484	0.861262931	0.997609911	4	30.73071185	Swabs	N1_018	2890482	99.9681714
27270	2822	NIHY1_18_86__Propionibacterium.contigs.fa	30092	S2_005_002R1	61.47663316	0.958707023	0.986583298	14	180.7405755	Swabs	N1_018	2467514	99.88563388
225	128	NIHY1_18_91__Staphylococcus_epidermidis.contigs.fa	353	S2_005_002R1	10.46686702	0.987270288	0.999822587	9	11.66938396	Swabs	N1_018	2446324	99.99476766
74	15	NIHY1_18_39__Finegoldia_magna.contigs.fa	89	S2_005_002R1	0.194329839	0.09913708	0.986600422	0	0.811871306	Swabs	N1_018	1631206	99.99908043
137929	7667	NIHY1_18_42__Klebsiella_oxytoca.contigs.fa	145596	S2_005_002R1	7.368238209	0.706767799	0.950472312	4	15.79972167	Swabs	N1_018	5900914	99.87007098
0	4	NIHY1_18_44__Clostridium_perfringens.contigs.fa	4	S2_012_000R2	0.005848425	0.00380174	0.979695431	0	0.120200762	sinks	N1_018	3411859	99.99988276
65232	2315	NIHY1_18_41__Enterobacter_aerogenes.contigs.fa	67547	S2_012_000R2	5.965027027	0.35504286	0.944773529	0	42.77811903	sinks	N1_018	5252456	99.95592538
185	3	NIHY1_18_43__Enterococcus_faecalis.contigs.fa	188	S2_012_000R2	0.494836847	0.034588003	0.977430972	0	24.12009071	sinks	N1_018	2890482	99.99989621
5475	102	NIHY1_18_86__Propionibacterium.contigs.fa	5577	S2_012_000R2	0.608157846	0.14182574	0.94799903	0	3.553687608	sinks	N1_018	2467514	99.99586628
95	45	NIHY1_18_91__Staphylococcus_epidermidis.contigs.fa	140	S2_012_000R2	0.726367807	0.402318744	0.996098757	0	1.1586072	sinks	N1_018	2446324	99.99816051
18	4	NIHY1_18_39__Finegoldia_magna.contigs.fa	22	S2_012_000R2	0.138341203	0.098444341	0.984982935	0	0.488991788	sinks	N1_018	1631206	99.99975478
262853	19098	NIHY1_18_42__Klebsiella_oxytoca.contigs.fa	281951	S2_012_000R2	53.37132875	0.798405976	0.93495811	54	61.12755655	sinks	N1_018	5900914	99.67635522
131211	9938	NIHY1_17_38__Enterobacter.contigs.fa	141149	S2_009_000R1	32.74563982	0.8010233	0.954696133	10	82.91427047	Swabs	N1_017	4637935	99.7857236
291	4	NIHY1_17_34__Negativicoccus_succinicivorans.contigs.fa	295	S2_009_000R1	1.134308424	0.013358914	0.952656074	0	62.41568757	Swabs	N1_017	1349960	99.99970369
28287	403	NIHY1_17_38__Enterobacter.contigs.fa	28690	S2_005_001R3	3.313230781	0.204193245	0.947975128	0	14.08136747	wipes	N1_017	4637935	99.99131079
221	3	NIHY1_17_34__Negativicoccus_succinicivorans.contigs.fa	224	S2_005_001R3	0.316855314	0.008582477	0.959056845	0	15.9891585	wipes	N1_017	1349960	99.99977777
133079	8832	NIHY1_17_38__Enterobacter.contigs.fa	141911	S2_009_000R3	70.79743334	0.809697419	0.947987675	6	231.8011215	wipes	N1_017	4637935	99.80957042
108	1	NIHY1_17_34__Negativicoccus_succinicivorans.contigs.fa	109	S2_009_000R3	1.470203562	0.005932768	0.938487585	0	84.27633998	wipes	N1_017	1349960	99.99992592
39441	2855	NIHY1_17_38__Enterobacter.contigs.fa	42296	S2_006_000R1	5.547762959	0.76154862	0.975822955	3	7.742464735	Swabs	N1_017	4637935	99.93844243
184	5	NIHY1_17_34__Negativicoccus_succinicivorans.contigs.fa	189	S2_006_000R1	1.31785164	0.163242615	0.968547179	0	57.12888719	Swabs	N1_017	1349960	99.99962962
14523	258	NIHY1_17_38__Enterobacter.contigs.fa	14781	S2_005_003R3	1.118990887	0.204417699	0.956261984	0	3.755840562	wipes	N1_017	4637935	99.99443718
619	22	NIHY1_17_34__Negativicoccus_succinicivorans.contigs.fa	641	S2_005_003R3	0.815799727	0.075386678	0.969051757	0	31.5311216	wipes	N1_017	1349960	99.99837032
21738	311	NIHY1_17_38__Enterobacter.contigs.fa	22049	S2_005_003R1	2.3844655	0.245499344	0.945141916	0	9.733398263	Swabs	N1_017	4637935	99.99329443
70	1	NIHY1_17_34__Negativicoccus_succinicivorans.contigs.fa	71	S2_005_003R1	0.367319772	0.02697191	0.956521739	0	17.52036246	Swabs	N1_017	1349960	99.99992592
15643	406	NIHY1_17_38__Enterobacter.contigs.fa	16049	S2_003_000R1	1.700201706	0.331726728	0.961890537	0	6.868427563	Swabs	N1_017	4637935	99.9912461
102	0	NIHY1_17_34__Negativicoccus_succinicivorans.contigs.fa	102	S2_003_000R1	0.611992948	0.028983081	0.960784314	0	29.77467606	Swabs	N1_017	1349960	100
69996	3227	NIHY1_17_38__Enterobacter.contigs.fa	73223	S2_003_000R2	28.79216958	0.746840997	0.951218001	2	121.6370585	sinks	N1_017	4637935	99.93042162
77	1	NIHY1_17_34__Negativicoccus_succinicivorans.contigs.fa	78	S2_003_000R2	0.601857092	0.00308824	0.926829268	0	43.33460189	sinks	N1_017	1349960	99.99992592
25981	6028	NIHY1_17_38__Enterobacter.contigs.fa	32009	S2_018_000R1	11.75292258	0.9212158	0.990997153	9	14.73300956	Swabs	N1_017	4637935	99.87002836
360	15	NIHY1_17_34__Negativicoccus_succinicivorans.contigs.fa	375	S2_018_000R1	1.330121633	0.155990548	0.965008864	0	55.03982645	Swabs	N1_017	1349960	99.99888886
19691	660	NIHY1_17_38__Enterobacter.contigs.fa	20351	S2_005_002R2	2.858426649	0.522286104	0.963329615	1	20.49700142	sinks	N1_017	4637935	99.98576953
51	0	NIHY1_17_34__Negativicoccus_succinicivorans.contigs.fa	51	S2_005_002R2	0.502581558	0.004530505	0.944565217	0	34.83095023	sinks	N1_017	1349960	100
72004	3755	NIHY1_17_38__Enterobacter.contigs.fa	75759	S2_005_001R2	17.55777819	0.761051632	0.954583685	3	89.14972393	sinks	N1_017	4637935	99.91903724
47	0	NIHY1_17_34__Negativicoccus_succinicivorans.contigs.fa	47	S2_005_001R2	0.751743755	0.004389019	0.944770858	0	54.33846226	sinks	N1_017	1349960	100
124805	10070	NIHY1_17_38__Enterobacter.contigs.fa	134875	S2_009_000R2	27.19076335	0.840377021	0.956728019	8	90.65580387	sinks	N1_017	4637935	99.78287751
105	2	NIHY1_17_34__Negativicoccus_succinicivorans.contigs.fa	107	S2_009_000R2	0.996287297	0.004515689	0.930789133	0	67.50863955	sinks	N1_017	1349960	99.99985185
27712	1268	NIHY1_17_38__Enterobacter.contigs.fa	28980	S2_018_000R3	7.135146568	0.781168343	0.969265229	2	22.62572338	wipes	N1_017	4637935	99.97266025
130	3	NIHY1_17_34__Negativicoccus_succinicivorans.contigs.fa	133	S2_018_000R3	1.009936591	0.129011971	0.971575123	0	45.53976564	wipes	N1_017	1349960	99.99977777
39219	986	NIHY1_17_38__Enterobacter.contigs.fa	40205	S2_012_000R2	8.157710058	0.463840265	0.951152393	0	38.26600315	sinks	N1_017	4637935	99.97874054
59	2	NIHY1_17_34__Negativicoccus_succinicivorans.contigs.fa	61	S2_012_000R2	0.59453169	0.013405582	0.943255814	0	36.55549598	sinks	N1_017	1349960	99.99985185
5378	235	NIHY1_17_38__Enterobacter.contigs.fa	5613	S2_012_000R1	0.997852493	0.361435639	0.976489068	0	2.879723154	Swabs	N1_017	4637935	99.99493309
55	3	NIHY1_17_34__Negativicoccus_succinicivorans.contigs.fa	58	S2_012_000R1	0.347041394	0.091612344	0.952066116	0	12.13234653	Swabs	N1_017	1349960	99.99977777
9749	489	NIHY1_17_38__Enterobacter.contigs.fa	10238	S2_012_000R3	1.722939196	0.472121968	0.976056895	0	4.672949023	wipes	N1_017	4637935	99.98945651
185	1	NIHY1_17_34__Negativicoccus_succinicivorans.contigs.fa	186	S2_012_000R3	0.971742866	0.116917538	0.96179129	0	42.89832013	wipes	N1_017	1349960	99.99992592
42705	825	NIHY1_17_38__Enterobacter.contigs.fa	43530	S2_005_003R2	9.73666276	0.300614174	0.941023852	0	85.55264457	sinks	N1_017	4637935	99.98221191
59	0	NIHY1_17_34__Negativicoccus_succinicivorans.contigs.fa	59	S2_005_003R2	0.652465999	0.003376396	0.938349007	0	46.46936003	sinks	N1_017	1349960	100
1176	155	NIHY1_17_38__Enterobacter.contigs.fa	1331	S2_006_000R3	0.430139707	0.219280779	0.979703559	0	1.10429185	wipes	N1_017	4637935	99.996658
66	3	NIHY1_17_34__Negativicoccus_succinicivorans.contigs.fa	69	S2_006_000R3	0.363269282	0.06120848	0.972531847	0	15.53298953	wipes	N1_017	1349960	99.99977777
4318	532	NIHY1_17_38__Enterobacter.contigs.fa	4850	S2_003_000R3	1.207332358	0.46452074	0.982714193	0	4.813299734	wipes	N1_017	4637935	99.98852938
103	7	NIHY1_17_34__Negativicoccus_succinicivorans.contigs.fa	110	S2_003_000R3	0.534384723	0.160708465	0.969663541	0	16.85517992	wipes	N1_017	1349960	99.99948147
29416	579	NIHY1_17_38__Enterobacter.contigs.fa	29995	S2_005_002R1	4.528340738	0.339989457	0.949692148	0	17.66334746	Swabs	N1_017	4637935	99.987516
114	1	NIHY1_17_34__Negativicoccus_succinicivorans.contigs.fa	115	S2_005_002R1	0.473512549	0.026287446	0.963573012	0	24.58602147	Swabs	N1_017	1349960	99.99992592
71383	2261	NIHY1_17_38__Enterobacter.contigs.fa	73644	S2_005_001R1	43.65863148	0.570289148	0.939541016	1	194.5314906	Swabs	N1_017	4637935	99.95124986
129	2	NIHY1_17_34__Negativicoccus_succinicivorans.contigs.fa	131	S2_005_001R1	1.139608581	0.01284927	0.955668359	0	73.92438833	Swabs	N1_017	1349960	99.99985185
44104	870	NIHY1_17_38__Enterobacter.contigs.fa	44974	S2_006_000R2	9.330318989	0.257870367	0.93837743	0	51.79447286	sinks	N1_017	4637935	99.98124165
48	1	NIHY1_17_34__Negativicoccus_succinicivorans.contigs.fa	49	S2_006_000R2	0.493390175	0.004737177	0.944570136	0	34.50482638	sinks	N1_017	1349960	99.99992592
32346	401	NIHY1_17_38__Enterobacter.contigs.fa	32747	S2_005_002R3	4.103233012	0.166143769	0.936842816	0	17.39232056	wipes	N1_017	4637935	99.99135391
180	3	NIHY1_17_34__Negativicoccus_succinicivorans.contigs.fa	183	S2_005_002R3	0.593993155	0.006737237	0.967917251	0	29.18667375	wipes	N1_017	1349960	99.99977777
28634	564	NIHY1_17_38__Enterobacter.contigs.fa	29198	S2_018_000R2	4.066524865	0.434550937	0.953221377	0	16.64048425	sinks	N1_017	4637935	99.98783942
62	2	NIHY1_17_34__Negativicoccus_succinicivorans.contigs.fa	64	S2_018_000R2	0.681582417	0.008167649	0.944299391	0	46.2278075	sinks	N1_017	1349960	99.99985185
49	2	NIHY1_19_52__Negativicoccus_succinicivorans.contigs.fa	51	S2_018_000R2	0.030128727	0.007958917	0.944017563	0	1.07425052	sinks	N1_019	1372046	99.99985423
3044	70	NIHY1_19_47__Propionibacterium.contigs.fa	3114	S2_018_000R2	0.54663649	0.128142946	0.955049368	0	11.05780512	sinks	N1_019	2576802	99.99728345
2	1	NIHY1_19_51__Enterococcus_faecium.contigs.fa	3	S2_018_000R2	0.00934943	0.00543602	0.993736952	0	0.225418422	sinks	N1_019	2675671	99.99996263
5400	508	NIHY1_19_132__Escherichia_coli.contigs.fa	5908	S2_018_000R2	2.160490088	0.530261668	0.981252717	1	22.31113234	sinks	N1_019	4968662	99.98977592
2	0	NIHY1_19_130__Bacteroides.contigs.fa	2	S2_018_000R2	0.002099566	0.001680965	0.989071038	0	0.060324291	sinks	N1_019	5484944	100
58	2	NIHY1_19_60__Clostridium_II.contigs.fa	60	S2_018_000R2	0.208537555	0.001008428	0.948761742	0	22.87879936	sinks	N1_019	3394391	99.99994108
85	12	NIHY1_19_50__Haemophilus_parainfluenzae.contigs.fa	97	S2_018_000R2	0.183257972	0.116864479	0.974987107	0	0.967398009	sinks	N1_019	2098790	99.99942824
36	7	NIHY1_19_59__Veillonella_sp_oral_taxon_158_rel.contigs.fa	43	S2_018_000R2	0.181211405	0.12143018	0.981401384	0	1.402385063	sinks	N1_019	2171083	99.99967758
2	1	NIHY1_19_49__Staphylococcus_aureus.contigs.fa	3	S2_018_000R2	0.016857828	0.013699319	0.9765625	0	0.15588756	sinks	N1_019	2704441	99.99996302
244453	17478	NIHY1_19_63__Klebsiella_oxytoca_II.contigs.fa	261931	S2_018_000R2	24.66873669	0.759212327	0.936809211	23	28.01008998	sinks	N1_019	5995581	99.7084853
345	21	NIHY1_19_52__Negativicoccus_succinicivorans.contigs.fa	366	S2_005_003R3	0.283076515	0.082425079	0.984849739	0	1.609962956	wipes	N1_019	1372046	99.99846944
20748	2530	NIHY1_19_47__Propionibacterium.contigs.fa	23278	S2_005_003R3	30.33622451	0.940230565	0.989060597	12	85.56347516	wipes	N1_019	2576802	99.90181628
624	43	NIHY1_19_51__Enterococcus_faecium.contigs.fa	667	S2_005_003R3	0.305493089	0.026198662	0.981711998	0	3.24149803	wipes	N1_019	2675671	99.99839293
32396	6780	NIHY1_19_132__Escherichia_coli.contigs.fa	39176	S2_005_003R3	13.98313429	0.877194706	0.989935277	12	13.56980459	wipes	N1_019	4968662	99.86354475
221	33	NIHY1_19_130__Bacteroides.contigs.fa	254	S2_005_003R3	0.06365261	0.019964105	0.98888062	0	0.571122161	wipes	N1_019	5484944	99.99939835
95	3	NIHY1_19_60__Clostridium_II.contigs.fa	98	S2_005_003R3	0.164476043	0.006586749	0.979254869	0	12.25525602	wipes	N1_019	3394391	99.99991162
13109	824	NIHY1_19_50__Haemophilus_parainfluenzae.contigs.fa	13933	S2_005_003R3	2.515996836	0.536340463	0.969301715	1	3.54316907	wipes	N1_019	2098790	99.96073928
3142	217	NIHY1_19_59__Veillonella_sp_oral_taxon_158_rel.contigs.fa	3359	S2_005_003R3	0.965828575	0.255619891	0.975019708	0	4.024625228	wipes	N1_019	2171083	99.99000499
8661	2040	NIHY1_19_49__Staphylococcus_aureus.contigs.fa	10701	S2_005_003R3	4.40353256	0.726568263	0.989277738	3	7.874297724	wipes	N1_019	2704441	99.92456852
15918	396	NIHY1_19_63__Klebsiella_oxytoca_II.contigs.fa	16314	S2_005_003R3	0.988570582	0.225766777	0.95777076	0	3.552267783	wipes	N1_019	5995581	99.99339514
62	0	NIHY1_19_52__Negativicoccus_succinicivorans.contigs.fa	62	S2_009_000R2	0.060847085	0.004021002	0.941232227	0	3.63952327	sinks	N1_019	1372046	100
1520	42	NIHY1_19_47__Propionibacterium.contigs.fa	1562	S2_009_000R2	0.395972993	0.095762499	0.961126873	0	10.54180246	sinks	N1_019	2576802	99.99837007
51540	822	NIHY1_19_132__Escherichia_coli.contigs.fa	52362	S2_009_000R2	11.47074967	0.22212962	0.926707389	0	58.8809522	sinks	N1_019	4968662	99.98345631
77	1	NIHY1_19_60__Clostridium_II.contigs.fa	78	S2_009_000R2	0.290550499	0.000532349	0.93911007	0	33.99601104	sinks	N1_019	3394391	99.99997054
110	10	NIHY1_19_50__Haemophilus_parainfluenzae.contigs.fa	120	S2_009_000R2	0.455503409	0.07786153	0.979567512	0	15.43912343	sinks	N1_019	2098790	99.99952353
35	2	NIHY1_19_59__Veillonella_sp_oral_taxon_158_rel.contigs.fa	37	S2_009_000R2	0.04192562	0.02415845	0.966210046	0	0.980565634	sinks	N1_019	2171083	99.99990788
248433	19579	NIHY1_19_63__Klebsiella_oxytoca_II.contigs.fa	268012	S2_009_000R2	71.99806558	0.804587912	0.940608009	62	102.2451885	sinks	N1_019	5995581	99.67344282
106	5	NIHY1_19_52__Negativicoccus_succinicivorans.contigs.fa	111	S2_018_000R3	0.217037184	0.124177324	0.977291326	0	1.914688494	wipes	N1_019	1372046	99.99963558
25014	598	NIHY1_19_47__Propionibacterium.contigs.fa	25612	S2_018_000R3	9.37176081	0.488435278	0.936467145	0	56.63587273	wipes	N1_019	2576802	99.97679294
84	27	NIHY1_19_51__Enterococcus_faecium.contigs.fa	111	S2_018_000R3	0.821136081	0.159576047	0.996379293	0	7.469343158	wipes	N1_019	2675671	99.99899091
44930	8377	NIHY1_19_132__Escherichia_coli.contigs.fa	53307	S2_018_000R3	130.3289302	0.90681274	0.987721618	141	65.12623793	wipes	N1_019	4968662	99.8314033
559	56	NIHY1_19_130__Bacteroides.contigs.fa	615	S2_018_000R3	0.252493736	0.126370297	0.989307881	0	1.006392567	wipes	N1_019	5484944	99.99897902
73	3	NIHY1_19_60__Clostridium_II.contigs.fa	76	S2_018_000R3	0.223620378	0.009185742	0.970576849	0	18.10000515	wipes	N1_019	3394391	99.99991162
764	158	NIHY1_19_50__Haemophilus_parainfluenzae.contigs.fa	922	S2_018_000R3	1.501056323	0.499884219	0.981410916	0	13.08586171	wipes	N1_019	2098790	99.99247185
542	102	NIHY1_19_59__Veillonella_sp_oral_taxon_158_rel.contigs.fa	644	S2_018_000R3	0.994769431	0.430609516	0.986439821	0	5.956930917	wipes	N1_019	2171083	99.99530188
2509	702	NIHY1_19_49__Staphylococcus_aureus.contigs.fa	3211	S2_018_000R3	2.743423133	0.809622025	0.991785833	2	4.687525978	wipes	N1_019	2704441	99.97404269
4397	452	NIHY1_19_63__Klebsiella_oxytoca_II.contigs.fa	4849	S2_018_000R3	1.59809066	0.42453884	0.978086488	0	12.86688819	wipes	N1_019	5995581	99.99246111
46	1	NIHY1_19_52__Negativicoccus_succinicivorans.contigs.fa	47	S2_012_000R1	0.128141476	0.093822656	0.953465347	0	0.593270379	Swabs	N1_019	1372046	99.99992712
28221	625	NIHY1_19_47__Propionibacterium.contigs.fa	28846	S2_012_000R1	11.91471949	0.491970668	0.931022279	0	44.93353365	Swabs	N1_019	2576802	99.97574513
4	7	NIHY1_19_51__Enterococcus_faecium.contigs.fa	11	S2_012_000R1	0.067252289	0.013397013	0.999024304	0	1.168000431	Swabs	N1_019	2675671	99.99973838
2249	436	NIHY1_19_132__Escherichia_coli.contigs.fa	2685	S2_012_000R1	1.228637408	0.548731027	0.986446855	1	2.071135069	Swabs	N1_019	4968662	99.991225
0	2	NIHY1_19_130__Bacteroides.contigs.fa	2	S2_012_000R1	0.025666807	0.018370835	0.996655518	0	0.212390195	Swabs	N1_019	5484944	99.99996354
45	0	NIHY1_19_60__Clostridium_II.contigs.fa	45	S2_012_000R1	0.070390535	0.003413278	0.980149978	0	5.183024074	Swabs	N1_019	3394391	100
267	77	NIHY1_19_50__Haemophilus_parainfluenzae.contigs.fa	344	S2_012_000R1	0.767568933	0.435185988	0.986288812	0	1.130302198	Swabs	N1_019	2098790	99.99633122
168	34	NIHY1_19_59__Veillonella_sp_oral_taxon_158_rel.contigs.fa	202	S2_012_000R1	0.408709386	0.237132804	0.985245782	0	1.851903342	Swabs	N1_019	2171083	99.99843396
19758	4037	NIHY1_19_49__Staphylococcus_aureus.contigs.fa	23795	S2_012_000R1	8.270351988	0.933466472	0.988734207	8	5.037233154	Swabs	N1_019	2704441	99.85072701
93292	4411	NIHY1_19_63__Klebsiella_oxytoca_II.contigs.fa	97703	S2_012_000R1	3.569139171	0.674679902	0.952869744	3	4.093956146	Swabs	N1_019	5995581	99.92642915
220	6	NIHY1_19_52__Negativicoccus_succinicivorans.contigs.fa	226	S2_005_001R3	0.046447422	0.008205993	0.958302583	0	0.706094391	wipes	N1_019	1372046	99.9995627
23525	576	NIHY1_19_47__Propionibacterium.contigs.fa	24101	S2_005_001R3	7.293702426	0.302845543	0.935607548	0	32.55688727	wipes	N1_019	2576802	99.97764671
61	11	NIHY1_19_51__Enterococcus_faecium.contigs.fa	72	S2_005_001R3	0.101799511	0.008669975	0.995097038	0	1.917796218	wipes	N1_019	2675671	99.99958889
85994	9397	NIHY1_19_132__Escherichia_coli.contigs.fa	95391	S2_005_001R3	64.14753006	0.873162433	0.977307205	63	48.07977533	wipes	N1_019	4968662	99.81087464
201	12	NIHY1_19_130__Bacteroides.contigs.fa	213	S2_005_001R3	0.023098139	0.005161402	0.980980445	0	0.398940384	wipes	N1_019	5484944	99.99978122
61	0	NIHY1_19_60__Clostridium_II.contigs.fa	61	S2_005_001R3	0.078262345	0.002429007	0.981413772	0	6.333994664	wipes	N1_019	3394391	100
2605	62	NIHY1_19_50__Haemophilus_parainfluenzae.contigs.fa	2667	S2_005_001R3	0.342104737	0.066098085	0.957881937	0	2.126252135	wipes	N1_019	2098790	99.99704592
2139	61	NIHY1_19_59__Veillonella_sp_oral_taxon_158_rel.contigs.fa	2200	S2_005_001R3	0.345361278	0.065862982	0.965382679	0	2.178691177	wipes	N1_019	2171083	99.99719034
6440	1157	NIHY1_19_49__Staphylococcus_aureus.contigs.fa	7597	S2_005_001R3	2.472032853	0.36584492	0.986584849	0	4.873590464	wipes	N1_019	2704441	99.95721852
13987	294	NIHY1_19_63__Klebsiella_oxytoca_II.contigs.fa	14281	S2_005_001R3	1.262937487	0.213315107	0.958458777	0	9.001098786	wipes	N1_019	5995581	99.99509639
49	0	NIHY1_19_52__Negativicoccus_succinicivorans.contigs.fa	49	S2_005_003R1	0.049112785	0.025418244	0.952565344	0	0.622851812	Swabs	N1_019	1372046	100
18481	2835	NIHY1_19_47__Propionibacterium.contigs.fa	21316	S2_005_003R1	28.39833367	0.958589756	0.991169788	15	59.60900216	Swabs	N1_019	2576802	99.88997991
564	25	NIHY1_19_51__Enterococcus_faecium.contigs.fa	589	S2_005_003R1	0.215053719	0.023448324	0.980252129	0	2.26832408	Swabs	N1_019	2675671	99.99906565
42526	7860	NIHY1_19_132__Escherichia_coli.contigs.fa	50386	S2_005_003R1	46.60280554	0.902025133	0.988464878	46	33.55879582	Swabs	N1_019	4968662	99.84180852
51	4	NIHY1_19_130__Bacteroides.contigs.fa	55	S2_005_003R1	0.027738114	0.015717389	0.982817869	0	0.264895982	Swabs	N1_019	5484944	99.99992707
80	1	NIHY1_19_60__Clostridium_II.contigs.fa	81	S2_005_003R1	0.098326622	0.00344922	0.953608247	0	7.445294289	Swabs	N1_019	3394391	99.99997054
166	24	NIHY1_19_50__Haemophilus_parainfluenzae.contigs.fa	190	S2_005_003R1	0.266362523	0.160331906	0.972946034	0	0.735847792	Swabs	N1_019	2098790	99.99885648
250	29	NIHY1_19_59__Veillonella_sp_oral_taxon_158_rel.contigs.fa	279	S2_005_003R1	0.333186709	0.12570086	0.97864687	0	3.020873742	Swabs	N1_019	2171083	99.99866426
1364	173	NIHY1_19_49__Staphylococcus_aureus.contigs.fa	1537	S2_005_003R1	0.862671066	0.38243356	0.980898765	0	1.88244062	Swabs	N1_019	2704441	99.99360311
21260	893	NIHY1_19_63__Klebsiella_oxytoca_II.contigs.fa	22153	S2_005_003R1	1.895575091	0.466391164	0.965787507	0	5.715507128	Swabs	N1_019	5995581	99.9851057
228	8	NIHY1_19_52__Negativicoccus_succinicivorans.contigs.fa	236	S2_005_002R3	0.07386487	0.007123668	0.964860036	0	1.67684904	wipes	N1_019	1372046	99.99941693
10947	2815	NIHY1_19_47__Propionibacterium.contigs.fa	13762	S2_005_002R3	152.0926509	0.957596664	0.994402531	149	77.98959927	wipes	N1_019	2576802	99.89075606
1170	44	NIHY1_19_51__Enterococcus_faecium.contigs.fa	1214	S2_005_002R3	0.639007561	0.021374078	0.973521778	0	6.804836935	wipes	N1_019	2675671	99.99835555
43081	7853	NIHY1_19_132__Escherichia_coli.contigs.fa	50934	S2_005_002R3	75.83289224	0.884995196	0.988295818	72	60.2558978	wipes	N1_019	4968662	99.8419494
874	41	NIHY1_19_130__Bacteroides.contigs.fa	915	S2_005_002R3	0.098594626	0.010973129	0.978787528	0	1.155831493	wipes	N1_019	5484944	99.9992525
117	2	NIHY1_19_60__Clostridium_II.contigs.fa	119	S2_005_002R3	0.164099245	0.002859718	0.979041916	0	12.71240064	wipes	N1_019	3394391	99.99994108
11924	309	NIHY1_19_50__Haemophilus_parainfluenzae.contigs.fa	12233	S2_005_002R3	1.611516636	0.154834452	0.954436254	0	4.66395446	wipes	N1_019	2098790	99.98527723
4809	148	NIHY1_19_59__Veillonella_sp_oral_taxon_158_rel.contigs.fa	4957	S2_005_002R3	0.954746088	0.085855308	0.966642665	0	5.099061508	wipes	N1_019	2171083	99.99318313
5841	519	NIHY1_19_49__Staphylococcus_aureus.contigs.fa	6360	S2_005_002R3	1.803781632	0.150384127	0.980161886	0	6.610827996	wipes	N1_019	2704441	99.98080934
46503	707	NIHY1_19_63__Klebsiella_oxytoca_II.contigs.fa	47210	S2_005_002R3	3.152916456	0.265242351	0.937636309	0	12.09164715	wipes	N1_019	5995581	99.98820798
44	1	NIHY1_19_52__Negativicoccus_succinicivorans.contigs.fa	45	S2_006_000R2	0.018418479	0.004394896	0.9375	0	0.828444737	sinks	N1_019	1372046	99.99992712
1918	67	NIHY1_19_47__Propionibacterium.contigs.fa	1985	S2_006_000R2	0.365008254	0.123547327	0.960664249	0	2.613844725	sinks	N1_019	2576802	99.99739988
0	2	NIHY1_19_51__Enterococcus_faecium.contigs.fa	2	S2_006_000R2	0.004840281	0.002677459	0.974358974	0	0.313799889	sinks	N1_019	2675671	99.99992525
31839	412	NIHY1_19_132__Escherichia_coli.contigs.fa	32251	S2_006_000R2	3.410818647	0.276107129	0.934007628	0	22.93448853	sinks	N1_019	4968662	99.99170803
6	0	NIHY1_19_130__Bacteroides.contigs.fa	6	S2_006_000R2	0.001905398	0.001513963	0.955882353	0	0.056596359	sinks	N1_019	5484944	100
61	2	NIHY1_19_60__Clostridium_II.contigs.fa	63	S2_006_000R2	0.165076445	0.000821355	0.942570647	0	18.40245212	sinks	N1_019	3394391	99.99994108
52	4	NIHY1_19_50__Haemophilus_parainfluenzae.contigs.fa	56	S2_006_000R2	0.058244989	0.026765422	0.971929825	0	1.046448168	sinks	N1_019	2098790	99.99980941
21	1	NIHY1_19_59__Veillonella_sp_oral_taxon_158_rel.contigs.fa	22	S2_006_000R2	0.040210807	0.02656278	0.956	0	0.731974257	sinks	N1_019	2171083	99.99995394
267957	20642	NIHY1_19_63__Klebsiella_oxytoca_II.contigs.fa	288599	S2_006_000R2	62.3910857	0.784683586	0.934070003	63	57.08232199	sinks	N1_019	5995581	99.6557131
152	8	NIHY1_19_52__Negativicoccus_succinicivorans.contigs.fa	160	S2_012_000R3	0.216338228	0.118093708	0.971580817	0	2.094706878	wipes	N1_019	1372046	99.99941693
24507	675	NIHY1_19_47__Propionibacterium.contigs.fa	25182	S2_012_000R3	10.53392577	0.654507021	0.94439869	1	51.63582512	wipes	N1_019	2576802	99.97380474
49	26	NIHY1_19_51__Enterococcus_faecium.contigs.fa	75	S2_012_000R3	0.321221107	0.06721641	0.996806472	0	4.067294031	wipes	N1_019	2675671	99.99902828
3334	1216	NIHY1_19_132__Escherichia_coli.contigs.fa	4550	S2_012_000R3	2.37931419	0.759672926	0.993370691	2	4.534308513	wipes	N1_019	4968662	99.97552661
63	19	NIHY1_19_130__Bacteroides.contigs.fa	82	S2_012_000R3	0.129563401	0.075597672	0.996102476	0	0.589606345	wipes	N1_019	5484944	99.9996536
59	4	NIHY1_19_60__Clostridium_II.contigs.fa	63	S2_012_000R3	0.275349245	0.04526703	0.979187314	0	17.93322882	wipes	N1_019	3394391	99.99988216
1162	239	NIHY1_19_50__Haemophilus_parainfluenzae.contigs.fa	1401	S2_012_000R3	1.267098662	0.579083186	0.983018799	1	1.57671794	wipes	N1_019	2098790	99.98861249
9260	436	NIHY1_19_59__Veillonella_sp_oral_taxon_158_rel.contigs.fa	9696	S2_012_000R3	2.152255349	0.59936124	0.971216871	1	5.899879321	wipes	N1_019	2171083	99.97991786
25190	4669	NIHY1_19_49__Staphylococcus_aureus.contigs.fa	29859	S2_012_000R3	18.37655027	0.957624145	0.988099698	18	9.804409844	wipes	N1_019	2704441	99.82735804
27535	781	NIHY1_19_63__Klebsiella_oxytoca_II.contigs.fa	28316	S2_012_000R3	2.056943772	0.452637034	0.96016796	0	6.174840488	wipes	N1_019	5995581	99.98697374
67	3	NIHY1_19_52__Negativicoccus_succinicivorans.contigs.fa	70	S2_006_000R3	0.10305121	0.059983412	0.980582524	0	0.696540896	wipes	N1_019	1372046	99.99978135
20065	439	NIHY1_19_47__Propionibacterium.contigs.fa	20504	S2_006_000R3	6.057728145	0.556617078	0.944630175	1	29.14414761	wipes	N1_019	2576802	99.98296338
18	14	NIHY1_19_51__Enterococcus_faecium.contigs.fa	32	S2_006_000R3	0.229413108	0.039065341	0.998480315	0	3.828201737	wipes	N1_019	2675671	99.99947677
434	82	NIHY1_19_132__Escherichia_coli.contigs.fa	516	S2_006_000R3	1.274724664	0.596756632	0.997253902	1	2.048873654	wipes	N1_019	4968662	99.99834966
16	6	NIHY1_19_130__Bacteroides.contigs.fa	22	S2_006_000R3	0.04787068	0.030881446	0.992826867	0	0.314259768	wipes	N1_019	5484944	99.99989061
35	2	NIHY1_19_60__Clostridium_II.contigs.fa	37	S2_006_000R3	0.084951616	0.013116639	0.973533619	0	5.749450166	wipes	N1_019	3394391	99.99994108
507	105	NIHY1_19_50__Haemophilus_parainfluenzae.contigs.fa	612	S2_006_000R3	0.784990399	0.427662606	0.979877688	0	1.175088969	wipes	N1_019	2098790	99.99499712
156	21	NIHY1_19_59__Veillonella_sp_oral_taxon_158_rel.contigs.fa	177	S2_006_000R3	0.435530562	0.252623691	0.985937872	0	1.870292214	wipes	N1_019	2171083	99.99903274
1840	215	NIHY1_19_49__Staphylococcus_aureus.contigs.fa	2055	S2_006_000R3	1.31932477	0.532081121	0.981693466	1	3.274717034	wipes	N1_019	2704441	99.99205011
2886	280	NIHY1_19_63__Klebsiella_oxytoca_II.contigs.fa	3166	S2_006_000R3	0.765440747	0.374531843	0.976086891	0	1.48980065	wipes	N1_019	5995581	99.99532989
38	2	NIHY1_19_52__Negativicoccus_succinicivorans.contigs.fa	40	S2_005_002R2	0.015156926	0.003945203	0.940298507	0	0.547302567	sinks	N1_019	1372046	99.99985423
3078	103	NIHY1_19_47__Propionibacterium.contigs.fa	3181	S2_005_002R2	0.715307967	0.289939623	0.962473161	0	3.160107843	sinks	N1_019	2576802	99.9960028
0	1	NIHY1_19_51__Enterococcus_faecium.contigs.fa	1	S2_005_002R2	0.006793436	0.004200068	0.982142857	0	0.285317264	sinks	N1_019	2675671	99.99996263
6055	449	NIHY1_19_132__Escherichia_coli.contigs.fa	6504	S2_005_002R2	1.617270001	0.509933258	0.977193352	1	10.09120609	sinks	N1_019	4968662	99.99096336
49	0	NIHY1_19_60__Clostridium_II.contigs.fa	49	S2_005_002R2	0.184720912	0.001031407	0.955373406	0	21.01938888	sinks	N1_019	3394391	100
97	5	NIHY1_19_50__Haemophilus_parainfluenzae.contigs.fa	102	S2_005_002R2	0.121622935	0.080639797	0.96333573	0	0.697156641	sinks	N1_019	2098790	99.99976177
68	7	NIHY1_19_59__Veillonella_sp_oral_taxon_158_rel.contigs.fa	75	S2_005_002R2	0.119498886	0.076980935	0.968098681	0	1.170190809	sinks	N1_019	2171083	99.99967758
9	0	NIHY1_19_49__Staphylococcus_aureus.contigs.fa	9	S2_005_002R2	0.009604942	0.008017553	0.909090909	0	0.118306482	sinks	N1_019	2704441	100
137181	7714	NIHY1_19_63__Klebsiella_oxytoca_II.contigs.fa	144895	S2_005_002R2	7.738978591	0.708080168	0.951507697	4	20.358232	sinks	N1_019	5995581	99.87133857
72	2	NIHY1_19_52__Negativicoccus_succinicivorans.contigs.fa	74	S2_005_001R1	0.047681346	0.012495208	0.96201232	0	1.087671845	Swabs	N1_019	1372046	99.99985423
33803	1049	NIHY1_19_47__Propionibacterium.contigs.fa	34852	S2_005_001R1	27.1414742	0.535341869	0.940573463	1	104.7848377	Swabs	N1_019	2576802	99.95929062
6	4	NIHY1_19_51__Enterococcus_faecium.contigs.fa	10	S2_005_001R1	0.030577377	0.009144622	0.998259659	0	0.523112073	Swabs	N1_019	2675671	99.9998505
44083	7982	NIHY1_19_132__Escherichia_coli.contigs.fa	52065	S2_005_001R1	98.7613925	0.899931008	0.988160905	94	86.75023169	Swabs	N1_019	4968662	99.83935313
63	7	NIHY1_19_130__Bacteroides.contigs.fa	70	S2_005_001R1	0.019719071	0.008452593	0.98630137	0	0.268626699	Swabs	N1_019	5484944	99.99987238
56	0	NIHY1_19_60__Clostridium_II.contigs.fa	56	S2_005_001R1	0.355739807	0.002104059	0.965021861	0	38.06957044	Swabs	N1_019	3394391	100
7662	621	NIHY1_19_50__Haemophilus_parainfluenzae.contigs.fa	8283	S2_005_001R1	1.949383216	0.562431687	0.973143852	1	2.621569564	Swabs	N1_019	2098790	99.97041152
1055	107	NIHY1_19_59__Veillonella_sp_oral_taxon_158_rel.contigs.fa	1162	S2_005_001R1	0.613386038	0.237493454	0.979501111	0	2.750089042	Swabs	N1_019	2171083	99.99507158
766	38	NIHY1_19_49__Staphylococcus_aureus.contigs.fa	804	S2_005_001R1	0.134127163	0.054649371	0.952869453	0	1.032847252	Swabs	N1_019	2704441	99.9985949
297457	24710	NIHY1_19_63__Klebsiella_oxytoca_II.contigs.fa	322167	S2_005_001R1	359.9236046	0.81189913	0.930624378	377	308.0862741	Swabs	N1_019	5995581	99.58786313
45	1	NIHY1_19_52__Negativicoccus_succinicivorans.contigs.fa	46	S2_005_003R2	0.017625502	0.002897133	0.931547619	0	0.869523672	sinks	N1_019	1372046	99.99992712
290	10	NIHY1_19_47__Propionibacterium.contigs.fa	300	S2_005_003R2	0.301275767	0.160762837	0.965104106	0	4.50838109	sinks	N1_019	2576802	99.99961192
0	1	NIHY1_19_51__Enterococcus_faecium.contigs.fa	1	S2_005_003R2	0.002003236	0.001540922	0.952380952	0	0.087148314	sinks	N1_019	2675671	99.99996263
22350	407	NIHY1_19_132__Escherichia_coli.contigs.fa	22757	S2_005_003R2	2.957259922	0.361390853	0.947493136	0	24.42619921	sinks	N1_019	4968662	99.99180866
51	2	NIHY1_19_60__Clostridium_II.contigs.fa	53	S2_005_003R2	0.200061808	0.000845512	0.944849116	0	24.12712035	sinks	N1_019	3394391	99.99994108
119	3	NIHY1_19_50__Haemophilus_parainfluenzae.contigs.fa	122	S2_005_003R2	0.05699808	0.008987083	0.952325127	0	1.650352072	sinks	N1_019	2098790	99.99985706
23	2	NIHY1_19_59__Veillonella_sp_oral_taxon_158_rel.contigs.fa	25	S2_005_003R2	0.026042302	0.015518522	0.951644101	0	0.695904772	sinks	N1_019	2171083	99.99990788
3	2	NIHY1_19_49__Staphylococcus_aureus.contigs.fa	5	S2_005_003R2	0.018126482	0.014744637	0.932432432	0	0.165377172	sinks	N1_019	2704441	99.99992605
246299	18440	NIHY1_19_63__Klebsiella_oxytoca_II.contigs.fa	264739	S2_005_003R2	43.51500447	0.768813731	0.938263575	37	70.10093031	sinks	N1_019	5995581	99.69244015
73	3	NIHY1_19_52__Negativicoccus_succinicivorans.contigs.fa	76	S2_003_000R3	0.285076448	0.191213706	0.980909319	0	0.898173827	wipes	N1_019	1372046	99.99978135
16218	582	NIHY1_19_47__Propionibacterium.contigs.fa	16800	S2_003_000R3	4.245525655	0.618415773	0.953655684	1	19.13920011	wipes	N1_019	2576802	99.97741386
30	14	NIHY1_19_51__Enterococcus_faecium.contigs.fa	44	S2_003_000R3	0.180935549	0.034089767	0.997859922	0	2.424754244	wipes	N1_019	2675671	99.99947677
816	227	NIHY1_19_132__Escherichia_coli.contigs.fa	1043	S2_003_000R3	1.215133772	0.501532807	0.991058186	1	8.476407848	wipes	N1_019	4968662	99.99543137
0	3	NIHY1_19_130__Bacteroides.contigs.fa	3	S2_003_000R3	0.030126652	0.021611342	0.995016611	0	0.231899844	wipes	N1_019	5484944	99.9999453
50	1	NIHY1_19_60__Clostridium_II.contigs.fa	51	S2_003_000R3	0.086878913	0.003518746	0.961625282	0	7.128957169	wipes	N1_019	3394391	99.99997054
135	15	NIHY1_19_50__Haemophilus_parainfluenzae.contigs.fa	150	S2_003_000R3	0.416630058	0.232369127	0.982660964	0	2.051251999	wipes	N1_019	2098790	99.9992853
102	12	NIHY1_19_59__Veillonella_sp_oral_taxon_158_rel.contigs.fa	114	S2_003_000R3	0.229308138	0.136052836	0.981317601	0	1.797913005	wipes	N1_019	2171083	99.99944728
21966	4317	NIHY1_19_49__Staphylococcus_aureus.contigs.fa	26283	S2_003_000R3	14.45496093	0.951854376	0.989229475	14	8.486637994	wipes	N1_019	2704441	99.84037367
6125	515	NIHY1_19_63__Klebsiella_oxytoca_II.contigs.fa	6640	S2_003_000R3	1.189075421	0.489763377	0.97237638	0	2.907305601	wipes	N1_019	5995581	99.99141034
28	1	NIHY1_19_52__Negativicoccus_succinicivorans.contigs.fa	29	S2_005_001R2	0.010087854	0.003836606	0.939457203	0	0.353618964	sinks	N1_019	1372046	99.99992712
179	10	NIHY1_19_47__Propionibacterium.contigs.fa	189	S2_005_001R2	0.233566258	0.14804203	0.972766571	0	2.166226665	sinks	N1_019	2576802	99.99961192
0	1	NIHY1_19_51__Enterococcus_faecium.contigs.fa	1	S2_005_001R2	0.002419954	0.001565215	0.954545455	0	0.120527785	sinks	N1_019	2675671	99.99996263
27375	444	NIHY1_19_132__Escherichia_coli.contigs.fa	27819	S2_005_001R2	3.9378231	0.383401608	0.944362223	0	27.47008201	sinks	N1_019	4968662	99.99106399
72	1	NIHY1_19_60__Clostridium_II.contigs.fa	73	S2_005_001R2	0.284736791	0.001077071	0.938187976	0	32.94175217	sinks	N1_019	3394391	99.99997054
100	3	NIHY1_19_50__Haemophilus_parainfluenzae.contigs.fa	103	S2_005_001R2	0.035181223	0.01038932	0.955507559	0	0.789457443	sinks	N1_019	2098790	99.99985706
26	1	NIHY1_19_59__Veillonella_sp_oral_taxon_158_rel.contigs.fa	27	S2_005_001R2	0.038767749	0.011380956	0.949907236	0	2.705242328	sinks	N1_019	2171083	99.99995394
275271	21838	NIHY1_19_63__Klebsiella_oxytoca_II.contigs.fa	297109	S2_005_001R2	102.8566204	0.800369806	0.93384264	103	102.6764722	sinks	N1_019	5995581	99.63576507
108	8	NIHY1_19_52__Negativicoccus_succinicivorans.contigs.fa	116	S2_006_000R1	0.307962707	0.172035777	0.982593037	0	1.7116604	Swabs	N1_019	1372046	99.99941693
41810	1256	NIHY1_19_47__Propionibacterium.contigs.fa	43066	S2_006_000R1	81.75908549	0.782532767	0.942684586	2	317.4661759	Swabs	N1_019	2576802	99.95125741
48	14	NIHY1_19_51__Enterococcus_faecium.contigs.fa	62	S2_006_000R1	0.469882508	0.026600057	0.997349635	0	5.181778493	Swabs	N1_019	2675671	99.99947677
1907	442	NIHY1_19_132__Escherichia_coli.contigs.fa	2349	S2_006_000R1	4.66696346	0.931912454	0.998855747	4	6.387486911	Swabs	N1_019	4968662	99.99110424
276	40	NIHY1_19_130__Bacteroides.contigs.fa	316	S2_006_000R1	0.165643441	0.070734542	0.992859887	0	0.904335378	Swabs	N1_019	5484944	99.99927073
47	0	NIHY1_19_60__Clostridium_II.contigs.fa	47	S2_006_000R1	0.262825644	0.003195566	0.970384373	0	20.98103515	Swabs	N1_019	3394391	100
19268	2102	NIHY1_19_50__Haemophilus_parainfluenzae.contigs.fa	21370	S2_006_000R1	4.960384793	0.832940885	0.979259455	4	4.120541958	Swabs	N1_019	2098790	99.89984705
7548	875	NIHY1_19_59__Veillonella_sp_oral_taxon_158_rel.contigs.fa	8423	S2_006_000R1	3.257767667	0.746397535	0.984667864	2	7.014505906	Swabs	N1_019	2171083	99.95969753
12821	3532	NIHY1_19_49__Staphylococcus_aureus.contigs.fa	16353	S2_006_000R1	7.281656357	0.948052481	0.991392501	6	6.513345257	Swabs	N1_019	2704441	99.8694
24063	1320	NIHY1_19_63__Klebsiella_oxytoca_II.contigs.fa	25383	S2_006_000R1	2.696814871	0.558222965	0.973655833	1	6.142046802	Swabs	N1_019	5995581	99.97798379
46	1	NIHY1_19_52__Negativicoccus_succinicivorans.contigs.fa	47	S2_003_000R2	0.025596081	0.002617988	0.929323308	0	1.564222238	sinks	N1_019	1372046	99.99992712
693	25	NIHY1_19_47__Propionibacterium.contigs.fa	718	S2_003_000R2	0.261846273	0.086846409	0.964644475	0	4.602678611	sinks	N1_019	2576802	99.99902981
0	1	NIHY1_19_51__Enterococcus_faecium.contigs.fa	1	S2_003_000R2	0.001711346	0.001163073	0.958333333	0	0.11032153	sinks	N1_019	2675671	99.99996263
96346	9209	NIHY1_19_132__Escherichia_coli.contigs.fa	105555	S2_003_000R2	157.7208013	0.835119998	0.973706596	170	127.0143837	sinks	N1_019	4968662	99.81465835
56	1	NIHY1_19_60__Clostridium_II.contigs.fa	57	S2_003_000R2	0.183412577	0.000756542	0.931736527	0	22.34984224	sinks	N1_019	3394391	99.99997054
41	3	NIHY1_19_50__Haemophilus_parainfluenzae.contigs.fa	44	S2_003_000R2	0.075726966	0.020821521	0.974566474	0	2.317464112	sinks	N1_019	2098790	99.99985706
22	0	NIHY1_19_59__Veillonella_sp_oral_taxon_158_rel.contigs.fa	22	S2_003_000R2	0.016436958	0.009223507	0.947743468	0	0.546914044	sinks	N1_019	2171083	100
6	2	NIHY1_19_49__Staphylococcus_aureus.contigs.fa	8	S2_003_000R2	0.036523629	0.029847943	0.921568627	0	0.232799119	sinks	N1_019	2704441	99.99992605
285377	22734	NIHY1_19_63__Klebsiella_oxytoca_II.contigs.fa	308111	S2_003_000R2	179.9119703	0.797518539	0.93162913	185	159.3987232	sinks	N1_019	5995581	99.62082073
63	3	NIHY1_19_52__Negativicoccus_succinicivorans.contigs.fa	66	S2_003_000R1	0.067308968	0.030009927	0.962774958	0	1.182762061	Swabs	N1_019	1372046	99.99978135
35575	921	NIHY1_19_47__Propionibacterium.contigs.fa	36496	S2_003_000R1	31.4712508	0.503736414	0.928816072	1	125.7379676	Swabs	N1_019	2576802	99.96425802
50	12	NIHY1_19_51__Enterococcus_faecium.contigs.fa	62	S2_003_000R1	0.150345838	0.032595188	0.99692323	0	1.878524537	Swabs	N1_019	2675671	99.99955151
2439	618	NIHY1_19_132__Escherichia_coli.contigs.fa	3057	S2_003_000R1	2.437615197	0.729319483	0.995731836	2	5.333932328	Swabs	N1_019	4968662	99.98756204
80	10	NIHY1_19_130__Bacteroides.contigs.fa	90	S2_003_000R1	0.045355431	0.023164867	0.98906174	0	0.36983095	Swabs	N1_019	5484944	99.99981768
46	1	NIHY1_19_60__Clostridium_II.contigs.fa	47	S2_003_000R1	0.184065124	0.007678844	0.982815356	0	12.93073887	Swabs	N1_019	3394391	99.99997054
3536	537	NIHY1_19_50__Haemophilus_parainfluenzae.contigs.fa	4073	S2_003_000R1	1.96841037	0.658648078	0.984419827	1	2.432183752	Swabs	N1_019	2098790	99.97441383
448	106	NIHY1_19_59__Veillonella_sp_oral_taxon_158_rel.contigs.fa	554	S2_003_000R1	0.726750198	0.28158297	0.985625697	0	5.645363162	Swabs	N1_019	2171083	99.99511764
2938	798	NIHY1_19_49__Staphylococcus_aureus.contigs.fa	3736	S2_003_000R1	2.228523381	0.70928299	0.990045244	2	2.85343206	Swabs	N1_019	2704441	99.97049298
182383	11809	NIHY1_19_63__Klebsiella_oxytoca_II.contigs.fa	194192	S2_003_000R1	10.11546254	0.756304351	0.948221404	9	9.820281085	Swabs	N1_019	5995581	99.80303827
73	1	NIHY1_19_52__Negativicoccus_succinicivorans.contigs.fa	74	S2_009_000R3	0.062403884	0.005261485	0.927804878	0	3.739888849	wipes	N1_019	1372046	99.99992712
19664	378	NIHY1_19_47__Propionibacterium.contigs.fa	20042	S2_009_000R3	3.941905509	0.250392153	0.931621307	0	21.24193224	wipes	N1_019	2576802	99.98533065
1003	38	NIHY1_19_51__Enterococcus_faecium.contigs.fa	1041	S2_009_000R3	0.548702737	0.02045842	0.969709314	0	15.92581402	wipes	N1_019	2675671	99.9985798
59114	1102	NIHY1_19_132__Escherichia_coli.contigs.fa	60216	S2_009_000R3	29.4798966	0.255302937	0.920734942	0	202.9569869	wipes	N1_019	4968662	99.97782099
18	6	NIHY1_19_130__Bacteroides.contigs.fa	24	S2_009_000R3	0.014892039	0.007734081	0.98341396	0	0.368145759	wipes	N1_019	5484944	99.99989061
73	9	NIHY1_19_60__Clostridium_II.contigs.fa	82	S2_009_000R3	0.539323254	0.004326549	0.946052632	0	52.07060469	wipes	N1_019	3394391	99.99973486
264	26	NIHY1_19_50__Haemophilus_parainfluenzae.contigs.fa	290	S2_009_000R3	0.276980546	0.145185083	0.976180698	0	1.355655579	wipes	N1_019	2098790	99.99876119
160	8	NIHY1_19_59__Veillonella_sp_oral_taxon_158_rel.contigs.fa	168	S2_009_000R3	0.329481185	0.037365683	0.975420629	0	6.442780555	wipes	N1_019	2171083	99.99963152
5992	141	NIHY1_19_49__Staphylococcus_aureus.contigs.fa	6133	S2_009_000R3	2.105405886	0.075177828	0.931473329	0	17.8469788	wipes	N1_019	2704441	99.99478635
203545	11968	NIHY1_19_63__Klebsiella_oxytoca_II.contigs.fa	215513	S2_009_000R3	118.7499123	0.754376932	0.938554963	7	398.511942	wipes	N1_019	5995581	99.80038632
42	3	NIHY1_19_52__Negativicoccus_succinicivorans.contigs.fa	45	S2_005_002R1	0.057288896	0.025999128	0.973357016	0	0.838945239	Swabs	N1_019	1372046	99.99978135
29130	2771	NIHY1_19_47__Propionibacterium.contigs.fa	31901	S2_005_002R1	65.73577675	0.958426375	0.986520638	14	208.7257899	Swabs	N1_019	2576802	99.8924636
380	25	NIHY1_19_51__Enterococcus_faecium.contigs.fa	405	S2_005_002R1	0.141803308	0.018359881	0.983691056	0	1.759730892	Swabs	N1_019	2675671	99.99906565
43484	7936	NIHY1_19_132__Escherichia_coli.contigs.fa	51420	S2_005_002R1	75.05011108	0.891269923	0.988249022	76	46.15761634	Swabs	N1_019	4968662	99.84027893
52	4	NIHY1_19_130__Bacteroides.contigs.fa	56	S2_005_002R1	0.019831378	0.009496906	0.985332635	0	0.24969931	Swabs	N1_019	5484944	99.99992707
40	2	NIHY1_19_60__Clostridium_II.contigs.fa	42	S2_005_002R1	0.120212433	0.002517683	0.972850679	0	10.12722973	Swabs	N1_019	3394391	99.99994108
557	57	NIHY1_19_50__Haemophilus_parainfluenzae.contigs.fa	614	S2_005_002R1	0.386337366	0.188888836	0.973409554	0	1.04706242	Swabs	N1_019	2098790	99.99728415
909	91	NIHY1_19_59__Veillonella_sp_oral_taxon_158_rel.contigs.fa	1000	S2_005_002R1	0.498106705	0.197091958	0.975601425	0	2.224817325	Swabs	N1_019	2171083	99.99580854
1763	96	NIHY1_19_49__Staphylococcus_aureus.contigs.fa	1859	S2_005_002R1	0.358647129	0.103417675	0.95684472	0	2.20154585	Swabs	N1_019	2704441	99.99645028
136237	7519	NIHY1_19_63__Klebsiella_oxytoca_II.contigs.fa	143756	S2_005_002R1	7.300394574	0.711396443	0.952675975	5	11.31334839	Swabs	N1_019	5995581	99.87459097
58	1	NIHY1_19_52__Negativicoccus_succinicivorans.contigs.fa	59	S2_012_000R2	0.046098309	0.012879306	0.938219895	0	1.543566477	sinks	N1_019	1372046	99.99992712
5849	111	NIHY1_19_47__Propionibacterium.contigs.fa	5960	S2_012_000R2	0.703579476	0.143278374	0.948536396	0	5.806950616	sinks	N1_019	2576802	99.99569233
0	2	NIHY1_19_51__Enterococcus_faecium.contigs.fa	2	S2_012_000R2	0.012224223	0.005270454	0.998717949	0	0.232448097	sinks	N1_019	2675671	99.99992525
19450	345	NIHY1_19_132__Escherichia_coli.contigs.fa	19795	S2_012_000R2	2.505243866	0.202446856	0.950273564	0	21.62724035	sinks	N1_019	4968662	99.99305648
62	1	NIHY1_19_60__Clostridium_II.contigs.fa	63	S2_012_000R2	0.178904552	0.001102996	0.955	0	18.00007531	sinks	N1_019	3394391	99.99997054
158	22	NIHY1_19_50__Haemophilus_parainfluenzae.contigs.fa	180	S2_012_000R2	0.228568842	0.137837516	0.972477064	0	0.995183109	sinks	N1_019	2098790	99.99895178
51	8	NIHY1_19_59__Veillonella_sp_oral_taxon_158_rel.contigs.fa	59	S2_012_000R2	0.168310931	0.111581639	0.982419547	0	0.766113442	sinks	N1_019	2171083	99.99963152
315	81	NIHY1_19_49__Staphylococcus_aureus.contigs.fa	396	S2_012_000R2	0.637943294	0.361854446	0.987136175	0	1.077457153	sinks	N1_019	2704441	99.99700493
263369	20322	NIHY1_19_63__Klebsiella_oxytoca_II.contigs.fa	283691	S2_012_000R2	54.57521915	0.796877233	0.935708529	54	56.48900691	sinks	N1_019	5995581	99.66105036
183	5	NIHY1_19_52__Negativicoccus_succinicivorans.contigs.fa	188	S2_009_000R1	0.078004673	0.011426731	0.965326448	0	2.025121891	Swabs	N1_019	1372046	99.99963558
35962	1165	NIHY1_19_47__Propionibacterium.contigs.fa	37127	S2_009_000R1	22.43917189	0.401871777	0.942768484	0	90.6167844	Swabs	N1_019	2576802	99.95478892
782	48	NIHY1_19_51__Enterococcus_faecium.contigs.fa	830	S2_009_000R1	0.651639533	0.019664974	0.975395743	0	22.95497903	Swabs	N1_019	2675671	99.99820606
49157	1016	NIHY1_19_132__Escherichia_coli.contigs.fa	50173	S2_009_000R1	12.11141108	0.2452614	0.934369682	0	66.12429679	Swabs	N1_019	4968662	99.97955184
793	41	NIHY1_19_130__Bacteroides.contigs.fa	834	S2_009_000R1	0.079626337	0.014529592	0.975150468	0	1.048894815	Swabs	N1_019	5484944	99.9992525
45	13	NIHY1_19_60__Clostridium_II.contigs.fa	58	S2_009_000R1	0.340418944	0.006216137	0.983203012	0	29.02410688	Swabs	N1_019	3394391	99.99961702
38126	3423	NIHY1_19_50__Haemophilus_parainfluenzae.contigs.fa	41549	S2_009_000R1	14.53395957	0.827010801	0.972839175	12	12.84090942	Swabs	N1_019	2098790	99.83690603
7248	317	NIHY1_19_59__Veillonella_sp_oral_taxon_158_rel.contigs.fa	7565	S2_009_000R1	1.43824027	0.259240204	0.969518092	0	6.654698108	Swabs	N1_019	2171083	99.98539899
2444	140	NIHY1_19_49__Staphylococcus_aureus.contigs.fa	2584	S2_009_000R1	0.993956237	0.153155495	0.985681831	0	4.748917297	Swabs	N1_019	2704441	99.99482333
141377	10950	NIHY1_19_63__Klebsiella_oxytoca_II.contigs.fa	152327	S2_009_000R1	55.0013133	0.860281764	0.96741904	23	126.7335391	Swabs	N1_019	5995581	99.81736549
163	16	NIHY1_19_52__Negativicoccus_succinicivorans.contigs.fa	179	S2_018_000R1	0.353842364	0.16476124	0.985030942	0	2.255636887	Swabs	N1_019	1372046	99.99883386
45659	1461	NIHY1_19_47__Propionibacterium.contigs.fa	47120	S2_018_000R1	78.23914837	0.59139119	0.934453321	1	305.5678566	Swabs	N1_019	2576802	99.94330181
82	15	NIHY1_19_51__Enterococcus_faecium.contigs.fa	97	S2_018_000R1	0.848799423	0.02005254	0.995755666	0	11.6383244	Swabs	N1_019	2675671	99.99943939
44013	8359	NIHY1_19_132__Escherichia_coli.contigs.fa	52372	S2_018_000R1	65.16819377	0.911799998	0.988047196	68	36.02478704	Swabs	N1_019	4968662	99.83176557
1360	115	NIHY1_19_130__Bacteroides.contigs.fa	1475	S2_018_000R1	0.290751009	0.103174982	0.983226819	0	1.293300078	Swabs	N1_019	5484944	99.99790335
94	6	NIHY1_19_60__Clostridium_II.contigs.fa	100	S2_018_000R1	0.307521143	0.00756719	0.974200206	0	22.68986931	Swabs	N1_019	3394391	99.99982324
12241	1344	NIHY1_19_50__Haemophilus_parainfluenzae.contigs.fa	13585	S2_018_000R1	3.761056609	0.765143726	0.979427981	3	7.694304963	Swabs	N1_019	2098790	99.9359631
10783	928	NIHY1_19_59__Veillonella_sp_oral_taxon_158_rel.contigs.fa	11711	S2_018_000R1	3.533327376	0.687670623	0.980543538	2	8.745579525	Swabs	N1_019	2171083	99.95725636
3694	148	NIHY1_19_49__Staphylococcus_aureus.contigs.fa	3842	S2_018_000R1	1.171573719	0.202887399	0.959695778	0	6.825641835	Swabs	N1_019	2704441	99.99452752
41189	2253	NIHY1_19_63__Klebsiella_oxytoca_II.contigs.fa	43442	S2_018_000R1	3.333662909	0.61084839	0.968736844	1	8.97154216	Swabs	N1_019	5995581	99.96242232
2149	48	39_002_Pantoea_57_18.fa	2197	S2_005_001R3	0.427709823	0.027599217	0.955947225	0	9.202121397	wipes	N2_039	4529585	99.9989403
100	8	39_009_Lactobacillus_rhamnosus_47_369.fa	108	S2_005_001R3	0.021479738	0.004202037	0.981900452	0	0.415669289	wipes	N2_039	2841003	99.99971841
24290	588	39_001_Actinobacteria_63_42.fa	24878	S2_005_001R3	8.605488272	0.310484507	0.937642403	0	34.36849122	wipes	N2_039	2459572	99.9760934
6401	1394	39_004_Staphylococcus_epidermidis_32_69.fa	7795	S2_005_001R3	10.66749921	0.851108151	0.995283222	9	10.20438667	wipes	N2_039	2395477	99.941807
55	5	39_006_Clostridium_paraputrificum_30_69.fa	60	S2_005_001R3	0.007184916	0.00182097	0.971936389	0	0.220439139	wipes	N2_039	3455851	99.99985532
169	7	39_006_Negativicoccus_succinicivorans_51_34.fa	176	S2_005_001R3	0.06121161	0.011154567	0.972534332	0	0.782237092	wipes	N2_039	1310405	99.99946581
81	18	39_003_Enterococcus_faecium_38_92.fa	99	S2_005_001R3	0.106589211	0.010705347	0.994225722	0	1.896090541	wipes	N2_039	2776463	99.99935169
2622	32	39_001_Pantoea_59_18.fa	2654	S2_005_001R3	0.219461643	0.027274646	0.945396564	0	4.575204467	wipes	N2_039	4652526	99.9993122
831	20	39_009_Acinetobacter_baumannii_39_15.fa	851	S2_005_001R3	0.081531366	0.024070462	0.960889747	0	0.756273998	wipes	N2_039	3750115	99.99946668
19485	797	39_002_Streptococcus_salivarius-related_39_42.fa	20282	S2_005_001R3	2.263295725	0.318860915	0.954147771	0	5.020596449	wipes	N2_039	2410286	99.96693338
25001	750	39_006_Enterobacter_cloacae_56_86.fa	25751	S2_005_001R3	2.438067435	0.201555964	0.950658752	0	17.01762189	wipes	N2_039	4805509	99.98439291
169	29	39_003_Enterococcus_faecalis_37_54.fa	198	S2_005_001R3	0.106458922	0.039109026	0.990474358	0	0.803448088	wipes	N2_039	2852922	99.9989835
138	17	39_003_Lactobacillus_fermentum_52_15.fa	155	S2_005_001R3	0.105443879	0.008130902	0.982477956	0	3.494632623	wipes	N2_039	1981822	99.9991422
2308	95	39_001_Finegoldia_magna_32_21.fa	2403	S2_005_001R3	0.495772935	0.103432492	0.967906511	0	1.854982094	wipes	N2_039	1717149	99.99446757
134	5	39_003_Clostridium_butyricum-related_29_11.fa	139	S2_005_001R3	0.064678022	0.001713106	0.954140548	0	4.766695412	wipes	N2_039	4145102	99.99987938
7443	315	39_007_Streptococcus_parasanguinis_42_66.fa	7758	S2_005_001R3	1.231778459	0.212719891	0.967152867	0	3.227653522	wipes	N2_039	2191088	99.98562358
31626	444	39_003_Citrobacter_52_104.fa	32070	S2_005_001R3	3.535846211	0.186860567	0.927238654	0	14.05260208	wipes	N2_039	4400479	99.98991019
6311	146	39_003_Streptococcus_40_6.fa	6457	S2_005_001R3	1.026740475	0.177522534	0.948475491	0	3.14798933	wipes	N2_039	1497393	99.99024972
606	19	39_006_Peptostreptococcus_36_23.fa	625	S2_005_001R3	0.207956726	0.018513112	0.970346824	0	5.607739021	wipes	N2_039	2055192	99.99907551
1484	79	39_002_Pantoea_57_18.fa	1563	S2_003_000R1	0.50489217	0.059763312	0.97951883	0	6.171979203	Swabs	N2_039	4529585	99.99825591
13	1	39_009_Lactobacillus_rhamnosus_47_369.fa	14	S2_003_000R1	0.02402039	0.015851092	0.984461709	0	0.267157187	Swabs	N2_039	2841003	99.9999648
36852	1046	39_001_Actinobacteria_63_42.fa	37898	S2_003_000R1	38.97339212	0.551599628	0.930070653	1	140.3302368	Swabs	N2_039	2459572	99.95747228
4989	1149	39_004_Staphylococcus_epidermidis_32_69.fa	6138	S2_003_000R1	8.241350679	0.962825775	0.996597206	7	6.005200923	Swabs	N2_039	2395477	99.95203461
17	4	39_006_Clostridium_paraputrificum_30_69.fa	21	S2_003_000R1	0.010033708	0.006047136	0.973316391	0	0.184051724	Swabs	N2_039	3455851	99.99988425
44	4	39_006_Negativicoccus_succinicivorans_51_34.fa	48	S2_003_000R1	0.090839092	0.039097836	0.992600586	0	0.616985225	Swabs	N2_039	1310405	99.99969475
28	17	39_003_Enterococcus_faecium_38_92.fa	45	S2_003_000R1	0.146617477	0.033072654	0.997775801	0	1.843965248	Swabs	N2_039	2776463	99.99938771
1894	98	39_001_Pantoea_59_18.fa	1992	S2_003_000R1	0.384145086	0.075424619	0.970266438	0	3.210271722	Swabs	N2_039	4652526	99.99789362
391	35	39_009_Acinetobacter_baumannii_39_15.fa	426	S2_003_000R1	0.137081663	0.055845487	0.982422842	0	0.905554689	Swabs	N2_039	3750115	99.9990667
10635	1184	39_002_Streptococcus_salivarius-related_39_42.fa	11819	S2_003_000R1	3.370499186	0.694545378	0.982217789	2	6.870176177	Swabs	N2_039	2410286	99.9508772
12237	511	39_006_Enterobacter_cloacae_56_86.fa	12748	S2_003_000R1	1.760152775	0.44193612	0.967414671	0	10.32763637	Swabs	N2_039	4805509	99.98936637
8	10	39_003_Enterococcus_faecalis_37_54.fa	18	S2_003_000R1	0.114080231	0.073123626	0.994111874	0	0.548867718	Swabs	N2_039	2852922	99.99964948
85	12	39_003_Lactobacillus_fermentum_52_15.fa	97	S2_003_000R1	0.290391872	0.088498866	0.976716275	0	8.599304872	Swabs	N2_039	1981822	99.9993945
125	12	39_001_Finegoldia_magna_32_21.fa	137	S2_003_000R1	0.319788789	0.197511107	0.981066888	0	0.783571672	Swabs	N2_039	1717149	99.99930117
105	10	39_003_Clostridium_butyricum-related_29_11.fa	115	S2_003_000R1	0.267084863	0.03478684	0.981175315	0	12.93324483	Swabs	N2_039	4145102	99.99975875
8150	928	39_007_Streptococcus_parasanguinis_42_66.fa	9078	S2_003_000R1	3.764712782	0.749665007	0.983744612	2	7.047577875	Swabs	N2_039	2191088	99.95764661
5050	1181	39_003_Citrobacter_52_104.fa	6231	S2_003_000R1	2.87625279	0.762044087	0.993045278	2	3.64060073	Swabs	N2_039	4400479	99.97316201
2425	173	39_003_Streptococcus_40_6.fa	2598	S2_003_000R1	1.525867291	0.486629763	0.980915161	0	3.740640987	Swabs	N2_039	1497393	99.98844659
199	16	39_006_Peptostreptococcus_36_23.fa	215	S2_003_000R1	0.32061676	0.03038159	0.978083588	0	13.230444	Swabs	N2_039	2055192	99.99922148
8368	211	39_002_Pantoea_57_18.fa	8579	S2_005_003R2	3.585078545	0.07845509	0.956068435	0	65.8057969	sinks	N2_039	4529585	99.99534174
292	19	39_001_Actinobacteria_63_42.fa	311	S2_005_003R2	0.260179413	0.152255758	0.967725197	0	1.712479367	sinks	N2_039	2459572	99.99922751
0	1	39_004_Staphylococcus_epidermidis_32_69.fa	1	S2_005_003R2	0.054093611	0.044081408	0.985074627	0	0.272196055	sinks	N2_039	2395477	99.99995825
23	0	39_006_Negativicoccus_succinicivorans_51_34.fa	23	S2_005_003R2	0.01094776	0.002480149	0.913533835	0	0.809521363	sinks	N2_039	1310405	100
0	1	39_003_Enterococcus_faecium_38_92.fa	1	S2_005_003R2	0.006748874	0.004470076	0.994871795	0	0.138773735	sinks	N2_039	2776463	99.99996398
8958	132	39_001_Pantoea_59_18.fa	9090	S2_005_003R2	2.432893443	0.067253574	0.939746258	0	26.63915326	sinks	N2_039	4652526	99.99716283
7114	116	39_009_Acinetobacter_baumannii_39_15.fa	7230	S2_005_003R2	0.992567428	0.058812596	0.945480047	0	7.140617045	sinks	N2_039	3750115	99.99690676
6	1	39_002_Streptococcus_salivarius-related_39_42.fa	7	S2_005_003R2	0.034300909	0.026890585	0.976109215	0	0.230888529	sinks	N2_039	2410286	99.99995851
40148	704	39_006_Enterobacter_cloacae_56_86.fa	40852	S2_005_003R2	9.686029513	0.221491834	0.934085544	0	134.6260547	sinks	N2_039	4805509	99.98535015
2	1	39_003_Enterococcus_faecalis_37_54.fa	3	S2_005_003R2	0.068402501	0.054329211	0.994	0	0.317284697	sinks	N2_039	2852922	99.99996495
13	1	39_003_Lactobacillus_fermentum_52_15.fa	14	S2_005_003R2	0.012202408	0.00159752	0.9453125	0	1.107136763	sinks	N2_039	1981822	99.99994954
0	1	39_001_Finegoldia_magna_32_21.fa	1	S2_005_003R2	0.007800721	0.005796818	0.988505747	0	0.115048639	sinks	N2_039	1717149	99.99994176
47	3	39_003_Clostridium_butyricum-related_29_11.fa	50	S2_005_003R2	0.042882901	0.000913367	0.953703704	0	4.100412714	sinks	N2_039	4145102	99.99992763
8	1	39_007_Streptococcus_parasanguinis_42_66.fa	9	S2_005_003R2	0.031749524	0.025303411	0.954314721	0	0.219427365	sinks	N2_039	2191088	99.99995436
20836	5467	39_003_Citrobacter_52_104.fa	26303	S2_005_003R2	19.34259339	0.90683537	0.99317236	17	18.77425792	sinks	N2_039	4400479	99.87576352
82	1	39_006_Peptostreptococcus_36_23.fa	83	S2_005_003R2	0.230068042	0.001685487	0.930833333	0	22.65422813	sinks	N2_039	2055192	99.99995134
2795	68	39_002_Pantoea_57_18.fa	2863	S2_018_000R3	0.634065152	0.086788525	0.958945753	0	14.45553529	wipes	N2_039	4529585	99.99849876
24	3	39_009_Lactobacillus_rhamnosus_47_369.fa	27	S2_018_000R3	0.073940788	0.051725042	0.983842011	0	0.518715804	wipes	N2_039	2841003	99.9998944
26275	648	39_001_Actinobacteria_63_42.fa	26923	S2_018_000R3	10.6440958	0.527407207	0.936620149	1	55.88298663	wipes	N2_039	2459572	99.97365395
5814	1379	39_004_Staphylococcus_epidermidis_32_69.fa	7193	S2_018_000R3	20.75640801	0.986463656	0.996842792	20	11.94287385	wipes	N2_039	2395477	99.94243318
2	4	39_006_Clostridium_paraputrificum_30_69.fa	6	S2_018_000R3	0.009169666	0.006891501	0.964071856	0	0.134853672	wipes	N2_039	3455851	99.99988425
58	12	39_006_Negativicoccus_succinicivorans_51_34.fa	70	S2_018_000R3	0.303542035	0.136318924	0.995037221	0	1.603214386	wipes	N2_039	1310405	99.99908425
69	27	39_003_Enterococcus_faecium_38_92.fa	96	S2_018_000R3	0.812556119	0.170613115	0.997231754	0	7.223306514	wipes	N2_039	2776463	99.99902754
2239	97	39_001_Pantoea_59_18.fa	2336	S2_018_000R3	0.387971609	0.12618973	0.962097612	0	3.382042702	wipes	N2_039	4652526	99.99791511
2237	167	39_009_Acinetobacter_baumannii_39_15.fa	2404	S2_018_000R3	0.660895466	0.192266104	0.978058286	0	3.733774819	wipes	N2_039	3750115	99.9955468
15709	1316	39_002_Streptococcus_salivarius-related_39_42.fa	17025	S2_018_000R3	3.812684885	0.736065347	0.976870501	2	6.242832144	wipes	N2_039	2410286	99.94540067
26176	878	39_006_Enterobacter_cloacae_56_86.fa	27054	S2_018_000R3	3.915743577	0.491512346	0.951979637	0	18.9212325	wipes	N2_039	4805509	99.9817293
14	16	39_003_Enterococcus_faecalis_37_54.fa	30	S2_018_000R3	1.312419688	0.645547617	0.999652545	1	1.427232683	wipes	N2_039	2852922	99.99943917
133	25	39_003_Lactobacillus_fermentum_52_15.fa	158	S2_018_000R3	0.38536256	0.112008546	0.985772175	0	9.984970326	wipes	N2_039	1981822	99.99873853
2859	801	39_001_Finegoldia_magna_32_21.fa	3660	S2_018_000R3	3.009880331	0.843349063	0.990790182	3	2.583810944	wipes	N2_039	1717149	99.95335291
105	15	39_003_Clostridium_butyricum-related_29_11.fa	120	S2_018_000R3	0.188905846	0.009280351	0.96996997	0	13.05531294	wipes	N2_039	4145102	99.99963813
5947	626	39_007_Streptococcus_parasanguinis_42_66.fa	6573	S2_018_000R3	3.41806445	0.742192007	0.981862182	2	7.681256391	wipes	N2_039	2191088	99.97142972
41850	704	39_003_Citrobacter_52_104.fa	42554	S2_018_000R3	6.816474752	0.318772343	0.918873061	0	24.45160858	wipes	N2_039	4400479	99.98400174
4872	334	39_003_Streptococcus_40_6.fa	5206	S2_018_000R3	2.480911825	0.690427296	0.978342444	1	4.017783666	wipes	N2_039	1497393	99.97769457
863	65	39_006_Peptostreptococcus_36_23.fa	928	S2_018_000R3	0.895863258	0.131919062	0.986297122	0	17.63415675	wipes	N2_039	2055192	99.99683728
867	122	39_002_Pantoea_57_18.fa	989	S2_006_000R1	0.754463599	0.257099933	0.990999108	0	4.671749234	Swabs	N2_039	4529585	99.9973066
18	2	39_009_Lactobacillus_rhamnosus_47_369.fa	20	S2_006_000R1	0.034116472	0.023651858	0.971631206	0	0.473405209	Swabs	N2_039	2841003	99.9999296
45123	1709	39_001_Actinobacteria_63_42.fa	46832	S2_006_000R1	98.92093624	0.769192364	0.939184591	2	351.0029041	Swabs	N2_039	2459572	99.93051637
1492	1027	39_004_Staphylococcus_epidermidis_32_69.fa	2519	S2_006_000R1	21.46565507	0.986141382	0.998901984	20	12.21328176	Swabs	N2_039	2395477	99.95712754
2	2	39_006_Clostridium_paraputrificum_30_69.fa	4	S2_006_000R1	0.004718953	0.002805098	0.993355482	0	0.111946827	Swabs	N2_039	3455851	99.99994213
66	9	39_006_Negativicoccus_succinicivorans_51_34.fa	75	S2_006_000R1	0.375506046	0.189599399	0.994300046	0	1.385601548	Swabs	N2_039	1310405	99.99931319
25	20	39_003_Enterococcus_faecium_38_92.fa	45	S2_006_000R1	0.478701859	0.033111192	0.998401591	0	5.105450411	Swabs	N2_039	2776463	99.99927966
1838	248	39_001_Pantoea_59_18.fa	2086	S2_006_000R1	0.919387447	0.384206558	0.981988361	0	3.016849742	Swabs	N2_039	4652526	99.99466956
5366	558	39_009_Acinetobacter_baumannii_39_15.fa	5924	S2_006_000R1	1.5413098	0.512756809	0.979888852	1	3.532863611	Swabs	N2_039	3750115	99.98512046
7991	1624	39_002_Streptococcus_salivarius-related_39_42.fa	9615	S2_006_000R1	4.457044517	0.797793706	0.988914957	3	9.644571991	Swabs	N2_039	2410286	99.9326221
23486	7051	39_006_Enterobacter_cloacae_56_86.fa	30537	S2_006_000R1	10.71866456	0.935518381	0.992328574	10	9.535247465	Swabs	N2_039	4805509	99.85327257
24	5	39_003_Enterococcus_faecalis_37_54.fa	29	S2_006_000R1	0.488734007	0.306874145	0.99739817	0	1.182870133	Swabs	N2_039	2852922	99.99982474
97	8	39_003_Lactobacillus_fermentum_52_15.fa	105	S2_006_000R1	0.314012056	0.047056698	0.971137988	0	13.40500315	Swabs	N2_039	1981822	99.99959633
3445	820	39_001_Finegoldia_magna_32_21.fa	4265	S2_006_000R1	2.988421506	0.794604895	0.989761158	2	2.861389167	Swabs	N2_039	1717149	99.95224643
111	9	39_003_Clostridium_butyricum-related_29_11.fa	120	S2_006_000R1	0.249798437	0.006539767	0.974484372	0	20.17902814	Swabs	N2_039	4145102	99.99978288
10470	1525	39_007_Streptococcus_parasanguinis_42_66.fa	11995	S2_006_000R1	6.799223947	0.835768349	0.984891958	3	16.33424998	Swabs	N2_039	2191088	99.93039987
3463	473	39_003_Citrobacter_52_104.fa	3936	S2_006_000R1	1.56621336	0.561152547	0.987985201	1	2.939041261	Swabs	N2_039	4400479	99.98925117
2641	218	39_003_Streptococcus_40_6.fa	2859	S2_006_000R1	1.893408077	0.508173205	0.979364701	1	5.818745578	Swabs	N2_039	1497393	99.98544136
662	66	39_006_Peptostreptococcus_36_23.fa	728	S2_006_000R1	1.324546806	0.3965756	0.98933474	0	22.40950361	Swabs	N2_039	2055192	99.99678862
11260	170	39_002_Pantoea_57_18.fa	11430	S2_009_000R1	5.437177799	0.084512378	0.944980096	0	69.68589087	Swabs	N2_039	4529585	99.9962469
70	6	39_009_Lactobacillus_rhamnosus_47_369.fa	76	S2_009_000R1	0.020673333	0.005490315	0.972543353	0	0.64266351	Swabs	N2_039	2841003	99.99978881
33520	1032	39_001_Actinobacteria_63_42.fa	34552	S2_009_000R1	27.45866639	0.446666331	0.950707179	0	99.15874262	Swabs	N2_039	2459572	99.95804148
3669	1124	39_004_Staphylococcus_epidermidis_32_69.fa	4793	S2_009_000R1	16.71228862	0.939288501	0.997637625	14	13.65995452	Swabs	N2_039	2395477	99.95307824
0	16	39_006_Clostridium_paraputrificum_30_69.fa	16	S2_009_000R1	0.01142555	0.004734579	0.985572588	0	0.83461666	Swabs	N2_039	3455851	99.99953702
195	8	39_006_Negativicoccus_succinicivorans_51_34.fa	203	S2_009_000R1	0.062972135	0.014077327	0.970351979	0	0.649548127	Swabs	N2_039	1310405	99.9993895
475	69	39_003_Enterococcus_faecium_38_92.fa	544	S2_009_000R1	0.833098802	0.033609308	0.991995527	0	22.63362124	Swabs	N2_039	2776463	99.99751482
15912	374	39_001_Pantoea_59_18.fa	16286	S2_009_000R1	2.842049889	0.149726837	0.951739179	0	28.65235112	Swabs	N2_039	4652526	99.99196136
552	16	39_009_Acinetobacter_baumannii_39_15.fa	568	S2_009_000R1	0.055158042	0.014723815	0.960310251	0	1.846115899	Swabs	N2_039	3750115	99.99957335
12504	799	39_002_Streptococcus_salivarius-related_39_42.fa	13303	S2_009_000R1	2.545207498	0.371316931	0.970975822	0	9.411456578	Swabs	N2_039	2410286	99.96685041
77614	5336	39_006_Enterobacter_cloacae_56_86.fa	82950	S2_009_000R1	21.97328691	0.702760103	0.96664117	5	105.2682751	Swabs	N2_039	4805509	99.88896077
13044	3409	39_003_Enterococcus_faecalis_37_54.fa	16453	S2_009_000R1	10.59217287	0.835575946	0.991677807	9	9.484107956	Swabs	N2_039	2852922	99.88050848
155	16	39_003_Lactobacillus_fermentum_52_15.fa	171	S2_009_000R1	0.308912203	0.009039661	0.979596707	0	14.66094165	Swabs	N2_039	1981822	99.99919266
1328	45	39_001_Finegoldia_magna_32_21.fa	1373	S2_009_000R1	0.265140649	0.065815488	0.964220566	0	1.312917396	Swabs	N2_039	1717149	99.99737938
1390	222	39_003_Clostridium_butyricum-related_29_11.fa	1612	S2_009_000R1	0.545529398	0.07802896	0.986190117	0	18.02362505	Swabs	N2_039	4145102	99.99464428
14346	614	39_007_Streptococcus_parasanguinis_42_66.fa	14960	S2_009_000R1	3.89153699	0.367857886	0.966323524	0	12.20620239	Swabs	N2_039	2191088	99.97197739
24427	6292	39_003_Citrobacter_52_104.fa	30719	S2_009_000R1	150.7010075	0.91722492	0.992215488	154	87.57505358	Swabs	N2_039	4400479	99.85701557
4310	90	39_003_Streptococcus_40_6.fa	4400	S2_009_000R1	0.891143474	0.141055822	0.951431662	0	4.661465826	Swabs	N2_039	1497393	99.99398955
358	15	39_006_Peptostreptococcus_36_23.fa	373	S2_009_000R1	0.481755476	0.016144964	0.967460525	0	24.0486437	Swabs	N2_039	2055192	99.99927014
2498	47	39_002_Pantoea_57_18.fa	2545	S2_005_003R3	0.326197654	0.057741714	0.965843511	0	3.55013989	wipes	N2_039	4529585	99.99896238
143	13	39_009_Lactobacillus_rhamnosus_47_369.fa	156	S2_005_003R3	0.039233327	0.011650815	0.979216627	0	0.661220716	wipes	N2_039	2841003	99.99954242
38909	3628	39_001_Actinobacteria_63_42.fa	42537	S2_005_003R3	33.9052575	0.928058622	0.978296054	12	92.5811728	wipes	N2_039	2459572	99.85249466
4145	1342	39_004_Staphylococcus_epidermidis_32_69.fa	5487	S2_005_003R3	14.41842648	0.963704515	0.997344704	13	13.38731758	wipes	N2_039	2395477	99.94397775
33	10	39_006_Clostridium_paraputrificum_30_69.fa	43	S2_005_003R3	0.011811852	0.004842223	0.97645126	0	0.216031919	wipes	N2_039	3455851	99.99971064
382	29	39_006_Negativicoccus_succinicivorans_51_34.fa	411	S2_005_003R3	0.27706854	0.086673204	0.982065715	0	1.13723395	wipes	N2_039	1310405	99.99778694
652	100	39_003_Enterococcus_faecium_38_92.fa	752	S2_005_003R3	0.77309188	0.044498702	0.991921275	0	4.852038601	wipes	N2_039	2776463	99.9963983
4438	93	39_001_Pantoea_59_18.fa	4531	S2_005_003R3	0.318439918	0.074837196	0.952425951	0	2.065940703	wipes	N2_039	4652526	99.99800109
1387	42	39_009_Acinetobacter_baumannii_39_15.fa	1429	S2_005_003R3	0.161249988	0.046810031	0.962328316	0	1.017056171	wipes	N2_039	3750115	99.99888003
19591	1557	39_002_Streptococcus_salivarius-related_39_42.fa	21148	S2_005_003R3	4.249089527	0.618774287	0.97438531	2	6.852346975	wipes	N2_039	2410286	99.93540186
12298	545	39_006_Enterobacter_cloacae_56_86.fa	12843	S2_005_003R3	1.152987332	0.256869564	0.96552224	0	4.41209321	wipes	N2_039	4805509	99.98865885
13236	3394	39_003_Enterococcus_faecalis_37_54.fa	16630	S2_005_003R3	7.122339482	0.824056879	0.990196714	6	6.294749984	wipes	N2_039	2852922	99.88103425
136	22	39_003_Lactobacillus_fermentum_52_15.fa	158	S2_005_003R3	0.256893909	0.028872926	0.988163021	0	8.809937804	wipes	N2_039	1981822	99.99888991
13625	1457	39_001_Finegoldia_magna_32_21.fa	15082	S2_005_003R3	4.891184749	0.755573337	0.979614869	4	5.089388064	wipes	N2_039	1717149	99.91515005
89	10	39_003_Clostridium_butyricum-related_29_11.fa	99	S2_005_003R3	0.141474926	0.003321269	0.974015748	0	11.42606935	wipes	N2_039	4145102	99.99975875
10961	815	39_007_Streptococcus_parasanguinis_42_66.fa	11776	S2_005_003R3	2.675962353	0.506138959	0.974042864	1	4.967664692	wipes	N2_039	2191088	99.96280387
13366	219	39_003_Citrobacter_52_104.fa	13585	S2_005_003R3	0.858657433	0.136573314	0.946889404	0	3.411055627	wipes	N2_039	4400479	99.99502327
6974	211	39_003_Streptococcus_40_6.fa	7185	S2_005_003R3	1.60636386	0.304538621	0.959822402	0	5.055447383	wipes	N2_039	1497393	99.98590884
886	48	39_006_Peptostreptococcus_36_23.fa	934	S2_005_003R3	0.572313925	0.06105415	0.981751397	0	12.68364042	wipes	N2_039	2055192	99.99766445
502	32	39_002_Pantoea_57_18.fa	534	S2_012_000R1	0.198402061	0.042859114	0.985145623	0	2.309083702	Swabs	N2_039	4529585	99.99929353
19	0	39_009_Lactobacillus_rhamnosus_47_369.fa	19	S2_012_000R1	0.013960563	0.009225263	0.978603604	0	0.201618036	Swabs	N2_039	2841003	100
29666	773	39_001_Actinobacteria_63_42.fa	30439	S2_012_000R1	14.42057805	0.51329093	0.931395021	1	49.67831311	Swabs	N2_039	2459572	99.96857177
898	420	39_004_Staphylococcus_epidermidis_32_69.fa	1318	S2_012_000R1	4.402414634	0.926208851	0.998630786	4	3.641781958	Swabs	N2_039	2395477	99.98246696
0	1	39_006_Clostridium_paraputrificum_30_69.fa	1	S2_012_000R1	0.001864953	0.00141123	0.974358974	0	0.057878883	Swabs	N2_039	3455851	99.99997106
7	0	39_006_Negativicoccus_succinicivorans_51_34.fa	7	S2_012_000R1	0.132678065	0.100832185	0.984269663	0	0.44403981	Swabs	N2_039	1310405	100
11	11	39_003_Enterococcus_faecium_38_92.fa	22	S2_012_000R1	0.068277517	0.016055679	0.998038516	0	1.140392221	Swabs	N2_039	2776463	99.99960381
672	59	39_001_Pantoea_59_18.fa	731	S2_012_000R1	0.14787322	0.061990196	0.974900426	0	1.114734811	Swabs	N2_039	4652526	99.99873187
272	44	39_009_Acinetobacter_baumannii_39_15.fa	316	S2_012_000R1	0.309416911	0.192706357	0.980039164	0	0.811565344	Swabs	N2_039	3750115	99.9988267
23720	920	39_002_Streptococcus_salivarius-related_39_42.fa	24640	S2_012_000R1	2.656981371	0.527165656	0.955163887	1	4.600954447	Swabs	N2_039	2410286	99.96183026
4080	178	39_006_Enterobacter_cloacae_56_86.fa	4258	S2_012_000R1	0.720982314	0.258277739	0.971964524	0	3.917010991	Swabs	N2_039	4805509	99.99629592
8	10	39_003_Enterococcus_faecalis_37_54.fa	18	S2_012_000R1	0.230740974	0.16775222	0.990811639	0	0.609510277	Swabs	N2_039	2852922	99.99964948
93	7	39_003_Lactobacillus_fermentum_52_15.fa	100	S2_012_000R1	0.109395294	0.028461184	0.96477633	0	3.710743931	Swabs	N2_039	1981822	99.99964679
67	18	39_001_Finegoldia_magna_32_21.fa	85	S2_012_000R1	0.503219581	0.321812493	0.989185751	0	0.891728955	Swabs	N2_039	1717149	99.99895175
53	12	39_003_Clostridium_butyricum-related_29_11.fa	65	S2_012_000R1	0.270832419	0.154284261	0.988315657	0	4.841442555	Swabs	N2_039	4145102	99.9997105
2570	186	39_007_Streptococcus_parasanguinis_42_66.fa	2756	S2_012_000R1	1.368794864	0.492915848	0.979676415	0	3.045838644	Swabs	N2_039	2191088	99.99151107
1744	413	39_003_Citrobacter_52_104.fa	2157	S2_012_000R1	1.469526613	0.627738935	0.99148649	1	1.891285276	Swabs	N2_039	4400479	99.99061466
6994	199	39_003_Streptococcus_40_6.fa	7193	S2_012_000R1	1.332257463	0.361291925	0.953414118	0	2.79277793	Swabs	N2_039	1497393	99.98671024
136	9	39_006_Peptostreptococcus_36_23.fa	145	S2_012_000R1	0.174588068	0.032015987	0.981526309	0	5.548868938	Swabs	N2_039	2055192	99.99956208
16505	192	39_002_Pantoea_57_18.fa	16697	S2_009_000R3	14.00528746	0.103248311	0.925026717	0	191.7448611	wipes	N2_039	4529585	99.9957612
32	0	39_009_Lactobacillus_rhamnosus_47_369.fa	32	S2_009_000R3	0.020470939	0.004077785	0.953823954	0	1.836439147	wipes	N2_039	2841003	100
20857	438	39_001_Actinobacteria_63_42.fa	21295	S2_009_000R3	4.656180425	0.272045299	0.932957218	0	17.44930163	wipes	N2_039	2459572	99.98219202
14921	2107	39_004_Staphylococcus_epidermidis_32_69.fa	17028	S2_009_000R3	43.04312753	0.959943677	0.992410808	38	54.48449414	wipes	N2_039	2395477	99.91204257
12	7	39_006_Clostridium_paraputrificum_30_69.fa	19	S2_009_000R3	0.006253163	0.003216863	0.962450593	0	0.440239356	wipes	N2_039	3455851	99.99979744
6	2	39_006_Negativicoccus_succinicivorans_51_34.fa	8	S2_009_000R3	0.011855113	0.006357576	0.977077364	0	0.180541234	wipes	N2_039	1310405	99.99984738
671	70	39_003_Enterococcus_faecium_38_92.fa	741	S2_009_000R3	0.925490093	0.029692454	0.98909733	0	16.11586874	wipes	N2_039	2776463	99.99747881
17260	227	39_001_Pantoea_59_18.fa	17487	S2_009_000R3	6.242420139	0.104285715	0.919161428	0	68.07082462	wipes	N2_039	4652526	99.99512093
898	42	39_009_Acinetobacter_baumannii_39_15.fa	940	S2_009_000R3	0.245706865	0.124567647	0.964168636	0	1.296420743	wipes	N2_039	3750115	99.99888003
2215	113	39_002_Streptococcus_salivarius-related_39_42.fa	2328	S2_009_000R3	0.591705715	0.251233671	0.959314214	0	1.960657832	wipes	N2_039	2410286	99.99531176
86314	4120	39_006_Enterobacter_cloacae_56_86.fa	90434	S2_009_000R3	47.98348354	0.666527937	0.945460774	2	245.6761154	wipes	N2_039	4805509	99.91426507
18880	4084	39_003_Enterococcus_faecalis_37_54.fa	22964	S2_009_000R3	18.11347734	0.893191612	0.990878205	18	10.78155237	wipes	N2_039	2852922	99.85684852
94	4	39_003_Lactobacillus_fermentum_52_15.fa	98	S2_009_000R3	0.381491375	0.006506134	0.930693069	0	20.09007648	wipes	N2_039	1981822	99.99979817
126	5	39_001_Finegoldia_magna_32_21.fa	131	S2_009_000R3	0.091506911	0.049480855	0.964334332	0	0.547663931	wipes	N2_039	1717149	99.99970882
179	16	39_003_Clostridium_butyricum-related_29_11.fa	195	S2_009_000R3	0.293254062	0.006568717	0.939233406	0	24.9984804	wipes	N2_039	4145102	99.999614
568	37	39_007_Streptococcus_parasanguinis_42_66.fa	605	S2_009_000R3	0.303069069	0.146884561	0.97089107	0	1.035888031	wipes	N2_039	2191088	99.99831134
14929	5169	39_003_Citrobacter_52_104.fa	20098	S2_009_000R3	264.2680065	0.907795038	0.994854487	253	182.3670552	wipes	N2_039	4400479	99.88253551
628	9	39_003_Streptococcus_40_6.fa	637	S2_009_000R3	0.269551814	0.131301535	0.95255121	0	0.878075619	wipes	N2_039	1497393	99.99939896
374	8	39_006_Peptostreptococcus_36_23.fa	382	S2_009_000R3	0.850049533	0.011457324	0.959482393	0	46.55891461	wipes	N2_039	2055192	99.99961074
2671	116	39_002_Pantoea_57_18.fa	2787	S2_005_002R2	0.944949924	0.056950692	0.971348973	0	15.70270439	sinks	N2_039	4529585	99.99743906
3692	132	39_001_Actinobacteria_63_42.fa	3824	S2_005_002R2	0.754386942	0.28481866	0.961361248	0	2.533107264	sinks	N2_039	2459572	99.99463321
4	3	39_004_Staphylococcus_epidermidis_32_69.fa	7	S2_005_002R2	0.148161723	0.110332097	0.996268657	0	0.484474955	sinks	N2_039	2395477	99.99987476
17	0	39_006_Negativicoccus_succinicivorans_51_34.fa	17	S2_005_002R2	0.009783235	0.005643293	0.935606061	0	0.252351971	sinks	N2_039	1310405	100
3	1	39_003_Enterococcus_faecium_38_92.fa	4	S2_005_002R2	0.010219837	0.006473344	0.986062718	0	0.29146213	sinks	N2_039	2776463	99.99996398
3100	98	39_001_Pantoea_59_18.fa	3198	S2_005_002R2	1.230540786	0.050524167	0.95833279	0	21.07976019	sinks	N2_039	4652526	99.99789362
12635	200	39_009_Acinetobacter_baumannii_39_15.fa	12835	S2_005_002R2	6.584870064	0.076708314	0.932325554	0	47.08459521	sinks	N2_039	3750115	99.99466683
241	28	39_002_Streptococcus_salivarius-related_39_42.fa	269	S2_005_002R2	0.257926653	0.1584368	0.968948401	0	0.770098964	sinks	N2_039	2410286	99.99883831
16540	439	39_006_Enterobacter_cloacae_56_86.fa	16979	S2_005_002R2	2.579751697	0.299889148	0.95759427	0	37.23282045	sinks	N2_039	4805509	99.99086465
17	2	39_003_Enterococcus_faecalis_37_54.fa	19	S2_005_002R2	0.100678532	0.077017879	0.977958237	0	0.400489893	sinks	N2_039	2852922	99.9999299
29	7	39_003_Lactobacillus_fermentum_52_15.fa	36	S2_005_002R2	0.018013727	0.004124487	0.958333333	0	1.052526177	sinks	N2_039	1981822	99.99964679
83	7	39_003_Clostridium_butyricum-related_29_11.fa	90	S2_005_002R2	0.086752992	0.001220235	0.941747573	0	8.205088695	sinks	N2_039	4145102	99.99983113
117	19	39_007_Streptococcus_parasanguinis_42_66.fa	136	S2_005_002R2	0.18189776	0.116208477	0.980131483	0	0.625694126	sinks	N2_039	2191088	99.99913285
8869	3202	39_003_Citrobacter_52_104.fa	12071	S2_005_002R2	5.127508619	0.888489412	0.994331898	4	4.837120117	sinks	N2_039	4400479	99.92723519
27	3	39_003_Streptococcus_40_6.fa	30	S2_005_002R2	0.100691001	0.068200533	0.963547995	0	0.429596357	sinks	N2_039	1497393	99.99979965
91	1	39_006_Peptostreptococcus_36_23.fa	92	S2_005_002R2	0.16464885	0.004064827	0.939513478	0	12.63034182	sinks	N2_039	2055192	99.99995134
1958	98	39_002_Pantoea_57_18.fa	2056	S2_018_000R1	0.702293256	0.13942072	0.98095538	0	9.701199774	Swabs	N2_039	4529585	99.99783645
52	11	39_009_Lactobacillus_rhamnosus_47_369.fa	63	S2_018_000R1	0.119264218	0.062250902	0.985523897	0	0.817214838	Swabs	N2_039	2841003	99.99961281
47115	1595	39_001_Actinobacteria_63_42.fa	48710	S2_018_000R1	95.21098346	0.627728727	0.933882166	1	337.382695	Swabs	N2_039	2459572	99.93515132
4521	1333	39_004_Staphylococcus_epidermidis_32_69.fa	5854	S2_018_000R1	41.76607582	0.990419445	0.997473269	40	21.51055697	Swabs	N2_039	2395477	99.94435346
5	2	39_006_Clostridium_paraputrificum_30_69.fa	7	S2_018_000R1	0.007353905	0.004657319	0.960893855	0	0.140242059	Swabs	N2_039	3455851	99.99994213
171	16	39_006_Negativicoccus_succinicivorans_51_34.fa	187	S2_018_000R1	0.388236461	0.181602634	0.988905369	0	1.135851683	Swabs	N2_039	1310405	99.998779
32	27	39_003_Enterococcus_faecium_38_92.fa	59	S2_018_000R1	0.890894278	0.024388223	0.997916078	0	11.55633694	Swabs	N2_039	2776463	99.99902754
2691	170	39_001_Pantoea_59_18.fa	2861	S2_018_000R1	0.728368632	0.235261877	0.977111634	0	3.176753063	Swabs	N2_039	4652526	99.99634607
2693	223	39_009_Acinetobacter_baumannii_39_15.fa	2916	S2_018_000R1	0.740402094	0.243587997	0.978330014	0	2.756711364	Swabs	N2_039	3750115	99.99405352
33349	2590	39_002_Streptococcus_salivarius-related_39_42.fa	35939	S2_018_000R1	10.44453812	0.807687967	0.972578208	5	17.20371041	Swabs	N2_039	2410286	99.89254387
41360	2893	39_006_Enterobacter_cloacae_56_86.fa	44253	S2_018_000R1	6.37870723	0.760903788	0.976083351	3	15.46180317	Swabs	N2_039	4805509	99.93979826
535	248	39_003_Enterococcus_faecalis_37_54.fa	783	S2_018_000R1	0.899513551	0.400721786	0.992011182	0	1.604961797	Swabs	N2_039	2852922	99.99130716
155	17	39_003_Lactobacillus_fermentum_52_15.fa	172	S2_018_000R1	0.431284444	0.052771137	0.981850797	0	16.78661124	Swabs	N2_039	1981822	99.9991422
2225	379	39_001_Finegoldia_magna_32_21.fa	2604	S2_018_000R1	1.669867321	0.580394014	0.985351612	1	2.162482598	Swabs	N2_039	1717149	99.97792853
136	11	39_003_Clostridium_butyricum-related_29_11.fa	147	S2_018_000R1	0.320051955	0.035820108	0.981912145	0	20.20750332	Swabs	N2_039	4145102	99.99973463
13273	1863	39_007_Streptococcus_parasanguinis_42_66.fa	15136	S2_018_000R1	7.329531721	0.848457022	0.985566342	4	14.3320205	Swabs	N2_039	2191088	99.91497375
29802	719	39_003_Citrobacter_52_104.fa	30521	S2_018_000R1	4.12218329	0.450282344	0.946814276	0	13.0072872	Swabs	N2_039	4400479	99.98366087
13687	723	39_003_Streptococcus_40_6.fa	14410	S2_018_000R1	5.399225855	0.738767979	0.970059694	2	9.801422296	Swabs	N2_039	1497393	99.95171608
803	35	39_006_Peptostreptococcus_36_23.fa	838	S2_018_000R1	0.69658212	0.055823495	0.976649576	0	23.88703653	Swabs	N2_039	2055192	99.998297
7307	151	39_002_Pantoea_57_18.fa	7458	S2_018_000R2	2.323596091	0.091613029	0.959881009	0	37.78019099	sinks	N2_039	4529585	99.99666636
3471	95	39_001_Actinobacteria_63_42.fa	3566	S2_018_000R2	0.548619435	0.142609771	0.957403094	0	6.553754347	sinks	N2_039	2459572	99.99613754
13	3	39_004_Staphylococcus_epidermidis_32_69.fa	16	S2_018_000R2	0.239606976	0.169492339	0.994855305	0	0.616882033	sinks	N2_039	2395477	99.99987476
0	1	39_006_Clostridium_paraputrificum_30_69.fa	1	S2_018_000R2	0.000696789	0.000515937	0.974358974	0	0.036334189	sinks	N2_039	3455851	99.99997106
19	0	39_006_Negativicoccus_succinicivorans_51_34.fa	19	S2_018_000R2	0.020173916	0.009218524	0.93537415	0	0.745699873	sinks	N2_039	1310405	100
2	1	39_003_Enterococcus_faecium_38_92.fa	3	S2_018_000R2	0.009750895	0.005674126	0.994555354	0	0.228154254	sinks	N2_039	2776463	99.99996398
7692	156	39_001_Pantoea_59_18.fa	7848	S2_018_000R2	1.185060116	0.087166197	0.946186865	0	13.39235103	sinks	N2_039	4652526	99.99664698
6878	112	39_009_Acinetobacter_baumannii_39_15.fa	6990	S2_018_000R2	0.856838257	0.049734741	0.94122346	0	6.423171444	sinks	N2_039	3750115	99.99701342
84	15	39_002_Streptococcus_salivarius-related_39_42.fa	99	S2_018_000R2	0.232185724	0.156536195	0.980188113	0	0.674895629	sinks	N2_039	2410286	99.99937767
25393	450	39_006_Enterobacter_cloacae_56_86.fa	25843	S2_018_000R2	3.177254688	0.323262322	0.948117677	0	27.71112469	sinks	N2_039	4805509	99.99063575
12	2	39_003_Enterococcus_faecalis_37_54.fa	14	S2_018_000R2	0.01965739	0.014229271	0.969365427	0	0.227694088	sinks	N2_039	2852922	99.9999299
7	6	39_003_Lactobacillus_fermentum_52_15.fa	13	S2_018_000R2	0.033631678	0.003339351	0.979299363	0	2.804147321	sinks	N2_039	1981822	99.99969725
0	1	39_001_Finegoldia_magna_32_21.fa	1	S2_018_000R2	0.020121725	0.015907763	0.991452991	0	0.176413696	sinks	N2_039	1717149	99.99994176
100	1	39_003_Clostridium_butyricum-related_29_11.fa	101	S2_018_000R2	0.075647596	0.001196593	0.936357908	0	6.071747543	sinks	N2_039	4145102	99.99997588
99	29	39_007_Streptococcus_parasanguinis_42_66.fa	128	S2_018_000R2	0.328805598	0.208592261	0.985155978	0	0.798888569	sinks	N2_039	2191088	99.99867646
13168	2951	39_003_Citrobacter_52_104.fa	16119	S2_018_000R2	5.12721956	0.852263356	0.990487942	4	8.211545798	sinks	N2_039	4400479	99.93293912
19	0	39_003_Streptococcus_40_6.fa	19	S2_018_000R2	0.059797261	0.042702216	0.963035019	0	0.323456858	sinks	N2_039	1497393	100
97	0	39_006_Peptostreptococcus_36_23.fa	97	S2_018_000R2	0.341541326	0.003318911	0.943407235	0	27.01676351	sinks	N2_039	2055192	100
3469	45	39_002_Pantoea_57_18.fa	3514	S2_005_002R3	0.626230438	0.039906967	0.963772449	0	9.256443436	wipes	N2_039	4529585	99.99900653
248	18	39_009_Lactobacillus_rhamnosus_47_369.fa	266	S2_005_002R3	0.055415288	0.005026746	0.977759197	0	0.963425104	wipes	N2_039	2841003	99.99936642
58566	5766	39_001_Actinobacteria_63_42.fa	64332	S2_005_002R3	135.5663213	0.917447832	0.971121772	138	84.26682885	wipes	N2_039	2459572	99.76556897
5586	1505	39_004_Staphylococcus_epidermidis_32_69.fa	7091	S2_005_002R3	26.2731026	0.893409121	0.996522221	23	22.54641714	wipes	N2_039	2395477	99.93717326
108	4	39_006_Clostridium_paraputrificum_30_69.fa	112	S2_005_002R3	0.012883368	0.001920511	0.967601967	0	0.404341226	wipes	N2_039	3455851	99.99988425
165	6	39_006_Negativicoccus_succinicivorans_51_34.fa	171	S2_005_002R3	0.059091655	0.007143593	0.971105103	0	0.922422837	wipes	N2_039	1310405	99.99954213
815	105	39_003_Enterococcus_faecium_38_92.fa	920	S2_005_002R3	2.327962231	0.038524194	0.990865132	0	14.87216226	wipes	N2_039	2776463	99.99621821
4470	28	39_001_Pantoea_59_18.fa	4498	S2_005_002R3	0.335788344	0.032392296	0.935004696	0	4.386517806	wipes	N2_039	4652526	99.99939818
714	10	39_009_Acinetobacter_baumannii_39_15.fa	724	S2_005_002R3	0.080039145	0.020703365	0.96102288	0	0.939026498	wipes	N2_039	3750115	99.99973334
28114	1349	39_002_Streptococcus_salivarius-related_39_42.fa	29463	S2_005_002R3	4.66107632	0.354091589	0.957672665	0	9.764791839	wipes	N2_039	2410286	99.94403154
27033	554	39_006_Enterobacter_cloacae_56_86.fa	27587	S2_005_002R3	2.906560158	0.150856652	0.941147733	0	19.95319725	wipes	N2_039	4805509	99.98847156
20158	4522	39_003_Enterococcus_faecalis_37_54.fa	24680	S2_005_002R3	29.89189294	0.850720069	0.98956936	27	23.6078853	wipes	N2_039	2852922	99.84149584
290	18	39_003_Lactobacillus_fermentum_52_15.fa	308	S2_005_002R3	0.286055963	0.008425076	0.977079923	0	10.80612682	wipes	N2_039	1981822	99.99909174
5470	196	39_001_Finegoldia_magna_32_21.fa	5666	S2_005_002R3	1.198038726	0.118546498	0.965195491	0	4.065234379	wipes	N2_039	1717149	99.98858573
133	5	39_003_Clostridium_butyricum-related_29_11.fa	138	S2_005_002R3	0.137391553	0.001698873	0.958471261	0	10.9728614	wipes	N2_039	4145102	99.99987938
18546	707	39_007_Streptococcus_parasanguinis_42_66.fa	19253	S2_005_002R3	3.596753302	0.286760276	0.962098603	0	8.120963883	wipes	N2_039	2191088	99.96773293
30641	480	39_003_Citrobacter_52_104.fa	31121	S2_005_002R3	3.992974856	0.188734226	0.930671983	0	15.79621427	wipes	N2_039	4400479	99.9890921
8530	165	39_003_Streptococcus_40_6.fa	8695	S2_005_002R3	1.692124913	0.165608494	0.948186374	0	5.430406317	wipes	N2_039	1497393	99.98898085
678	10	39_006_Peptostreptococcus_36_23.fa	688	S2_005_002R3	0.38217062	0.016070518	0.971302244	0	12.74345139	wipes	N2_039	2055192	99.99951343
3236	60	39_002_Pantoea_57_18.fa	3296	S2_005_002R1	0.699758366	0.06055632	0.967241139	0	11.69187209	Swabs	N2_039	4529585	99.99867538
13	2	39_009_Lactobacillus_rhamnosus_47_369.fa	15	S2_005_002R1	0.015953521	0.008065461	0.973309609	0	0.296176895	Swabs	N2_039	2841003	99.9999296
62427	5370	39_001_Actinobacteria_63_42.fa	67797	S2_005_002R1	76.1737534	0.927419893	0.967538707	13	231.54915	Swabs	N2_039	2459572	99.78166933
2786	1125	39_004_Staphylococcus_epidermidis_32_69.fa	3911	S2_005_002R1	9.743448173	0.958660425	0.997880362	8	7.730100794	Swabs	N2_039	2395477	99.95303649
0	2	39_006_Clostridium_paraputrificum_30_69.fa	2	S2_005_002R1	0.0032322	0.001901702	0.991266376	0	0.091025426	Swabs	N2_039	3455851	99.99994213
37	3	39_006_Negativicoccus_succinicivorans_51_34.fa	40	S2_005_002R1	0.059606763	0.031790172	0.979685119	0	0.407031778	Swabs	N2_039	1310405	99.99977106
413	80	39_003_Enterococcus_faecium_38_92.fa	493	S2_005_002R1	0.417521861	0.036742431	0.993470804	0	2.934607374	Swabs	N2_039	2776463	99.99711864
3821	120	39_001_Pantoea_59_18.fa	3941	S2_005_002R1	0.528100649	0.108984883	0.960370452	0	4.56801475	Swabs	N2_039	4652526	99.99742076
1127	61	39_009_Acinetobacter_baumannii_39_15.fa	1188	S2_005_002R1	0.175968737	0.045428207	0.971209074	0	1.371015248	Swabs	N2_039	3750115	99.99837338
2325	287	39_002_Streptococcus_salivarius-related_39_42.fa	2612	S2_005_002R1	1.024026609	0.384481344	0.979516939	0	2.434686606	Swabs	N2_039	2410286	99.9880927
23904	691	39_006_Enterobacter_cloacae_56_86.fa	24595	S2_005_002R1	3.287482554	0.359457032	0.955192039	0	20.89906653	Swabs	N2_039	4805509	99.98562067
9332	2459	39_003_Enterococcus_faecalis_37_54.fa	11791	S2_005_002R1	4.428716593	0.808514218	0.990007991	4	4.073474252	Swabs	N2_039	2852922	99.91380767
65	10	39_003_Lactobacillus_fermentum_52_15.fa	75	S2_005_002R1	0.181741852	0.044532254	0.982809993	0	5.406870555	Swabs	N2_039	1981822	99.99949541
98	12	39_001_Finegoldia_magna_32_21.fa	110	S2_005_002R1	0.192571524	0.102941562	0.979323308	0	0.682586545	Swabs	N2_039	1717149	99.99930117
83	7	39_003_Clostridium_butyricum-related_29_11.fa	90	S2_005_002R1	0.089671135	0.00231285	0.971813342	0	6.856057961	Swabs	N2_039	4145102	99.99983113
3875	508	39_007_Streptococcus_parasanguinis_42_66.fa	4383	S2_005_002R1	1.772139686	0.5548271	0.982112686	1	2.843411638	Swabs	N2_039	2191088	99.97681517
28314	1052	39_003_Citrobacter_52_104.fa	29366	S2_005_002R1	5.493862145	0.610340147	0.965060982	1	15.44382791	Swabs	N2_039	4400479	99.97609351
687	119	39_003_Streptococcus_40_6.fa	806	S2_005_002R1	1.091999228	0.429794984	0.989732222	0	1.869307706	Swabs	N2_039	1497393	99.99205285
120	7	39_006_Peptostreptococcus_36_23.fa	127	S2_005_002R1	0.241887863	0.033994877	0.979575426	0	9.296676042	Swabs	N2_039	2055192	99.9996594
12945	217	39_002_Pantoea_57_18.fa	13162	S2_003_000R2	7.108288287	0.107640987	0.953117932	0	90.18403305	sinks	N2_039	4529585	99.99520927
865	37	39_001_Actinobacteria_63_42.fa	902	S2_003_000R2	0.294890331	0.09909407	0.965765903	0	4.691928588	sinks	N2_039	2459572	99.99849567
0	1	39_004_Staphylococcus_epidermidis_32_69.fa	1	S2_003_000R2	0.070722449	0.058936905	0.990566038	0	0.305304643	sinks	N2_039	2395477	99.99995825
0	1	39_006_Clostridium_paraputrificum_30_69.fa	1	S2_003_000R2	0.000534456	0.000410897	0.944444444	0	0.030515211	sinks	N2_039	3455851	99.99997106
17	1	39_006_Negativicoccus_succinicivorans_51_34.fa	18	S2_003_000R2	0.006786452	0.002809818	0.93639576	0	0.307310917	sinks	N2_039	1310405	99.99992369
0	1	39_003_Enterococcus_faecium_38_92.fa	1	S2_003_000R2	0.001565661	0.001090956	0.98	0	0.098741504	sinks	N2_039	2776463	99.99996398
13763	231	39_001_Pantoea_59_18.fa	13994	S2_003_000R2	5.798541266	0.093256437	0.93565267	0	54.58022633	sinks	N2_039	4652526	99.99503496
6598	101	39_009_Acinetobacter_baumannii_39_15.fa	6699	S2_003_000R2	0.762691011	0.050890706	0.942719601	0	5.476916178	sinks	N2_039	3750115	99.99730675
12	1	39_002_Streptococcus_salivarius-related_39_42.fa	13	S2_003_000R2	0.051346189	0.041219175	0.954063604	0	0.273115659	sinks	N2_039	2410286	99.99995851
55779	1598	39_006_Enterobacter_cloacae_56_86.fa	57377	S2_003_000R2	19.85517372	0.45010591	0.942193556	0	142.522157	sinks	N2_039	4805509	99.9667465
9	0	39_003_Lactobacillus_fermentum_52_15.fa	9	S2_003_000R2	0.013592543	0.001884125	0.974930362	0	1.200136265	sinks	N2_039	1981822	100
65	4	39_003_Clostridium_butyricum-related_29_11.fa	69	S2_003_000R2	0.046863985	0.000978746	0.944667201	0	3.806485877	sinks	N2_039	4145102	99.9999035
0	1	39_007_Streptococcus_parasanguinis_42_66.fa	1	S2_003_000R2	0.027653841	0.023020983	0.666666667	0	0.193758255	sinks	N2_039	2191088	99.99995436
10156	4175	39_003_Citrobacter_52_104.fa	14331	S2_003_000R2	67.66552687	0.95354483	0.996527238	57	66.34178673	sinks	N2_039	4400479	99.90512396
80	0	39_006_Peptostreptococcus_36_23.fa	80	S2_003_000R2	0.165044434	0.002162815	0.934372436	0	13.82167197	sinks	N2_039	2055192	100
13739	217	39_002_Pantoea_57_18.fa	13956	S2_005_001R1	11.21459317	0.104163626	0.945251265	0	160.4658505	Swabs	N2_039	4529585	99.99520927
18	0	39_009_Lactobacillus_rhamnosus_47_369.fa	18	S2_005_001R1	0.007380844	0.003489613	0.966165414	0	0.187767526	Swabs	N2_039	2841003	100
35825	1242	39_001_Actinobacteria_63_42.fa	37067	S2_005_001R1	33.37031362	0.555180332	0.939227552	1	117.2284592	Swabs	N2_039	2459572	99.94950341
1638	545	39_004_Staphylococcus_epidermidis_32_69.fa	2183	S2_005_001R1	3.538066949	0.795395656	0.996896362	3	3.884378371	Swabs	N2_039	2395477	99.97724879
0	2	39_006_Clostridium_paraputrificum_30_69.fa	2	S2_005_001R1	0.002279323	0.001403706	0.97979798	0	0.070689786	Swabs	N2_039	3455851	99.99994213
54	4	39_006_Negativicoccus_succinicivorans_51_34.fa	58	S2_005_001R1	0.042169406	0.017322126	0.969681129	0	0.53466761	Swabs	N2_039	1310405	99.99969475
9	9	39_003_Enterococcus_faecium_38_92.fa	18	S2_005_001R1	0.034425454	0.011058674	0.996760259	0	0.541090073	Swabs	N2_039	2776463	99.99967585
15403	261	39_001_Pantoea_59_18.fa	15664	S2_005_001R1	9.786796893	0.156924002	0.933122991	0	93.93604164	Swabs	N2_039	4652526	99.99439014
10728	187	39_009_Acinetobacter_baumannii_39_15.fa	10915	S2_005_001R1	3.83533225	0.070094917	0.933571094	0	28.49704467	Swabs	N2_039	3750115	99.99501349
1508	80	39_002_Streptococcus_salivarius-related_39_42.fa	1588	S2_005_001R1	0.532711056	0.212385999	0.97100179	0	2.220599353	Swabs	N2_039	2410286	99.99668089
64297	2136	39_006_Enterobacter_cloacae_56_86.fa	66433	S2_005_001R1	32.88731204	0.517478169	0.939368025	1	197.1942005	Swabs	N2_039	4805509	99.95555101
30	16	39_003_Enterococcus_faecalis_37_54.fa	46	S2_005_001R1	0.094241623	0.046756273	0.991832386	0	0.56598549	Swabs	N2_039	2852922	99.99943917
55	8	39_003_Lactobacillus_fermentum_52_15.fa	63	S2_005_001R1	0.124905264	0.021968169	0.973042362	0	4.992103801	Swabs	N2_039	1981822	99.99959633
80	8	39_001_Finegoldia_magna_32_21.fa	88	S2_005_001R1	0.090659576	0.048514136	0.974507532	0	0.485298957	Swabs	N2_039	1717149	99.99953411
98	7	39_003_Clostridium_butyricum-related_29_11.fa	105	S2_005_001R1	0.125672903	0.002507779	0.97014501	0	10.3704788	Swabs	N2_039	4145102	99.99983113
2673	183	39_007_Streptococcus_parasanguinis_42_66.fa	2856	S2_005_001R1	1.00033545	0.326871855	0.976232284	0	2.702619889	Swabs	N2_039	2191088	99.99164798
30905	5185	39_003_Citrobacter_52_104.fa	36090	S2_005_001R1	32.99504009	0.926712069	0.990231933	13	93.7307855	Swabs	N2_039	4400479	99.88217192
413	31	39_003_Streptococcus_40_6.fa	444	S2_005_001R1	0.231525057	0.096273991	0.968459189	0	1.143281697	Swabs	N2_039	1497393	99.99792974
84	7	39_006_Peptostreptococcus_36_23.fa	91	S2_005_001R1	0.33729598	0.021663669	0.978461538	0	22.04426775	Swabs	N2_039	2055192	99.9996594
742	40	39_002_Pantoea_57_18.fa	782	S2_003_000R3	0.444792624	0.095709872	0.986241599	0	5.120058291	wipes	N2_039	4529585	99.99911692
25	2	39_009_Lactobacillus_rhamnosus_47_369.fa	27	S2_003_000R3	0.05941106	0.045246696	0.974383302	0	0.351880759	wipes	N2_039	2841003	99.9999296
15501	364	39_001_Actinobacteria_63_42.fa	15865	S2_003_000R3	5.067925233	0.726571127	0.961014388	1	19.13853774	wipes	N2_039	2459572	99.98520068
6189	1306	39_004_Staphylococcus_epidermidis_32_69.fa	7495	S2_003_000R3	12.49472443	0.978899818	0.996590237	12	7.755033641	wipes	N2_039	2395477	99.94548059
0	1	39_006_Clostridium_paraputrificum_30_69.fa	1	S2_003_000R3	0.002803651	0.002382915	0.975	0	0.062579623	wipes	N2_039	3455851	99.99997106
26	4	39_006_Negativicoccus_succinicivorans_51_34.fa	30	S2_003_000R3	0.318052816	0.206849791	0.995917256	0	0.799885229	wipes	N2_039	1310405	99.99969475
16	17	39_003_Enterococcus_faecium_38_92.fa	33	S2_003_000R3	0.178079449	0.035306071	0.99841719	0	2.379810523	wipes	N2_039	2776463	99.99938771
317	25	39_001_Pantoea_59_18.fa	342	S2_003_000R3	0.152349283	0.079727658	0.981505516	0	1.161085801	wipes	N2_039	4652526	99.99946266
7759	168	39_009_Acinetobacter_baumannii_39_15.fa	7927	S2_003_000R3	1.896874629	0.086598411	0.942393082	0	16.38157325	wipes	N2_039	3750115	99.99552014
11936	703	39_002_Streptococcus_salivarius-related_39_42.fa	12639	S2_003_000R3	2.316959066	0.601733985	0.971327002	1	3.83571259	wipes	N2_039	2410286	99.97083334
8502	1222	39_006_Enterobacter_cloacae_56_86.fa	9724	S2_003_000R3	2.154453358	0.720285614	0.981329908	2	7.887812103	wipes	N2_039	4805509	99.97457085
12	0	39_003_Enterococcus_faecalis_37_54.fa	12	S2_003_000R3	0.051783049	0.041411928	0.975206612	0	0.334924533	wipes	N2_039	2852922	100
48	9	39_003_Lactobacillus_fermentum_52_15.fa	57	S2_003_000R3	0.123283019	0.030076869	0.981806575	0	4.330504521	wipes	N2_039	1981822	99.99954587
1419	381	39_001_Finegoldia_magna_32_21.fa	1800	S2_003_000R3	1.928641603	0.737617411	0.988944236	2	1.890261474	wipes	N2_039	1717149	99.97781206
93	8	39_003_Clostridium_butyricum-related_29_11.fa	101	S2_003_000R3	0.077788194	0.004003038	0.967239702	0	5.821615333	wipes	N2_039	4145102	99.999807
3513	124	39_007_Streptococcus_parasanguinis_42_66.fa	3637	S2_003_000R3	1.361236518	0.449221574	0.972923072	0	3.354568243	wipes	N2_039	2191088	99.99434071
336	96	39_003_Citrobacter_52_104.fa	432	S2_003_000R3	0.612040417	0.367664066	0.990257324	0	1.133499896	wipes	N2_039	4400479	99.99781842
3165	151	39_003_Streptococcus_40_6.fa	3316	S2_003_000R3	1.209533503	0.453769318	0.968829606	0	2.173397125	wipes	N2_039	1497393	99.98991581
557	37	39_006_Peptostreptococcus_36_23.fa	594	S2_003_000R3	0.384506168	0.066846309	0.984834946	0	7.211940688	wipes	N2_039	2055192	99.99819968
4235	48	39_002_Pantoea_57_18.fa	4283	S2_005_003R1	0.418751607	0.062474156	0.952551874	0	6.910581704	Swabs	N2_039	4529585	99.9989403
9	0	39_009_Lactobacillus_rhamnosus_47_369.fa	9	S2_005_003R1	0.006963034	0.003920798	0.956521739	0	0.222573433	Swabs	N2_039	2841003	100
57551	5132	39_001_Actinobacteria_63_42.fa	62683	S2_005_003R1	29.91028236	0.914676212	0.970319383	14	65.464669	Swabs	N2_039	2459572	99.79134581
2570	981	39_004_Staphylococcus_epidermidis_32_69.fa	3551	S2_005_003R1	5.986817239	0.928666399	0.997341885	5	5.020148356	Swabs	N2_039	2395477	99.95904782
3	0	39_006_Clostridium_paraputrificum_30_69.fa	3	S2_005_003R1	0.004419172	0.002899141	0.986842105	0	0.097997811	Swabs	N2_039	3455851	100
20	0	39_006_Negativicoccus_succinicivorans_51_34.fa	20	S2_005_003R1	0.04669854	0.028542321	0.965576592	0	0.318976324	Swabs	N2_039	1310405	100
511	89	39_003_Enterococcus_faecium_38_92.fa	600	S2_005_003R1	0.69912475	0.042108251	0.993077828	0	4.51504803	Swabs	N2_039	2776463	99.99679448
4901	66	39_001_Pantoea_59_18.fa	4967	S2_005_003R1	0.345077061	0.081576761	0.945970347	0	2.872302507	Swabs	N2_039	4652526	99.99858142
413	14	39_009_Acinetobacter_baumannii_39_15.fa	427	S2_005_003R1	0.077104569	0.033164583	0.968968023	0	0.565947301	Swabs	N2_039	3750115	99.99962668
3322	293	39_002_Streptococcus_salivarius-related_39_42.fa	3615	S2_005_003R1	1.303112992	0.465421946	0.976374865	0	3.390260442	Swabs	N2_039	2410286	99.98784377
16142	337	39_006_Enterobacter_cloacae_56_86.fa	16479	S2_005_003R1	1.592300212	0.225735297	0.948167184	0	10.26484598	Swabs	N2_039	4805509	99.99298722
16184	3781	39_003_Enterococcus_faecalis_37_54.fa	19965	S2_005_003R1	7.713983067	0.87401373	0.989893529	7	5.753685326	Swabs	N2_039	2852922	99.86746921
73	4	39_003_Lactobacillus_fermentum_52_15.fa	77	S2_005_003R1	0.14796132	0.023091378	0.96619842	0	5.731383364	Swabs	N2_039	1981822	99.99979817
17	5	39_001_Finegoldia_magna_32_21.fa	22	S2_005_003R1	0.102683576	0.069071467	0.980684811	0	0.439322801	Swabs	N2_039	1717149	99.99970882
193	7	39_003_Clostridium_butyricum-related_29_11.fa	200	S2_005_003R1	0.106749605	0.002395598	0.948940516	0	6.395073102	Swabs	N2_039	4145102	99.99983113
8596	777	39_007_Streptococcus_parasanguinis_42_66.fa	9373	S2_005_003R1	3.170436788	0.69776522	0.979288751	2	5.413430519	Swabs	N2_039	2191088	99.96453817
27110	428	39_003_Citrobacter_52_104.fa	27538	S2_005_003R1	2.579924822	0.294042989	0.935084498	0	8.81882144	Swabs	N2_039	4400479	99.99027379
897	53	39_003_Streptococcus_40_6.fa	950	S2_005_003R1	0.484913446	0.18445525	0.970414201	0	1.921038657	Swabs	N2_039	1497393	99.99646052
104	6	39_006_Peptostreptococcus_36_23.fa	110	S2_005_003R1	0.164543751	0.01440352	0.962938005	0	7.461693364	Swabs	N2_039	2055192	99.99970806
1379	99	39_002_Pantoea_57_18.fa	1478	S2_012_000R3	0.467199975	0.129555136	0.979709787	0	4.211815163	wipes	N2_039	4529585	99.99781437
23	3	39_009_Lactobacillus_rhamnosus_47_369.fa	26	S2_012_000R3	0.094329714	0.065769026	0.98369906	0	0.686424419	wipes	N2_039	2841003	99.9998944
25469	712	39_001_Actinobacteria_63_42.fa	26181	S2_012_000R3	12.32629498	0.698330848	0.945742683	1	51.88700933	wipes	N2_039	2459572	99.97105187
1501	900	39_004_Staphylococcus_epidermidis_32_69.fa	2401	S2_012_000R3	15.80802863	0.990380204	0.998947145	15	9.834168617	wipes	N2_039	2395477	99.96242919
9	5	39_006_Clostridium_paraputrificum_30_69.fa	14	S2_012_000R3	0.056672872	0.044702448	0.966019417	0	0.291012196	wipes	N2_039	3455851	99.99985532
30	2	39_006_Negativicoccus_succinicivorans_51_34.fa	32	S2_012_000R3	0.211456	0.133880747	0.994120889	0	0.733166468	wipes	N2_039	1310405	99.99984738
60	27	39_003_Enterococcus_faecium_38_92.fa	87	S2_012_000R3	0.325062859	0.072277931	0.996942863	0	3.887855787	wipes	N2_039	2776463	99.99902754
2640	184	39_001_Pantoea_59_18.fa	2824	S2_012_000R3	0.623641652	0.245976917	0.975903614	0	2.337657197	wipes	N2_039	4652526	99.99604516
542	55	39_009_Acinetobacter_baumannii_39_15.fa	597	S2_012_000R3	0.291475328	0.140416761	0.984382766	0	1.407515296	wipes	N2_039	3750115	99.99853338
26939	1719	39_002_Streptococcus_salivarius-related_39_42.fa	28658	S2_012_000R3	5.635472305	0.769699115	0.969930445	3	8.428032288	wipes	N2_039	2410286	99.92868066
8668	462	39_006_Enterobacter_cloacae_56_86.fa	9130	S2_012_000R3	1.591341521	0.497086157	0.975840041	0	5.708311444	wipes	N2_039	4805509	99.99038603
834	507	39_003_Enterococcus_faecalis_37_54.fa	1341	S2_012_000R3	1.667178072	0.687266949	0.993105009	1	1.742831345	wipes	N2_039	2852922	99.98222875
145	41	39_003_Lactobacillus_fermentum_52_15.fa	186	S2_012_000R3	0.806418034	0.350746434	0.990148827	0	11.52463408	wipes	N2_039	1981822	99.9979312
8981	1649	39_001_Finegoldia_magna_32_21.fa	10630	S2_012_000R3	5.457386051	0.910743331	0.988634055	5	4.203947149	wipes	N2_039	1717149	99.90396873
77	11	39_003_Clostridium_butyricum-related_29_11.fa	88	S2_012_000R3	0.348891053	0.113317597	0.984753985	0	15.84648867	wipes	N2_039	4145102	99.99973463
6674	1198	39_007_Streptococcus_parasanguinis_42_66.fa	7872	S2_012_000R3	3.876162436	0.841646707	0.988173645	3	5.000636494	wipes	N2_039	2191088	99.94532397
3870	169	39_003_Citrobacter_52_104.fa	4039	S2_012_000R3	0.668924678	0.259635372	0.972543608	0	2.03053255	wipes	N2_039	4400479	99.99615951
11136	330	39_003_Streptococcus_40_6.fa	11466	S2_012_000R3	2.631217723	0.564477729	0.95827602	1	4.76686822	wipes	N2_039	1497393	99.9779617
779	53	39_006_Peptostreptococcus_36_23.fa	832	S2_012_000R3	0.888713074	0.119493459	0.985218349	0	18.90581273	wipes	N2_039	2055192	99.99742117
180	13	39_002_Pantoea_57_18.fa	193	S2_006_000R3	0.105856276	0.041201788	0.990090368	0	1.115278274	wipes	N2_039	4529585	99.999713
12	1	39_009_Lactobacillus_rhamnosus_47_369.fa	13	S2_006_000R3	0.039086196	0.027397014	0.987996307	0	0.303726379	wipes	N2_039	2841003	99.9999648
21656	580	39_001_Actinobacteria_63_42.fa	22236	S2_006_000R3	6.975849457	0.555516976	0.9432758	1	29.82935369	wipes	N2_039	2459572	99.97641866
3092	1115	39_004_Staphylococcus_epidermidis_32_69.fa	4207	S2_006_000R3	16.36467184	0.98542378	0.998145807	15	11.71875187	wipes	N2_039	2395477	99.95345395
0	3	39_006_Clostridium_paraputrificum_30_69.fa	3	S2_006_000R3	0.012949343	0.009909571	0.967741935	0	0.145780417	wipes	N2_039	3455851	99.99991319
20	6	39_006_Negativicoccus_succinicivorans_51_34.fa	26	S2_006_000R3	0.110866488	0.06891152	0.993202614	0	0.524978878	wipes	N2_039	1310405	99.99954213
22	14	39_003_Enterococcus_faecium_38_92.fa	36	S2_006_000R3	0.236550964	0.047672885	0.998384926	0	3.751201207	wipes	N2_039	2776463	99.99949576
268	22	39_001_Pantoea_59_18.fa	290	S2_006_000R3	0.155355392	0.095396135	0.97631106	0	0.746589798	wipes	N2_039	4652526	99.99952714
229	29	39_009_Acinetobacter_baumannii_39_15.fa	258	S2_006_000R3	0.130426134	0.06153278	0.985458235	0	0.858622634	wipes	N2_039	3750115	99.99922669
12435	790	39_002_Streptococcus_salivarius-related_39_42.fa	13225	S2_006_000R3	2.512971075	0.6411123	0.97273224	1	3.734075354	wipes	N2_039	2410286	99.96722381
860	154	39_006_Enterobacter_cloacae_56_86.fa	1014	S2_006_000R3	0.719937264	0.3828866	0.984653338	0	1.792061614	wipes	N2_039	4805509	99.99679534
16	12	39_003_Enterococcus_faecalis_37_54.fa	28	S2_006_000R3	0.454280909	0.291549506	0.99754084	0	0.865172539	wipes	N2_039	2852922	99.99957938
53	6	39_003_Lactobacillus_fermentum_52_15.fa	59	S2_006_000R3	0.099467561	0.024439127	0.976132686	0	3.369678441	wipes	N2_039	1981822	99.99969725
1638	423	39_001_Finegoldia_magna_32_21.fa	2061	S2_006_000R3	2.102473926	0.743425876	0.990109415	2	2.056680398	wipes	N2_039	1717149	99.97536614
71	10	39_003_Clostridium_butyricum-related_29_11.fa	81	S2_006_000R3	0.069635681	0.003623313	0.968616815	0	5.370515515	wipes	N2_039	4145102	99.99975875
2093	275	39_007_Streptococcus_parasanguinis_42_66.fa	2368	S2_006_000R3	1.528598578	0.568340477	0.984849648	1	2.616935095	wipes	N2_039	2191088	99.98744916
227	52	39_003_Citrobacter_52_104.fa	279	S2_006_000R3	0.273009825	0.172493949	0.984672856	0	0.758546379	wipes	N2_039	4400479	99.99881831
3852	141	39_003_Streptococcus_40_6.fa	3993	S2_006_000R3	0.996615451	0.333354704	0.959858454	0	2.144442972	wipes	N2_039	1497393	99.99058363
546	43	39_006_Peptostreptococcus_36_23.fa	589	S2_006_000R3	0.398647426	0.099831062	0.984707257	0	6.377752795	wipes	N2_039	2055192	99.99790774
10384	262	39_002_Pantoea_57_18.fa	10646	S2_006_000R2	3.736577854	0.09409096	0.95516813	0	39.7717116	sinks	N2_039	4529585	99.99421581
2283	76	39_001_Actinobacteria_63_42.fa	2359	S2_006_000R2	0.410888155	0.136009842	0.962453644	0	2.270114015	sinks	N2_039	2459572	99.99691003
4	0	39_004_Staphylococcus_epidermidis_32_69.fa	4	S2_006_000R2	0.218125242	0.16144175	0.996208531	0	0.561194774	sinks	N2_039	2395477	100
19	1	39_006_Negativicoccus_succinicivorans_51_34.fa	20	S2_006_000R2	0.007503787	0.00395145	0.931740614	0	0.236847128	sinks	N2_039	1310405	99.99992369
4	2	39_003_Enterococcus_faecium_38_92.fa	6	S2_006_000R2	0.005617579	0.002991216	0.960784314	0	0.314388169	sinks	N2_039	2776463	99.99992797
11409	227	39_001_Pantoea_59_18.fa	11636	S2_006_000R2	2.194272746	0.090790465	0.939222364	0	21.11948902	sinks	N2_039	4652526	99.99512093
8357	163	39_009_Acinetobacter_baumannii_39_15.fa	8520	S2_006_000R2	1.491060407	0.065757983	0.951544932	0	8.786113946	sinks	N2_039	3750115	99.99565347
16	1	39_002_Streptococcus_salivarius-related_39_42.fa	17	S2_006_000R2	0.084174658	0.063348914	0.976616231	0	0.373269382	sinks	N2_039	2410286	99.99995851
39086	617	39_006_Enterobacter_cloacae_56_86.fa	39703	S2_006_000R2	6.894033494	0.217562801	0.931526718	0	77.64042391	sinks	N2_039	4805509	99.98716057
3	0	39_003_Enterococcus_faecalis_37_54.fa	3	S2_006_000R2	0.01305749	0.011099848	0.961038961	0	0.152068788	sinks	N2_039	2852922	100
21	6	39_003_Lactobacillus_fermentum_52_15.fa	27	S2_006_000R2	0.011301217	0.001457749	0.955445545	0	0.878356533	sinks	N2_039	1981822	99.99969725
0	1	39_001_Finegoldia_magna_32_21.fa	1	S2_006_000R2	0.017420736	0.012839305	0.985074627	0	0.16792383	sinks	N2_039	1717149	99.99994176
75	1	39_003_Clostridium_butyricum-related_29_11.fa	76	S2_006_000R2	0.067209203	0.00101445	0.950585176	0	5.294152005	sinks	N2_039	4145102	99.99997588
5	1	39_007_Streptococcus_parasanguinis_42_66.fa	6	S2_006_000R2	0.067035646	0.050784359	0.98265896	0	0.325068148	sinks	N2_039	2191088	99.99995436
11064	4445	39_003_Citrobacter_52_104.fa	15509	S2_006_000R2	42.86776099	0.947290511	0.996209078	43	22.92519427	sinks	N2_039	4400479	99.89898827
10	0	39_003_Streptococcus_40_6.fa	10	S2_006_000R2	0.029995465	0.024400408	0.944134078	0	0.211244075	sinks	N2_039	1497393	100
80	2	39_006_Peptostreptococcus_36_23.fa	82	S2_006_000R2	0.16947711	0.003550033	0.936874519	0	12.58369081	sinks	N2_039	2055192	99.99990269
7113	188	39_002_Pantoea_57_18.fa	7301	S2_012_000R2	3.49247845	0.090978092	0.961596524	0	43.03112762	sinks	N2_039	4529585	99.99584951
6507	171	39_001_Actinobacteria_63_42.fa	6678	S2_012_000R2	0.809987266	0.158196223	0.951093763	0	4.133002045	sinks	N2_039	2459572	99.99304757
110	30	39_004_Staphylococcus_epidermidis_32_69.fa	140	S2_012_000R2	0.718343779	0.39907125	0.995815274	0	1.148488358	sinks	N2_039	2395477	99.99874764
2	0	39_006_Clostridium_paraputrificum_30_69.fa	2	S2_012_000R2	0.000688976	0.000501758	0.969230769	0	0.036354242	sinks	N2_039	3455851	100
25	0	39_006_Negativicoccus_succinicivorans_51_34.fa	25	S2_012_000R2	0.03183367	0.013479039	0.925816024	0	1.128668449	sinks	N2_039	1310405	100
0	5	39_003_Enterococcus_faecium_38_92.fa	5	S2_012_000R2	0.012607047	0.005972347	0.996358339	0	0.226715298	sinks	N2_039	2776463	99.99981991
8117	151	39_001_Pantoea_59_18.fa	8268	S2_012_000R2	2.344465136	0.086961148	0.945235241	0	29.8767597	sinks	N2_039	4652526	99.99675445
12694	212	39_009_Acinetobacter_baumannii_39_15.fa	12906	S2_012_000R2	6.740298098	0.083984358	0.924941115	0	49.13655921	sinks	N2_039	3750115	99.99434684
820	63	39_002_Streptococcus_salivarius-related_39_42.fa	883	S2_012_000R2	0.442230922	0.236617978	0.966831944	0	1.062587231	sinks	N2_039	2410286	99.9973862
33981	1060	39_006_Enterobacter_cloacae_56_86.fa	35041	S2_012_000R2	6.890728953	0.573798114	0.953742537	1	56.76585817	sinks	N2_039	4805509	99.97794198
6	2	39_003_Enterococcus_faecalis_37_54.fa	8	S2_012_000R2	0.039593441	0.029251063	0.983870968	0	0.275836413	sinks	N2_039	2852922	99.9999299
34	5	39_003_Lactobacillus_fermentum_52_15.fa	39	S2_012_000R2	0.030172235	0.008796451	0.956762749	0	1.550353571	sinks	N2_039	1981822	99.99974771
16	1	39_001_Finegoldia_magna_32_21.fa	17	S2_012_000R2	0.144921029	0.102203711	0.988120196	0	0.497651067	sinks	N2_039	1717149	99.99994176
72	3	39_003_Clostridium_butyricum-related_29_11.fa	75	S2_012_000R2	0.062933313	0.002867963	0.953154279	0	4.904642301	sinks	N2_039	4145102	99.99992763
216	29	39_007_Streptococcus_parasanguinis_42_66.fa	245	S2_012_000R2	0.354553537	0.210024426	0.979909799	0	0.858513195	sinks	N2_039	2191088	99.99867646
21587	6037	39_003_Citrobacter_52_104.fa	27624	S2_012_000R2	19.88095364	0.933805843	0.992941238	18	16.84238372	sinks	N2_039	4400479	99.86281039
218	17	39_003_Streptococcus_40_6.fa	235	S2_012_000R2	0.187992064	0.111295431	0.958980625	0	0.652857193	sinks	N2_039	1497393	99.99886469
85	5	39_006_Peptostreptococcus_36_23.fa	90	S2_012_000R2	0.214002877	0.011763378	0.959090909	0	15.57185021	sinks	N2_039	2055192	99.99975671
9494	240	39_002_Pantoea_57_18.fa	9734	S2_005_001R2	4.353953618	0.087072436	0.954229342	0	54.83999713	sinks	N2_039	4529585	99.9947015
148	17	39_001_Actinobacteria_63_42.fa	165	S2_005_001R2	0.214240933	0.142345904	0.977654388	0	1.068852746	sinks	N2_039	2459572	99.99930882
2	1	39_004_Staphylococcus_epidermidis_32_69.fa	3	S2_005_001R2	0.141030784	0.107312656	0.993762994	0	0.456064453	sinks	N2_039	2395477	99.99995825
0	1	39_006_Clostridium_paraputrificum_30_69.fa	1	S2_005_001R2	0.000565997	0.000507545	0.944444444	0	0.027359725	sinks	N2_039	3455851	99.99997106
6	0	39_006_Negativicoccus_succinicivorans_51_34.fa	6	S2_005_001R2	0.005516615	0.003300506	0.935483871	0	0.207944517	sinks	N2_039	1310405	100
0	1	39_003_Enterococcus_faecium_38_92.fa	1	S2_005_001R2	0.004603699	0.003097466	0.987804878	0	0.138731704	sinks	N2_039	2776463	99.99996398
9912	141	39_001_Pantoea_59_18.fa	10053	S2_005_001R2	3.656910246	0.072431836	0.937213878	0	38.16912427	sinks	N2_039	4652526	99.99696939
11919	215	39_009_Acinetobacter_baumannii_39_15.fa	12134	S2_005_001R2	4.835965564	0.07326042	0.93410377	0	35.21171403	sinks	N2_039	3750115	99.99426684
21	2	39_002_Streptococcus_salivarius-related_39_42.fa	23	S2_005_001R2	0.032365039	0.024961768	0.950537634	0	0.247968217	sinks	N2_039	2410286	99.99991702
51520	1445	39_006_Enterobacter_cloacae_56_86.fa	52965	S2_005_001R2	14.08747918	0.43733078	0.945305788	0	138.9352689	sinks	N2_039	4805509	99.96993034
2	0	39_003_Enterococcus_faecalis_37_54.fa	2	S2_005_001R2	0.031995968	0.027764867	0.975609756	0	0.21265177	sinks	N2_039	2852922	100
8	0	39_003_Lactobacillus_fermentum_52_15.fa	8	S2_005_001R2	0.011709427	0.001687336	0.970149254	0	1.013915605	sinks	N2_039	1981822	100
81	4	39_003_Clostridium_butyricum-related_29_11.fa	85	S2_005_001R2	0.101816795	0.001295746	0.940056417	0	10.04175755	sinks	N2_039	4145102	99.9999035
4	0	39_007_Streptococcus_parasanguinis_42_66.fa	4	S2_005_001R2	0.020733079	0.016315639	0.948717949	0	0.180411409	sinks	N2_039	2191088	100
20224	5376	39_003_Citrobacter_52_104.fa	25600	S2_005_001R2	32.189583	0.942922577	0.993547701	29	30.47271829	sinks	N2_039	4400479	99.87783148
2	0	39_003_Streptococcus_40_6.fa	2	S2_005_001R2	0.012808261	0.010434135	0.973684211	0	0.139427473	sinks	N2_039	1497393	100
91	2	39_006_Peptostreptococcus_36_23.fa	93	S2_005_001R2	0.21903501	0.002568616	0.933285509	0	17.95920722	sinks	N2_039	2055192	99.99990269
12633	268	39_002_Pantoea_57_18.fa	12901	S2_009_000R2	8.139114952	0.118636917	0.957374471	0	91.45622303	sinks	N2_039	4529585	99.99408334
1843	61	39_001_Actinobacteria_63_42.fa	1904	S2_009_000R2	0.389194949	0.11095467	0.962727326	0	6.714406202	sinks	N2_039	2459572	99.99751989
23	6	39_004_Staphylococcus_epidermidis_32_69.fa	29	S2_009_000R2	0.272744426	0.191342267	0.993174865	0	0.660493432	sinks	N2_039	2395477	99.99974953
27	0	39_006_Negativicoccus_succinicivorans_51_34.fa	27	S2_009_000R2	0.014299396	0.004052182	0.924157303	0	0.740062017	sinks	N2_039	1310405	100
0	3	39_003_Enterococcus_faecium_38_92.fa	3	S2_009_000R2	0.007534046	0.004110265	0.996938776	0	0.164303508	sinks	N2_039	2776463	99.99989195
13944	281	39_001_Pantoea_59_18.fa	14225	S2_009_000R2	3.961318647	0.106684842	0.941069979	0	40.4506515	sinks	N2_039	4652526	99.99396027
8187	136	39_009_Acinetobacter_baumannii_39_15.fa	8323	S2_009_000R2	1.447195886	0.057467571	0.93879787	0	10.58027459	sinks	N2_039	3750115	99.99637344
26	6	39_002_Streptococcus_salivarius-related_39_42.fa	32	S2_009_000R2	0.059699554	0.042619424	0.971681416	0	0.342375838	sinks	N2_039	2410286	99.99975107
70669	3100	39_006_Enterobacter_cloacae_56_86.fa	73769	S2_009_000R2	16.33423015	0.555089378	0.954248775	1	139.3979481	sinks	N2_039	4805509	99.9354907
6	4	39_003_Enterococcus_faecalis_37_54.fa	10	S2_009_000R2	0.082247254	0.064960767	0.964539007	0	0.349100089	sinks	N2_039	2852922	99.99985979
17	5	39_003_Lactobacillus_fermentum_52_15.fa	22	S2_009_000R2	0.027292058	0.00229839	0.96961326	0	2.420615378	sinks	N2_039	1981822	99.99974771
63	6	39_003_Clostridium_butyricum-related_29_11.fa	69	S2_009_000R2	0.05683479	0.000889725	0.954931417	0	4.726502642	sinks	N2_039	4145102	99.99985525
16	4	39_007_Streptococcus_parasanguinis_42_66.fa	20	S2_009_000R2	0.074253065	0.05421827	0.969512195	0	0.352305749	sinks	N2_039	2191088	99.99981744
10960	4787	39_003_Citrobacter_52_104.fa	15747	S2_009_000R2	182.7657291	0.949314381	0.996162487	196	78.81582985	sinks	N2_039	4400479	99.89121639
2	0	39_003_Streptococcus_40_6.fa	2	S2_009_000R2	0.02111403	0.015567056	0.96875	0	0.198135987	sinks	N2_039	1497393	100
84	1	39_006_Peptostreptococcus_36_23.fa	85	S2_009_000R2	0.353241449	0.005371274	0.947756607	0	32.18369153	sinks	N2_039	2055192	99.99995134
1364	149	NIHY1_04_42__Staphylococcus_sp_M0480.contigs.fa	1513	S2_005_001R1	2.302514717	0.334808952	0.98767815	0	29.22107807	Swabs	N1_004	2227766	99.99331169
1145	92	NIHY1_04_38__Veillonella.contigs.fa	1237	S2_005_001R1	1.206748844	0.232340608	0.975123678	0	61.24016462	Swabs	N1_004	2074222	99.9955646
0	3	NIHY1_04_50__Clostridiales.contigs.fa	3	S2_005_001R1	0.000673025	0.000489536	0.94	0	0.03661942	Swabs	N1_004	4332674	99.99993076
65492	1094	NIHY1_04_47__Enterobacter.contigs.fa	66586	S2_005_001R1	31.70919444	0.278495649	0.922036014	0	123.2335346	Swabs	N1_004	4786143	99.97714235
320	24	NIHY1_04_37__Actinomyces_europaeus.contigs.fa	344	S2_005_001R1	1.001514436	0.042324153	0.97834435	0	29.58274772	Swabs	N1_004	1923488	99.99875227
105	21	NIHY1_04_44__Enterococcus_hirae.contigs.fa	126	S2_005_001R1	0.247515407	0.008009347	0.979104478	0	9.104865144	Swabs	N1_004	2789491	99.99924717
26676	9453	NIHY1_04_48__Pseudomonas_aeruginosa.contigs.fa	36129	S2_005_001R1	314.5137733	0.998971652	0.994655368	331	141.2731441	Swabs	N1_004	6777861	99.86053122
2360	233	NIHY1_04_42__Staphylococcus_sp_M0480.contigs.fa	2593	S2_005_002R1	6.125875429	0.57507117	0.991126913	1	94.23460494	Swabs	N1_004	2227766	99.98954109
946	66	NIHY1_04_38__Veillonella.contigs.fa	1012	S2_005_002R1	0.677648776	0.237495794	0.974604131	0	14.15940086	Swabs	N1_004	2074222	99.99681808
0	1	NIHY1_04_50__Clostridiales.contigs.fa	1	S2_005_002R1	0.001468839	0.001029618	0.976190476	0	0.051264889	Swabs	N1_004	4332674	99.99997692
27787	341	NIHY1_04_47__Enterobacter.contigs.fa	28128	S2_005_002R1	3.571181847	0.188497084	0.940637313	0	15.53598506	Swabs	N1_004	4786143	99.99287527
388	24	NIHY1_04_37__Actinomyces_europaeus.contigs.fa	412	S2_005_002R1	1.690238775	0.054505669	0.975750441	0	51.26796105	Swabs	N1_004	1923488	99.99875227
554	21	NIHY1_04_44__Enterococcus_hirae.contigs.fa	575	S2_005_002R1	0.321245704	0.0127776	0.961666667	0	10.37742885	Swabs	N1_004	2789491	99.99924717
0	3	NIHY1_04_45__Clostridium_difficile.contigs.fa	3	S2_005_002R1	0.002083863	0.001181418	0.992974239	0	0.089526006	Swabs	N1_004	4029056	99.99992554
398	188	NIHY1_04_48__Pseudomonas_aeruginosa.contigs.fa	586	S2_005_002R1	30.491008	0.998463232	0.999913074	29	18.71201769	Swabs	N1_004	6777861	99.99722626
2488	298	NIHY1_04_42__Staphylococcus_sp_M0480.contigs.fa	2786	S2_003_000R3	6.600691904	0.777878826	0.990915612	2	78.10760004	wipes	N1_004	2227766	99.98662337
29	12	NIHY1_04_38__Veillonella.contigs.fa	41	S2_003_000R3	0.314175146	0.149722643	0.987263125	0	9.210030634	wipes	N1_004	2074222	99.99942147
0	1	NIHY1_04_50__Clostridiales.contigs.fa	1	S2_003_000R3	0.00201146	0.001504844	0.985915493	0	0.059571179	wipes	N1_004	4332674	99.99997692
3857	485	NIHY1_04_47__Enterobacter.contigs.fa	4342	S2_003_000R3	1.269128816	0.53918343	0.983323155	1	1.890720512	wipes	N1_004	4786143	99.98986658
173	19	NIHY1_04_37__Actinomyces_europaeus.contigs.fa	192	S2_003_000R3	0.577490476	0.085955826	0.986267077	0	14.82214928	wipes	N1_004	1923488	99.99901221
89	13	NIHY1_04_44__Enterococcus_hirae.contigs.fa	102	S2_003_000R3	0.24933832	0.021728337	0.98281092	0	8.649594984	wipes	N1_004	2789491	99.99953397
8462	364	NIHY1_04_48__Pseudomonas_aeruginosa.contigs.fa	8826	S2_003_000R3	1.618014149	0.514485617	0.974962128	1	13.7579251	wipes	N1_004	6777861	99.99462957
877	379	NIHY1_04_42__Staphylococcus_sp_M0480.contigs.fa	1256	S2_018_000R3	14.24498758	0.988173803	0.999342733	9	70.62092835	wipes	N1_004	2227766	99.98298744
529	87	NIHY1_04_38__Veillonella.contigs.fa	616	S2_018_000R3	1.025863191	0.39199131	0.983371575	0	24.25972038	wipes	N1_004	2074222	99.99580566
33	5	NIHY1_04_50__Clostridiales.contigs.fa	38	S2_018_000R3	0.006370662	0.003258265	0.962598425	0	0.157772891	wipes	N1_004	4332674	99.9998846
30803	385	NIHY1_04_47__Enterobacter.contigs.fa	31188	S2_018_000R3	4.984382414	0.255401479	0.927547107	0	22.37374162	wipes	N1_004	4786143	99.99195594
323	21	NIHY1_04_37__Actinomyces_europaeus.contigs.fa	344	S2_018_000R3	1.584375884	0.09721038	0.981812414	0	44.60441084	wipes	N1_004	1923488	99.99890823
169	20	NIHY1_04_44__Enterococcus_hirae.contigs.fa	189	S2_018_000R3	0.604752265	0.040231354	0.987306917	0	20.50592912	wipes	N1_004	2789491	99.99928302
10	3	NIHY1_04_45__Clostridium_difficile.contigs.fa	13	S2_018_000R3	0.008172882	0.003989272	0.988546256	0	0.249201454	wipes	N1_004	4029056	99.99992554
2314	292	NIHY1_04_48__Pseudomonas_aeruginosa.contigs.fa	2606	S2_018_000R3	1.577650973	0.568728246	0.991454673	1	16.16573746	wipes	N1_004	6777861	99.99569186
2984	579	NIHY1_04_42__Staphylococcus_sp_M0480.contigs.fa	3563	S2_018_000R1	13.65902837	0.911329556	0.996734294	4	112.3812961	Swabs	N1_004	2227766	99.97400984
10688	1072	NIHY1_04_38__Veillonella.contigs.fa	11760	S2_018_000R1	3.765157731	0.69661878	0.980121032	2	27.16462003	Swabs	N1_004	2074222	99.94831797
113	8	NIHY1_04_50__Clostridiales.contigs.fa	121	S2_018_000R1	0.012603995	0.004174097	0.969552089	0	0.258724762	Swabs	N1_004	4332674	99.99981536
31678	677	NIHY1_04_47__Enterobacter.contigs.fa	32355	S2_018_000R1	3.865477066	0.285518841	0.951752018	0	14.10149648	Swabs	N1_004	4786143	99.985855
496	47	NIHY1_04_37__Actinomyces_europaeus.contigs.fa	543	S2_018_000R1	3.140434981	0.13009751	0.983116722	0	90.36383151	Swabs	N1_004	1923488	99.99755652
271	25	NIHY1_04_44__Enterococcus_hirae.contigs.fa	296	S2_018_000R1	0.956342214	0.012140566	0.97037037	0	35.10866717	Swabs	N1_004	2789491	99.99910378
13	2	NIHY1_04_45__Clostridium_difficile.contigs.fa	15	S2_018_000R1	0.006131213	0.00285799	0.984599589	0	0.19286443	Swabs	N1_004	4029056	99.99995036
34034	10672	NIHY1_04_48__Pseudomonas_aeruginosa.contigs.fa	44706	S2_018_000R1	12.18965482	0.94834388	0.99233524	11	15.28648293	Swabs	N1_004	6777861	99.8425462
68	11	NIHY1_04_42__Staphylococcus_sp_M0480.contigs.fa	79	S2_005_002R2	0.178761593	0.030826397	0.991761393	0	4.120892541	sinks	N1_004	2227766	99.99950623
31	5	NIHY1_04_38__Veillonella.contigs.fa	36	S2_005_002R2	0.42116273	0.059096374	0.977372722	0	33.0018069	sinks	N1_004	2074222	99.99975895
18142	248	NIHY1_04_47__Enterobacter.contigs.fa	18390	S2_005_002R2	1.508159493	0.182408883	0.9528366	0	6.053853564	sinks	N1_004	4786143	99.99481837
36	2	NIHY1_04_37__Actinomyces_europaeus.contigs.fa	38	S2_005_002R2	0.048134431	0.006469497	0.978148361	0	2.461651619	sinks	N1_004	1923488	99.99989602
80	6	NIHY1_04_44__Enterococcus_hirae.contigs.fa	86	S2_005_002R2	0.02620263	0.003251131	0.969274741	0	0.894201911	sinks	N1_004	2789491	99.99978491
36582	11537	NIHY1_04_48__Pseudomonas_aeruginosa.contigs.fa	48119	S2_005_002R2	156.1529365	0.99078972	0.992618763	167	79.54501214	sinks	N1_004	6777861	99.82978406
1456	160	NIHY1_04_42__Staphylococcus_sp_M0480.contigs.fa	1616	S2_012_000R1	4.492755972	0.605005194	0.990043743	1	75.12827386	Swabs	N1_004	2227766	99.99281792
89	12	NIHY1_04_38__Veillonella.contigs.fa	101	S2_012_000R1	0.415554844	0.222041807	0.988153882	0	6.064251613	Swabs	N1_004	2074222	99.99942147
5839	169	NIHY1_04_47__Enterobacter.contigs.fa	6008	S2_012_000R1	0.524959242	0.142594569	0.96617974	0	1.999596616	Swabs	N1_004	4786143	99.99646897
207	22	NIHY1_04_37__Actinomyces_europaeus.contigs.fa	229	S2_012_000R1	0.566185492	0.066473511	0.981002157	0	14.74058948	Swabs	N1_004	1923488	99.99885624
121	6	NIHY1_04_44__Enterococcus_hirae.contigs.fa	127	S2_012_000R1	0.194822281	0.005621814	0.970347887	0	7.475659944	Swabs	N1_004	2789491	99.99978491
0	1	NIHY1_04_45__Clostridium_difficile.contigs.fa	1	S2_012_000R1	0.001106214	0.000846848	0.990196078	0	0.051615549	Swabs	N1_004	4029056	99.99997518
3340	438	NIHY1_04_48__Pseudomonas_aeruginosa.contigs.fa	3778	S2_012_000R1	2.527360918	0.80231064	0.996309563	2	4.126773096	Swabs	N1_004	6777861	99.99353778
4929	1829	NIHY1_04_42__Staphylococcus_sp_M0480.contigs.fa	6758	S2_012_000R3	13.76103325	0.977086014	0.995992818	7	102.2037119	wipes	N1_004	2227766	99.91789982
8851	462	NIHY1_04_38__Veillonella.contigs.fa	9313	S2_012_000R3	2.002354136	0.4918919	0.967314779	0	21.29970331	wipes	N1_004	2074222	99.97772659
98	4	NIHY1_04_50__Clostridiales.contigs.fa	102	S2_012_000R3	0.009358886	0.003405749	0.963480129	0	0.220338647	wipes	N1_004	4332674	99.99990768
10484	434	NIHY1_04_47__Enterobacter.contigs.fa	10918	S2_012_000R3	1.389683091	0.405046402	0.969127058	0	3.477413541	wipes	N1_004	4786143	99.99093216
262	24	NIHY1_04_37__Actinomyces_europaeus.contigs.fa	286	S2_012_000R3	1.798105837	0.151789873	0.985602094	0	41.11514262	wipes	N1_004	1923488	99.99875227
123	19	NIHY1_04_44__Enterococcus_hirae.contigs.fa	142	S2_012_000R3	0.598008024	0.024527055	0.98657845	0	21.6945061	wipes	N1_004	2789491	99.99931887
2	2	NIHY1_04_45__Clostridium_difficile.contigs.fa	4	S2_012_000R3	0.005632089	0.003466817	0.994825356	0	0.141380175	wipes	N1_004	4029056	99.99995036
7366	1823	NIHY1_04_48__Pseudomonas_aeruginosa.contigs.fa	9189	S2_012_000R3	3.519624259	0.829754697	0.993479871	2	10.19298494	wipes	N1_004	6777861	99.97310361
81	9	NIHY1_04_42__Staphylococcus_sp_M0480.contigs.fa	90	S2_018_000R2	0.139441934	0.055316851	0.989685996	0	1.880294262	sinks	N1_004	2227766	99.99959601
47	1	NIHY1_04_38__Veillonella.contigs.fa	48	S2_018_000R2	0.550253059	0.093448049	0.972060536	0	42.58737396	sinks	N1_004	2074222	99.99995179
5	2	NIHY1_04_50__Clostridiales.contigs.fa	7	S2_018_000R2	0.001246805	0.000606785	0.957055215	0	0.097783398	sinks	N1_004	4332674	99.99995384
27405	308	NIHY1_04_47__Enterobacter.contigs.fa	27713	S2_018_000R2	2.705358574	0.201664681	0.942671259	0	10.30448551	sinks	N1_004	4786143	99.99356476
41	2	NIHY1_04_37__Actinomyces_europaeus.contigs.fa	43	S2_018_000R2	0.05959798	0.010146151	0.982333607	0	2.705082464	sinks	N1_004	1923488	99.99989602
74	7	NIHY1_04_44__Enterococcus_hirae.contigs.fa	81	S2_018_000R2	0.030426698	0.003147169	0.973125415	0	1.158466982	sinks	N1_004	2789491	99.99974906
2297	237	NIHY1_04_48__Pseudomonas_aeruginosa.contigs.fa	2534	S2_018_000R2	368.7470653	0.991333992	0.999621751	368	170.9912524	sinks	N1_004	6777861	99.99650332
1875	448	NIHY1_04_42__Staphylococcus_sp_M0480.contigs.fa	2323	S2_003_000R1	6.741922177	0.794884202	0.995040839	2	83.21578133	Swabs	N1_004	2227766	99.97989017
548	67	NIHY1_04_38__Veillonella.contigs.fa	615	S2_003_000R1	0.754983314	0.277718103	0.981339321	0	15.70546248	Swabs	N1_004	2074222	99.99676987
10	2	NIHY1_04_50__Clostridiales.contigs.fa	12	S2_003_000R1	0.003769035	0.001728032	0.979274611	0	0.139368845	Swabs	N1_004	4332674	99.99995384
15010	161	NIHY1_04_47__Enterobacter.contigs.fa	15171	S2_003_000R1	1.128736856	0.178705902	0.953153515	0	4.264598552	Swabs	N1_004	4786143	99.99663612
308	22	NIHY1_04_37__Actinomyces_europaeus.contigs.fa	330	S2_003_000R1	1.401773757	0.054847756	0.980450237	0	39.41899211	Swabs	N1_004	1923488	99.99885624
142	23	NIHY1_04_44__Enterococcus_hirae.contigs.fa	165	S2_003_000R1	0.505841747	0.009195226	0.977547966	0	18.50854019	Swabs	N1_004	2789491	99.99917548
2	4	NIHY1_04_45__Clostridium_difficile.contigs.fa	6	S2_003_000R1	0.003550211	0.001842367	0.991452991	0	0.114852014	Swabs	N1_004	4029056	99.99990072
12516	4850	NIHY1_04_48__Pseudomonas_aeruginosa.contigs.fa	17366	S2_003_000R1	9.573096881	0.96493348	0.996646197	8	14.73456924	Swabs	N1_004	6777861	99.9284435
4644	969	NIHY1_04_42__Staphylococcus_sp_M0480.contigs.fa	5613	S2_005_003R3	9.251759386	0.777477976	0.99418392	4	67.17694806	wipes	N1_004	2227766	99.95650351
3197	215	NIHY1_04_38__Veillonella.contigs.fa	3412	S2_005_003R3	1.04343267	0.253318594	0.9729361	0	14.39497683	wipes	N1_004	2074222	99.98963467
0	3	NIHY1_04_50__Clostridiales.contigs.fa	3	S2_005_003R3	0.002006844	0.001219801	0.971698113	0	0.072541267	wipes	N1_004	4332674	99.99993076
13103	189	NIHY1_04_47__Enterobacter.contigs.fa	13292	S2_005_003R3	0.819513124	0.133542395	0.946454612	0	3.487983108	wipes	N1_004	4786143	99.9960511
636	37	NIHY1_04_37__Actinomyces_europaeus.contigs.fa	673	S2_005_003R3	1.936130613	0.048614808	0.97973807	0	46.71230071	wipes	N1_004	1923488	99.99807641
904	28	NIHY1_04_44__Enterococcus_hirae.contigs.fa	932	S2_005_003R3	0.544649185	0.018811676	0.961423841	0	16.5638374	wipes	N1_004	2789491	99.99899623
0	3	NIHY1_04_45__Clostridium_difficile.contigs.fa	3	S2_005_003R3	0.00326404	0.001802159	0.992822967	0	0.138433423	wipes	N1_004	4029056	99.99992554
469	195	NIHY1_04_48__Pseudomonas_aeruginosa.contigs.fa	664	S2_005_003R3	43.81496212	0.998094384	0.999901138	41	22.86829816	wipes	N1_004	6777861	99.99712299
6460	1231	NIHY1_04_42__Staphylococcus_sp_M0480.contigs.fa	7691	S2_009_000R1	50.26840072	0.74397715	0.993093229	5	526.052913	Swabs	N1_004	2227766	99.94474285
6981	320	NIHY1_04_38__Veillonella.contigs.fa	7301	S2_009_000R1	1.682818908	0.246567147	0.966474264	0	42.29407464	Swabs	N1_004	2074222	99.98457253
34	13	NIHY1_04_50__Clostridiales.contigs.fa	47	S2_009_000R1	0.010521678	0.004832812	0.97251462	0	0.415223116	Swabs	N1_004	4332674	99.99969995
62179	1354	NIHY1_04_47__Enterobacter.contigs.fa	63533	S2_009_000R1	19.77672209	0.300496036	0.936160122	0	75.65042512	Swabs	N1_004	4786143	99.97171
800	21	NIHY1_04_37__Actinomyces_europaeus.contigs.fa	821	S2_009_000R1	1.303550633	0.02484289	0.97033638	0	37.90262653	Swabs	N1_004	1923488	99.99890823
1033	48	NIHY1_04_44__Enterococcus_hirae.contigs.fa	1081	S2_009_000R1	0.928716386	0.016138787	0.951678512	0	29.34419822	Swabs	N1_004	2789491	99.99827926
0	36	NIHY1_04_45__Clostridium_difficile.contigs.fa	36	S2_009_000R1	0.020882063	0.008821173	0.985136251	0	0.822737529	Swabs	N1_004	4029056	99.99910649
36806	7995	NIHY1_04_48__Pseudomonas_aeruginosa.contigs.fa	44801	S2_009_000R1	12.82288144	0.799512265	0.989014707	7	64.19189304	Swabs	N1_004	6777861	99.88204243
1539	291	NIHY1_04_42__Staphylococcus_sp_M0480.contigs.fa	1830	S2_005_003R1	6.488274352	0.758107	0.995697762	2	94.68697107	Swabs	N1_004	2227766	99.98693759
135	14	NIHY1_04_38__Veillonella.contigs.fa	149	S2_005_003R1	0.27534854	0.10304008	0.973345259	0	9.098140282	Swabs	N1_004	2074222	99.99932505
0	1	NIHY1_04_50__Clostridiales.contigs.fa	1	S2_005_003R1	0.001194643	0.000832742	0.990825688	0	0.055504361	Swabs	N1_004	4332674	99.99997692
21010	226	NIHY1_04_47__Enterobacter.contigs.fa	21236	S2_005_003R1	1.947560907	0.153497503	0.938553241	0	8.916666153	Swabs	N1_004	4786143	99.99527803
293	12	NIHY1_04_37__Actinomyces_europaeus.contigs.fa	305	S2_005_003R1	0.692777912	0.027096088	0.977465829	0	21.82191706	Swabs	N1_004	1923488	99.99937613
939	13	NIHY1_04_44__Enterococcus_hirae.contigs.fa	952	S2_005_003R1	0.41034834	0.015158679	0.953029406	0	11.62318977	Swabs	N1_004	2789491	99.99953397
425	167	NIHY1_04_48__Pseudomonas_aeruginosa.contigs.fa	592	S2_005_003R1	29.82584107	0.998725262	0.999912292	29	13.23607586	Swabs	N1_004	6777861	99.9975361
1988	596	NIHY1_04_42__Staphylococcus_sp_M0480.contigs.fa	2584	S2_006_000R3	10.22617142	0.931882433	0.997131107	4	100.4525901	wipes	N1_004	2227766	99.97324674
83	24	NIHY1_04_38__Veillonella.contigs.fa	107	S2_006_000R3	0.456064009	0.239944423	0.985354503	0	6.859272085	wipes	N1_004	2074222	99.99884294
0	3	NIHY1_04_50__Clostridiales.contigs.fa	3	S2_006_000R3	0.002393672	0.001593935	0.97761194	0	0.085328743	wipes	N1_004	4332674	99.99993076
1068	91	NIHY1_04_47__Enterobacter.contigs.fa	1159	S2_006_000R3	0.319397059	0.162857023	0.97881596	0	0.982209716	wipes	N1_004	4786143	99.99809868
231	26	NIHY1_04_37__Actinomyces_europaeus.contigs.fa	257	S2_006_000R3	0.847193744	0.080907705	0.982584536	0	21.3088726	wipes	N1_004	1923488	99.99864829
85	12	NIHY1_04_44__Enterococcus_hirae.contigs.fa	97	S2_006_000R3	0.203480492	0.011198459	0.985841483	0	7.250538142	wipes	N1_004	2789491	99.99956981
0	1	NIHY1_04_45__Clostridium_difficile.contigs.fa	1	S2_006_000R3	0.004950291	0.00301758	0.99826087	0	0.133291075	wipes	N1_004	4029056	99.99997518
1831	215	NIHY1_04_48__Pseudomonas_aeruginosa.contigs.fa	2046	S2_006_000R3	0.661155931	0.306863773	0.983617452	0	3.400123294	wipes	N1_004	6777861	99.99682791
7068	819	NIHY1_04_42__Staphylococcus_sp_M0480.contigs.fa	7887	S2_005_002R3	9.650934613	0.410318229	0.989998922	0	59.51782513	wipes	N1_004	2227766	99.96323671
4781	77	NIHY1_04_38__Veillonella.contigs.fa	4858	S2_005_002R3	0.820365419	0.066231098	0.953957844	0	16.32958338	wipes	N1_004	2074222	99.99628776
30	2	NIHY1_04_50__Clostridiales.contigs.fa	32	S2_005_002R3	0.002193565	0.00078635	0.952662722	0	0.127039479	wipes	N1_004	4332674	99.99995384
29737	252	NIHY1_04_47__Enterobacter.contigs.fa	29989	S2_005_002R3	3.358410311	0.134604419	0.928513878	0	15.33253349	wipes	N1_004	4786143	99.9947348
590	28	NIHY1_04_37__Actinomyces_europaeus.contigs.fa	618	S2_005_002R3	1.20705458	0.016345306	0.974247854	0	30.7939156	wipes	N1_004	1923488	99.99854431
1850	19	NIHY1_04_44__Enterococcus_hirae.contigs.fa	1869	S2_005_002R3	0.773087276	0.015791411	0.944180629	0	19.1587484	wipes	N1_004	2789491	99.99931887
24	1	NIHY1_04_45__Clostridium_difficile.contigs.fa	25	S2_005_002R3	0.002686237	0.001396853	0.943566591	0	0.121258708	wipes	N1_004	4029056	99.99997518
2167	476	NIHY1_04_48__Pseudomonas_aeruginosa.contigs.fa	2643	S2_005_002R3	20.9042726	0.875496562	0.999487253	16	21.29366383	wipes	N1_004	6777861	99.99297714
12522	2125	NIHY1_04_42__Staphylococcus_sp_M0480.contigs.fa	14647	S2_009_000R3	140.8286651	0.945283751	0.992981227	110	376.3077556	wipes	N1_004	2227766	99.90461296
125	10	NIHY1_04_38__Veillonella.contigs.fa	135	S2_009_000R3	0.767915874	0.036215506	0.962426941	0	65.6903846	wipes	N1_004	2074222	99.99951789
0	9	NIHY1_04_50__Clostridiales.contigs.fa	9	S2_009_000R3	0.004479682	0.002369899	0.981052632	0	0.26118209	wipes	N1_004	4332674	99.99979228
75755	1569	NIHY1_04_47__Enterobacter.contigs.fa	77324	S2_009_000R3	52.24938745	0.316663752	0.92231453	0	211.0884392	wipes	N1_004	4786143	99.96721786
278	15	NIHY1_04_37__Actinomyces_europaeus.contigs.fa	293	S2_009_000R3	0.463048899	0.021511962	0.975194717	0	23.7801744	wipes	N1_004	1923488	99.99922017
1458	28	NIHY1_04_44__Enterococcus_hirae.contigs.fa	1486	S2_009_000R3	1.379857114	0.017160478	0.945050475	0	44.84746768	wipes	N1_004	2789491	99.99899623
0	28	NIHY1_04_45__Clostridium_difficile.contigs.fa	28	S2_009_000R3	0.011403664	0.005481681	0.979274611	0	0.424114271	wipes	N1_004	4029056	99.99930505
24112	3761	NIHY1_04_48__Pseudomonas_aeruginosa.contigs.fa	27873	S2_009_000R3	7.601992576	0.789219342	0.986682307	3	93.22671367	wipes	N1_004	6777861	99.94451052
135	26	NIHY1_04_42__Staphylococcus_sp_M0480.contigs.fa	161	S2_006_000R2	0.882941476	0.057877264	0.990003725	0	24.13823873	sinks	N1_004	2227766	99.99883291
42	1	NIHY1_04_38__Veillonella.contigs.fa	43	S2_006_000R2	0.343184095	0.021560373	0.944801027	0	30.73523801	sinks	N1_004	2074222	99.99995179
2	0	NIHY1_04_50__Clostridiales.contigs.fa	2	S2_006_000R2	0.000729342	0.000446606	0.980952381	0	0.045581031	sinks	N1_004	4332674	100
41373	504	NIHY1_04_47__Enterobacter.contigs.fa	41877	S2_006_000R2	6.83673764	0.210243405	0.933698535	0	26.25094043	sinks	N1_004	4786143	99.9894696
37	3	NIHY1_04_37__Actinomyces_europaeus.contigs.fa	40	S2_006_000R2	0.040368331	0.007207219	0.971711457	0	2.131867215	sinks	N1_004	1923488	99.99984403
67	13	NIHY1_04_44__Enterococcus_hirae.contigs.fa	80	S2_006_000R2	0.016218013	0.00243306	0.968190855	0	0.578520748	sinks	N1_004	2789491	99.99953397
0	1	NIHY1_04_45__Clostridium_difficile.contigs.fa	1	S2_006_000R2	0.000702894	0.000576562	0.970588235	0	0.033405037	sinks	N1_004	4029056	99.99997518
36944	11531	NIHY1_04_48__Pseudomonas_aeruginosa.contigs.fa	48475	S2_006_000R2	111.1943106	0.974695557	0.992388907	108	97.26262663	sinks	N1_004	6777861	99.82987258
23	9	NIHY1_04_42__Staphylococcus_sp_M0480.contigs.fa	32	S2_005_001R2	0.048235766	0.023147404	0.989542484	0	0.773143388	sinks	N1_004	2227766	99.99959601
45	3	NIHY1_04_38__Veillonella.contigs.fa	48	S2_005_001R2	0.552573929	0.014847977	0.953443259	0	51.38402198	sinks	N1_004	2074222	99.99985537
0	1	NIHY1_04_50__Clostridiales.contigs.fa	1	S2_005_001R2	0.000739497	0.000614632	0.984615385	0	0.035177943	sinks	N1_004	4332674	99.99997692
48669	842	NIHY1_04_47__Enterobacter.contigs.fa	49511	S2_005_001R2	11.17208742	0.265232568	0.935552021	0	42.67416338	sinks	N1_004	4786143	99.98240755
37	2	NIHY1_04_37__Actinomyces_europaeus.contigs.fa	39	S2_005_001R2	0.034182173	0.004943103	0.960486322	0	2.315102019	sinks	N1_004	1923488	99.99989602
31	4	NIHY1_04_44__Enterococcus_hirae.contigs.fa	35	S2_005_001R2	0.009279112	0.001994629	0.972222222	0	0.426774401	sinks	N1_004	2789491	99.9998566
0	1	NIHY1_04_45__Clostridium_difficile.contigs.fa	1	S2_005_001R2	0.001108448	0.000911132	0.98630137	0	0.04519321	sinks	N1_004	4029056	99.99997518
37548	11911	NIHY1_04_48__Pseudomonas_aeruginosa.contigs.fa	49459	S2_005_001R2	70.54225057	0.975143633	0.99225577	72	69.61712791	sinks	N1_004	6777861	99.82426609
2966	1090	NIHY1_04_42__Staphylococcus_sp_M0480.contigs.fa	4056	S2_006_000R1	11.24329755	0.96124189	0.997108557	6	67.40146039	Swabs	N1_004	2227766	99.95107206
7114	994	NIHY1_04_38__Veillonella.contigs.fa	8108	S2_006_000R1	3.385504059	0.727191689	0.984256372	2	24.1690361	Swabs	N1_004	2074222	99.95207842
45	9	NIHY1_04_50__Clostridiales.contigs.fa	54	S2_006_000R1	0.010238019	0.003550463	0.979222778	0	0.2209351	Swabs	N1_004	4332674	99.99979228
22406	1144	NIHY1_04_47__Enterobacter.contigs.fa	23550	S2_006_000R1	3.008907799	0.539978851	0.97216799	1	6.226264762	Swabs	N1_004	4786143	99.97609766
405	30	NIHY1_04_37__Actinomyces_europaeus.contigs.fa	435	S2_006_000R1	4.114001751	0.117411182	0.979240241	0	100.2332078	Swabs	N1_004	1923488	99.99844033
232	16	NIHY1_04_44__Enterococcus_hirae.contigs.fa	248	S2_006_000R1	0.812817822	0.012024057	0.976416889	0	29.40240302	Swabs	N1_004	2789491	99.99942642
29	4	NIHY1_04_45__Clostridium_difficile.contigs.fa	33	S2_006_000R1	0.005142396	0.002016353	0.965189873	0	0.208631096	Swabs	N1_004	4029056	99.99990072
7968	695	NIHY1_04_48__Pseudomonas_aeruginosa.contigs.fa	8663	S2_006_000R1	2.028257587	0.592185794	0.985389285	1	9.954480225	Swabs	N1_004	6777861	99.98974603
16	6	NIHY1_04_42__Staphylococcus_sp_M0480.contigs.fa	22	S2_005_003R2	0.037213065	0.017502287	0.991887906	0	0.551401067	sinks	N1_004	2227766	99.99973067
40	1	NIHY1_04_38__Veillonella.contigs.fa	41	S2_005_003R2	0.443725889	0.014239556	0.939078752	0	41.98216544	sinks	N1_004	2074222	99.99995179
41526	557	NIHY1_04_47__Enterobacter.contigs.fa	42083	S2_005_003R2	6.678179695	0.211568062	0.935131077	0	27.39221848	sinks	N1_004	4786143	99.98836224
49	4	NIHY1_04_37__Actinomyces_europaeus.contigs.fa	53	S2_005_003R2	0.039319715	0.004680559	0.960359013	0	2.10002044	sinks	N1_004	1923488	99.99979204
34	2	NIHY1_04_44__Enterococcus_hirae.contigs.fa	36	S2_005_003R2	0.00787563	0.001982799	0.969798658	0	0.315025455	sinks	N1_004	2789491	99.9999283
3	0	NIHY1_04_45__Clostridium_difficile.contigs.fa	3	S2_005_003R2	0.000907905	0.000592695	0.962962963	0	0.072822714	sinks	N1_004	4029056	100
36629	11414	NIHY1_04_48__Pseudomonas_aeruginosa.contigs.fa	48043	S2_005_003R2	127.570273	0.993108593	0.992797696	125	109.5748136	sinks	N1_004	6777861	99.83159879
208	26	NIHY1_04_42__Staphylococcus_sp_M0480.contigs.fa	234	S2_012_000R2	0.406557511	0.151082744	0.988714189	0	3.947382261	sinks	N1_004	2227766	99.99883291
59	8	NIHY1_04_38__Veillonella.contigs.fa	67	S2_012_000R2	0.451769868	0.085397802	0.974953271	0	31.52927196	sinks	N1_004	2074222	99.99961431
6	0	NIHY1_04_50__Clostridiales.contigs.fa	6	S2_012_000R2	0.000775503	0.000460916	0.92	0	0.061885601	sinks	N1_004	4332674	100
37759	491	NIHY1_04_47__Enterobacter.contigs.fa	38250	S2_012_000R2	5.569493222	0.233913404	0.939784073	0	21.16145331	sinks	N1_004	4786143	99.98974122
123	4	NIHY1_04_37__Actinomyces_europaeus.contigs.fa	127	S2_012_000R2	0.107916972	0.022598009	0.978931652	0	3.611720404	sinks	N1_004	1923488	99.99979204
56	10	NIHY1_04_44__Enterococcus_hirae.contigs.fa	66	S2_012_000R2	0.034484786	0.00345296	0.979742173	0	1.1217658	sinks	N1_004	2789491	99.99964151
21669	8999	NIHY1_04_48__Pseudomonas_aeruginosa.contigs.fa	30668	S2_012_000R2	351.1163398	0.991413073	0.995423133	358	169.6041187	sinks	N1_004	6777861	99.8672295
43	5	NIHY1_04_42__Staphylococcus_sp_M0480.contigs.fa	48	S2_003_000R2	0.042236034	0.021346048	0.981559739	0	0.595108275	sinks	N1_004	2227766	99.99977556
39	0	NIHY1_04_38__Veillonella.contigs.fa	39	S2_003_000R2	0.408317432	0.008609011	0.93627451	0	39.12354556	sinks	N1_004	2074222	100
53654	1017	NIHY1_04_47__Enterobacter.contigs.fa	54671	S2_003_000R2	20.64463557	0.279914746	0.933404147	0	79.15164954	sinks	N1_004	4786143	99.97875116
62	0	NIHY1_04_37__Actinomyces_europaeus.contigs.fa	62	S2_003_000R2	0.048872673	0.004795455	0.956914524	0	2.765458661	sinks	N1_004	1923488	100
46	4	NIHY1_04_44__Enterococcus_hirae.contigs.fa	50	S2_003_000R2	0.00934615	0.001656216	0.970308789	0	0.382097423	sinks	N1_004	2789491	99.9998566
5390	457	NIHY1_04_48__Pseudomonas_aeruginosa.contigs.fa	5847	S2_003_000R2	176.6849721	0.986808375	0.999119973	157	184.1689784	sinks	N1_004	6777861	99.99325746
4978	559	NIHY1_04_42__Staphylococcus_sp_M0480.contigs.fa	5537	S2_005_001R3	5.529662451	0.368840803	0.98843758	0	62.45263628	wipes	N1_004	2227766	99.9749076
1946	50	NIHY1_04_38__Veillonella.contigs.fa	1996	S2_005_001R3	0.354561855	0.055133925	0.959879397	0	8.659520595	wipes	N1_004	2074222	99.99758946
14	0	NIHY1_04_50__Clostridiales.contigs.fa	14	S2_005_001R3	0.001251421	0.000615786	0.892307692	0	0.066775435	wipes	N1_004	4332674	100
26256	299	NIHY1_04_47__Enterobacter.contigs.fa	26555	S2_005_001R3	2.632472536	0.124217977	0.92641007	0	12.95742744	wipes	N1_004	4786143	99.9937528
381	17	NIHY1_04_37__Actinomyces_europaeus.contigs.fa	398	S2_005_001R3	0.692525766	0.014289146	0.977246741	0	18.90645288	wipes	N1_004	1923488	99.99911619
174	22	NIHY1_04_44__Enterococcus_hirae.contigs.fa	196	S2_005_001R3	0.197196549	0.006533092	0.98065153	0	6.922281431	wipes	N1_004	2789491	99.99921133
28	1	NIHY1_04_45__Clostridium_difficile.contigs.fa	29	S2_005_001R3	0.001764185	0.000892517	0.936263736	0	0.088492829	wipes	N1_004	4029056	99.99997518
9503	1552	NIHY1_04_48__Pseudomonas_aeruginosa.contigs.fa	11055	S2_005_001R3	2.452218923	0.528109089	0.990492792	1	8.773970461	wipes	N1_004	6777861	99.97710192
27	8	NIHY1_04_42__Staphylococcus_sp_M0480.contigs.fa	35	S2_009_000R2	0.248628895	0.164452191	0.995603015	0	1.128258409	sinks	N1_004	2227766	99.9996409
61	1	NIHY1_04_38__Veillonella.contigs.fa	62	S2_009_000R2	0.633723391	0.017742556	0.946643718	0	60.43746006	sinks	N1_004	2074222	99.99995179
52122	1255	NIHY1_04_47__Enterobacter.contigs.fa	53377	S2_009_000R2	17.00155511	0.310818962	0.944226875	0	65.68537557	sinks	N1_004	4786143	99.97377847
51	1	NIHY1_04_37__Actinomyces_europaeus.contigs.fa	52	S2_009_000R2	0.070395552	0.013950178	0.968078576	0	4.160330988	sinks	N1_004	1923488	99.99994801
42	4	NIHY1_04_44__Enterococcus_hirae.contigs.fa	46	S2_009_000R2	0.018731733	0.002505475	0.983094451	0	0.665109039	sinks	N1_004	2789491	99.9998566
0	1	NIHY1_04_45__Clostridium_difficile.contigs.fa	1	S2_009_000R2	0.0003579	0.000230575	0.976744186	0	0.029209134	sinks	N1_004	4029056	99.99997518
53709	12047	NIHY1_04_48__Pseudomonas_aeruginosa.contigs.fa	65756	S2_009_000R2	154.1703967	0.973368442	0.989746379	81	298.2668087	sinks	N1_004	6777861	99.82225956
28698	7803	31_016_Klebsiella_pneumoniae_58_447.fa	36501	S2_012_000R2	27.58331884	0.948726884	0.992405913	20	26.02444119	sinks	N2_031	5179771	99.84935627
217	71	31_007_Staphylococcus_epidermidis_32_7.fa	288	S2_012_000R2	0.692888377	0.38746197	0.98925774	0	1.136728269	sinks	N2_031	1981348	99.99641658
13	3	31_013_Anaerococcus_30_18.fa	16	S2_012_000R2	0.038503839	0.026913145	0.978378378	0	0.267990034	sinks	N2_031	1977621	99.9998483
46	6	31_011_Veillonella_39_88.fa	52	S2_012_000R2	0.139430901	0.096977072	0.973043027	0	0.50157101	sinks	N2_031	2062735	99.99970912
15	4	31_020_Enterococcus_faecalis_37_49.fa	19	S2_012_000R2	0.077253521	0.029947551	0.983200707	0	4.183340431	sinks	N2_031	2897499	99.99986195
118	5	31_018_Streptococcus_agalactiae_35_28.fa	123	S2_012_000R2	0.039615994	0.018030416	0.965273857	0	0.380279502	sinks	N2_031	2046320	99.99975566
126	4	31_018_Eggerthella_64_20.fa	130	S2_012_000R2	0.347517779	0.006444119	0.940284796	0	33.64644744	sinks	N2_031	3340255	99.99988025
26413	7856	31_016_Klebsiella_pneumoniae_58_447.fa	34269	S2_018_000R2	15.45835038	0.936676544	0.992611487	12	15.69214729	sinks	N2_031	5179771	99.84833306
21	6	31_007_Staphylococcus_epidermidis_32_7.fa	27	S2_018_000R2	0.227353802	0.162580223	0.990131579	0	0.598340726	sinks	N2_031	1981348	99.99969718
0	1	31_013_Anaerococcus_30_18.fa	1	S2_018_000R2	0.006404159	0.005327108	0.95	0	0.096084598	sinks	N2_031	1977621	99.99994943
16	3	31_011_Veillonella_39_88.fa	19	S2_018_000R2	0.139770256	0.102812043	0.97625	0	0.473903302	sinks	N2_031	2062735	99.99985456
24	3	31_020_Enterococcus_faecalis_37_49.fa	27	S2_018_000R2	0.053664212	0.014613983	0.973372781	0	3.988500708	sinks	N2_031	2897499	99.99989646
38	1	31_018_Streptococcus_agalactiae_35_28.fa	39	S2_018_000R2	0.058805563	0.042048653	0.970938897	0	0.331424753	sinks	N2_031	2046320	99.99995113
297	10	31_018_Eggerthella_64_20.fa	307	S2_018_000R2	0.476108561	0.019170991	0.931088664	0	38.16728826	sinks	N2_031	3340255	99.99970062
58024	7118	31_016_Klebsiella_pneumoniae_58_447.fa	65142	S2_006_000R2	20.03339009	0.918059891	0.984440588	9	31.18736565	sinks	N2_031	5179771	99.8625808
2	1	31_007_Staphylococcus_epidermidis_32_7.fa	3	S2_006_000R2	0.20777723	0.153473292	0.992307692	0	0.546983541	sinks	N2_031	1981348	99.99994953
2	3	31_013_Anaerococcus_30_18.fa	5	S2_006_000R2	0.004503391	0.003312566	0.967741935	0	0.097297873	sinks	N2_031	1977621	99.9998483
7	0	31_011_Veillonella_39_88.fa	7	S2_006_000R2	0.028978032	0.023391759	0.917647059	0	0.207439519	sinks	N2_031	2062735	100
28	3	31_020_Enterococcus_faecalis_37_49.fa	31	S2_006_000R2	0.040497339	0.011243835	0.955903272	0	3.506674779	sinks	N2_031	2897499	99.99989646
168	1	31_018_Eggerthella_64_20.fa	169	S2_006_000R2	0.234300375	0.005426532	0.933595285	0	22.91436787	sinks	N2_031	3340255	99.99997006
19611	7450	31_016_Klebsiella_pneumoniae_58_447.fa	27061	S2_005_002R1	18.46871705	0.945730226	0.994261251	16	15.67731132	Swabs	N2_031	5179771	99.85617125
19517	2475	31_007_Staphylococcus_epidermidis_32_7.fa	21992	S2_005_002R1	9.245086678	0.943321416	0.984994992	8	7.451647129	Swabs	N2_031	1981348	99.87508504
81	10	31_013_Anaerococcus_30_18.fa	91	S2_005_002R1	0.056867317	0.029619932	0.974573903	0	0.408528792	Swabs	N2_031	1977621	99.99949434
743	73	31_011_Veillonella_39_88.fa	816	S2_005_002R1	0.55526037	0.25947589	0.980389801	0	1.219903829	Swabs	N2_031	2062735	99.99646101
5631	2010	31_020_Enterococcus_faecalis_37_49.fa	7641	S2_005_002R1	4.706858915	0.845158186	0.993861295	4	8.204656485	Swabs	N2_031	2897499	99.93062983
541	23	31_018_Streptococcus_agalactiae_35_28.fa	564	S2_005_002R1	0.273543239	0.060972868	0.983369209	0	1.78776286	Swabs	N2_031	2046320	99.99887603
199	9	31_018_Eggerthella_64_20.fa	208	S2_005_002R1	0.250690142	0.02486876	0.975267539	0	16.88367082	Swabs	N2_031	3340255	99.99973056
101864	5338	31_016_Klebsiella_pneumoniae_58_447.fa	107202	S2_003_000R2	41.97252079	0.902601486	0.962424842	5	93.6829927	sinks	N2_031	5179771	99.89694525
0	1	31_007_Staphylococcus_epidermidis_32_7.fa	1	S2_003_000R2	0.070203215	0.058750911	0.976744186	0	0.302365007	sinks	N2_031	1981348	99.99994953
0	1	31_013_Anaerococcus_30_18.fa	1	S2_003_000R2	0.003656413	0.003136597	0.975	0	0.072582567	sinks	N2_031	1977621	99.99994943
5	0	31_011_Veillonella_39_88.fa	5	S2_003_000R2	0.011318953	0.00918053	0.905660377	0	0.133105675	sinks	N2_031	2062735	100
31	1	31_020_Enterococcus_faecalis_37_49.fa	32	S2_003_000R2	0.021054364	0.001398793	0.944827586	0	2.344301929	sinks	N2_031	2897499	99.99996549
2	1	31_018_Streptococcus_agalactiae_35_28.fa	3	S2_003_000R2	0.009090465	0.00734587	0.85	0	0.114983675	sinks	N2_031	2046320	99.99995113
235	7	31_018_Eggerthella_64_20.fa	242	S2_003_000R2	0.306428102	0.006914143	0.92406652	0	31.33832854	sinks	N2_031	3340255	99.99979044
26250	8464	31_016_Klebsiella_pneumoniae_58_447.fa	34714	S2_009_000R1	272.3712699	0.944857794	0.99284788	283	110.8378347	Swabs	N2_031	5179771	99.83659509
21829	2757	31_007_Staphylococcus_epidermidis_32_7.fa	24586	S2_009_000R1	15.70628582	0.921645264	0.984769784	14	12.98739573	Swabs	N2_031	1981348	99.86085231
421	50	31_013_Anaerococcus_30_18.fa	471	S2_009_000R1	0.120938744	0.028835657	0.964157979	0	2.098941144	Swabs	N2_031	1977621	99.99747171
7026	355	31_011_Veillonella_39_88.fa	7381	S2_009_000R1	1.280723893	0.262214002	0.968487162	0	2.909949442	Swabs	N2_031	2062735	99.98278984
8304	3004	31_020_Enterococcus_faecalis_37_49.fa	11308	S2_009_000R1	10.81694869	0.835169917	0.994347427	9	20.28176559	Swabs	N2_031	2897499	99.89632438
1682	22	31_018_Streptococcus_agalactiae_35_28.fa	1704	S2_009_000R1	0.937877751	0.032129872	0.963544564	0	7.354553928	Swabs	N2_031	2046320	99.9989249
229	22	31_018_Eggerthella_64_20.fa	251	S2_009_000R1	0.327510325	0.010088451	0.980542636	0	28.26806532	Swabs	N2_031	3340255	99.99934137
24029	7879	31_016_Klebsiella_pneumoniae_58_447.fa	31908	S2_005_003R2	80.69415907	0.955233928	0.993385638	83	36.36290231	sinks	N2_031	5179771	99.84788903
2	1	31_007_Staphylococcus_epidermidis_32_7.fa	3	S2_005_003R2	0.05241583	0.043207453	0.958333333	0	0.271158469	sinks	N2_031	1981348	99.99994953
8	0	31_013_Anaerococcus_30_18.fa	8	S2_005_003R2	0.00278921	0.001408763	0.95	0	0.175210764	sinks	N2_031	1977621	100
7	0	31_011_Veillonella_39_88.fa	7	S2_005_003R2	0.020465547	0.014954902	0.922222222	0	0.338835129	sinks	N2_031	2062735	100
10	2	31_020_Enterococcus_faecalis_37_49.fa	12	S2_005_003R2	0.08506267	0.056257138	0.988047809	0	1.775500886	sinks	N2_031	2897499	99.99993097
174	3	31_018_Eggerthella_64_20.fa	177	S2_005_003R2	0.358917807	0.007200348	0.934176274	0	39.10868295	sinks	N2_031	3340255	99.99991019
16407	6643	31_016_Klebsiella_pneumoniae_58_447.fa	23050	S2_005_001R2	76.46668492	0.956285326	0.995311978	67	49.67786267	sinks	N2_031	5179771	99.87175109
5	3	31_007_Staphylococcus_epidermidis_32_7.fa	8	S2_005_001R2	0.136594379	0.104937649	0.979057592	0	0.447741089	sinks	N2_031	1981348	99.99984859
5	0	31_013_Anaerococcus_30_18.fa	5	S2_005_001R2	0.004098864	0.002917141	0.967105263	0	0.099748282	sinks	N2_031	1977621	100
14	1	31_011_Veillonella_39_88.fa	15	S2_005_001R2	0.018554007	0.014178748	0.948979592	0	0.186270247	sinks	N2_031	2062735	99.99995152
21	0	31_020_Enterococcus_faecalis_37_49.fa	21	S2_005_001R2	0.05253013	0.028598457	0.955414013	0	2.448637634	sinks	N2_031	2897499	100
0	1	31_018_Streptococcus_agalactiae_35_28.fa	1	S2_005_001R2	0.004418664	0.003747215	0.95	0	0.079299333	sinks	N2_031	2046320	99.99995113
164	8	31_018_Eggerthella_64_20.fa	172	S2_005_001R2	0.298514335	0.009145709	0.945396825	0	29.90033681	sinks	N2_031	3340255	99.9997605
45190	6657	31_016_Klebsiella_pneumoniae_58_447.fa	51847	S2_005_001R1	124.7730931	0.967554357	0.989530649	68	161.0786028	Swabs	N2_031	5179771	99.8714808
5260	898	31_007_Staphylococcus_epidermidis_32_7.fa	6158	S2_005_001R1	3.35530457	0.778548746	0.988930413	2	3.66955907	Swabs	N2_031	1981348	99.95467732
36	3	31_013_Anaerococcus_30_18.fa	39	S2_005_001R1	0.023919143	0.013246724	0.961689587	0	0.243970891	Swabs	N2_031	1977621	99.9998483
1015	97	31_011_Veillonella_39_88.fa	1112	S2_005_001R1	0.611302955	0.260774166	0.979125603	0	1.36082554	Swabs	N2_031	2062735	99.99529751
51	14	31_020_Enterococcus_faecalis_37_49.fa	65	S2_005_001R1	0.179940701	0.048551527	0.990552326	0	6.800592654	Swabs	N2_031	2897499	99.99951682
450	20	31_018_Streptococcus_agalactiae_35_28.fa	470	S2_005_001R1	0.199961883	0.069417784	0.9789869	0	1.135197138	Swabs	N2_031	2046320	99.99902264
193	8	31_018_Eggerthella_64_20.fa	201	S2_005_001R1	0.471271804	0.018172864	0.957333899	0	46.10239357	Swabs	N2_031	3340255	99.9997605
24689	629	31_016_Klebsiella_pneumoniae_58_447.fa	25318	S2_018_000R3	5.333816688	0.655354455	0.954589235	1	20.73674328	wipes	N2_031	5179771	99.98785661
14544	2629	31_007_Staphylococcus_epidermidis_32_7.fa	17173	S2_018_000R3	20.14780947	0.989346142	0.990762819	20	10.29731272	wipes	N2_031	1981348	99.86731256
1471	226	31_013_Anaerococcus_30_18.fa	1697	S2_018_000R3	1.230048629	0.363343128	0.986940428	0	3.198746794	wipes	N2_031	1977621	99.98857213
505	91	31_011_Veillonella_39_88.fa	596	S2_018_000R3	0.806027434	0.425307662	0.984177971	0	1.23832076	wipes	N2_031	2062735	99.99558838
275	147	31_020_Enterococcus_faecalis_37_49.fa	422	S2_018_000R3	1.403812391	0.61049581	0.994979657	1	12.62195732	wipes	N2_031	2897499	99.99492666
1306	33	31_018_Streptococcus_agalactiae_35_28.fa	1339	S2_018_000R3	1.36060147	0.277547011	0.974600706	0	7.388942927	wipes	N2_031	2046320	99.99838735
194	6	31_018_Eggerthella_64_20.fa	200	S2_018_000R3	0.522222106	0.150878601	0.976167779	0	20.2246349	wipes	N2_031	3340255	99.99982037
22955	7415	31_016_Klebsiella_pneumoniae_58_447.fa	30370	S2_005_002R3	27.30328406	0.865507375	0.992826045	23	24.60899909	wipes	N2_031	5179771	99.85684695
22916	2882	31_007_Staphylococcus_epidermidis_32_7.fa	25798	S2_005_002R3	24.82969221	0.878244508	0.984208851	21	21.96901844	wipes	N2_031	1981348	99.85454347
1798	31	31_013_Anaerococcus_30_18.fa	1829	S2_005_002R3	0.243891524	0.028804306	0.956140141	0	1.74724846	wipes	N2_031	1977621	99.99843246
5057	103	31_011_Veillonella_39_88.fa	5160	S2_005_002R3	0.708392498	0.07230158	0.955554024	0	3.094906355	wipes	N2_031	2062735	99.99500663
12843	3529	31_020_Enterococcus_faecalis_37_49.fa	16372	S2_005_002R3	31.59983144	0.890581843	0.993491749	28	25.52463903	wipes	N2_031	2897499	99.87820531
1243	61	31_018_Streptococcus_agalactiae_35_28.fa	1304	S2_005_002R3	0.758526037	0.032230052	0.975757125	0	5.926278609	wipes	N2_031	2046320	99.99701904
1377	141	31_018_Eggerthella_64_20.fa	1518	S2_005_002R3	0.761858601	0.052101112	0.989295536	0	12.34909829	wipes	N2_031	3340255	99.99577877
19733	7413	31_016_Klebsiella_pneumoniae_58_447.fa	27146	S2_005_002R2	19.29862826	0.938957726	0.994181	20	9.850635115	sinks	N2_031	5179771	99.85688557
7	11	31_007_Staphylococcus_epidermidis_32_7.fa	18	S2_005_002R2	0.139863366	0.106279664	0.983899821	0	0.464163699	sinks	N2_031	1981348	99.99944482
0	2	31_013_Anaerococcus_30_18.fa	2	S2_005_002R2	0.003478927	0.002761904	0.97260274	0	0.085792725	sinks	N2_031	1977621	99.99989887
27	5	31_011_Veillonella_39_88.fa	32	S2_005_002R2	0.087096501	0.064361152	0.9720035	0	0.381376978	sinks	N2_031	2062735	99.9997576
22	0	31_020_Enterococcus_faecalis_37_49.fa	22	S2_005_002R2	0.128804186	0.079201408	0.986198243	0	2.925168729	sinks	N2_031	2897499	100
36	2	31_018_Streptococcus_agalactiae_35_28.fa	38	S2_005_002R2	0.020456234	0.010728039	0.96122449	0	0.240160468	sinks	N2_031	2046320	99.99990226
132	5	31_018_Eggerthella_64_20.fa	137	S2_005_002R2	0.221105574	0.008168538	0.943153527	0	20.9137938	sinks	N2_031	3340255	99.99985031
11472	1848	31_016_Klebsiella_pneumoniae_58_447.fa	13320	S2_005_003R3	2.579166724	0.50302301	0.987539465	1	4.372224345	wipes	N2_031	5179771	99.96432275
12881	2274	31_007_Staphylococcus_epidermidis_32_7.fa	15155	S2_005_003R3	13.72605216	0.959201513	0.990849253	12	13.48395858	wipes	N2_031	1981348	99.88522965
2700	164	31_013_Anaerococcus_30_18.fa	2864	S2_005_003R3	0.72970908	0.139052933	0.973746448	0	2.646024082	wipes	N2_031	1977621	99.99170721
3126	267	31_011_Veillonella_39_88.fa	3393	S2_005_003R3	0.953970336	0.278666431	0.975317892	0	2.042730202	wipes	N2_031	2062735	99.98705602
8235	2730	31_020_Enterococcus_faecalis_37_49.fa	10965	S2_005_003R3	7.598172769	0.860985629	0.993932761	6	11.28066609	wipes	N2_031	2897499	99.90578081
2221	902	31_018_Streptococcus_agalactiae_35_28.fa	3123	S2_005_003R3	3.417724989	0.618886587	0.994434227	2	5.495180109	wipes	N2_031	2046320	99.95592087
729	86	31_018_Eggerthella_64_20.fa	815	S2_005_003R3	0.505228792	0.078488618	0.987112587	0	14.36920905	wipes	N2_031	3340255	99.99742535
14254	4304	31_016_Klebsiella_pneumoniae_58_447.fa	18558	S2_018_000R1	7.991771451	0.908291699	0.993760651	5	12.74406007	Swabs	N2_031	5179771	99.91690752
22005	3011	31_007_Staphylococcus_epidermidis_32_7.fa	25016	S2_018_000R1	40.5338835	0.985755657	0.986636609	40	20.57559226	Swabs	N2_031	1981348	99.84803275
1000	92	31_013_Anaerococcus_30_18.fa	1092	S2_018_000R1	0.474860957	0.155534857	0.982189457	0	1.593851979	Swabs	N2_031	1977621	99.99534795
9684	1085	31_011_Veillonella_39_88.fa	10769	S2_018_000R1	3.708957767	0.743837672	0.983377505	2	4.16324353	Swabs	N2_031	2062735	99.94739993
380	208	31_020_Enterococcus_faecalis_37_49.fa	588	S2_018_000R1	1.175027498	0.407174946	0.994239248	0	20.67127986	Swabs	N2_031	2897499	99.9928214
6353	2016	31_018_Streptococcus_agalactiae_35_28.fa	8369	S2_018_000R1	30.25195913	0.915235154	0.995495413	30	16.62775773	Swabs	N2_031	2046320	99.90148168
225	33	31_018_Eggerthella_64_20.fa	258	S2_018_000R1	0.598499815	0.136635975	0.988752779	0	25.32427433	Swabs	N2_031	3340255	99.99901205
686	198	31_016_Klebsiella_pneumoniae_58_447.fa	884	S2_006_000R3	0.828594739	0.431715418	0.991788279	0	1.29523896	wipes	N2_031	5179771	99.99617744
17129	2631	31_007_Staphylococcus_epidermidis_32_7.fa	19760	S2_006_000R3	15.42306955	0.982437209	0.989196164	15	8.025239402	wipes	N2_031	1981348	99.86721162
815	102	31_013_Anaerococcus_30_18.fa	917	S2_006_000R3	0.613654487	0.237673953	0.986307506	0	1.668244176	wipes	N2_031	1977621	99.99484229
67	23	31_011_Veillonella_39_88.fa	90	S2_006_000R3	0.410084669	0.260471655	0.986690328	0	0.825747127	wipes	N2_031	2062735	99.99888498
23	28	31_020_Enterococcus_faecalis_37_49.fa	51	S2_006_000R3	0.489765829	0.277843754	0.995468278	0	4.556090995	wipes	N2_031	2897499	99.99903365
726	22	31_018_Streptococcus_agalactiae_35_28.fa	748	S2_006_000R3	0.394921615	0.120258806	0.982075246	0	2.026044506	wipes	N2_031	2046320	99.9989249
135	6	31_018_Eggerthella_64_20.fa	141	S2_006_000R3	0.248407382	0.089806916	0.972842835	0	7.098096561	wipes	N2_031	3340255	99.99982037
26072	8486	31_016_Klebsiella_pneumoniae_58_447.fa	34558	S2_009_000R3	1009.040096	0.946871203	0.992844459	1033	414.1645068	wipes	N2_031	5179771	99.83617036
27063	3373	31_007_Staphylococcus_epidermidis_32_7.fa	30436	S2_009_000R3	40.17670495	0.962468986	0.983504623	38	31.97209061	wipes	N2_031	1981348	99.82976236
30	29	31_013_Anaerococcus_30_18.fa	59	S2_009_000R3	0.045672047	0.017655051	0.980168067	0	1.096367376	wipes	N2_031	1977621	99.99853359
81	1	31_011_Veillonella_39_88.fa	82	S2_009_000R3	0.061594921	0.038042211	0.957424714	0	0.371927403	wipes	N2_031	2062735	99.99995152
13701	3652	31_020_Enterococcus_faecalis_37_49.fa	17353	S2_009_000R3	18.29806947	0.87354094	0.993058403	18	34.39388988	wipes	N2_031	2897499	99.87396027
292	17	31_018_Streptococcus_agalactiae_35_28.fa	309	S2_009_000R3	0.484893858	0.023123949	0.988075023	0	6.841682747	wipes	N2_031	2046320	99.99916924
134	0	31_018_Eggerthella_64_20.fa	134	S2_009_000R3	0.428043069	0.007053054	0.953936061	0	47.19014539	wipes	N2_031	3340255	100
2146	216	31_016_Klebsiella_pneumoniae_58_447.fa	2362	S2_003_000R3	0.728547459	0.367025299	0.982123395	0	1.476204301	wipes	N2_031	5179771	99.99582993
17217	2630	31_007_Staphylococcus_epidermidis_32_7.fa	19847	S2_003_000R3	12.10687724	0.977957936	0.988831063	12	7.270242938	wipes	N2_031	1981348	99.86726209
685	90	31_013_Anaerococcus_30_18.fa	775	S2_003_000R3	0.529207568	0.196922464	0.98666047	0	1.717609429	wipes	N2_031	1977621	99.99544908
27	10	31_011_Veillonella_39_88.fa	37	S2_003_000R3	0.22082284	0.157852075	0.981313131	0	0.587400368	wipes	N2_031	2062735	99.99951521
27	1	31_020_Enterococcus_faecalis_37_49.fa	28	S2_003_000R3	0.119149998	0.041355666	0.971104231	0	5.433868783	wipes	N2_031	2897499	99.99996549
635	157	31_018_Streptococcus_agalactiae_35_28.fa	792	S2_003_000R3	1.721243989	0.671079792	0.994100383	1	2.511973835	wipes	N2_031	2046320	99.99232769
119	2	31_018_Eggerthella_64_20.fa	121	S2_003_000R3	0.15011309	0.031446102	0.965944272	0	8.053336173	wipes	N2_031	3340255	99.99994012
7816	868	31_016_Klebsiella_pneumoniae_58_447.fa	8684	S2_012_000R1	2.53860663	0.786475696	0.989803275	2	2.677056082	Swabs	N2_031	5179771	99.9832425
5725	1225	31_007_Staphylococcus_epidermidis_32_7.fa	6950	S2_012_000R1	4.260172367	0.910539188	0.99102356	4	3.54200818	Swabs	N2_031	1981348	99.93817341
97	30	31_013_Anaerococcus_30_18.fa	127	S2_012_000R1	0.166751364	0.092075782	0.985691753	0	0.655329709	Swabs	N2_031	1977621	99.99848303
89	15	31_011_Veillonella_39_88.fa	104	S2_012_000R1	0.37329177	0.243455412	0.986092538	0	0.794397439	Swabs	N2_031	2062735	99.99927281
25	5	31_020_Enterococcus_faecalis_37_49.fa	30	S2_012_000R1	0.288618564	0.168549152	0.988425926	0	4.547158365	Swabs	N2_031	2897499	99.99982744
885	16	31_018_Streptococcus_agalactiae_35_28.fa	901	S2_012_000R1	0.21741712	0.036723973	0.971181833	0	1.711595435	Swabs	N2_031	2046320	99.99921811
103	1	31_018_Eggerthella_64_20.fa	104	S2_012_000R1	0.075474477	0.01319989	0.958165728	0	4.717560374	Swabs	N2_031	3340255	99.99997006
25219	8258	31_016_Klebsiella_pneumoniae_58_447.fa	33477	S2_009_000R2	96.85903334	0.952357932	0.993092907	90	58.55961317	sinks	N2_031	5179771	99.8405721
23	13	31_007_Staphylococcus_epidermidis_32_7.fa	36	S2_009_000R2	0.256682319	0.181367937	0.987813135	0	0.638266719	sinks	N2_031	1981348	99.99934388
6	0	31_013_Anaerococcus_30_18.fa	6	S2_009_000R2	0.003432913	0.00214399	0.958041958	0	0.097110082	sinks	N2_031	1977621	100
9	0	31_011_Veillonella_39_88.fa	9	S2_009_000R2	0.024325471	0.018787678	0.947058824	0	0.205936683	sinks	N2_031	2062735	100
20	2	31_020_Enterococcus_faecalis_37_49.fa	22	S2_009_000R2	0.113560005	0.063777416	0.977178423	0	4.028446153	sinks	N2_031	2897499	99.99993097
4	1	31_018_Streptococcus_agalactiae_35_28.fa	5	S2_009_000R2	0.009432054	0.006857188	0.972067039	0	0.133340535	sinks	N2_031	2046320	99.99995113
236	6	31_018_Eggerthella_64_20.fa	242	S2_009_000R2	0.532321035	0.010612363	0.930975471	0	50.29168582	sinks	N2_031	3340255	99.99982037
14288	5242	31_016_Klebsiella_pneumoniae_58_447.fa	19530	S2_005_003R1	7.827574038	0.925644589	0.994227872	6	8.908578387	Swabs	N2_031	5179771	99.89879861
15533	1888	31_007_Staphylococcus_epidermidis_32_7.fa	17421	S2_005_003R1	5.639118923	0.907255565	0.983392802	5	4.830286331	Swabs	N2_031	1981348	99.90471134
42	5	31_013_Anaerococcus_30_18.fa	47	S2_005_003R1	0.037527413	0.022473973	0.963537626	0	0.303880282	Swabs	N2_031	1977621	99.99974717
127	10	31_011_Veillonella_39_88.fa	137	S2_005_003R1	0.186051529	0.112881684	0.969876869	0	0.631046267	Swabs	N2_031	2062735	99.99951521
9909	3015	31_020_Enterococcus_faecalis_37_49.fa	12924	S2_005_003R1	8.133210055	0.915022576	0.993810582	7	8.936413666	Swabs	N2_031	2897499	99.89594474
959	19	31_018_Streptococcus_agalactiae_35_28.fa	978	S2_005_003R1	0.390353904	0.041740783	0.975292424	0	2.938020091	Swabs	N2_031	2046320	99.9990715
145	0	31_018_Eggerthella_64_20.fa	145	S2_005_003R1	0.135101661	0.023434438	0.963309717	0	8.073712945	Swabs	N2_031	3340255	100
28631	1756	31_016_Klebsiella_pneumoniae_58_447.fa	30387	S2_003_000R1	3.883116261	0.767325621	0.978151188	2	5.27755633	Swabs	N2_031	5179771	99.96609889
15525	2285	31_007_Staphylococcus_epidermidis_32_7.fa	17810	S2_003_000R1	7.858807236	0.952213846	0.987690007	7	5.309612887	Swabs	N2_031	1981348	99.88467447
146	25	31_013_Anaerococcus_30_18.fa	171	S2_003_000R1	0.125600911	0.063847421	0.980738905	0	0.619714218	Swabs	N2_031	1977621	99.99873585
515	76	31_011_Veillonella_39_88.fa	591	S2_003_000R1	0.589442173	0.299168337	0.982655397	0	1.176568149	Swabs	N2_031	2062735	99.99631557
36	9	31_020_Enterococcus_faecalis_37_49.fa	45	S2_003_000R1	0.251537964	0.073837126	0.988872404	0	10.77171499	Swabs	N2_031	2897499	99.99968939
1083	103	31_018_Streptococcus_agalactiae_35_28.fa	1186	S2_003_000R1	1.214086751	0.434692521	0.988011968	0	3.221813414	Swabs	N2_031	2046320	99.99496657
150	5	31_018_Eggerthella_64_20.fa	155	S2_003_000R1	0.20457001	0.030871895	0.96959592	0	12.33584245	Swabs	N2_031	3340255	99.99985031
7599	5631	31_016_Klebsiella_pneumoniae_58_447.fa	13230	S2_006_000R1	10.66270594	0.958760918	0.997036476	10	6.342431074	Swabs	N2_031	5179771	99.89128863
18495	2928	31_007_Staphylococcus_epidermidis_32_7.fa	21423	S2_006_000R1	20.65606193	0.977489568	0.988297529	19	12.97734623	Swabs	N2_031	1981348	99.85222182
1124	157	31_013_Anaerococcus_30_18.fa	1281	S2_006_000R1	0.879191716	0.291712113	0.987617206	0	2.218049512	Swabs	N2_031	1977621	99.99206117
7039	1084	31_011_Veillonella_39_88.fa	8123	S2_006_000R1	3.255623238	0.760248893	0.985405538	2	3.551760618	Swabs	N2_031	2062735	99.94744841
118	23	31_020_Enterococcus_faecalis_37_49.fa	141	S2_006_000R1	0.675059422	0.281499666	0.988331678	0	17.51984804	Swabs	N2_031	2897499	99.99920621
1717	29	31_018_Streptococcus_agalactiae_35_28.fa	1746	S2_006_000R1	1.313895187	0.132761249	0.967554911	0	8.720551796	Swabs	N2_031	2046320	99.99858282
208	4	31_018_Eggerthella_64_20.fa	212	S2_006_000R1	0.446817084	0.050123419	0.962754743	0	27.3500437	Swabs	N2_031	3340255	99.99988025
4654	2016	31_016_Klebsiella_pneumoniae_58_447.fa	6670	S2_012_000R3	12.98613105	0.962807815	0.998606678	13	6.218726851	wipes	N2_031	5179771	99.96107936
6782	2254	31_007_Staphylococcus_epidermidis_32_7.fa	9036	S2_012_000R3	15.32694105	0.986985123	0.995076552	15	9.652580974	wipes	N2_031	1981348	99.88623907
1318	160	31_013_Anaerococcus_30_18.fa	1478	S2_012_000R3	1.096244933	0.308226905	0.98586863	0	3.418882702	wipes	N2_031	1977621	99.99190947
9403	491	31_011_Veillonella_39_88.fa	9894	S2_012_000R3	1.916010539	0.530418595	0.969423043	1	2.825581905	wipes	N2_031	2062735	99.97619665
446	368	31_020_Enterococcus_faecalis_37_49.fa	814	S2_012_000R3	1.857607544	0.688180393	0.995911766	1	14.53886531	wipes	N2_031	2897499	99.98729939
1405	40	31_018_Streptococcus_agalactiae_35_28.fa	1445	S2_012_000R3	0.85638903	0.182147465	0.975333299	0	4.781086764	wipes	N2_031	2046320	99.99804527
141	11	31_018_Eggerthella_64_20.fa	152	S2_012_000R3	0.485770398	0.177518483	0.982155436	0	15.73266116	wipes	N2_031	3340255	99.99967068
22162	2416	31_016_Klebsiella_pneumoniae_58_447.fa	24578	S2_005_001R3	4.759212714	0.501421974	0.982466778	1	12.3748236	wipes	N2_031	5179771	99.95335701
12946	2062	31_007_Staphylococcus_epidermidis_32_7.fa	15008	S2_005_001R3	10.14193872	0.839016165	0.988668547	8	9.976807679	wipes	N2_031	1981348	99.89592944
1193	24	31_013_Anaerococcus_30_18.fa	1217	S2_005_001R3	0.157551422	0.030898741	0.957998274	0	1.1167903	wipes	N2_031	1977621	99.99878642
2269	45	31_011_Veillonella_39_88.fa	2314	S2_005_001R3	0.29203412	0.060026615	0.958978904	0	1.42464165	wipes	N2_031	2062735	99.99781843
117	45	31_020_Enterococcus_faecalis_37_49.fa	162	S2_005_001R3	0.17085804	0.041137201	0.992543496	0	5.166298119	wipes	N2_031	2897499	99.99844694
897	84	31_018_Streptococcus_agalactiae_35_28.fa	981	S2_005_001R3	0.365160385	0.05510233	0.98431128	0	2.016759549	wipes	N2_031	2046320	99.99589507
377	30	31_018_Eggerthella_64_20.fa	407	S2_005_001R3	0.17991351	0.014429138	0.980535629	0	8.401498645	wipes	N2_031	3340255	99.99910186
543	55	35_016_Veillonella_39_38.fa	598	S2_005_002R1	0.53520363	0.25307328	0.984683162	0	1.178009149	Swabs	N2_035	2124440	99.99741108
9704	2439	35_002_Enterococcus_faecalis_37_29.fa	12143	S2_005_002R1	4.406385116	0.786546029	0.990034902	4	4.337431013	Swabs	N2_035	3004362	99.91881804
21058	2298	35_024_Escherichia_coli_51_435.fa	23356	S2_005_002R1	12.7098952	0.435869917	0.984359137	0	37.22809642	Swabs	N2_035	5079878	99.95476269
3920	2179	35_020_Actinomyces_urogenitalis_69_15.fa	6099	S2_005_002R1	10.787535	0.960289123	0.996810619	8	31.189032	Swabs	N2_035	2494858	99.91266036
548	11	35_010_Streptococcus_agalactiae_35_37.fa	559	S2_005_002R1	0.207484156	0.059128453	0.97428348	0	1.481780358	Swabs	N2_035	2024998	99.99945679
67	8	35_020_Eggerthella_64_6.fa	75	S2_005_002R1	0.052538403	0.022228285	0.983520105	0	0.752395134	Swabs	N2_035	2693820	99.99970302
388	13	35_018_Bifidobacterium_bifidum_63_424.fa	401	S2_005_002R1	0.159277821	0.071630512	0.96706636	0	1.009167946	Swabs	N2_035	2245705	99.99942112
120	18	35_016_Bifidobacterium_sp._MSTE12-related_58_8.fa	138	S2_005_002R1	0.142882982	0.075967136	0.984687084	0	0.603246818	Swabs	N2_035	2637193	99.99931746
26114	5507	35_014_Escherichia_coli_51_67.fa	31621	S2_005_002R1	68.49204517	0.921972688	0.992579999	70	37.18669072	Swabs	N2_035	4695766	99.88272414
4616	1256	35_006_Serratia_marcescens-related_60_25.fa	5872	S2_005_002R1	2.505178016	0.643618189	0.991865695	1	21.21522965	Swabs	N2_035	5110258	99.97542198
19991	7610	35_014_Klebsiella_pneumoniae_57_699.fa	27601	S2_005_002R1	16.50200678	0.929632708	0.99426186	16	11.36931636	Swabs	N2_035	5412401	99.85939697
55	10	35_016_Clostridiales_35_18.fa	65	S2_005_002R1	0.251392662	0.036802982	0.99633679	0	10.40971235	Swabs	N2_035	2147326	99.9995343
0	1	35_023_Intestinibacter_bartlettii-related_29_15.fa	1	S2_005_002R1	0.00200912	0.001464409	0.983606557	0	0.062880137	Swabs	N2_035	2869416	99.99996515
5	8	35_024_Clostridium_perfringens_28_29.fa	13	S2_005_002R1	0.037543223	0.02046265	0.993870816	0	0.318832257	Swabs	N2_035	3366866	99.99976239
0	1	35_016_Atopobium_minutum_49_6.fa	1	S2_005_002R1	0.01999562	0.010077647	0.998746867	0	0.242328871	Swabs	N2_035	1315188	99.99992397
29254	3264	35_020_Propionibacterium_63_20.fa	32518	S2_005_002R1	63.94042293	0.937557039	0.986275561	14	204.4763005	Swabs	N2_035	2656072	99.87711177
393	55	35_023_Veillonella_39_51.fa	448	S2_005_002R1	0.409673696	0.206139377	0.981786397	0	1.0105338	Swabs	N2_035	2098226	99.99737874
7147	1400	35_006_Staphylococcus_epidermidis_32_23.fa	8547	S2_005_002R1	9.767388956	0.978227536	0.995388552	9	6.796725495	Swabs	N2_035	2331523	99.93995341
79	18	35_016_Veillonella_39_38.fa	97	S2_006_000R3	0.485134435	0.313645949	0.987366502	0	0.862454247	wipes	N2_035	2124440	99.99915272
15	11	35_002_Enterococcus_faecalis_37_29.fa	26	S2_006_000R3	0.505206097	0.285638349	0.998272655	0	2.812439419	wipes	N2_035	3004362	99.99963387
473	114	35_024_Escherichia_coli_51_435.fa	587	S2_006_000R3	0.372232758	0.196934454	0.989057286	0	1.11809136	wipes	N2_035	5079878	99.99775585
2366	104	35_020_Actinomyces_urogenitalis_69_15.fa	2470	S2_006_000R3	0.751310095	0.178162445	0.969692508	0	4.678830761	wipes	N2_035	2494858	99.99583143
734	19	35_010_Streptococcus_agalactiae_35_37.fa	753	S2_006_000R3	0.352248249	0.128035188	0.97751769	0	1.753758401	wipes	N2_035	2024998	99.99906173
51	3	35_020_Eggerthella_64_6.fa	54	S2_006_000R3	0.14579816	0.084722439	0.973887814	0	2.297379258	wipes	N2_035	2693820	99.99988863
382	33	35_018_Bifidobacterium_bifidum_63_424.fa	415	S2_006_000R3	0.583836256	0.311326287	0.982947775	0	1.801519306	wipes	N2_035	2245705	99.99853053
81	8	35_016_Bifidobacterium_sp._MSTE12-related_58_8.fa	89	S2_006_000R3	0.099278665	0.061166551	0.975729479	0	0.470767527	wipes	N2_035	2637193	99.99969665
219	155	35_014_Escherichia_coli_51_67.fa	374	S2_006_000R3	0.913161559	0.481071672	0.995964087	0	1.275608666	wipes	N2_035	4695766	99.99669915
244	48	35_006_Serratia_marcescens-related_60_25.fa	292	S2_006_000R3	0.363923113	0.220390634	0.981524834	0	2.006656895	wipes	N2_035	5110258	99.99906071
599	162	35_014_Klebsiella_pneumoniae_57_699.fa	761	S2_006_000R3	0.826818634	0.428577446	0.992997212	0	1.365037532	wipes	N2_035	5412401	99.99700687
209	41	35_016_Clostridiales_35_18.fa	250	S2_006_000R3	0.379773728	0.101146263	0.992840984	0	7.54056766	wipes	N2_035	2147326	99.99809065
2	6	35_023_Intestinibacter_bartlettii-related_29_15.fa	8	S2_006_000R3	0.010650251	0.007682399	0.963963964	0	0.155568713	wipes	N2_035	2869416	99.9997909
0	4	35_024_Clostridium_perfringens_28_29.fa	4	S2_006_000R3	0.025762237	0.02025385	0.978494624	0	0.237439433	wipes	N2_035	3366866	99.9998812
5	0	35_016_Atopobium_minutum_49_6.fa	5	S2_006_000R3	0.007945632	0.005667631	0.954545455	0	0.122173479	wipes	N2_035	1315188	100
20142	563	35_020_Propionibacterium_63_20.fa	20705	S2_006_000R3	5.891326365	0.55321919	0.945535804	1	27.43150215	wipes	N2_035	2656072	99.97880329
29	6	35_023_Veillonella_39_51.fa	35	S2_006_000R3	0.298714247	0.20445748	0.988175676	0	0.686124385	wipes	N2_035	2098226	99.99971404
69	105	35_006_Staphylococcus_epidermidis_32_23.fa	174	S2_006_000R3	16.46489055	0.997777847	0.99992449	16	6.367933017	wipes	N2_035	2331523	99.99549651
267	88	35_016_Veillonella_39_38.fa	355	S2_018_000R3	1.07427981	0.553417371	0.992391933	1	1.314689376	wipes	N2_035	2124440	99.99585773
53	21	35_002_Enterococcus_faecalis_37_29.fa	74	S2_018_000R3	1.370894053	0.631028817	0.999239067	1	3.966639218	wipes	N2_035	3004362	99.99930102
23291	3109	35_024_Escherichia_coli_51_435.fa	26400	S2_018_000R3	23.6158581	0.76314569	0.986899511	3	50.98496302	wipes	N2_035	5079878	99.93879774
4397	136	35_020_Actinomyces_urogenitalis_69_15.fa	4533	S2_018_000R3	1.113656168	0.114217322	0.960416012	0	7.952735556	wipes	N2_035	2494858	99.99454879
1378	20	35_010_Streptococcus_agalactiae_35_37.fa	1398	S2_018_000R3	1.067985746	0.284016577	0.969508604	0	5.696907294	wipes	N2_035	2024998	99.99901234
75	0	35_020_Eggerthella_64_6.fa	75	S2_018_000R3	0.253393694	0.147738527	0.968125797	0	3.652165974	wipes	N2_035	2693820	100
1066	55	35_018_Bifidobacterium_bifidum_63_424.fa	1121	S2_018_000R3	0.587523294	0.237747166	0.974110855	0	3.587616747	wipes	N2_035	2245705	99.99755088
205	16	35_016_Bifidobacterium_sp._MSTE12-related_58_8.fa	221	S2_018_000R3	0.226430527	0.143909073	0.973728008	0	0.706742448	wipes	N2_035	2637193	99.99939329
29034	5878	35_014_Escherichia_coli_51_67.fa	34912	S2_018_000R3	121.2829408	0.946137222	0.99193748	130	56.83988877	wipes	N2_035	4695766	99.8748234
532	29	35_006_Serratia_marcescens-related_60_25.fa	561	S2_018_000R3	0.61358722	0.119795517	0.97421401	0	24.28285957	wipes	N2_035	5110258	99.99943251
1557	476	35_014_Klebsiella_pneumoniae_57_699.fa	2033	S2_018_000R3	1.868677321	0.635858651	0.993952231	1	9.385264386	wipes	N2_035	5412401	99.99120538
554	88	35_016_Clostridiales_35_18.fa	642	S2_018_000R3	1.118265228	0.135162989	0.990643718	0	20.64875152	wipes	N2_035	2147326	99.99590188
0	8	35_023_Intestinibacter_bartlettii-related_29_15.fa	8	S2_018_000R3	0.011677638	0.008976391	0.974603175	0	0.152484973	wipes	N2_035	2869416	99.9997212
2	2	35_024_Clostridium_perfringens_28_29.fa	4	S2_018_000R3	0.071914653	0.054999219	0.994389902	0	0.349627873	wipes	N2_035	3366866	99.9999406
2	0	35_016_Atopobium_minutum_49_6.fa	2	S2_018_000R3	0.037463845	0.023132814	0.997146933	0	0.330122218	wipes	N2_035	1315188	100
25183	779	35_020_Propionibacterium_63_20.fa	25962	S2_018_000R3	9.113108003	0.485267719	0.93720613	0	52.57414017	wipes	N2_035	2656072	99.97067098
97	30	35_023_Veillonella_39_51.fa	127	S2_018_000R3	0.552687842	0.34023742	0.989044168	0	0.948022549	wipes	N2_035	2098226	99.99857022
84	65	35_006_Staphylococcus_epidermidis_32_23.fa	149	S2_018_000R3	21.50138	0.997499917	0.999935643	21	8.838617805	wipes	N2_035	2331523	99.99721212
1019	76	35_016_Veillonella_39_38.fa	1095	S2_005_003R3	0.375361036	0.128981284	0.975810727	0	1.232002881	wipes	N2_035	2124440	99.99642259
13902	3305	35_002_Enterococcus_faecalis_37_29.fa	17207	S2_005_003R3	7.125129062	0.802100746	0.990140018	6	6.706109389	wipes	N2_035	3004362	99.88999328
11578	1530	35_024_Escherichia_coli_51_435.fa	13108	S2_005_003R3	2.964863723	0.380899305	0.985626626	0	8.842339264	wipes	N2_035	5079878	99.96988117
4173	168	35_020_Actinomyces_urogenitalis_69_15.fa	4341	S2_005_003R3	1.507959972	0.183523471	0.973850343	0	9.520385574	wipes	N2_035	2494858	99.99326615
1994	891	35_010_Streptococcus_agalactiae_35_37.fa	2885	S2_005_003R3	3.296148441	0.632531489	0.994859606	2	4.581312754	wipes	N2_035	2024998	99.95599996
433	55	35_020_Eggerthella_64_6.fa	488	S2_005_003R3	0.306565027	0.073418788	0.988944268	0	5.409326648	wipes	N2_035	2693820	99.99795829
4486	201	35_018_Bifidobacterium_bifidum_63_424.fa	4687	S2_005_003R3	1.017357578	0.190819364	0.971027662	0	4.034043691	wipes	N2_035	2245705	99.99104958
2409	203	35_016_Bifidobacterium_sp._MSTE12-related_58_8.fa	2612	S2_005_003R3	0.572594042	0.151524746	0.976953077	0	1.845418565	wipes	N2_035	2637193	99.99230242
15510	4490	35_014_Escherichia_coli_51_67.fa	20000	S2_005_003R3	11.96701092	0.891473084	0.994330452	10	10.19584967	wipes	N2_035	4695766	99.90438195
19912	5059	35_006_Serratia_marcescens-related_60_25.fa	24971	S2_005_003R3	9.353358284	0.863699054	0.992558235	7	10.18457155	wipes	N2_035	5110258	99.90100304
5776	1804	35_014_Klebsiella_pneumoniae_57_699.fa	7580	S2_005_003R3	2.172795586	0.475849628	0.992189231	0	3.601105544	wipes	N2_035	5412401	99.96666914
524	56	35_016_Clostridiales_35_18.fa	580	S2_005_003R3	0.580679412	0.061842962	0.988941428	0	14.70351889	wipes	N2_035	2147326	99.99739211
25	7	35_023_Intestinibacter_bartlettii-related_29_15.fa	32	S2_005_003R3	0.014833332	0.005644006	0.987470634	0	0.271384796	wipes	N2_035	2869416	99.99975605
27	23	35_024_Clostridium_perfringens_28_29.fa	50	S2_005_003R3	0.027981215	0.010244839	0.98898193	0	0.363203005	wipes	N2_035	3366866	99.99931687
5	6	35_016_Atopobium_minutum_49_6.fa	11	S2_005_003R3	0.03259458	0.012912222	0.99347181	0	0.334363611	wipes	N2_035	1315188	99.99954379
21030	2749	35_020_Propionibacterium_63_20.fa	23779	S2_005_003R3	29.50269759	0.921985172	0.988890882	12	82.04211329	wipes	N2_035	2656072	99.8965013
2595	223	35_023_Veillonella_39_51.fa	2818	S2_005_003R3	0.845922222	0.249932562	0.977356186	0	1.929121951	wipes	N2_035	2098226	99.98937197
7206	1732	35_006_Staphylococcus_epidermidis_32_23.fa	8938	S2_005_003R3	14.2976029	0.977874119	0.995657814	13	11.84838211	wipes	N2_035	2331523	99.92571379
7	0	35_016_Veillonella_39_38.fa	7	S2_005_001R2	0.006859219	0.00493683	0.947368421	0	0.118289541	sinks	N2_035	2124440	100
23490	449	35_024_Escherichia_coli_51_435.fa	23939	S2_005_001R2	5.451648839	0.24329167	0.943665121	0	99.38699329	sinks	N2_035	5079878	99.99116121
26	1	35_020_Actinomyces_urogenitalis_69_15.fa	27	S2_005_001R2	0.062988755	0.04513323	0.95754717	0	0.43369418	sinks	N2_035	2494858	99.99995992
0	2	35_010_Streptococcus_agalactiae_35_37.fa	2	S2_005_001R2	0.003905683	0.003272102	0.95	0	0.07667833	sinks	N2_035	2024998	99.99990123
63	3	35_020_Eggerthella_64_6.fa	66	S2_005_001R2	0.044998923	0.007851304	0.946645109	0	2.997068173	sinks	N2_035	2693820	99.99988863
30	1	35_018_Bifidobacterium_bifidum_63_424.fa	31	S2_005_001R2	0.014814501	0.008344373	0.938856016	0	0.470174249	sinks	N2_035	2245705	99.99995547
19724	360	35_014_Escherichia_coli_51_67.fa	20084	S2_005_001R2	2.271558464	0.307932508	0.939303092	0	24.5675073	sinks	N2_035	4695766	99.99233352
9063	42	35_006_Serratia_marcescens-related_60_25.fa	9105	S2_005_001R2	1.906356783	0.070594674	0.926383791	0	60.67550564	sinks	N2_035	5110258	99.99917812
20206	6995	35_014_Klebsiella_pneumoniae_57_699.fa	27201	S2_005_001R2	82.49501561	0.942249475	0.994587723	67	97.50120315	sinks	N2_035	5412401	99.87075976
16	1	35_016_Clostridiales_35_18.fa	17	S2_005_001R2	0.184697619	0.002281442	0.949554896	0	19.92613847	sinks	N2_035	2147326	99.99995343
3	2	35_023_Intestinibacter_bartlettii-related_29_15.fa	5	S2_005_001R2	0.001294689	0.000823861	0.956896552	0	0.072162301	sinks	N2_035	2869416	99.9999303
4	2	35_024_Clostridium_perfringens_28_29.fa	6	S2_005_001R2	0.002471141	0.001758312	0.962962963	0	0.08497175	sinks	N2_035	3366866	99.9999406
3	0	35_016_Atopobium_minutum_49_6.fa	3	S2_005_001R2	0.001179299	0.000742099	0.955223881	0	0.066047286	sinks	N2_035	1315188	100
179	6	35_020_Propionibacterium_63_20.fa	185	S2_005_001R2	0.214865787	0.143799189	0.973238825	0	1.446767872	sinks	N2_035	2656072	99.9997741
6	1	35_023_Veillonella_39_51.fa	7	S2_005_001R2	0.01733941	0.01340847	0.972868217	0	0.169222252	sinks	N2_035	2098226	99.99995234
5	3	35_006_Staphylococcus_epidermidis_32_23.fa	8	S2_005_001R2	0.143532361	0.109306235	0.984934087	0	0.459663174	sinks	N2_035	2331523	99.99987133
14	5	35_016_Veillonella_39_38.fa	19	S2_005_002R2	0.102560204	0.075388808	0.973901099	0	0.407973519	sinks	N2_035	2124440	99.99976464
13	2	35_002_Enterococcus_faecalis_37_29.fa	15	S2_005_002R2	0.097862375	0.07500461	0.982373678	0	0.383953142	sinks	N2_035	3004362	99.99993343
3490	178	35_024_Escherichia_coli_51_435.fa	3668	S2_005_002R2	1.073723621	0.186033798	0.97325673	0	26.27030274	sinks	N2_035	5079878	99.99649598
49	6	35_020_Actinomyces_urogenitalis_69_15.fa	55	S2_005_002R2	0.115805389	0.074439507	0.983703704	0	0.562647154	sinks	N2_035	2494858	99.99975951
22	2	35_010_Streptococcus_agalactiae_35_37.fa	24	S2_005_002R2	0.018232117	0.009741244	0.968627451	0	0.22432667	sinks	N2_035	2024998	99.99990123
41	1	35_020_Eggerthella_64_6.fa	42	S2_005_002R2	0.038012933	0.007150441	0.952595937	0	2.478240043	sinks	N2_035	2693820	99.99996288
54	4	35_018_Bifidobacterium_bifidum_63_424.fa	58	S2_005_002R2	0.026175744	0.015197455	0.961640212	0	0.413501409	sinks	N2_035	2245705	99.99982188
4	1	35_016_Bifidobacterium_sp._MSTE12-related_58_8.fa	5	S2_005_002R2	0.008676271	0.006547113	0.980988593	0	0.123989295	sinks	N2_035	2637193	99.99996208
1608	189	35_014_Escherichia_coli_51_67.fa	1797	S2_005_002R2	0.979321798	0.454953888	0.984793995	0	4.363243635	sinks	N2_035	4695766	99.9959751
3126	31	35_006_Serratia_marcescens-related_60_25.fa	3157	S2_005_002R2	0.74944768	0.071431031	0.94088015	0	25.022194	sinks	N2_035	5110258	99.99939338
22834	7801	35_014_Klebsiella_pneumoniae_57_699.fa	30635	S2_005_002R2	20.27927162	0.923486268	0.993597494	20	21.77462162	sinks	N2_035	5412401	99.85586803
14	0	35_016_Clostridiales_35_18.fa	14	S2_005_002R2	0.138551855	0.004898651	0.959537572	0	14.29467248	sinks	N2_035	2147326	100
0	2	35_023_Intestinibacter_bartlettii-related_29_15.fa	2	S2_005_002R2	0.00121279	0.000868469	0.984	0	0.054027623	sinks	N2_035	2869416	99.9999303
0	2	35_024_Clostridium_perfringens_28_29.fa	2	S2_005_002R2	0.001270618	0.000949548	0.97260274	0	0.072923745	sinks	N2_035	3366866	99.9999406
6	0	35_016_Atopobium_minutum_49_6.fa	6	S2_005_002R2	0.002081071	0.000628047	0.925	0	0.196095102	sinks	N2_035	1315188	100
3138	96	35_020_Propionibacterium_63_20.fa	3234	S2_005_002R2	0.686327027	0.28201118	0.962299783	0	2.711577125	sinks	N2_035	2656072	99.99638564
5	1	35_023_Veillonella_39_51.fa	6	S2_005_002R2	0.062944125	0.047781793	0.988505747	0	0.316662502	sinks	N2_035	2098226	99.99995234
5	3	35_006_Staphylococcus_epidermidis_32_23.fa	8	S2_005_002R2	0.14822157	0.110920201	0.995310668	0	0.483074863	sinks	N2_035	2331523	99.99987133
6	0	35_016_Veillonella_39_38.fa	6	S2_009_000R2	0.021904125	0.017429064	0.903225806	0	0.182896237	sinks	N2_035	2124440	100
3	5	35_002_Enterococcus_faecalis_37_29.fa	8	S2_009_000R2	0.081254523	0.063218414	0.99091941	0	0.36064247	sinks	N2_035	3004362	99.99983358
43488	836	35_024_Escherichia_coli_51_435.fa	44324	S2_009_000R2	9.504814289	0.203324371	0.931396342	0	93.25513139	sinks	N2_035	5079878	99.98354291
51	5	35_020_Actinomyces_urogenitalis_69_15.fa	56	S2_009_000R2	0.054498092	0.023362452	0.957989497	0	2.445934232	sinks	N2_035	2494858	99.99979959
6	1	35_010_Streptococcus_agalactiae_35_37.fa	7	S2_009_000R2	0.009010379	0.006426673	0.952380952	0	0.127004674	sinks	N2_035	2024998	99.99995062
84	0	35_020_Eggerthella_64_6.fa	84	S2_009_000R2	0.059211826	0.008654624	0.940552017	0	3.943783178	sinks	N2_035	2693820	100
81	2	35_018_Bifidobacterium_bifidum_63_424.fa	83	S2_009_000R2	0.020545441	0.009109834	0.930310663	0	0.573698592	sinks	N2_035	2245705	99.99991094
17	3	35_016_Bifidobacterium_sp._MSTE12-related_58_8.fa	20	S2_009_000R2	0.01636892	0.005831579	0.988512349	0	0.464686891	sinks	N2_035	2637193	99.99988624
38956	965	35_014_Escherichia_coli_51_67.fa	39921	S2_009_000R2	5.379129837	0.187975082	0.925318911	0	32.88107534	sinks	N2_035	4695766	99.97944957
134175	13025	35_006_Serratia_marcescens-related_60_25.fa	147200	S2_009_000R2	38.49284537	0.843041193	0.965378326	40	103.7564794	sinks	N2_035	5110258	99.7451205
29530	8472	35_014_Klebsiella_pneumoniae_57_699.fa	38002	S2_009_000R2	100.7128701	0.941514681	0.99237971	90	98.09514174	sinks	N2_035	5412401	99.84347058
31	0	35_016_Clostridiales_35_18.fa	31	S2_009_000R2	0.281614902	0.006000486	0.939096267	0	30.42708576	sinks	N2_035	2147326	100
3	0	35_023_Intestinibacter_bartlettii-related_29_15.fa	3	S2_009_000R2	0.000528331	0.000228269	0.961538462	0	0.064876342	sinks	N2_035	2869416	100
8	1	35_024_Clostridium_perfringens_28_29.fa	9	S2_009_000R2	0.001347544	0.000191276	0.967272727	0	0.158733724	sinks	N2_035	3366866	99.9999703
11	1	35_016_Atopobium_minutum_49_6.fa	12	S2_009_000R2	0.01225072	0.001449983	0.985276074	0	0.483284632	sinks	N2_035	1315188	99.99992397
1532	61	35_020_Propionibacterium_63_20.fa	1593	S2_009_000R2	0.357733149	0.092939122	0.960632645	0	8.857631795	sinks	N2_035	2656072	99.99770338
6	0	35_023_Veillonella_39_51.fa	6	S2_009_000R2	0.01701056	0.013333168	0.950819672	0	0.162852412	sinks	N2_035	2098226	100
2	6	35_006_Staphylococcus_epidermidis_32_23.fa	8	S2_009_000R2	0.279968501	0.197030439	0.99808704	0	0.665560552	sinks	N2_035	2331523	99.99974266
1248	81	35_016_Veillonella_39_38.fa	1329	S2_005_001R3	0.278276157	0.057932914	0.975768957	0	1.378526001	wipes	N2_035	2124440	99.99618723
186	32	35_002_Enterococcus_faecalis_37_29.fa	218	S2_005_001R3	0.136168677	0.039467614	0.990989874	0	1.660612597	wipes	N2_035	3004362	99.99893488
65048	8257	35_024_Escherichia_coli_51_435.fa	73305	S2_005_001R3	42.84057511	0.810471433	0.981041135	34	43.13171737	wipes	N2_035	5079878	99.83745673
4720	173	35_020_Actinomyces_urogenitalis_69_15.fa	4893	S2_005_001R3	0.970192692	0.113591234	0.970359466	0	4.453829371	wipes	N2_035	2494858	99.99306574
989	56	35_010_Streptococcus_agalactiae_35_37.fa	1045	S2_005_001R3	0.364831471	0.054638572	0.983085688	0	2.072948196	wipes	N2_035	2024998	99.99723457
227	16	35_020_Eggerthella_64_6.fa	243	S2_005_001R3	0.076248227	0.012425849	0.982639137	0	1.64744456	wipes	N2_035	2693820	99.99940605
1568	49	35_018_Bifidobacterium_bifidum_63_424.fa	1617	S2_005_001R3	0.240033753	0.038164407	0.962894121	0	1.788014305	wipes	N2_035	2245705	99.99781806
1330	18	35_016_Bifidobacterium_sp._MSTE12-related_58_8.fa	1348	S2_005_001R3	0.09890137	0.020912387	0.943311325	0	0.879270204	wipes	N2_035	2637193	99.99931746
45733	5738	35_014_Escherichia_coli_51_67.fa	51471	S2_005_001R3	31.95578868	0.84702368	0.985377441	20	36.27419113	wipes	N2_035	4695766	99.87780481
10730	401	35_006_Serratia_marcescens-related_60_25.fa	11131	S2_005_001R3	0.983534099	0.122517885	0.968337363	0	14.53964018	wipes	N2_035	5110258	99.99215304
7471	2251	35_014_Klebsiella_pneumoniae_57_699.fa	9722	S2_005_001R3	3.150891628	0.469006084	0.992200856	0	9.967241069	wipes	N2_035	5412401	99.95841032
388	30	35_016_Clostridiales_35_18.fa	418	S2_005_001R3	0.205147705	0.021469027	0.98386225	0	6.560097518	wipes	N2_035	2147326	99.99860291
14	2	35_023_Intestinibacter_bartlettii-related_29_15.fa	16	S2_005_001R3	0.00464903	0.001574188	0.982436883	0	0.158147583	wipes	N2_035	2869416	99.9999303
59	6	35_024_Clostridium_perfringens_28_29.fa	65	S2_005_001R3	0.015399484	0.003799379	0.984303308	0	0.349218615	wipes	N2_035	3366866	99.99982179
40	0	35_016_Atopobium_minutum_49_6.fa	40	S2_005_001R3	0.005661548	0.001649954	0.953970081	0	0.17432571	wipes	N2_035	1315188	100
23751	695	35_020_Propionibacterium_63_20.fa	24446	S2_005_001R3	7.099742402	0.299125174	0.936160989	0	31.12195549	wipes	N2_035	2656072	99.97383354
1227	38	35_023_Veillonella_39_51.fa	1265	S2_005_001R3	0.208697728	0.043939976	0.968202499	0	1.195305085	wipes	N2_035	2098226	99.99818895
7395	1474	35_006_Staphylococcus_epidermidis_32_23.fa	8869	S2_005_001R3	10.62700518	0.866373611	0.994615107	9	9.418667822	wipes	N2_035	2331523	99.93677952
190	58	35_016_Veillonella_39_38.fa	248	S2_003_000R1	0.534340344	0.295877502	0.988870439	0	1.043684588	Swabs	N2_035	2124440	99.99726987
20	10	35_002_Enterococcus_faecalis_37_29.fa	30	S2_003_000R1	0.139690557	0.072573478	0.994502474	0	1.393732206	Swabs	N2_035	3004362	99.99966715
3350	301	35_024_Escherichia_coli_51_435.fa	3651	S2_003_000R1	1.088476141	0.362901826	0.98273122	0	7.450889598	Swabs	N2_035	5079878	99.99407466
3966	118	35_020_Actinomyces_urogenitalis_69_15.fa	4084	S2_003_000R1	2.038202174	0.201583417	0.962735866	0	19.15889022	Swabs	N2_035	2494858	99.99527027
1150	155	35_010_Streptococcus_agalactiae_35_37.fa	1305	S2_003_000R1	1.208634774	0.437223148	0.985554252	0	3.277726962	Swabs	N2_035	2024998	99.99234567
54	8	35_020_Eggerthella_64_6.fa	62	S2_003_000R1	0.057852418	0.028538655	0.970220941	0	1.037974224	Swabs	N2_035	2693820	99.99970302
533	36	35_018_Bifidobacterium_bifidum_63_424.fa	569	S2_003_000R1	0.267208293	0.124458912	0.97164075	0	1.130702074	Swabs	N2_035	2245705	99.99839694
169	12	35_016_Bifidobacterium_sp._MSTE12-related_58_8.fa	181	S2_003_000R1	0.155737559	0.090507597	0.972357972	0	0.60959006	Swabs	N2_035	2637193	99.99954497
2192	544	35_014_Escherichia_coli_51_67.fa	2736	S2_003_000R1	1.691020592	0.621081204	0.993410325	1	2.882770846	Swabs	N2_035	4695766	99.9884151
8743	824	35_006_Serratia_marcescens-related_60_25.fa	9567	S2_003_000R1	1.539885266	0.536292297	0.97361359	1	8.322404031	Swabs	N2_035	5110258	99.98387557
32099	2014	35_014_Klebsiella_pneumoniae_57_699.fa	34113	S2_003_000R1	4.368936818	0.762487295	0.977426055	2	7.697724239	Swabs	N2_035	5412401	99.96278916
19	10	35_016_Clostridiales_35_18.fa	29	S2_003_000R1	0.295078623	0.027559392	0.998266172	0	15.84986316	Swabs	N2_035	2147326	99.9995343
2	4	35_023_Intestinibacter_bartlettii-related_29_15.fa	6	S2_003_000R1	0.011072288	0.007063458	0.977443609	0	0.156654432	Swabs	N2_035	2869416	99.9998606
758	253	35_024_Clostridium_perfringens_28_29.fa	1011	S2_003_000R1	0.923153758	0.433888667	0.990255891	0	1.442236905	Swabs	N2_035	3366866	99.99248559
35837	1221	35_020_Propionibacterium_63_20.fa	37058	S2_003_000R1	30.59930567	0.497816324	0.929225545	0	122.1566443	Swabs	N2_035	2656072	99.95402986
344	51	35_023_Veillonella_39_51.fa	395	S2_003_000R1	0.476523025	0.257697217	0.98134945	0	1.024013636	Swabs	N2_035	2098226	99.99756938
181	100	35_006_Staphylococcus_epidermidis_32_23.fa	281	S2_003_000R1	8.476357299	0.99135758	0.99984905	8	5.105044121	Swabs	N2_035	2331523	99.99571096
4920	385	35_016_Veillonella_39_38.fa	5305	S2_009_000R1	1.385367438	0.291709815	0.979827517	0	2.859209893	Swabs	N2_035	2124440	99.98187758
13662	3251	35_002_Enterococcus_faecalis_37_29.fa	16913	S2_009_000R1	10.31113095	0.806590218	0.991570302	8	10.48954123	Swabs	N2_035	3004362	99.89179067
40091	774	35_024_Escherichia_coli_51_435.fa	40865	S2_009_000R1	8.123106697	0.197409859	0.934124304	0	57.63891209	Swabs	N2_035	5079878	99.98476341
5614	80	35_020_Actinomyces_urogenitalis_69_15.fa	5694	S2_009_000R1	1.051095092	0.077420438	0.944843219	0	8.156275678	Swabs	N2_035	2494858	99.9967934
1830	14	35_010_Streptococcus_agalactiae_35_37.fa	1844	S2_009_000R1	0.596442564	0.029331881	0.953508307	0	5.319066345	Swabs	N2_035	2024998	99.99930864
106	15	35_020_Eggerthella_64_6.fa	121	S2_009_000R1	0.043477664	0.008296397	0.985039565	0	1.117842699	Swabs	N2_035	2693820	99.99944317
817	25	35_018_Bifidobacterium_bifidum_63_424.fa	842	S2_009_000R1	0.113697926	0.026368557	0.960826277	0	1.058605888	Swabs	N2_035	2245705	99.99888676
692	122	35_016_Bifidobacterium_sp._MSTE12-related_58_8.fa	814	S2_009_000R1	0.610661791	0.133683807	0.994370717	0	1.935352424	Swabs	N2_035	2637193	99.99537387
35409	904	35_014_Escherichia_coli_51_67.fa	36313	S2_009_000R1	4.928918732	0.191234401	0.93140842	0	54.16715417	Swabs	N2_035	4695766	99.98074861
11518	288	35_006_Serratia_marcescens-related_60_25.fa	11806	S2_009_000R1	2.569563807	0.159038741	0.960039399	0	84.5553049	Swabs	N2_035	5110258	99.99436428
29961	8768	35_014_Klebsiella_pneumoniae_57_699.fa	38729	S2_009_000R1	271.6321039	0.929332657	0.992199729	280	149.8837162	Swabs	N2_035	5412401	99.83800166
226	20	35_016_Clostridiales_35_18.fa	246	S2_009_000R1	0.80651331	0.022335221	0.990609253	0	28.87756308	Swabs	N2_035	2147326	99.99906861
46	29	35_023_Intestinibacter_bartlettii-related_29_15.fa	75	S2_009_000R1	0.026632597	0.008847445	0.970828471	0	1.107084332	Swabs	N2_035	2869416	99.99898934
2	25	35_024_Clostridium_perfringens_28_29.fa	27	S2_009_000R1	0.021891872	0.008028238	0.984983315	0	1.957237431	Swabs	N2_035	3366866	99.99925747
8	1	35_016_Atopobium_minutum_49_6.fa	9	S2_009_000R1	0.010384827	0.003021621	0.990853659	0	0.243867731	Swabs	N2_035	1315188	99.99992397
36033	1557	35_020_Propionibacterium_63_20.fa	37590	S2_009_000R1	21.75790942	0.393734055	0.942758989	0	86.9776343	Swabs	N2_035	2656072	99.9413796
4680	254	35_023_Veillonella_39_51.fa	4934	S2_009_000R1	0.961490326	0.209464567	0.972309678	0	2.45864675	Swabs	N2_035	2098226	99.98789454
3898	823	35_006_Staphylococcus_epidermidis_32_23.fa	4721	S2_009_000R1	16.8625169	0.965628904	0.997688641	15	12.55583827	Swabs	N2_035	2331523	99.96470118
12990	1877	35_016_Veillonella_39_38.fa	14867	S2_012_000R3	4.794097739	0.884210898	0.986137776	5	3.379683261	wipes	N2_035	2124440	99.9116473
851	498	35_002_Enterococcus_faecalis_37_29.fa	1349	S2_012_000R3	1.637213492	0.662311333	0.993334091	1	2.082978788	wipes	N2_035	3004362	99.9834241
1146	243	35_024_Escherichia_coli_51_435.fa	1389	S2_012_000R3	1.295626588	0.556803333	0.993651969	1	2.802468429	wipes	N2_035	5079878	99.99521642
6709	167	35_020_Actinomyces_urogenitalis_69_15.fa	6876	S2_012_000R3	1.332580051	0.133379535	0.957048623	0	7.061124343	wipes	N2_035	2494858	99.99330623
1439	24	35_010_Streptococcus_agalactiae_35_37.fa	1463	S2_012_000R3	0.790039299	0.194823402	0.971984987	0	4.527261075	wipes	N2_035	2024998	99.99881481
47	9	35_020_Eggerthella_64_6.fa	56	S2_012_000R3	0.267376439	0.169672435	0.982721382	0	2.845574449	wipes	N2_035	2693820	99.9996659
1254	282	35_018_Bifidobacterium_bifidum_63_424.fa	1536	S2_012_000R3	1.706462336	0.669156902	0.990181288	1	2.913124317	wipes	N2_035	2245705	99.9874427
343	28	35_016_Bifidobacterium_sp._MSTE12-related_58_8.fa	371	S2_012_000R3	0.199896253	0.113609812	0.973836389	0	0.783418953	wipes	N2_035	2637193	99.99893827
392	219	35_014_Escherichia_coli_51_67.fa	611	S2_012_000R3	1.280452007	0.607721935	0.996601572	1	1.512262379	wipes	N2_035	4695766	99.99533622
861	163	35_006_Serratia_marcescens-related_60_25.fa	1024	S2_012_000R3	0.741299363	0.361732421	0.982671089	0	6.291713817	wipes	N2_035	5110258	99.99681034
15301	5713	35_014_Klebsiella_pneumoniae_57_699.fa	21014	S2_012_000R3	12.78195906	0.938659386	0.995627161	12	8.248015971	wipes	N2_035	5412401	99.89444611
478	81	35_016_Clostridiales_35_18.fa	559	S2_012_000R3	0.77089692	0.12063003	0.990806072	0	21.97090239	wipes	N2_035	2147326	99.99622787
0	8	35_023_Intestinibacter_bartlettii-related_29_15.fa	8	S2_012_000R3	0.011418003	0.008404498	0.976047904	0	0.175100586	wipes	N2_035	2869416	99.9997212
0	4	35_024_Clostridium_perfringens_28_29.fa	4	S2_012_000R3	0.056866237	0.043765033	0.987915408	0	0.330031331	wipes	N2_035	3366866	99.9998812
2	1	35_016_Atopobium_minutum_49_6.fa	3	S2_012_000R3	0.020009307	0.013114475	0.985645933	0	0.202759867	wipes	N2_035	1315188	99.99992397
24641	867	35_020_Propionibacterium_63_20.fa	25508	S2_012_000R3	10.2570593	0.650458271	0.945421556	1	47.43850862	wipes	N2_035	2656072	99.96735781
1513	125	35_023_Veillonella_39_51.fa	1638	S2_012_000R3	0.846264416	0.377323034	0.980529438	0	1.617267419	wipes	N2_035	2098226	99.99404259
627	613	35_006_Staphylococcus_epidermidis_32_23.fa	1240	S2_012_000R3	15.92858702	0.996921326	0.999456509	15	8.194454385	wipes	N2_035	2331523	99.97370817
15	0	35_016_Veillonella_39_38.fa	15	S2_018_000R2	0.088662424	0.065982565	0.978723404	0	0.382010437	sinks	N2_035	2124440	100
6	1	35_002_Enterococcus_faecalis_37_29.fa	7	S2_018_000R2	0.019552238	0.014389078	0.982543641	0	0.21546767	sinks	N2_035	3004362	99.99996672
7132	224	35_024_Escherichia_coli_51_435.fa	7356	S2_018_000R2	1.324869219	0.191861891	0.960937583	0	16.0720106	sinks	N2_035	5079878	99.99559045
103	7	35_020_Actinomyces_urogenitalis_69_15.fa	110	S2_018_000R2	0.090015143	0.040574654	0.967873832	0	3.422765551	sinks	N2_035	2494858	99.99971942
35	2	35_010_Streptococcus_agalactiae_35_37.fa	37	S2_018_000R2	0.056477587	0.04044646	0.972117558	0	0.329843993	sinks	N2_035	2024998	99.99990123
116	3	35_020_Eggerthella_64_6.fa	119	S2_018_000R2	0.089726856	0.016818124	0.937368421	0	5.829090017	sinks	N2_035	2693820	99.99988863
124	3	35_018_Bifidobacterium_bifidum_63_424.fa	127	S2_018_000R2	0.033027045	0.018649377	0.939753321	0	0.541663926	sinks	N2_035	2245705	99.99986641
4	3	35_016_Bifidobacterium_sp._MSTE12-related_58_8.fa	7	S2_018_000R2	0.013004357	0.008507531	0.992723493	0	0.228530894	sinks	N2_035	2637193	99.99988624
4847	258	35_014_Escherichia_coli_51_67.fa	5105	S2_018_000R2	1.25582578	0.496603749	0.974666395	0	5.211791381	sinks	N2_035	4695766	99.99450569
127043	12163	35_006_Serratia_marcescens-related_60_25.fa	139206	S2_018_000R2	16.05638815	0.840282819	0.966512958	16	45.03968335	sinks	N2_035	5110258	99.76198853
30203	8164	35_014_Klebsiella_pneumoniae_57_699.fa	38367	S2_018_000R2	16.59784299	0.920084081	0.991861087	12	22.57327373	sinks	N2_035	5412401	99.84916121
28	1	35_016_Clostridiales_35_18.fa	29	S2_018_000R2	0.219302053	0.006638955	0.960969044	0	23.11338211	sinks	N2_035	2147326	99.99995343
8	1	35_024_Clostridium_perfringens_28_29.fa	9	S2_018_000R2	0.002063937	0.000988456	0.960869565	0	0.136841592	sinks	N2_035	3366866	99.9999703
12	1	35_016_Atopobium_minutum_49_6.fa	13	S2_018_000R2	0.006517699	0.00183776	0.982503365	0	0.218127505	sinks	N2_035	1315188	99.99992397
3048	97	35_020_Propionibacterium_63_20.fa	3145	S2_018_000R2	0.498262095	0.125294796	0.954791783	0	8.956265444	sinks	N2_035	2656072	99.99634799
4	1	35_023_Veillonella_39_51.fa	5	S2_018_000R2	0.116644251	0.087993858	0.984126984	0	0.416559384	sinks	N2_035	2098226	99.99995234
11	1	35_006_Staphylococcus_epidermidis_32_23.fa	12	S2_018_000R2	0.246614766	0.175281565	0.996369138	0	0.623430056	sinks	N2_035	2331523	99.99995711
18	0	35_016_Veillonella_39_38.fa	18	S2_009_000R3	0.091702755	0.056963717	0.989702517	0	0.4387756	wipes	N2_035	2124440	100
19597	3912	35_002_Enterococcus_faecalis_37_29.fa	23509	S2_009_000R3	17.66026963	0.858939435	0.990755909	18	15.52872544	wipes	N2_035	3004362	99.86978933
46737	769	35_024_Escherichia_coli_51_435.fa	47506	S2_009_000R3	17.50082758	0.211489134	0.923591732	0	141.7460656	wipes	N2_035	5079878	99.98486184
690	35	35_020_Actinomyces_urogenitalis_69_15.fa	725	S2_009_000R3	0.164457055	0.048955892	0.971289403	0	1.104294392	wipes	N2_035	2494858	99.99859711
292	13	35_010_Streptococcus_agalactiae_35_37.fa	305	S2_009_000R3	0.345541082	0.01849187	0.973971668	0	6.804844484	wipes	N2_035	2024998	99.99935802
22	2	35_020_Eggerthella_64_6.fa	24	S2_009_000R3	0.019842083	0.006187867	0.974603175	0	0.958251335	wipes	N2_035	2693820	99.99992576
95	5	35_018_Bifidobacterium_bifidum_63_424.fa	100	S2_009_000R3	0.069133301	0.038596788	0.968020467	0	0.468682932	wipes	N2_035	2245705	99.99977735
6	0	35_016_Bifidobacterium_sp._MSTE12-related_58_8.fa	6	S2_009_000R3	0.020923004	0.013365726	0.98828125	0	0.209399024	wipes	N2_035	2637193	100
42034	1049	35_014_Escherichia_coli_51_67.fa	43083	S2_009_000R3	8.694246051	0.184939156	0.916585672	0	137.1911839	wipes	N2_035	4695766	99.97766073
5618	100	35_006_Serratia_marcescens-related_60_25.fa	5718	S2_009_000R3	3.873136542	0.141261752	0.943263678	0	136.0317673	wipes	N2_035	5110258	99.99804315
29862	8805	35_014_Klebsiella_pneumoniae_57_699.fa	38667	S2_009_000R3	1000.098124	0.931024512	0.992173347	1021	522.1946512	wipes	N2_035	5412401	99.83731804
248	13	35_016_Clostridiales_35_18.fa	261	S2_009_000R3	0.784729939	0.017494316	0.988719367	0	51.05126931	wipes	N2_035	2147326	99.9993946
5	20	35_023_Intestinibacter_bartlettii-related_29_15.fa	25	S2_009_000R3	0.014530483	0.005776437	0.979253112	0	0.617367897	wipes	N2_035	2869416	99.99930299
0	9	35_024_Clostridium_perfringens_28_29.fa	9	S2_009_000R3	0.011183991	0.004512802	0.98630137	0	1.139560495	wipes	N2_035	3366866	99.99973269
19663	458	35_020_Propionibacterium_63_20.fa	20121	S2_009_000R3	3.736683719	0.245953046	0.931527687	0	15.5524339	wipes	N2_035	2656072	99.98275649
63	0	35_023_Veillonella_39_51.fa	63	S2_009_000R3	0.044795937	0.026270764	0.958661417	0	0.323007171	wipes	N2_035	2098226	100
947	166	35_006_Staphylococcus_epidermidis_32_23.fa	1113	S2_009_000R3	43.92902365	0.993253766	0.99951641	39	39.27897758	wipes	N2_035	2331523	99.99288019
9	2	35_016_Veillonella_39_38.fa	11	S2_005_003R2	0.046174992	0.03484683	0.944162437	0	0.306187884	sinks	N2_035	2124440	99.99990586
2	1	35_002_Enterococcus_faecalis_37_29.fa	3	S2_005_003R2	0.068546666	0.054087024	0.994263862	0	0.319233476	sinks	N2_035	3004362	99.99996672
15114	314	35_024_Escherichia_coli_51_435.fa	15428	S2_005_003R2	4.006418264	0.180888596	0.951203621	0	96.85775093	sinks	N2_035	5079878	99.99381875
171	6	35_020_Actinomyces_urogenitalis_69_15.fa	177	S2_005_003R2	0.043922339	0.025031084	0.939300412	0	0.448863004	sinks	N2_035	2494858	99.99975951
47	2	35_020_Eggerthella_64_6.fa	49	S2_005_003R2	0.024733278	0.005993348	0.956171735	0	1.459414624	sinks	N2_035	2693820	99.99992576
134	1	35_018_Bifidobacterium_bifidum_63_424.fa	135	S2_005_003R2	0.021857279	0.010098388	0.930015552	0	0.433365517	sinks	N2_035	2245705	99.99995547
3	0	35_016_Bifidobacterium_sp._MSTE12-related_58_8.fa	3	S2_005_003R2	0.004378519	0.003762713	0.944444444	0	0.090090913	sinks	N2_035	2637193	100
12356	222	35_014_Escherichia_coli_51_67.fa	12578	S2_005_003R2	1.390070331	0.308600982	0.947494751	0	16.83220254	sinks	N2_035	4695766	99.99527234
7551	48	35_006_Serratia_marcescens-related_60_25.fa	7599	S2_005_003R2	2.40965055	0.100078313	0.929447483	0	92.06316574	sinks	N2_035	5110258	99.99906071
27996	8397	35_014_Klebsiella_pneumoniae_57_699.fa	36393	S2_005_003R2	84.1078623	0.936264331	0.992639756	82	78.30524677	sinks	N2_035	5412401	99.84485628
39	0	35_016_Clostridiales_35_18.fa	39	S2_005_003R2	0.206744109	0.001542383	0.938485804	0	22.61525775	sinks	N2_035	2147326	100
3	0	35_023_Intestinibacter_bartlettii-related_29_15.fa	3	S2_005_003R2	0.001282839	0.000633578	0.96	0	0.123442459	sinks	N2_035	2869416	100
0	3	35_024_Clostridium_perfringens_28_29.fa	3	S2_005_003R2	0.002689148	0.001855435	0.980645161	0	0.082106503	sinks	N2_035	3366866	99.9999109
2	0	35_016_Atopobium_minutum_49_6.fa	2	S2_005_003R2	0.000938269	0.00043644	0.972222222	0	0.078210461	sinks	N2_035	1315188	100
276	7	35_020_Propionibacterium_63_20.fa	283	S2_005_003R2	0.262546347	0.155326738	0.967054715	0	2.146994214	sinks	N2_035	2656072	99.99973645
8	0	35_023_Veillonella_39_51.fa	8	S2_005_003R2	0.009902651	0.007260419	0.909090909	0	0.19119311	sinks	N2_035	2098226	100
0	1	35_006_Staphylococcus_epidermidis_32_23.fa	1	S2_005_003R2	0.054492707	0.044438764	0.986111111	0	0.276749217	sinks	N2_035	2331523	99.99995711
6	0	35_016_Veillonella_39_38.fa	6	S2_006_000R2	0.051340589	0.04073497	0.95862069	0	0.272994735	sinks	N2_035	2124440	100
26206	431	35_024_Escherichia_coli_51_435.fa	26637	S2_006_000R2	3.672227168	0.168365067	0.939052879	0	59.06630624	sinks	N2_035	5079878	99.99151554
10	3	35_020_Actinomyces_urogenitalis_69_15.fa	13	S2_006_000R2	0.034029993	0.02481023	0.983050847	0	0.272532398	sinks	N2_035	2494858	99.99987975
2	0	35_010_Streptococcus_agalactiae_35_37.fa	2	S2_006_000R2	0.009912109	0.006661241	0.980582524	0	0.138776101	sinks	N2_035	2024998	100
35	1	35_020_Eggerthella_64_6.fa	36	S2_006_000R2	0.018819743	0.003993957	0.953002611	0	1.240394398	sinks	N2_035	2693820	99.99996288
17	0	35_018_Bifidobacterium_bifidum_63_424.fa	17	S2_006_000R2	0.014007628	0.009823196	0.950867052	0	0.198442263	sinks	N2_035	2245705	100
7	3	35_016_Bifidobacterium_sp._MSTE12-related_58_8.fa	10	S2_006_000R2	0.009606426	0.003825659	0.990757856	0	0.314103807	sinks	N2_035	2637193	99.99988624
22537	461	35_014_Escherichia_coli_51_67.fa	22998	S2_006_000R2	1.809501794	0.238917783	0.933463332	0	11.24432631	sinks	N2_035	4695766	99.99018265
132791	12856	35_006_Serratia_marcescens-related_60_25.fa	145647	S2_006_000R2	28.62259929	0.841609367	0.965607494	30	47.64378791	sinks	N2_035	5110258	99.74842757
64417	7595	35_014_Klebsiella_pneumoniae_57_699.fa	72012	S2_006_000R2	22.91885191	0.910907008	0.983373726	9	46.05075803	sinks	N2_035	5412401	99.85967411
23	1	35_016_Clostridiales_35_18.fa	24	S2_006_000R2	0.115083597	0.004054345	0.947598253	0	12.09694709	sinks	N2_035	2147326	99.99995343
3	1	35_023_Intestinibacter_bartlettii-related_29_15.fa	4	S2_006_000R2	0.000926321	0.000672959	0.954545455	0	0.047225607	sinks	N2_035	2869416	99.99996515
0	4	35_024_Clostridium_perfringens_28_29.fa	4	S2_006_000R2	0.001043107	0.000631448	0.973333333	0	0.064645653	sinks	N2_035	3366866	99.9998812
9	1	35_016_Atopobium_minutum_49_6.fa	10	S2_006_000R2	0.011058495	0.0010067	0.987684729	0	0.443918018	sinks	N2_035	1315188	99.99992397
1971	60	35_020_Propionibacterium_63_20.fa	2031	S2_006_000R2	0.354455	0.120400727	0.960397005	0	2.5949282	sinks	N2_035	2656072	99.99774103
7	0	35_023_Veillonella_39_51.fa	7	S2_006_000R2	0.018416987	0.015064631	0.913580247	0	0.161863833	sinks	N2_035	2098226	100
9	3	35_016_Veillonella_39_38.fa	12	S2_012_000R2	0.149836663	0.106543371	0.992588017	0	0.50404361	sinks	N2_035	2124440	99.99985879
3	1	35_002_Enterococcus_faecalis_37_29.fa	4	S2_012_000R2	0.04063292	0.029197214	0.996138996	0	0.278306689	sinks	N2_035	3004362	99.99996672
16724	330	35_024_Escherichia_coli_51_435.fa	17054	S2_012_000R2	2.620657228	0.157373071	0.950609346	0	39.54011435	sinks	N2_035	5079878	99.99350378
159	7	35_020_Actinomyces_urogenitalis_69_15.fa	166	S2_012_000R2	0.065671473	0.034005943	0.97300374	0	0.46926224	sinks	N2_035	2494858	99.99971942
117	5	35_010_Streptococcus_agalactiae_35_37.fa	122	S2_012_000R2	0.04036004	0.018040512	0.966354109	0	0.393645027	sinks	N2_035	2024998	99.99975309
31	0	35_020_Eggerthella_64_6.fa	31	S2_012_000R2	0.020795747	0.005611362	0.951863354	0	1.22397764	sinks	N2_035	2693820	100
51	2	35_018_Bifidobacterium_bifidum_63_424.fa	53	S2_012_000R2	0.01707259	0.010950681	0.944502618	0	0.238722715	sinks	N2_035	2245705	99.99991094
3	1	35_016_Bifidobacterium_sp._MSTE12-related_58_8.fa	4	S2_012_000R2	0.010730349	0.007118175	0.994444444	0	0.169986031	sinks	N2_035	2637193	99.99996208
14579	257	35_014_Escherichia_coli_51_67.fa	14836	S2_012_000R2	1.202953256	0.166474863	0.942828957	0	11.42503125	sinks	N2_035	4695766	99.99452698
107511	9982	35_006_Serratia_marcescens-related_60_25.fa	117493	S2_012_000R2	9.507436611	0.833472009	0.968106259	8	49.02092935	sinks	N2_035	5110258	99.8046674
33682	8224	35_014_Klebsiella_pneumoniae_57_699.fa	41906	S2_012_000R2	30.68256066	0.937223979	0.991477533	20	46.09088911	sinks	N2_035	5412401	99.84805265
19	1	35_016_Clostridiales_35_18.fa	20	S2_012_000R2	0.155145516	0.011715501	0.974968711	0	14.82752467	sinks	N2_035	2147326	99.99995343
0	2	35_023_Intestinibacter_bartlettii-related_29_15.fa	2	S2_012_000R2	0.000795632	0.000577469	0.944444444	0	0.041100582	sinks	N2_035	2869416	99.9999303
7	3	35_024_Clostridium_perfringens_28_29.fa	10	S2_012_000R2	0.006310913	0.0039066	0.969135802	0	0.130935501	sinks	N2_035	3366866	99.9999109
10	0	35_016_Atopobium_minutum_49_6.fa	10	S2_012_000R2	0.004952144	0.001177778	0.978632479	0	0.271921547	sinks	N2_035	1315188	100
5871	122	35_020_Propionibacterium_63_20.fa	5993	S2_012_000R2	0.673310061	0.140182947	0.948040576	0	5.510134255	sinks	N2_035	2656072	99.99540675
14	0	35_023_Veillonella_39_51.fa	14	S2_012_000R2	0.097464715	0.069406251	0.977707006	0	0.40705277	sinks	N2_035	2098226	100
96	31	35_006_Staphylococcus_epidermidis_32_23.fa	127	S2_012_000R2	0.725738927	0.405282727	0.996059572	0	1.145888538	sinks	N2_035	2331523	99.9986704
16	4	35_016_Veillonella_39_38.fa	20	S2_003_000R3	0.342140988	0.242640884	0.990990991	0	0.703864133	wipes	N2_035	2124440	99.99981172
17	0	35_002_Enterococcus_faecalis_37_29.fa	17	S2_003_000R3	0.092378349	0.043110318	0.993941554	0	1.807473837	wipes	N2_035	3004362	100
520	94	35_024_Escherichia_coli_51_435.fa	614	S2_003_000R3	0.707474668	0.331743203	0.990898715	0	5.807329927	wipes	N2_035	5079878	99.99814956
814	76	35_020_Actinomyces_urogenitalis_69_15.fa	890	S2_003_000R3	0.406008679	0.120391221	0.977243672	0	2.853903178	wipes	N2_035	2494858	99.99695373
857	246	35_010_Streptococcus_agalactiae_35_37.fa	1103	S2_003_000R3	1.674099431	0.674382888	0.991228279	1	2.358250837	wipes	N2_035	2024998	99.98785184
22	1	35_020_Eggerthella_64_6.fa	23	S2_003_000R3	0.05579623	0.029595519	0.979500891	0	1.585598125	wipes	N2_035	2693820	99.99996288
220	15	35_018_Bifidobacterium_bifidum_63_424.fa	235	S2_003_000R3	0.135910549	0.072846166	0.971916826	0	0.939862167	wipes	N2_035	2245705	99.99933206
13	6	35_016_Bifidobacterium_sp._MSTE12-related_58_8.fa	19	S2_003_000R3	0.122314522	0.091997059	0.985248447	0	0.440786036	wipes	N2_035	2637193	99.99977249
173	38	35_014_Escherichia_coli_51_67.fa	211	S2_003_000R3	0.570612973	0.337231455	0.992283781	0	2.029551344	wipes	N2_035	4695766	99.99919076
669	34	35_006_Serratia_marcescens-related_60_25.fa	703	S2_003_000R3	0.450413071	0.221995641	0.96779956	0	7.284505747	wipes	N2_035	5110258	99.99933467
1937	224	35_014_Klebsiella_pneumoniae_57_699.fa	2161	S2_003_000R3	0.897185002	0.375136654	0.986049334	0	3.722049733	wipes	N2_035	5412401	99.99586136
164	35	35_016_Clostridiales_35_18.fa	199	S2_003_000R3	0.349917525	0.068565742	0.994380912	0	8.372236616	wipes	N2_035	2147326	99.99837007
0	3	35_023_Intestinibacter_bartlettii-related_29_15.fa	3	S2_003_000R3	0.004611391	0.003687858	0.96969697	0	0.088206137	wipes	N2_035	2869416	99.99989545
11	8	35_024_Clostridium_perfringens_28_29.fa	19	S2_003_000R3	0.239073964	0.178635859	0.989099254	0	0.582043345	wipes	N2_035	3366866	99.99976239
5	0	35_016_Atopobium_minutum_49_6.fa	5	S2_003_000R3	0.010384827	0.007017248	0.938271605	0	0.175231279	wipes	N2_035	1315188	100
16342	676	35_020_Propionibacterium_63_20.fa	17018	S2_003_000R3	4.119678985	0.608657446	0.953708011	1	17.71640519	wipes	N2_035	2656072	99.97454888
5	3	35_023_Veillonella_39_51.fa	8	S2_003_000R3	0.149761275	0.11609045	0.985130112	0	0.458923528	wipes	N2_035	2098226	99.99985702
57	75	35_006_Staphylococcus_epidermidis_32_23.fa	132	S2_003_000R3	12.85058994	0.998169437	0.999941562	12	5.618550869	wipes	N2_035	2331523	99.99678322
70	17	35_016_Veillonella_39_38.fa	87	S2_012_000R1	0.47968547	0.316953174	0.985234216	0	0.845619223	Swabs	N2_035	2124440	99.99919979
10	10	35_002_Enterococcus_faecalis_37_29.fa	20	S2_012_000R1	0.2337691	0.163185728	0.994191112	0	0.763980518	Swabs	N2_035	3004362	99.99966715
1019	188	35_024_Escherichia_coli_51_435.fa	1207	S2_012_000R1	1.095509577	0.515706086	0.991956872	1	2.896357249	Swabs	N2_035	5079878	99.99629912
1916	88	35_020_Actinomyces_urogenitalis_69_15.fa	2004	S2_012_000R1	0.562832033	0.084797211	0.96696667	0	4.417873002	Swabs	N2_035	2494858	99.99647275
889	16	35_010_Streptococcus_agalactiae_35_37.fa	905	S2_012_000R1	0.235894554	0.040552633	0.971472702	0	1.777702331	Swabs	N2_035	2024998	99.99920988
12	0	35_020_Eggerthella_64_6.fa	12	S2_012_000R1	0.018902525	0.011496685	0.977229602	0	0.425275158	Swabs	N2_035	2693820	100
83	3	35_018_Bifidobacterium_bifidum_63_424.fa	86	S2_012_000R1	0.157616428	0.10739122	0.971513746	0	0.57995045	Swabs	N2_035	2245705	99.99986641
13	1	35_016_Bifidobacterium_sp._MSTE12-related_58_8.fa	14	S2_012_000R1	0.046383788	0.035879437	0.9453125	0	0.264388523	Swabs	N2_035	2637193	99.99996208
526	43	35_014_Escherichia_coli_51_67.fa	569	S2_012_000R1	0.368316692	0.221857733	0.980621871	0	1.058467799	Swabs	N2_035	4695766	99.99908428
349	17	35_006_Serratia_marcescens-related_60_25.fa	366	S2_012_000R1	0.204499264	0.10897121	0.971674019	0	2.812716167	Swabs	N2_035	5110258	99.99966734
9210	1147	35_014_Klebsiella_pneumoniae_57_699.fa	10357	S2_012_000R1	2.652809354	0.77009113	0.98860053	2	3.597334452	Swabs	N2_035	5412401	99.97880793
21	9	35_016_Clostridiales_35_18.fa	30	S2_012_000R1	0.153868579	0.033402474	0.996943454	0	6.468002885	Swabs	N2_035	2147326	99.99958087
0	1	35_023_Intestinibacter_bartlettii-related_29_15.fa	1	S2_012_000R1	0.002087533	0.001647722	0.98630137	0	0.061609403	Swabs	N2_035	2869416	99.99996515
0	2	35_024_Clostridium_perfringens_28_29.fa	2	S2_012_000R1	0.105958776	0.084076111	0.993630573	0	0.387062221	Swabs	N2_035	3366866	99.9999406
28322	869	35_020_Propionibacterium_63_20.fa	29191	S2_012_000R1	11.58611739	0.483504212	0.931191601	0	43.57618085	Swabs	N2_035	2656072	99.96728251
22	8	35_023_Veillonella_39_51.fa	30	S2_012_000R1	0.26773808	0.191172924	0.986847874	0	0.637107495	Swabs	N2_035	2098226	99.99961873
791	350	35_006_Staphylococcus_epidermidis_32_23.fa	1141	S2_012_000R1	4.473538541	0.946292188	0.998821462	4	3.460049178	Swabs	N2_035	2331523	99.98498835
2100	51	35_016_Veillonella_39_38.fa	2151	S2_005_002R3	0.378578825	0.042397997	0.968342507	0	2.215069121	wipes	N2_035	2124440	99.99759937
21025	4397	35_002_Enterococcus_faecalis_37_29.fa	25422	S2_005_002R3	29.58438763	0.827827672	0.989497285	26	24.81067022	wipes	N2_035	3004362	99.85364613
19676	2097	35_024_Escherichia_coli_51_435.fa	21773	S2_005_002R3	13.29374839	0.387691397	0.984286854	0	44.39490876	wipes	N2_035	5079878	99.95871948
4063	82	35_020_Actinomyces_urogenitalis_69_15.fa	4145	S2_005_002R3	1.112060085	0.055506165	0.951635863	0	10.46557429	wipes	N2_035	2494858	99.99671324
1294	24	35_010_Streptococcus_agalactiae_35_37.fa	1318	S2_005_002R3	0.514838533	0.030169906	0.971811707	0	4.361668368	wipes	N2_035	2024998	99.99881481
985	120	35_020_Eggerthella_64_6.fa	1105	S2_005_002R3	0.586037671	0.049512959	0.989929552	0	3.940563192	wipes	N2_035	2693820	99.99554536
1749	34	35_018_Bifidobacterium_bifidum_63_424.fa	1783	S2_005_002R3	0.293001975	0.030659414	0.956551405	0	2.581240064	wipes	N2_035	2245705	99.998486
1780	27	35_016_Bifidobacterium_sp._MSTE12-related_58_8.fa	1807	S2_005_002R3	0.172344231	0.019432404	0.943707165	0	1.651417766	wipes	N2_035	2637193	99.99897618
25155	5452	35_014_Escherichia_coli_51_67.fa	30607	S2_005_002R3	68.28167076	0.912917083	0.992739872	65	47.17862989	wipes	N2_035	4695766	99.88389541
12675	696	35_006_Serratia_marcescens-related_60_25.fa	13371	S2_005_002R3	1.887410968	0.132394098	0.975831466	0	17.33210018	wipes	N2_035	5110258	99.98638034
21441	7570	35_014_Klebsiella_pneumoniae_57_699.fa	29011	S2_005_002R3	24.88283832	0.841174924	0.993174346	21	23.37675958	wipes	N2_035	5412401	99.86013601
510	22	35_016_Clostridiales_35_18.fa	532	S2_005_002R3	0.626761377	0.021435031	0.98600626	0	15.51576373	wipes	N2_035	2147326	99.99897547
5	6	35_023_Intestinibacter_bartlettii-related_29_15.fa	11	S2_005_002R3	0.011962364	0.002150612	0.995380092	0	0.382210563	wipes	N2_035	2869416	99.9997909
526	67	35_024_Clostridium_perfringens_28_29.fa	593	S2_005_002R3	0.176325699	0.017726574	0.9878987	0	1.596827703	wipes	N2_035	3366866	99.99801002
55	4	35_016_Atopobium_minutum_49_6.fa	59	S2_005_002R3	0.016847781	0.00203545	0.96760022	0	0.443454908	wipes	N2_035	1315188	99.99969586
11612	2919	35_020_Propionibacterium_63_20.fa	14531	S2_005_002R3	147.3902421	0.9353007	0.994111657	147	80.1489251	wipes	N2_035	2656072	99.89010087
3653	84	35_023_Veillonella_39_51.fa	3737	S2_005_002R3	0.58335756	0.060010695	0.961207076	0	2.826587085	wipes	N2_035	2098226	99.99599662
9321	1691	35_006_Staphylococcus_epidermidis_32_23.fa	11012	S2_005_002R3	26.39643272	0.91564784	0.99460771	23	20.34859278	wipes	N2_035	2331523	99.9274723
348	31	35_016_Veillonella_39_38.fa	379	S2_005_001R1	0.305713035	0.145433149	0.98263698	0	0.922088167	Swabs	N2_035	2124440	99.99854079
37	16	35_002_Enterococcus_faecalis_37_29.fa	53	S2_005_001R1	0.09658623	0.047270269	0.992272926	0	0.546734769	Swabs	N2_035	3004362	99.99946744
33490	2774	35_024_Escherichia_coli_51_435.fa	36264	S2_005_001R1	26.88281431	0.633724078	0.979798588	1	149.076069	Swabs	N2_035	5079878	99.94539239
4545	2461	35_020_Actinomyces_urogenitalis_69_15.fa	7006	S2_005_001R1	13.62503718	0.968284768	0.996884926	12	13.52249305	Swabs	N2_035	2494858	99.90135711
494	18	35_010_Streptococcus_agalactiae_35_37.fa	512	S2_005_001R1	0.197985381	0.068550685	0.976226958	0	1.137682351	Swabs	N2_035	2024998	99.99911111
47	2	35_020_Eggerthella_64_6.fa	49	S2_005_001R1	0.045277339	0.015664001	0.969046115	0	1.563443099	Swabs	N2_035	2693820	99.99992576
266	14	35_018_Bifidobacterium_bifidum_63_424.fa	280	S2_005_001R1	0.140026851	0.063573354	0.971113174	0	0.881492582	Swabs	N2_035	2245705	99.99937659
70	6	35_016_Bifidobacterium_sp._MSTE12-related_58_8.fa	76	S2_005_001R1	0.065920848	0.035467635	0.978329056	0	0.411142354	Swabs	N2_035	2637193	99.99977249
26751	5533	35_014_Escherichia_coli_51_67.fa	32284	S2_005_001R1	88.65671714	0.927182487	0.992453966	86	74.33710854	Swabs	N2_035	4695766	99.88217045
14414	165	35_006_Serratia_marcescens-related_60_25.fa	14579	S2_005_001R1	4.72087515	0.222806168	0.931395524	0	119.9040262	Swabs	N2_035	5110258	99.9967712
52486	7058	35_014_Klebsiella_pneumoniae_57_699.fa	59544	S2_005_001R1	139.2019832	0.949459953	0.98826038	68	228.0612736	Swabs	N2_035	5412401	99.86959577
23	8	35_016_Clostridiales_35_18.fa	31	S2_005_001R1	0.295596011	0.023791916	0.99427093	0	24.69292657	Swabs	N2_035	2147326	99.99962744
2	2	35_023_Intestinibacter_bartlettii-related_29_15.fa	4	S2_005_001R1	0.001211396	0.000849302	0.965217391	0	0.053476555	Swabs	N2_035	2869416	99.9999303
2	6	35_024_Clostridium_perfringens_28_29.fa	8	S2_005_001R1	0.020517597	0.012014437	0.986863711	0	0.223911659	Swabs	N2_035	3366866	99.99982179
34016	1369	35_020_Propionibacterium_63_20.fa	35385	S2_005_001R1	26.40195334	0.527097157	0.940611258	1	102.0457382	Swabs	N2_035	2656072	99.94845772
701	78	35_023_Veillonella_39_51.fa	779	S2_005_001R1	0.53935658	0.235759637	0.982030403	0	1.248133096	Swabs	N2_035	2098226	99.99628257
2527	687	35_006_Staphylococcus_epidermidis_32_23.fa	3214	S2_005_001R1	3.547109336	0.814912398	0.995389616	3	3.647818826	Swabs	N2_035	2331523	99.97053428
72	17	35_016_Veillonella_39_38.fa	89	S2_005_003R1	0.227000056	0.139628796	0.982348274	0	0.66895257	Swabs	N2_035	2124440	99.99919979
16769	3755	35_002_Enterococcus_faecalis_37_29.fa	20524	S2_005_003R1	7.679290978	0.850367566	0.989855248	7	6.257097535	Swabs	N2_035	3004362	99.87501506
17382	2205	35_024_Escherichia_coli_51_435.fa	19587	S2_005_003R1	8.358016078	0.627567434	0.986772092	1	22.42599428	Swabs	N2_035	5079878	99.95659345
1934	85	35_020_Actinomyces_urogenitalis_69_15.fa	2019	S2_005_003R1	0.779919739	0.185435404	0.968490542	0	5.120331617	Swabs	N2_035	2494858	99.99659299
1043	16	35_010_Streptococcus_agalactiae_35_37.fa	1059	S2_005_003R1	0.33295786	0.04305387	0.968947924	0	2.667008872	Swabs	N2_035	2024998	99.99920988
12	1	35_020_Eggerthella_64_6.fa	13	S2_005_003R1	0.038666652	0.021257545	0.99037037	0	0.412152091	Swabs	N2_035	2693820	99.99996288
99	8	35_018_Bifidobacterium_bifidum_63_424.fa	107	S2_005_003R1	0.070420647	0.038494816	0.970860566	0	0.509535078	Swabs	N2_035	2245705	99.99964376
35	1	35_016_Bifidobacterium_sp._MSTE12-related_58_8.fa	36	S2_005_003R1	0.035866544	0.021427328	0.978798587	0	0.301589102	Swabs	N2_035	2637193	99.99996208
24734	5477	35_014_Escherichia_coli_51_67.fa	30211	S2_005_003R1	40.55561137	0.928136538	0.992872047	41	23.50402307	Swabs	N2_035	4695766	99.88336301
30371	6568	35_006_Serratia_marcescens-related_60_25.fa	36939	S2_005_003R1	15.16898442	0.949840302	0.992129839	14	14.75252842	Swabs	N2_035	5110258	99.8714742
10338	5140	35_014_Klebsiella_pneumoniae_57_699.fa	15478	S2_005_003R1	6.496138405	0.906547759	0.995388659	6	5.684311189	Swabs	N2_035	5412401	99.9050329
17	4	35_016_Clostridiales_35_18.fa	21	S2_005_003R1	0.238748099	0.017796087	0.998746718	0	8.296386283	Swabs	N2_035	2147326	99.99981372
0	4	35_023_Intestinibacter_bartlettii-related_29_15.fa	4	S2_005_003R1	0.001746348	0.001224291	0.958333333	0	0.059983593	Swabs	N2_035	2869416	99.9998606
94	25	35_024_Clostridium_perfringens_28_29.fa	119	S2_005_003R1	0.1797749	0.10343744	0.989306254	0	0.652419418	Swabs	N2_035	3366866	99.99925747
18786	2963	35_020_Propionibacterium_63_20.fa	21749	S2_005_003R1	27.55518224	0.935514926	0.990991193	15	57.92730363	Swabs	N2_035	2656072	99.88844429
92	8	35_023_Veillonella_39_51.fa	100	S2_005_003R1	0.130753313	0.083741694	0.958557812	0	0.51249519	Swabs	N2_035	2098226	99.99961873
7123	1341	35_006_Staphylococcus_epidermidis_32_23.fa	8464	S2_005_003R1	5.984227477	0.948124037	0.993661468	5	4.51665675	Swabs	N2_035	2331523	99.94248395
8955	1765	35_016_Veillonella_39_38.fa	10720	S2_018_000R1	5.431424281	0.887206982	0.990482034	5	4.181851476	Swabs	N2_035	2124440	99.91691928
534	261	35_002_Enterococcus_faecalis_37_29.fa	795	S2_018_000R1	1.1018569	0.385866284	0.992514054	0	8.526482431	Swabs	N2_035	3004362	99.99131263
19942	2999	35_024_Escherichia_coli_51_435.fa	22941	S2_018_000R1	13.06223535	0.793239523	0.989755656	4	27.0393994	Swabs	N2_035	5079878	99.94096315
8143	182	35_020_Actinomyces_urogenitalis_69_15.fa	8325	S2_018_000R1	4.638851991	0.130684392	0.951081783	0	48.63275136	Swabs	N2_035	2494858	99.992705
8890	2983	35_010_Streptococcus_agalactiae_35_37.fa	11873	S2_018_000R1	29.66175423	0.914152508	0.993488827	30	16.32524425	Swabs	N2_035	2024998	99.85269121
79	23	35_020_Eggerthella_64_6.fa	102	S2_018_000R1	0.270005791	0.129027181	0.993046087	0	2.378114695	Swabs	N2_035	2693820	99.99914619
528	33	35_018_Bifidobacterium_bifidum_63_424.fa	561	S2_018_000R1	0.310390278	0.111728388	0.977135637	0	2.257505975	Swabs	N2_035	2245705	99.99853053
214	27	35_016_Bifidobacterium_sp._MSTE12-related_58_8.fa	241	S2_018_000R1	0.17194646	0.090711981	0.975557809	0	0.777774577	Swabs	N2_035	2637193	99.99897618
27140	5841	35_014_Escherichia_coli_51_67.fa	32981	S2_018_000R1	59.51445962	0.947509309	0.992387654	61	30.24622196	Swabs	N2_035	4695766	99.87561135
1912	66	35_006_Serratia_marcescens-related_60_25.fa	1978	S2_018_000R1	0.572217293	0.121791503	0.965853574	0	17.5691795	Swabs	N2_035	5110258	99.99870848
9342	4371	35_014_Klebsiella_pneumoniae_57_699.fa	13713	S2_018_000R1	6.414537836	0.897748707	0.995470804	5	8.344980701	Swabs	N2_035	5412401	99.91924102
323	44	35_016_Clostridiales_35_18.fa	367	S2_018_000R1	1.112844533	0.056318416	0.990178237	0	28.22512008	Swabs	N2_035	2147326	99.99795094
0	7	35_023_Intestinibacter_bartlettii-related_29_15.fa	7	S2_018_000R1	0.01087155	0.006698924	0.986193294	0	0.16953374	Swabs	N2_035	2869416	99.99975605
24	10	35_024_Clostridium_perfringens_28_29.fa	34	S2_018_000R1	0.084896756	0.048119527	0.991733528	0	0.46076211	Swabs	N2_035	3366866	99.99970299
45541	1924	35_020_Propionibacterium_63_20.fa	47465	S2_018_000R1	76.13861635	0.584275953	0.935027158	1	298.071552	Swabs	N2_035	2656072	99.9275622
4421	709	35_023_Veillonella_39_51.fa	5130	S2_018_000R1	2.496727235	0.692159472	0.987270503	2	2.880817398	Swabs	N2_035	2098226	99.96620955
95	76	35_006_Staphylococcus_epidermidis_32_23.fa	171	S2_018_000R1	43.54892188	0.998439647	0.999926232	42	17.975665	Swabs	N2_035	2331523	99.99674033
4782	1313	35_016_Veillonella_39_38.fa	6095	S2_006_000R1	4.542265256	0.908145205	0.993680238	4	3.235211734	Swabs	N2_035	2124440	99.93819548
44	5	35_002_Enterococcus_faecalis_37_29.fa	49	S2_006_000R1	0.535513364	0.298355857	0.997496807	0	2.336735859	Swabs	N2_035	3004362	99.99983358
4712	716	35_024_Escherichia_coli_51_435.fa	5428	S2_006_000R1	1.62955508	0.477335086	0.987805234	0	5.065642158	Swabs	N2_035	5079878	99.98590517
9542	224	35_020_Actinomyces_urogenitalis_69_15.fa	9766	S2_006_000R1	2.523296717	0.164545237	0.953749834	0	12.06290465	Swabs	N2_035	2494858	99.99102153
1855	21	35_010_Streptococcus_agalactiae_35_37.fa	1876	S2_006_000R1	1.1315305	0.142558659	0.964862992	0	7.870573728	Swabs	N2_035	2024998	99.99896296
66	3	35_020_Eggerthella_64_6.fa	69	S2_006_000R1	0.10507198	0.047167591	0.969656992	0	3.324168986	Swabs	N2_035	2693820	99.99988863
1164	228	35_018_Bifidobacterium_bifidum_63_424.fa	1392	S2_006_000R1	1.463213111	0.585230028	0.989864496	1	2.925650693	Swabs	N2_035	2245705	99.98984729
993	46	35_016_Bifidobacterium_sp._MSTE12-related_58_8.fa	1039	S2_006_000R1	0.282957675	0.13426814	0.963380679	0	1.051378581	Swabs	N2_035	2637193	99.99825572
4044	1955	35_014_Escherichia_coli_51_67.fa	5999	S2_006_000R1	3.157504441	0.819802776	0.995124809	3	3.023127973	Swabs	N2_035	4695766	99.95836675
1141	155	35_006_Serratia_marcescens-related_60_25.fa	1296	S2_006_000R1	0.711778349	0.311708724	0.981075595	0	8.138434059	Swabs	N2_035	5110258	99.99696689
8548	5767	35_014_Klebsiella_pneumoniae_57_699.fa	14315	S2_006_000R1	10.43669566	0.94344728	0.996854157	10	6.987401926	Swabs	N2_035	5412401	99.8934484
356	71	35_016_Clostridiales_35_18.fa	427	S2_006_000R1	1.463582148	0.387041837	0.993512807	0	26.00481454	Swabs	N2_035	2147326	99.99669356
0	5	35_023_Intestinibacter_bartlettii-related_29_15.fa	5	S2_006_000R1	0.007026865	0.005175966	0.981481481	0	0.118629714	Swabs	N2_035	2869416	99.99982575
0	3	35_024_Clostridium_perfringens_28_29.fa	3	S2_006_000R1	0.032397488	0.023851855	0.967741935	0	0.231516821	Swabs	N2_035	3366866	99.9999109
0	1	35_016_Atopobium_minutum_49_6.fa	1	S2_006_000R1	0.017420323	0.011820363	0.987179487	0	0.17898289	Swabs	N2_035	1315188	99.99992397
42181	1534	35_020_Propionibacterium_63_20.fa	43715	S2_006_000R1	79.6517056	0.775856227	0.943642997	2	310.0503956	Swabs	N2_035	2656072	99.94224554
2447	667	35_023_Veillonella_39_51.fa	3114	S2_006_000R1	2.18005639	0.715199888	0.98978571	2	2.330680094	Swabs	N2_035	2098226	99.96821124
1657	667	35_006_Staphylococcus_epidermidis_32_23.fa	2324	S2_006_000R1	21.75008696	0.997309913	0.998987284	20	11.55501824	Swabs	N2_035	2331523	99.97139209
45190	6759	35_024_Escherichia_coli_51_435.fa	51949	S2_003_000R2	143.7194838	0.853869719	0.987812923	151	150.292287	sinks	N2_035	5079878	99.86694562
253	2	35_020_Actinomyces_urogenitalis_69_15.fa	255	S2_003_000R2	0.063821268	0.039920509	0.925979681	0	0.619128449	sinks	N2_035	2494858	99.99991984
2	0	35_010_Streptococcus_agalactiae_35_37.fa	2	S2_003_000R2	0.009304701	0.007493835	0.941176471	0	0.117039	sinks	N2_035	2024998	100
73	1	35_020_Eggerthella_64_6.fa	74	S2_003_000R2	0.024920002	0.005572013	0.93514461	0	1.477541609	sinks	N2_035	2693820	99.99996288
148	0	35_018_Bifidobacterium_bifidum_63_424.fa	148	S2_003_000R2	0.021895129	0.008554107	0.920643432	0	0.532961288	sinks	N2_035	2245705	100
18	6	35_016_Bifidobacterium_sp._MSTE12-related_58_8.fa	24	S2_003_000R2	0.009003133	0.003441538	0.982570806	0	0.255814898	sinks	N2_035	2637193	99.99977249
45975	4403	35_014_Escherichia_coli_51_67.fa	50378	S2_003_000R2	37.32100492	0.662469552	0.979161393	6	66.23324919	sinks	N2_035	4695766	99.90623468
132094	12747	35_006_Serratia_marcescens-related_60_25.fa	144841	S2_003_000R2	30.11675125	0.841286291	0.965711143	29	90.29442111	sinks	N2_035	5110258	99.75056054
110139	5852	35_014_Klebsiella_pneumoniae_57_699.fa	115991	S2_003_000R2	46.9947951	0.896370391	0.961396902	5	121.0306316	sinks	N2_035	5412401	99.89187793
24	0	35_016_Clostridiales_35_18.fa	24	S2_003_000R2	0.126003224	0.001569859	0.936	0	13.78513388	sinks	N2_035	2147326	100
0	3	35_024_Clostridium_perfringens_28_29.fa	3	S2_003_000R2	0.008909175	0.007056711	0.973913043	0	0.124396773	sinks	N2_035	3366866	99.9999109
11	2	35_016_Atopobium_minutum_49_6.fa	13	S2_003_000R2	0.012837708	0.00107133	0.983375959	0	0.532218255	sinks	N2_035	1315188	99.99984793
689	34	35_020_Propionibacterium_63_20.fa	723	S2_003_000R2	0.260205672	0.084552301	0.964421042	0	5.598495241	sinks	N2_035	2656072	99.99871991
5	0	35_023_Veillonella_39_51.fa	5	S2_003_000R2	0.009249719	0.007507771	0.868421053	0	0.118517428	sinks	N2_035	2098226	100
0	2	35_006_Staphylococcus_epidermidis_32_23.fa	2	S2_003_000R2	0.074383139	0.061499715	0.986486486	0	0.317449973	sinks	N2_035	2331523	99.99991422
19622	4155	NIHY1_23_134__Staphylococcus_aureus.contigs.fa	23777	S2_012_000R1	7.686711281	0.905277478	0.988785666	7	5.03375976	Swabs	N1_023	2907165	99.85707726
50	6	NIHY1_23_113__Bacteroides.contigs.fa	56	S2_012_000R1	0.051089147	0.01966838	0.982869379	0	2.550983646	Swabs	N1_023	5411071	99.99988912
2864	940	NIHY1_23_108__Klebsiella_pneumoniae.contigs.fa	3804	S2_012_000R1	2.484709974	0.742547459	0.994283	2	5.781896965	Swabs	N1_023	5569644	99.9831228
0	3	NIHY1_23_115__Proteus_mirabilis.contigs.fa	3	S2_012_000R1	0.006089829	0.002691426	0.996916752	0	0.1412255	Swabs	N1_023	3949208	99.99992404
98	11	NIHY1_23_120__Eggerthella.contigs.fa	109	S2_012_000R1	0.046193386	0.013948004	0.966849148	0	1.476734916	Swabs	N1_023	3566030	99.99969153
1916	386	NIHY1_23_111__Escherichia_coli.contigs.fa	2302	S2_012_000R1	1.124131717	0.536348967	0.985974105	1	1.488259282	Swabs	N1_023	5089787	99.99241619
142	21	NIHY1_23_135__Veillonella.contigs.fa	163	S2_012_000R1	1.53839569	0.201787147	0.988310384	0	55.77112178	Swabs	N1_023	2037325	99.99896924
94332	4634	NIHY1_23_101__Klebsiella_oxytoca.contigs.fa	98966	S2_012_000R1	3.388965449	0.676444353	0.949305243	3	3.732705292	Swabs	N1_023	5826191	99.92046261
61	2	NIHY1_23_125__Coriobacteriaceae.contigs.fa	63	S2_012_000R1	0.050833551	0.013540335	0.958443272	0	2.45243883	Swabs	N1_023	1963467	99.99989814
3387	1132	NIHY1_23_137__Staphylococcus_epidermidis.contigs.fa	4519	S2_012_000R1	3.874423994	0.858943975	0.994861544	3	4.641791613	Swabs	N1_023	2600449	99.95646906
33	2	NIHY1_23_133__Enterococcus_faecium.contigs.fa	35	S2_012_000R1	0.02449951	0.01086381	0.982792527	0	0.460041024	Swabs	N1_023	2842465	99.99992964
308	80	NIHY1_23_126__Haemophilus_parainfluenzae.contigs.fa	388	S2_012_000R1	0.99192129	0.419110492	0.987303249	0	7.820780916	Swabs	N1_023	2236248	99.99642258
0	1	NIHY1_23_130__Peptostreptococcus_rel.contigs.fa	1	S2_012_000R1	0.016390472	0.012213074	0.989130435	0	0.165564207	Swabs	N1_023	1942836	99.99994853
16	1	NIHY1_23_103__Clostridium_perfringens.contigs.fa	17	S2_012_000R1	0.124209502	0.085949109	0.986790987	0	1.493100214	Swabs	N1_023	3226130	99.999969
312	78	NIHY1_23_134__Staphylococcus_aureus.contigs.fa	390	S2_012_000R2	0.594307169	0.340910131	0.986708925	0	1.044794667	sinks	N1_023	2907165	99.99731697
69	3	NIHY1_23_113__Bacteroides.contigs.fa	72	S2_012_000R2	0.025677172	0.003947647	0.968253968	0	2.304905706	sinks	N1_023	5411071	99.99994456
24294	7911	NIHY1_23_108__Klebsiella_pneumoniae.contigs.fa	32205	S2_012_000R2	29.96317377	0.935305021	0.993624489	19	119.8520912	sinks	N1_023	5569644	99.8579622
123	2	NIHY1_23_115__Proteus_mirabilis.contigs.fa	125	S2_012_000R2	0.013535879	0.003979279	0.947633012	0	0.431577602	sinks	N1_023	3949208	99.99994936
123	2	NIHY1_23_120__Eggerthella.contigs.fa	125	S2_012_000R2	0.052468431	0.006671565	0.944739169	0	3.075427971	sinks	N1_023	3566030	99.99994392
16357	272	NIHY1_23_111__Escherichia_coli.contigs.fa	16629	S2_012_000R2	1.33664729	0.182861483	0.949214038	0	8.136114525	sinks	N1_023	5089787	99.99465596
80	18	NIHY1_23_135__Veillonella.contigs.fa	98	S2_012_000R2	0.662055391	0.057022812	0.986610193	0	25.67110722	sinks	N1_023	2037325	99.99911649
263252	20341	NIHY1_23_101__Klebsiella_oxytoca.contigs.fa	283593	S2_012_000R2	52.06813611	0.798883009	0.934126544	55	45.11748194	sinks	N1_023	5826191	99.65086967
87	0	NIHY1_23_125__Coriobacteriaceae.contigs.fa	87	S2_012_000R2	0.056174614	0.009954331	0.948337292	0	2.946342623	sinks	N1_023	1963467	100
126	64	NIHY1_23_137__Staphylococcus_epidermidis.contigs.fa	190	S2_012_000R2	0.629823157	0.352396452	0.993725231	0	1.163302085	sinks	N1_023	2600449	99.99753889
0	1	NIHY1_23_133__Enterococcus_faecium.contigs.fa	1	S2_012_000R2	0.005260927	0.002848232	0.997652582	0	0.120759599	sinks	N1_023	2842465	99.99996482
193	31	NIHY1_23_126__Haemophilus_parainfluenzae.contigs.fa	224	S2_012_000R2	0.670346938	0.133647073	0.978180401	0	26.71707803	sinks	N1_023	2236248	99.99861375
5	1	NIHY1_23_130__Peptostreptococcus_rel.contigs.fa	6	S2_012_000R2	0.006336613	0.004214972	0.962962963	0	0.15069015	sinks	N1_023	1942836	99.99994853
63	4	NIHY1_23_103__Clostridium_perfringens.contigs.fa	67	S2_012_000R2	0.044918525	0.004051294	0.940017905	0	3.127385401	sinks	N1_023	3226130	99.99987601
5931	1148	NIHY1_23_134__Staphylococcus_aureus.contigs.fa	7079	S2_005_001R3	2.479859932	0.358657661	0.987981059	0	5.278933017	wipes	N1_023	2907165	99.96051136
300	16	NIHY1_23_113__Bacteroides.contigs.fa	316	S2_005_001R3	0.04829081	0.005186034	0.97311096	0	2.991281271	wipes	N1_023	5411071	99.99970431
8656	2298	NIHY1_23_108__Klebsiella_pneumoniae.contigs.fa	10954	S2_005_001R3	3.963944015	0.462492576	0.991526407	0	21.32030701	wipes	N1_023	5569644	99.95874063
91	3	NIHY1_23_115__Proteus_mirabilis.contigs.fa	94	S2_005_001R3	0.018491303	0.001647925	0.963309914	0	0.962612418	wipes	N1_023	3949208	99.99992404
438	36	NIHY1_23_120__Eggerthella.contigs.fa	474	S2_005_001R3	0.123617861	0.014546428	0.979982263	0	3.041231139	wipes	N1_023	3566030	99.99899047
85643	8796	NIHY1_23_111__Escherichia_coli.contigs.fa	94439	S2_005_001R3	65.06414119	0.889870244	0.978362398	63	50.07158457	wipes	N1_023	5089787	99.82718334
1002	25	NIHY1_23_135__Veillonella.contigs.fa	1027	S2_005_001R3	1.082099812	0.029965273	0.966168138	0	40.71382086	wipes	N1_023	2037325	99.9987729
7913	183	NIHY1_23_101__Klebsiella_oxytoca.contigs.fa	8096	S2_005_001R3	0.62240184	0.17517929	0.959717385	0	3.875720136	wipes	N1_023	5826191	99.99685901
194	12	NIHY1_23_125__Coriobacteriaceae.contigs.fa	206	S2_005_001R3	0.118608054	0.010463125	0.980881671	0	3.249315034	wipes	N1_023	1963467	99.99938884
10800	2315	NIHY1_23_137__Staphylococcus_epidermidis.contigs.fa	13115	S2_005_001R3	9.452339961	0.779850326	0.991716401	7	13.6963052	wipes	N1_023	2600449	99.91097691
125	6	NIHY1_23_133__Enterococcus_faecium.contigs.fa	131	S2_005_001R3	0.049825416	0.00527324	0.982196249	0	1.353418875	wipes	N1_023	2842465	99.99978892
2672	68	NIHY1_23_126__Haemophilus_parainfluenzae.contigs.fa	2740	S2_005_001R3	0.941509171	0.06704802	0.960222984	0	19.95471568	wipes	N1_023	2236248	99.99695919
246	14	NIHY1_23_130__Peptostreptococcus_rel.contigs.fa	260	S2_005_001R3	0.059928373	0.012286163	0.976457805	0	0.645199124	wipes	N1_023	1942836	99.9992794
106	8	NIHY1_23_103__Clostridium_perfringens.contigs.fa	114	S2_005_001R3	0.035359703	0.00429028	0.979879986	0	1.832256688	wipes	N1_023	3226130	99.99975202
5	4	NIHY1_23_134__Staphylococcus_aureus.contigs.fa	9	S2_009_000R2	0.027537825	0.010914757	0.992676973	0	0.870193558	sinks	N1_023	2907165	99.99986241
85	8	NIHY1_23_113__Bacteroides.contigs.fa	93	S2_009_000R2	0.041257636	0.001841225	0.959048877	0	4.788093052	sinks	N1_023	5411071	99.99985215
29532	8576	NIHY1_23_108__Klebsiella_pneumoniae.contigs.fa	38108	S2_009_000R2	103.6663918	0.936438666	0.992559111	87	198.5195023	sinks	N1_023	5569644	99.84602247
261	7	NIHY1_23_115__Proteus_mirabilis.contigs.fa	268	S2_009_000R2	0.026010279	0.004049926	0.956718346	0	0.718746336	sinks	N1_023	3949208	99.99982275
196	2	NIHY1_23_120__Eggerthella.contigs.fa	198	S2_009_000R2	0.07990847	0.009603957	0.934087883	0	4.477803301	sinks	N1_023	3566030	99.99994392
47416	973	NIHY1_23_111__Escherichia_coli.contigs.fa	48389	S2_009_000R2	7.873631254	0.200847894	0.924536394	0	31.8818601	sinks	N1_023	5089787	99.98088329
82	11	NIHY1_23_135__Veillonella.contigs.fa	93	S2_009_000R2	0.844017523	0.013396979	0.979194631	0	45.60611474	sinks	N1_023	2037325	99.99946008
256024	19850	NIHY1_23_101__Klebsiella_oxytoca.contigs.fa	275874	S2_009_000R2	60.6417989	0.807029155	0.937194923	61	62.3129732	sinks	N1_023	5826191	99.65929713
93	0	NIHY1_23_125__Coriobacteriaceae.contigs.fa	93	S2_009_000R2	0.061017578	0.008504854	0.941729323	0	3.164979323	sinks	N1_023	1963467	100
30	12	NIHY1_23_137__Staphylococcus_epidermidis.contigs.fa	42	S2_009_000R2	0.243240687	0.166540855	0.992734821	0	0.682834421	sinks	N1_023	2600449	99.99953854
0	1	NIHY1_23_133__Enterococcus_faecium.contigs.fa	1	S2_009_000R2	0.003088165	0.001889909	0.996784566	0	0.093061286	sinks	N1_023	2842465	99.99996482
204	20	NIHY1_23_126__Haemophilus_parainfluenzae.contigs.fa	224	S2_009_000R2	1.070302578	0.077123378	0.977316456	0	37.88829905	sinks	N1_023	2236248	99.99910564
10	0	NIHY1_23_130__Peptostreptococcus_rel.contigs.fa	10	S2_009_000R2	0.005324176	0.003026504	0.941860465	0	0.217297146	sinks	N1_023	1942836	100
53	2	NIHY1_23_103__Clostridium_perfringens.contigs.fa	55	S2_009_000R2	0.032257535	0.000508349	0.943123061	0	2.701917473	sinks	N1_023	3226130	99.99993801
2612	751	NIHY1_23_134__Staphylococcus_aureus.contigs.fa	3363	S2_003_000R1	2.208265785	0.681148817	0.991024005	1	3.845817307	Swabs	N1_023	2907165	99.97416727
114	22	NIHY1_23_113__Bacteroides.contigs.fa	136	S2_003_000R1	0.110917044	0.024442666	0.989411398	0	6.305474075	Swabs	N1_023	5411071	99.99959343
6188	1405	NIHY1_23_108__Klebsiella_pneumoniae.contigs.fa	7593	S2_003_000R1	3.895113584	0.725896844	0.992570268	2	16.44075624	Swabs	N1_023	5569644	99.97477397
8	0	NIHY1_23_115__Proteus_mirabilis.contigs.fa	8	S2_003_000R1	0.007430857	0.004266678	0.986086957	0	0.135540628	Swabs	N1_023	3949208	100
187	15	NIHY1_23_120__Eggerthella.contigs.fa	202	S2_003_000R1	0.126912281	0.033834544	0.970463518	0	4.029581058	Swabs	N1_023	3566030	99.99957936
3176	1028	NIHY1_23_111__Escherichia_coli.contigs.fa	4204	S2_003_000R1	2.106949269	0.695375072	0.993629569	1	2.640236492	Swabs	N1_023	5089787	99.97980269
395	81	NIHY1_23_135__Veillonella.contigs.fa	476	S2_003_000R1	2.135083995	0.30996331	0.988410032	0	63.26059048	Swabs	N1_023	2037325	99.9960242
182958	12783	NIHY1_23_101__Klebsiella_oxytoca.contigs.fa	195741	S2_003_000R1	9.9347088	0.757870108	0.946665755	9	9.162990305	Swabs	N1_023	5826191	99.78059422
104	7	NIHY1_23_125__Coriobacteriaceae.contigs.fa	111	S2_003_000R1	0.164704576	0.04150057	0.984237433	0	5.705967385	Swabs	N1_023	1963467	99.99964349
11532	2467	NIHY1_23_137__Staphylococcus_epidermidis.contigs.fa	13999	S2_003_000R1	7.56695786	0.908331215	0.991824461	6	13.13963262	Swabs	N1_023	2600449	99.90513177
122	3	NIHY1_23_133__Enterococcus_faecium.contigs.fa	125	S2_003_000R1	0.073637142	0.030451386	0.975737578	0	1.181143963	Swabs	N1_023	2842465	99.99989446
3639	549	NIHY1_23_126__Haemophilus_parainfluenzae.contigs.fa	4188	S2_003_000R1	2.425159911	0.638029861	0.984429664	1	15.29723155	Swabs	N1_023	2236248	99.97544995
5	2	NIHY1_23_130__Peptostreptococcus_rel.contigs.fa	7	S2_003_000R1	0.022801204	0.01444229	0.980392157	0	0.235913547	Swabs	N1_023	1942836	99.99989706
497	205	NIHY1_23_103__Clostridium_perfringens.contigs.fa	702	S2_003_000R1	1.014769709	0.448704795	0.993042547	0	4.826343328	Swabs	N1_023	3226130	99.99364564
12457	3615	NIHY1_23_134__Staphylococcus_aureus.contigs.fa	16072	S2_006_000R1	6.87726806	0.920725518	0.991602619	6	6.722180554	Swabs	N1_023	2907165	99.87565205
288	50	NIHY1_23_113__Bacteroides.contigs.fa	338	S2_006_000R1	0.307965466	0.069290904	0.992627974	0	16.2640303	Swabs	N1_023	5411071	99.99907597
1366	954	NIHY1_23_108__Klebsiella_pneumoniae.contigs.fa	2320	S2_006_000R1	11.09257773	0.969713504	0.999517093	10	14.67161244	Swabs	N1_023	5569644	99.98287144
77	9	NIHY1_23_115__Proteus_mirabilis.contigs.fa	86	S2_006_000R1	0.077603408	0.046136592	0.986151369	0	0.490644987	Swabs	N1_023	3949208	99.99977211
237	14	NIHY1_23_120__Eggerthella.contigs.fa	251	S2_006_000R1	0.290068788	0.05381026	0.968514802	0	11.55729029	Swabs	N1_023	3566030	99.99960741
8838	2938	NIHY1_23_111__Escherichia_coli.contigs.fa	11776	S2_006_000R1	4.062996939	0.86354871	0.993730478	3	4.357814934	Swabs	N1_023	5089787	99.94227656
3560	357	NIHY1_23_135__Veillonella.contigs.fa	3917	S2_006_000R1	2.812813861	0.482123373	0.981504915	0	40.08799852	Swabs	N1_023	2037325	99.98247702
10053	893	NIHY1_23_101__Klebsiella_oxytoca.contigs.fa	10946	S2_006_000R1	1.52880484	0.520720141	0.975929843	1	3.986867424	Swabs	N1_023	5826191	99.98467266
106	5	NIHY1_23_125__Coriobacteriaceae.contigs.fa	111	S2_006_000R1	0.320240167	0.080337994	0.984142857	0	12.26576058	Swabs	N1_023	1963467	99.99974535
12626	2845	NIHY1_23_137__Staphylococcus_epidermidis.contigs.fa	15471	S2_006_000R1	18.9177915	0.947160663	0.993185398	18	20.61309922	Swabs	N1_023	2600449	99.89059582
223	13	NIHY1_23_133__Enterococcus_faecium.contigs.fa	236	S2_006_000R1	0.146193533	0.032674105	0.982831369	0	2.191372975	Swabs	N1_023	2842465	99.99954265
19196	2337	NIHY1_23_126__Haemophilus_parainfluenzae.contigs.fa	21533	S2_006_000R1	5.683190326	0.81699257	0.979270377	4	28.50287736	Swabs	N1_023	2236248	99.8954946
162	40	NIHY1_23_130__Peptostreptococcus_rel.contigs.fa	202	S2_006_000R1	0.741515496	0.392517948	0.994024022	0	1.258645388	Swabs	N1_023	1942836	99.99794115
41	4	NIHY1_23_103__Clostridium_perfringens.contigs.fa	45	S2_006_000R1	0.090791444	0.02432884	0.966617211	0	5.562701965	Swabs	N1_023	3226130	99.99987601
8	3	NIHY1_23_134__Staphylococcus_aureus.contigs.fa	11	S2_003_000R2	0.046596254	0.02890204	0.9824	0	1.170490692	sinks	N1_023	2907165	99.99989681
89	3	NIHY1_23_113__Bacteroides.contigs.fa	92	S2_003_000R2	0.033320206	0.00144574	0.939790576	0	2.866267374	sinks	N1_023	5411071	99.99994456
30251	3851	NIHY1_23_108__Klebsiella_pneumoniae.contigs.fa	34102	S2_003_000R2	36.39849962	0.888077945	0.986689638	4	189.5711618	sinks	N1_023	5569644	99.93085734
197	4	NIHY1_23_115__Proteus_mirabilis.contigs.fa	201	S2_003_000R2	0.0201843	0.003332567	0.951833214	0	0.780352948	sinks	N1_023	3949208	99.99989871
204	1	NIHY1_23_120__Eggerthella.contigs.fa	205	S2_003_000R2	0.048725333	0.0064834	0.932432432	0	2.887776932	sinks	N1_023	3566030	99.99997196
96090	8734	NIHY1_23_111__Escherichia_coli.contigs.fa	104824	S2_003_000R2	149.5344599	0.816208615	0.973804747	168	114.1704838	sinks	N1_023	5089787	99.82840146
80	4	NIHY1_23_135__Veillonella.contigs.fa	84	S2_003_000R2	0.279475292	0.010746935	0.971438286	0	16.45496224	sinks	N1_023	2037325	99.99980366
283862	22217	NIHY1_23_101__Klebsiella_oxytoca.contigs.fa	306079	S2_003_000R2	179.3871698	0.799775359	0.930414592	189	151.467249	sinks	N1_023	5826191	99.61867024
96	1	NIHY1_23_125__Coriobacteriaceae.contigs.fa	97	S2_003_000R2	0.038740147	0.005363981	0.930565497	0	2.147839235	sinks	N1_023	1963467	99.99994907
4	0	NIHY1_23_137__Staphylococcus_epidermidis.contigs.fa	4	S2_003_000R2	0.06631624	0.053518066	0.988700565	0	0.313808746	sinks	N1_023	2600449	100
119	3	NIHY1_23_126__Haemophilus_parainfluenzae.contigs.fa	122	S2_003_000R2	0.269441493	0.021385821	0.96477043	0	12.92873063	sinks	N1_023	2236248	99.99986585
6	0	NIHY1_23_130__Peptostreptococcus_rel.contigs.fa	6	S2_003_000R2	0.001850902	0.00058883	0.894736842	0	0.247311197	sinks	N1_023	1942836	100
47	4	NIHY1_23_103__Clostridium_perfringens.contigs.fa	51	S2_003_000R2	0.033179692	0.007729075	0.940628638	0	2.452690764	sinks	N1_023	3226130	99.99987601
5564	44	NIHY1_23_134__Staphylococcus_aureus.contigs.fa	5608	S2_009_000R3	2.754802703	0.075660652	0.946880861	0	21.03894216	wipes	N1_023	2907165	99.9984865
122	19	NIHY1_23_113__Bacteroides.contigs.fa	141	S2_009_000R3	0.049864435	0.00809544	0.960056657	0	3.883911309	wipes	N1_023	5411071	99.99964887
29588	8664	NIHY1_23_108__Klebsiella_pneumoniae.contigs.fa	38252	S2_009_000R3	1010.233568	0.928417687	0.992442247	1025	582.8617052	wipes	N1_023	5569644	99.84444248
56	10	NIHY1_23_115__Proteus_mirabilis.contigs.fa	66	S2_009_000R3	0.01046387	0.004251992	0.970243463	0	0.298662095	wipes	N1_023	3949208	99.99974678
118	10	NIHY1_23_120__Eggerthella.contigs.fa	128	S2_009_000R3	0.060822259	0.007497974	0.955724663	0	3.941210715	wipes	N1_023	3566030	99.99971958
51601	1082	NIHY1_23_111__Escherichia_coli.contigs.fa	52683	S2_009_000R3	10.91146781	0.219849279	0.917302923	0	67.4840954	wipes	N1_023	5089787	99.97874174
157	9	NIHY1_23_135__Veillonella.contigs.fa	166	S2_009_000R3	7.592209883	0.028125606	0.983390034	0	212.7300699	wipes	N1_023	2037325	99.99955824
154651	9296	NIHY1_23_101__Klebsiella_oxytoca.contigs.fa	163947	S2_009_000R3	23.00637569	0.748787158	0.948522867	6	168.1985535	wipes	N1_023	5826191	99.84044464
86	0	NIHY1_23_125__Coriobacteriaceae.contigs.fa	86	S2_009_000R3	0.187960888	0.006230306	0.943754088	0	16.84280529	wipes	N1_023	1963467	100
27314	3926	NIHY1_23_137__Staphylococcus_epidermidis.contigs.fa	31240	S2_009_000R3	37.13261364	0.924599944	0.986390936	35	49.38931644	wipes	N1_023	2600449	99.84902607
1993	57	NIHY1_23_133__Enterococcus_faecium.contigs.fa	2050	S2_009_000R3	0.649191811	0.022129384	0.942965251	0	12.7128377	wipes	N1_023	2842465	99.9979947
371	32	NIHY1_23_126__Haemophilus_parainfluenzae.contigs.fa	403	S2_009_000R3	2.378715151	0.140750042	0.976166539	0	74.89762415	wipes	N1_023	2236248	99.99856903
22	7	NIHY1_23_130__Peptostreptococcus_rel.contigs.fa	29	S2_009_000R3	0.011861011	0.004318944	0.952614379	0	0.710151877	wipes	N1_023	1942836	99.9996397
73	15	NIHY1_23_103__Clostridium_perfringens.contigs.fa	88	S2_009_000R3	0.079569329	0.005144554	0.945912723	0	7.889010004	wipes	N1_023	3226130	99.99953505
4524	497	NIHY1_23_134__Staphylococcus_aureus.contigs.fa	5021	S2_005_002R3	1.96699293	0.147724329	0.985139695	0	8.309891814	wipes	N1_023	2907165	99.98290431
886	45	NIHY1_23_113__Bacteroides.contigs.fa	931	S2_005_002R3	0.143493774	0.0111246	0.979362476	0	4.626185844	wipes	N1_023	5411071	99.99916837
21309	7323	NIHY1_23_108__Klebsiella_pneumoniae.contigs.fa	28632	S2_005_002R3	25.72078952	0.836034583	0.993394185	21	32.89663722	wipes	N1_023	5569644	99.86851942
123	6	NIHY1_23_115__Proteus_mirabilis.contigs.fa	129	S2_005_002R3	0.019796374	0.001541575	0.959775491	0	0.922736802	wipes	N1_023	3949208	99.99984807
1530	153	NIHY1_23_120__Eggerthella.contigs.fa	1683	S2_005_002R3	0.63962698	0.050288696	0.988319314	0	5.016308188	wipes	N1_023	3566030	99.99570951
33111	5955	NIHY1_23_111__Escherichia_coli.contigs.fa	39066	S2_005_002R3	75.55631051	0.89330693	0.991290378	72	56.82386285	wipes	N1_023	5089787	99.883001
2354	76	NIHY1_23_135__Veillonella.contigs.fa	2430	S2_005_002R3	1.318723326	0.049871768	0.969018143	0	36.85274797	wipes	N1_023	2037325	99.99626962
8948	77	NIHY1_23_101__Klebsiella_oxytoca.contigs.fa	9025	S2_005_002R3	0.653388981	0.157263124	0.947382843	0	4.243513793	wipes	N1_023	5826191	99.99867838
425	25	NIHY1_23_125__Coriobacteriaceae.contigs.fa	450	S2_005_002R3	0.26873841	0.015884148	0.979467056	0	6.655487922	wipes	N1_023	1963467	99.99872674
17484	2903	NIHY1_23_137__Staphylococcus_epidermidis.contigs.fa	20387	S2_005_002R3	23.17116583	0.827672452	0.989864213	19	27.28803765	wipes	N1_023	2600449	99.88836543
1601	14	NIHY1_23_133__Enterococcus_faecium.contigs.fa	1615	S2_005_002R3	0.33375257	0.018312978	0.958949723	0	3.798968	wipes	N1_023	2842465	99.99950747
12376	370	NIHY1_23_126__Haemophilus_parainfluenzae.contigs.fa	12746	S2_005_002R3	2.475959285	0.157503551	0.95572107	0	18.73868457	wipes	N1_023	2236248	99.98345443
277	11	NIHY1_23_130__Peptostreptococcus_rel.contigs.fa	288	S2_005_002R3	0.072797704	0.00810825	0.975537246	0	0.964397219	wipes	N1_023	1942836	99.99943382
481	69	NIHY1_23_103__Clostridium_perfringens.contigs.fa	550	S2_005_002R3	0.193653077	0.017429552	0.988147318	0	3.280233709	wipes	N1_023	3226130	99.99786121
7	4	NIHY1_23_134__Staphylococcus_aureus.contigs.fa	11	S2_005_002R2	0.017921927	0.009281207	0.988577362	0	0.442713392	sinks	N1_023	2907165	99.99986241
69	0	NIHY1_23_113__Bacteroides.contigs.fa	69	S2_005_002R2	0.02232035	0.001677487	0.95421367	0	2.015230901	sinks	N1_023	5411071	100
22070	7428	NIHY1_23_108__Klebsiella_pneumoniae.contigs.fa	29498	S2_005_002R2	22.39304343	0.935151331	0.994006494	19	62.56860982	sinks	N1_023	5569644	99.8666342
74	1	NIHY1_23_115__Proteus_mirabilis.contigs.fa	75	S2_005_002R2	0.00540716	0.001298235	0.932553957	0	0.287857279	sinks	N1_023	3949208	99.99997468
141	6	NIHY1_23_120__Eggerthella.contigs.fa	147	S2_005_002R2	0.076729024	0.007739138	0.943699732	0	5.858400355	sinks	N1_023	3566030	99.99983175
2550	280	NIHY1_23_111__Escherichia_coli.contigs.fa	2830	S2_005_002R2	1.155980594	0.502916134	0.98565127	1	2.590289442	sinks	N1_023	5089787	99.99449879
102	13	NIHY1_23_135__Veillonella.contigs.fa	115	S2_005_002R2	0.206227774	0.031694992	0.983152652	0	5.267249662	sinks	N1_023	2037325	99.99936191
141812	8352	NIHY1_23_101__Klebsiella_oxytoca.contigs.fa	150164	S2_005_002R2	5.457161978	0.704845756	0.945843092	4	14.83449878	sinks	N1_023	5826191	99.85664734
80	1	NIHY1_23_125__Coriobacteriaceae.contigs.fa	81	S2_005_002R2	0.076258985	0.006937219	0.946710526	0	5.043836111	sinks	N1_023	1963467	99.99994907
9	4	NIHY1_23_137__Staphylococcus_epidermidis.contigs.fa	13	S2_005_002R2	0.137010186	0.096914033	0.99447983	0	0.584061953	sinks	N1_023	2600449	99.99984618
148	10	NIHY1_23_126__Haemophilus_parainfluenzae.contigs.fa	158	S2_005_002R2	0.474858334	0.080362285	0.971225642	0	22.29190522	sinks	N1_023	2236248	99.99955282
0	1	NIHY1_23_130__Peptostreptococcus_rel.contigs.fa	1	S2_005_002R2	0.003948867	0.003021871	0.95	0	0.079908438	sinks	N1_023	1942836	99.99994853
52	3	NIHY1_23_103__Clostridium_perfringens.contigs.fa	55	S2_005_002R2	0.044892487	0.001437636	0.937214612	0	4.165508953	sinks	N1_023	3226130	99.99990701
6	1	NIHY1_23_134__Staphylococcus_aureus.contigs.fa	7	S2_018_000R2	0.020192524	0.015397475	0.977777778	0	0.181366417	sinks	N1_023	2907165	99.9999656
70	2	NIHY1_23_113__Bacteroides.contigs.fa	72	S2_018_000R2	0.030314886	0.002323754	0.960220994	0	2.853090525	sinks	N1_023	5411071	99.99996304
25026	7960	NIHY1_23_108__Klebsiella_pneumoniae.contigs.fa	32986	S2_018_000R2	16.96298902	0.917985961	0.993136529	11	93.69540172	sinks	N1_023	5569644	99.85708243
107	0	NIHY1_23_115__Proteus_mirabilis.contigs.fa	107	S2_018_000R2	0.007808654	0.002905139	0.942872397	0	0.214838032	sinks	N1_023	3949208	100
253	6	NIHY1_23_120__Eggerthella.contigs.fa	259	S2_018_000R2	0.098662098	0.018036865	0.938318647	0	5.188502483	sinks	N1_023	3566030	99.99983175
2561	141	NIHY1_23_111__Escherichia_coli.contigs.fa	2702	S2_018_000R2	1.38231757	0.545496305	0.989048713	1	3.729616517	sinks	N1_023	5089787	99.99722975
82	11	NIHY1_23_135__Veillonella.contigs.fa	93	S2_018_000R2	0.260646681	0.054485171	0.980717396	0	7.623266513	sinks	N1_023	2037325	99.99946008
244657	18248	NIHY1_23_101__Klebsiella_oxytoca.contigs.fa	262905	S2_018_000R2	23.25278728	0.760690303	0.93507624	24	20.54430272	sinks	N1_023	5826191	99.68679365
121	2	NIHY1_23_125__Coriobacteriaceae.contigs.fa	123	S2_018_000R2	0.081610743	0.015572964	0.945719329	0	4.380538013	sinks	N1_023	1963467	99.99989814
20	10	NIHY1_23_137__Staphylococcus_epidermidis.contigs.fa	30	S2_018_000R2	0.22359331	0.151609587	0.993281075	0	0.810636783	sinks	N1_023	2600449	99.99961545
2	0	NIHY1_23_133__Enterococcus_faecium.contigs.fa	2	S2_018_000R2	0.003332671	0.002261769	0.985074627	0	0.085046798	sinks	N1_023	2842465	100
151	20	NIHY1_23_126__Haemophilus_parainfluenzae.contigs.fa	171	S2_018_000R2	0.434354329	0.113636323	0.976436544	0	15.2970198	sinks	N1_023	2236248	99.99910564
2	0	NIHY1_23_130__Peptostreptococcus_rel.contigs.fa	2	S2_018_000R2	0.002842752	0.00175671	0.98019802	0	0.087147703	sinks	N1_023	1942836	100
62	2	NIHY1_23_103__Clostridium_perfringens.contigs.fa	64	S2_018_000R2	0.079536163	0.001328527	0.929359823	0	7.305924749	sinks	N1_023	3226130	99.99993801
1651	84	NIHY1_23_134__Staphylococcus_aureus.contigs.fa	1735	S2_009_000R1	1.321446495	0.153839221	0.991385645	0	7.483364713	Swabs	N1_023	2907165	99.99711059
897	43	NIHY1_23_113__Bacteroides.contigs.fa	940	S2_009_000R1	0.145362535	0.014221584	0.972377314	0	6.070846636	Swabs	N1_023	5411071	99.99920533
29827	8654	NIHY1_23_108__Klebsiella_pneumoniae.contigs.fa	38481	S2_009_000R1	275.8469967	0.925882875	0.99243656	278	203.16083	Swabs	N1_023	5569644	99.84462203
32	21	NIHY1_23_115__Proteus_mirabilis.contigs.fa	53	S2_009_000R1	0.015002249	0.004618901	0.983333333	0	0.452059706	Swabs	N1_023	3949208	99.99946825
271	24	NIHY1_23_120__Eggerthella.contigs.fa	295	S2_009_000R1	0.106151098	0.010138165	0.979343183	0	4.119718891	Swabs	N1_023	3566030	99.99932698
44472	1039	NIHY1_23_111__Escherichia_coli.contigs.fa	45511	S2_009_000R1	6.538352194	0.221341482	0.933198981	0	29.45473657	Swabs	N1_023	5089787	99.97958657
4579	324	NIHY1_23_135__Veillonella.contigs.fa	4903	S2_009_000R1	10.28540464	0.228357282	0.976017531	0	252.0319026	Swabs	N1_023	2037325	99.98409679
131881	10745	NIHY1_23_101__Klebsiella_oxytoca.contigs.fa	142626	S2_009_000R1	28.40796105	0.863284949	0.968581564	20	58.5679519	Swabs	N1_023	5826191	99.81557419
211	7	NIHY1_23_125__Coriobacteriaceae.contigs.fa	218	S2_009_000R1	0.171616839	0.012765175	0.981416759	0	8.262875343	Swabs	N1_023	1963467	99.99964349
15944	2767	NIHY1_23_137__Staphylococcus_epidermidis.contigs.fa	18711	S2_009_000R1	15.52132728	0.877500001	0.990547613	12	30.943099	Swabs	N1_023	2600449	99.8935953
1582	56	NIHY1_23_133__Enterococcus_faecium.contigs.fa	1638	S2_009_000R1	0.258052782	0.019799716	0.947298993	0	4.580184807	Swabs	N1_023	2842465	99.99802988
38754	3750	NIHY1_23_126__Haemophilus_parainfluenzae.contigs.fa	42504	S2_009_000R1	14.86013537	0.807459638	0.972896643	11	31.84358011	Swabs	N1_023	2236248	99.8323084
74	10	NIHY1_23_130__Peptostreptococcus_rel.contigs.fa	84	S2_009_000R1	0.040207202	0.01072144	0.982590674	0	1.168250206	Swabs	N1_023	1942836	99.99948529
38	27	NIHY1_23_103__Clostridium_perfringens.contigs.fa	65	S2_009_000R1	0.078578669	0.008468661	0.977716832	0	5.580341255	Swabs	N1_023	3226130	99.99916308
384	16	NIHY1_23_134__Staphylococcus_aureus.contigs.fa	400	S2_005_001R1	0.244302611	0.05524523	0.975436011	0	7.23526922	Swabs	N1_023	2907165	99.99944964
144	13	NIHY1_23_113__Bacteroides.contigs.fa	157	S2_005_001R1	0.083216058	0.009256947	0.981291706	0	6.387113747	Swabs	N1_023	5411071	99.99975975
13948	4831	NIHY1_23_108__Klebsiella_pneumoniae.contigs.fa	18779	S2_005_001R1	111.5687631	0.975234503	0.99649057	61	299.937539	Swabs	N1_023	5569644	99.91326196
117	3	NIHY1_23_115__Proteus_mirabilis.contigs.fa	120	S2_005_001R1	0.028240346	0.002996044	0.965546942	0	1.384509016	Swabs	N1_023	3949208	99.99992404
196	6	NIHY1_23_120__Eggerthella.contigs.fa	202	S2_005_001R1	0.113851538	0.017879266	0.964623468	0	5.105997495	Swabs	N1_023	3566030	99.99983175
33879	6055	NIHY1_23_111__Escherichia_coli.contigs.fa	39934	S2_005_001R1	95.91424847	0.906872331	0.991183471	94	68.64242966	Swabs	N1_023	5089787	99.88103628
487	51	NIHY1_23_135__Veillonella.contigs.fa	538	S2_005_001R1	0.781748126	0.084153976	0.977714262	0	19.65334714	Swabs	N1_023	2037325	99.99749672
296292	23379	NIHY1_23_101__Klebsiella_oxytoca.contigs.fa	319671	S2_005_001R1	357.5071107	0.809555677	0.928955511	388	293.3805786	Swabs	N1_023	5826191	99.59872582
107	1	NIHY1_23_125__Coriobacteriaceae.contigs.fa	108	S2_005_001R1	0.11844304	0.019049467	0.977891505	0	4.852974757	Swabs	N1_023	1963467	99.99994907
3386	945	NIHY1_23_137__Staphylococcus_epidermidis.contigs.fa	4331	S2_005_001R1	3.237573973	0.724675239	0.993344316	2	5.96236376	Swabs	N1_023	2600449	99.96366012
29	1	NIHY1_23_133__Enterococcus_faecium.contigs.fa	30	S2_005_001R1	0.014997898	0.005285553	0.981628904	0	0.38278926	Swabs	N1_023	2842465	99.99996482
7766	647	NIHY1_23_126__Haemophilus_parainfluenzae.contigs.fa	8413	S2_005_001R1	2.521034787	0.544554092	0.973179075	1	22.43745249	Swabs	N1_023	2236248	99.97106761
30	4	NIHY1_23_130__Peptostreptococcus_rel.contigs.fa	34	S2_005_001R1	0.033397055	0.017779679	0.976240391	0	0.296887688	Swabs	N1_023	1942836	99.99979412
26	10	NIHY1_23_103__Clostridium_perfringens.contigs.fa	36	S2_005_001R1	0.058131259	0.012279418	0.979865772	0	3.519616215	Swabs	N1_023	3226130	99.99969003
896	153	NIHY1_23_134__Staphylococcus_aureus.contigs.fa	1049	S2_006_000R3	1.584924488	0.520469598	0.991421819	1	7.003188519	wipes	N1_023	2907165	99.99473714
61	12	NIHY1_23_113__Bacteroides.contigs.fa	73	S2_006_000R3	0.076938558	0.028799289	0.987514965	0	3.277878174	wipes	N1_023	5411071	99.99977823
313	89	NIHY1_23_108__Klebsiella_pneumoniae.contigs.fa	402	S2_006_000R3	0.878394921	0.416589822	0.996496091	0	3.884873281	wipes	N1_023	5569644	99.99840205
75	10	NIHY1_23_115__Proteus_mirabilis.contigs.fa	85	S2_006_000R3	0.046238638	0.029117231	0.9818104	0	0.36560074	wipes	N1_023	3949208	99.99974678
146	12	NIHY1_23_120__Eggerthella.contigs.fa	158	S2_006_000R3	0.20035081	0.089615903	0.977091489	0	3.682261377	wipes	N1_023	3566030	99.99966349
735	300	NIHY1_23_111__Escherichia_coli.contigs.fa	1035	S2_006_000R3	1.128408517	0.544924964	0.993612412	1	1.481975238	wipes	N1_023	5089787	99.99410584
89	15	NIHY1_23_135__Veillonella.contigs.fa	104	S2_006_000R3	2.500665824	0.132256267	0.99070017	0	82.686713	wipes	N1_023	2037325	99.99926374
2557	194	NIHY1_23_101__Klebsiella_oxytoca.contigs.fa	2751	S2_006_000R3	0.667140504	0.356957916	0.96573329	0	1.260860131	wipes	N1_023	5826191	99.99667021
84	1	NIHY1_23_125__Coriobacteriaceae.contigs.fa	85	S2_006_000R3	0.132426468	0.031789177	0.980473237	0	3.838065032	wipes	N1_023	1963467	99.99994907
12205	2824	NIHY1_23_137__Staphylococcus_epidermidis.contigs.fa	15029	S2_006_000R3	14.46524696	0.943815472	0.993276415	14	18.29153681	wipes	N1_023	2600449	99.89140337
145	7	NIHY1_23_133__Enterococcus_faecium.contigs.fa	152	S2_006_000R3	0.11563379	0.0398559	0.980026281	0	2.163538564	wipes	N1_023	2842465	99.99975373
558	114	NIHY1_23_126__Haemophilus_parainfluenzae.contigs.fa	672	S2_006_000R3	0.971027364	0.414898526	0.981075753	0	7.027662904	wipes	N1_023	2236248	99.99490218
84	12	NIHY1_23_130__Peptostreptococcus_rel.contigs.fa	96	S2_006_000R3	0.134488449	0.079636675	0.983544738	0	0.594354371	wipes	N1_023	1942836	99.99938235
25	2	NIHY1_23_103__Clostridium_perfringens.contigs.fa	27	S2_006_000R3	0.042989898	0.021254258	0.977310924	0	1.548793988	wipes	N1_023	3226130	99.99993801
25217	5021	NIHY1_23_134__Staphylococcus_aureus.contigs.fa	30238	S2_012_000R3	17.19184842	0.943716989	0.988348781	17	9.789469639	wipes	N1_023	2907165	99.82728878
273	33	NIHY1_23_113__Bacteroides.contigs.fa	306	S2_012_000R3	0.219097476	0.072799267	0.988923077	0	7.622718418	wipes	N1_023	5411071	99.99939014
18595	7334	NIHY1_23_108__Klebsiella_pneumoniae.contigs.fa	25929	S2_012_000R3	12.90006112	0.925729364	0.994645241	12	13.91169074	wipes	N1_023	5569644	99.86832193
89	9	NIHY1_23_115__Proteus_mirabilis.contigs.fa	98	S2_012_000R3	0.038884759	0.010882942	0.986310937	0	0.713245676	wipes	N1_023	3949208	99.99977211
160	14	NIHY1_23_120__Eggerthella.contigs.fa	174	S2_012_000R3	0.369702723	0.172094178	0.981637822	0	6.280470364	wipes	N1_023	3566030	99.99960741
1525	643	NIHY1_23_111__Escherichia_coli.contigs.fa	2168	S2_012_000R3	2.154003694	0.762444283	0.996517017	2	2.061521271	wipes	N1_023	5089787	99.98736686
3452	194	NIHY1_23_135__Veillonella.contigs.fa	3646	S2_012_000R3	3.103205429	0.392032199	0.972569554	0	74.69898901	wipes	N1_023	2037325	99.99047771
2559	251	NIHY1_23_101__Klebsiella_oxytoca.contigs.fa	2810	S2_012_000R3	0.79797916	0.375308499	0.974880436	0	3.155513465	wipes	N1_023	5826191	99.99569187
133	2	NIHY1_23_125__Coriobacteriaceae.contigs.fa	135	S2_012_000R3	0.338367795	0.097482667	0.984364142	0	9.565582262	wipes	N1_023	1963467	99.99989814
4834	2203	NIHY1_23_137__Staphylococcus_epidermidis.contigs.fa	7037	S2_012_000R3	13.79966613	0.952614337	0.996870341	13	11.34275826	wipes	N1_023	2600449	99.91528386
207	17	NIHY1_23_133__Enterococcus_faecium.contigs.fa	224	S2_012_000R3	0.144130886	0.070474746	0.979274611	0	1.254147385	wipes	N1_023	2842465	99.99940193
1209	234	NIHY1_23_126__Haemophilus_parainfluenzae.contigs.fa	1443	S2_012_000R3	1.864793619	0.558388426	0.98370725	1	21.73452483	wipes	N1_023	2236248	99.98953604
120	24	NIHY1_23_130__Peptostreptococcus_rel.contigs.fa	144	S2_012_000R3	0.179083052	0.098623353	0.98544131	0	0.767118692	wipes	N1_023	1942836	99.99876469
29	7	NIHY1_23_103__Clostridium_perfringens.contigs.fa	36	S2_012_000R3	0.108058572	0.045587748	0.97755611	0	4.618668466	wipes	N1_023	3226130	99.99978302
1942	115	NIHY1_23_134__Staphylococcus_aureus.contigs.fa	2057	S2_018_000R1	1.482500993	0.214017092	0.983565431	0	10.49895386	Swabs	N1_023	2907165	99.99604426
1392	155	NIHY1_23_113__Bacteroides.contigs.fa	1547	S2_018_000R1	0.455354772	0.10980451	0.984624406	0	13.09600077	Swabs	N1_023	5411071	99.9971355
8887	4054	NIHY1_23_108__Klebsiella_pneumoniae.contigs.fa	12941	S2_018_000R1	7.377521615	0.891765075	0.995756643	5	26.5721317	Swabs	N1_023	5569644	99.92721258
82	11	NIHY1_23_115__Proteus_mirabilis.contigs.fa	93	S2_018_000R1	0.018102617	0.005560355	0.981671265	0	0.360706014	Swabs	N1_023	3949208	99.99972146
274	42	NIHY1_23_120__Eggerthella.contigs.fa	316	S2_018_000R1	0.42538369	0.131764736	0.987731967	0	9.907483484	Swabs	N1_023	3566030	99.99882222
6860	1044	NIHY1_23_111__Escherichia_coli.contigs.fa	7904	S2_018_000R1	68.74542766	0.939224372	0.998315643	69	33.10195895	Swabs	N1_023	5089787	99.97948834
4645	390	NIHY1_23_135__Veillonella.contigs.fa	5035	S2_018_000R1	4.129010344	0.456170223	0.97996873	0	87.98126483	Swabs	N1_023	2037325	99.98085725
36487	2065	NIHY1_23_101__Klebsiella_oxytoca.contigs.fa	38552	S2_018_000R1	2.49774235	0.595832337	0.964600632	1	5.617254958	Swabs	N1_023	5826191	99.9645566
178	17	NIHY1_23_125__Coriobacteriaceae.contigs.fa	195	S2_018_000R1	0.353507342	0.063812633	0.984703483	0	11.19153227	Swabs	N1_023	1963467	99.99913418
17485	3230	NIHY1_23_137__Staphylococcus_epidermidis.contigs.fa	20715	S2_018_000R1	37.58875371	0.949718299	0.991194938	37	37.86811897	Swabs	N1_023	2600449	99.87579068
269	15	NIHY1_23_133__Enterococcus_faecium.contigs.fa	284	S2_018_000R1	0.253606289	0.021088386	0.972644962	0	7.483496676	Swabs	N1_023	2842465	99.99947229
12288	1438	NIHY1_23_126__Haemophilus_parainfluenzae.contigs.fa	13726	S2_018_000R1	4.62608843	0.745844379	0.979512607	2	30.28293891	Swabs	N1_023	2236248	99.93569586
174	8	NIHY1_23_130__Peptostreptococcus_rel.contigs.fa	182	S2_018_000R1	0.068813322	0.030897101	0.964095482	0	0.530512768	Swabs	N1_023	1942836	99.99958823
58	20	NIHY1_23_103__Clostridium_perfringens.contigs.fa	78	S2_018_000R1	0.165022488	0.051686076	0.985445046	0	6.852463058	Swabs	N1_023	3226130	99.99938006
1879	648	NIHY1_23_134__Staphylococcus_aureus.contigs.fa	2527	S2_018_000R3	2.937274286	0.792529492	0.993830883	2	7.502607872	wipes	N1_023	2907165	99.97771024
819	106	NIHY1_23_113__Bacteroides.contigs.fa	925	S2_018_000R3	0.37329135	0.128162798	0.988165453	0	7.78709495	wipes	N1_023	5411071	99.99804105
2909	420	NIHY1_23_108__Klebsiella_pneumoniae.contigs.fa	3329	S2_018_000R3	3.343989131	0.619907125	0.989955101	1	36.14135273	wipes	N1_023	5569644	99.99245912
105	11	NIHY1_23_115__Proteus_mirabilis.contigs.fa	116	S2_018_000R3	0.039162536	0.007213092	0.985001293	0	0.905754575	wipes	N1_023	3949208	99.99972146
245	14	NIHY1_23_120__Eggerthella.contigs.fa	259	S2_018_000R3	0.375269698	0.148013898	0.972496549	0	7.85887536	wipes	N1_023	3566030	99.99960741
7200	1044	NIHY1_23_111__Escherichia_coli.contigs.fa	8244	S2_018_000R3	138.1614415	0.937403274	0.998238786	143	58.93879	wipes	N1_023	5089787	99.97948834
334	65	NIHY1_23_135__Veillonella.contigs.fa	399	S2_018_000R3	1.702959518	0.232379223	0.986115461	0	46.3908778	wipes	N1_023	2037325	99.99680954
3257	277	NIHY1_23_101__Klebsiella_oxytoca.contigs.fa	3534	S2_018_000R3	1.010011859	0.400002163	0.97122431	0	5.569523549	wipes	N1_023	5826191	99.99524561
128	3	NIHY1_23_125__Coriobacteriaceae.contigs.fa	131	S2_018_000R3	0.363951113	0.109447218	0.984271821	0	9.548681088	wipes	N1_023	1963467	99.99984721
12249	2944	NIHY1_23_137__Staphylococcus_epidermidis.contigs.fa	15193	S2_018_000R3	18.65057419	0.952487436	0.993374116	18	18.1692823	wipes	N1_023	2600449	99.88678878
252	26	NIHY1_23_133__Enterococcus_faecium.contigs.fa	278	S2_018_000R3	0.353834436	0.154011043	0.985606296	0	3.456712333	wipes	N1_023	2842465	99.9990853
860	170	NIHY1_23_126__Haemophilus_parainfluenzae.contigs.fa	1030	S2_018_000R3	2.086161284	0.482026591	0.981697024	0	21.94840151	wipes	N1_023	2236248	99.99239798
207	19	NIHY1_23_130__Peptostreptococcus_rel.contigs.fa	226	S2_018_000R3	0.221255422	0.110451423	0.983025387	0	1.147194953	wipes	N1_023	1942836	99.99902205
35	4	NIHY1_23_103__Clostridium_perfringens.contigs.fa	39	S2_018_000R3	0.133308019	0.058798313	0.978618421	0	5.071247741	wipes	N1_023	3226130	99.99987601
8318	2034	NIHY1_23_134__Staphylococcus_aureus.contigs.fa	10352	S2_005_003R3	4.300580462	0.709663882	0.989871258	3	6.943932288	wipes	N1_023	2907165	99.93003493
345	39	NIHY1_23_113__Bacteroides.contigs.fa	384	S2_005_003R3	0.12477419	0.020710318	0.985437445	0	6.245622199	wipes	N1_023	5411071	99.99927926
7243	1735	NIHY1_23_108__Klebsiella_pneumoniae.contigs.fa	8978	S2_005_003R3	2.545935431	0.46768842	0.991224512	0	10.02434831	wipes	N1_023	5569644	99.968849
175	14	NIHY1_23_115__Proteus_mirabilis.contigs.fa	189	S2_005_003R3	0.02774607	0.005735327	0.974524869	0	0.52703823	wipes	N1_023	3949208	99.9996455
812	81	NIHY1_23_120__Eggerthella.contigs.fa	893	S2_005_003R3	0.402040364	0.078439329	0.986342851	0	7.229549911	wipes	N1_023	3566030	99.99772857
23854	5136	NIHY1_23_111__Escherichia_coli.contigs.fa	28990	S2_005_003R3	13.71475034	0.886045133	0.992750122	12	12.1690109	wipes	N1_023	5089787	99.89909204
1701	117	NIHY1_23_135__Veillonella.contigs.fa	1818	S2_005_003R3	1.953611721	0.152946143	0.974700455	0	56.98431392	wipes	N1_023	2037325	99.99425718
12488	288	NIHY1_23_101__Klebsiella_oxytoca.contigs.fa	12776	S2_005_003R3	0.672117684	0.189168704	0.952106044	0	2.269993731	wipes	N1_023	5826191	99.9950568
406	45	NIHY1_23_125__Coriobacteriaceae.contigs.fa	451	S2_005_003R3	0.333413294	0.053517579	0.98218166	0	7.378143303	wipes	N1_023	1963467	99.99770814
9537	2286	NIHY1_23_137__Staphylococcus_epidermidis.contigs.fa	11823	S2_005_003R3	12.95214134	0.907865526	0.994111008	11	22.05670015	wipes	N1_023	2600449	99.9120921
910	19	NIHY1_23_133__Enterococcus_faecium.contigs.fa	929	S2_005_003R3	0.149368594	0.02651994	0.967002913	0	1.74064484	wipes	N1_023	2842465	99.99933157
13212	889	NIHY1_23_126__Haemophilus_parainfluenzae.contigs.fa	14101	S2_005_003R3	2.844147876	0.522554296	0.969862639	1	13.54067547	wipes	N1_023	2236248	99.96024591
340	14	NIHY1_23_130__Peptostreptococcus_rel.contigs.fa	354	S2_005_003R3	0.117676942	0.038214239	0.974888274	0	0.749348306	wipes	N1_023	1942836	99.9992794
81	14	NIHY1_23_103__Clostridium_perfringens.contigs.fa	95	S2_005_003R3	0.061889323	0.010761501	0.980062959	0	3.281602139	wipes	N1_023	3226130	99.99956604
7	4	NIHY1_23_134__Staphylococcus_aureus.contigs.fa	11	S2_005_001R2	0.070288752	0.009422238	0.98812095	0	3.580156738	sinks	N1_023	2907165	99.99986241
94	1	NIHY1_23_113__Bacteroides.contigs.fa	95	S2_005_001R2	0.035397798	0.001481222	0.951874367	0	4.493091034	sinks	N1_023	5411071	99.99998152
7787	2371	NIHY1_23_108__Klebsiella_pneumoniae.contigs.fa	10158	S2_005_001R2	78.89080379	0.975671874	0.998114611	63	141.4817844	sinks	N1_023	5569644	99.95742995
69	3	NIHY1_23_115__Proteus_mirabilis.contigs.fa	72	S2_005_001R2	0.007695214	0.001979637	0.953033268	0	0.376232574	sinks	N1_023	3949208	99.99992404
164	1	NIHY1_23_120__Eggerthella.contigs.fa	165	S2_005_001R2	0.096003399	0.008293537	0.936514044	0	7.739078447	sinks	N1_023	3566030	99.99997196
21964	405	NIHY1_23_111__Escherichia_coli.contigs.fa	22369	S2_005_001R2	2.323728478	0.369119572	0.942452503	0	15.37527302	sinks	N1_023	5089787	99.99204289
97	1	NIHY1_23_135__Veillonella.contigs.fa	98	S2_005_001R2	0.289392218	0.00831826	0.964415396	0	12.23083901	sinks	N1_023	2037325	99.99995092
277201	21452	NIHY1_23_101__Klebsiella_oxytoca.contigs.fa	298653	S2_005_001R2	97.56091072	0.799777247	0.93148872	104	92.49042054	sinks	N1_023	5826191	99.63180061
102	2	NIHY1_23_125__Coriobacteriaceae.contigs.fa	104	S2_005_001R2	0.08620262	0.006842488	0.935762817	0	5.966905787	sinks	N1_023	1963467	99.99989814
0	4	NIHY1_23_137__Staphylococcus_epidermidis.contigs.fa	4	S2_005_001R2	0.128515114	0.096951719	0.991011236	0	0.449374336	sinks	N1_023	2600449	99.99984618
192	4	NIHY1_23_126__Haemophilus_parainfluenzae.contigs.fa	196	S2_005_001R2	0.421239058	0.012218233	0.957993999	0	21.88838585	sinks	N1_023	2236248	99.99982113
0	2	NIHY1_23_130__Peptostreptococcus_rel.contigs.fa	2	S2_005_001R2	0.0016584	0.00130222	0.955555556	0	0.054357906	sinks	N1_023	1942836	99.99989706
52	2	NIHY1_23_103__Clostridium_perfringens.contigs.fa	54	S2_005_001R2	0.052826142	0.002053234	0.929503916	0	4.898899419	sinks	N1_023	3226130	99.99993801
21431	4756	NIHY1_23_134__Staphylococcus_aureus.contigs.fa	26187	S2_003_000R3	13.53458163	0.922388994	0.989376604	14	9.180857934	wipes	N1_023	2907165	99.83640419
34	6	NIHY1_23_113__Bacteroides.contigs.fa	40	S2_003_000R3	0.056887629	0.021727861	0.989293362	0	2.511813733	wipes	N1_023	5411071	99.99988912
1319	196	NIHY1_23_108__Klebsiella_pneumoniae.contigs.fa	1515	S2_003_000R3	1.108865306	0.336601585	0.990231478	0	13.48257951	wipes	N1_023	5569644	99.99648092
107	7	NIHY1_23_115__Proteus_mirabilis.contigs.fa	114	S2_003_000R3	0.023990633	0.010187612	0.978955141	0	0.368963258	wipes	N1_023	3949208	99.99982275
115	12	NIHY1_23_120__Eggerthella.contigs.fa	127	S2_003_000R3	0.090799853	0.031151168	0.974543997	0	2.543396451	wipes	N1_023	3566030	99.99966349
450	199	NIHY1_23_111__Escherichia_coli.contigs.fa	649	S2_003_000R3	0.900132953	0.490066873	0.992460414	0	1.335139344	wipes	N1_023	5089787	99.99609021
82	16	NIHY1_23_135__Veillonella.contigs.fa	98	S2_003_000R3	1.479920975	0.140037549	0.989765013	0	55.37661363	wipes	N1_023	2037325	99.99921466
5582	421	NIHY1_23_101__Klebsiella_oxytoca.contigs.fa	6003	S2_003_000R3	1.026349806	0.4843892	0.964703185	0	1.668017049	wipes	N1_023	5826191	99.99277401
82	2	NIHY1_23_125__Coriobacteriaceae.contigs.fa	84	S2_003_000R3	0.109716639	0.027889952	0.983908046	0	3.309952185	wipes	N1_023	1963467	99.99989814
13690	2983	NIHY1_23_137__Staphylococcus_epidermidis.contigs.fa	16673	S2_003_000R3	11.1957462	0.939279332	0.992237046	11	12.61939641	wipes	N1_023	2600449	99.88528904
145	7	NIHY1_23_133__Enterococcus_faecium.contigs.fa	152	S2_003_000R3	0.084030234	0.033159599	0.974967062	0	1.546588022	wipes	N1_023	2842465	99.99975373
195	20	NIHY1_23_126__Haemophilus_parainfluenzae.contigs.fa	215	S2_003_000R3	0.826548755	0.225399419	0.984854889	0	12.02153099	wipes	N1_023	2236248	99.99910564
27	8	NIHY1_23_130__Peptostreptococcus_rel.contigs.fa	35	S2_003_000R3	0.067293894	0.043031939	0.982526211	0	0.390258308	wipes	N1_023	1942836	99.99958823
29	8	NIHY1_23_103__Clostridium_perfringens.contigs.fa	37	S2_003_000R3	0.266254925	0.1842511	0.987267722	0	2.031463052	wipes	N1_023	3226130	99.99975202
857	130	NIHY1_23_134__Staphylococcus_aureus.contigs.fa	987	S2_005_003R1	0.788841707	0.367048998	0.986382075	0	1.633066236	Swabs	N1_023	2907165	99.99552829
163	16	NIHY1_23_113__Bacteroides.contigs.fa	179	S2_005_003R1	0.060529237	0.018877963	0.978133398	0	2.599783448	Swabs	N1_023	5411071	99.99970431
10861	5072	NIHY1_23_108__Klebsiella_pneumoniae.contigs.fa	15933	S2_005_003R1	7.321590931	0.901739142	0.995349781	6	17.9921628	Swabs	N1_023	5569644	99.90893493
95	2	NIHY1_23_115__Proteus_mirabilis.contigs.fa	97	S2_005_003R1	0.012779271	0.003109991	0.955788514	0	0.46856499	Swabs	N1_023	3949208	99.99994936
154	7	NIHY1_23_120__Eggerthella.contigs.fa	161	S2_005_003R1	0.07947185	0.022488594	0.961675791	0	2.504686385	Swabs	N1_023	3566030	99.9998037
32520	5970	NIHY1_23_111__Escherichia_coli.contigs.fa	38490	S2_005_003R1	45.20678979	0.910415701	0.991443733	45	28.24896007	Swabs	N1_023	5089787	99.88270629
163	9	NIHY1_23_135__Veillonella.contigs.fa	172	S2_005_003R1	1.611769845	0.06020738	0.984129913	0	66.42200663	Swabs	N1_023	2037325	99.99955824
11921	472	NIHY1_23_101__Klebsiella_oxytoca.contigs.fa	12393	S2_005_003R1	1.10315865	0.417743943	0.957768797	0	2.651860464	Swabs	N1_023	5826191	99.99189865
64	2	NIHY1_23_125__Coriobacteriaceae.contigs.fa	66	S2_005_003R1	0.106969967	0.026803608	0.987528345	0	3.282708399	Swabs	N1_023	1963467	99.99989814
9249	1894	NIHY1_23_137__Staphylococcus_epidermidis.contigs.fa	11143	S2_005_003R1	5.306921228	0.858392147	0.990956436	4	7.582930303	Swabs	N1_023	2600449	99.92716642
823	6	NIHY1_23_133__Enterococcus_faecium.contigs.fa	829	S2_005_003R1	0.10040581	0.019952049	0.953258908	0	1.208292846	Swabs	N1_023	2842465	99.99978892
245	46	NIHY1_23_126__Haemophilus_parainfluenzae.contigs.fa	291	S2_005_003R1	0.590675095	0.160027868	0.984539369	0	9.18223439	Swabs	N1_023	2236248	99.99794298
0	1	NIHY1_23_130__Peptostreptococcus_rel.contigs.fa	1	S2_005_003R1	0.013281615	0.008242075	0.986842105	0	0.180749624	Swabs	N1_023	1942836	99.99994853
57	32	NIHY1_23_103__Clostridium_perfringens.contigs.fa	89	S2_005_003R1	0.21456048	0.103071482	0.991938406	0	2.818735825	Swabs	N1_023	3226130	99.9990081
8	4	NIHY1_23_134__Staphylococcus_aureus.contigs.fa	12	S2_006_000R2	0.019787663	0.013448841	0.98691385	0	0.229245501	sinks	N1_023	2907165	99.99986241
91	1	NIHY1_23_113__Bacteroides.contigs.fa	92	S2_006_000R2	0.037678678	0.002025477	0.946851531	0	3.065020908	sinks	N1_023	5411071	99.99998152
25242	6771	NIHY1_23_108__Klebsiella_pneumoniae.contigs.fa	32013	S2_006_000R2	19.78058687	0.904831619	0.992566072	8	94.17259997	sinks	N1_023	5569644	99.87843029
241	2	NIHY1_23_115__Proteus_mirabilis.contigs.fa	243	S2_006_000R2	0.015312944	0.003545268	0.943197756	0	0.411458058	sinks	N1_023	3949208	99.99994936
144	1	NIHY1_23_120__Eggerthella.contigs.fa	145	S2_006_000R2	0.043828852	0.004844884	0.939330544	0	2.435551373	sinks	N1_023	3566030	99.99997196
28823	526	NIHY1_23_111__Escherichia_coli.contigs.fa	29349	S2_006_000R2	2.1947331	0.253418267	0.930038474	0	10.10930226	sinks	N1_023	5089787	99.98966558
67	12	NIHY1_23_135__Veillonella.contigs.fa	79	S2_006_000R2	0.465705275	0.014460138	0.989430024	0	16.08922588	sinks	N1_023	2037325	99.99941099
266928	20476	NIHY1_23_101__Klebsiella_oxytoca.contigs.fa	287404	S2_006_000R2	61.34246491	0.786969566	0.932691547	65	53.0716384	sinks	N1_023	5826191	99.64855254
76	1	NIHY1_23_125__Coriobacteriaceae.contigs.fa	77	S2_006_000R2	0.040588917	0.005365509	0.93615257	0	2.277576105	sinks	N1_023	1963467	99.99994907
17	8	NIHY1_23_137__Staphylococcus_epidermidis.contigs.fa	25	S2_006_000R2	0.196636042	0.141167929	0.990771502	0	0.643190361	sinks	N1_023	2600449	99.99969236
125	8	NIHY1_23_126__Haemophilus_parainfluenzae.contigs.fa	133	S2_006_000R2	0.301732187	0.027510366	0.972616842	0	13.9439039	sinks	N1_023	2236248	99.99964226
5	1	NIHY1_23_130__Peptostreptococcus_rel.contigs.fa	6	S2_006_000R2	0.003819674	0.002522601	0.924050633	0	0.14750668	sinks	N1_023	1942836	99.99994853
58	1	NIHY1_23_103__Clostridium_perfringens.contigs.fa	59	S2_006_000R2	0.055763097	0.000890851	0.928484848	0	5.176103897	sinks	N1_023	3226130	99.999969
890	47	NIHY1_23_134__Staphylococcus_aureus.contigs.fa	937	S2_005_002R1	0.376585436	0.10629634	0.978734028	0	2.360669028	Swabs	N1_023	2907165	99.9983833
76	16	NIHY1_23_113__Bacteroides.contigs.fa	92	S2_005_002R1	0.07172776	0.011357825	0.985579937	0	6.176664672	Swabs	N1_023	5411071	99.99970431
20486	7477	NIHY1_23_108__Klebsiella_pneumoniae.contigs.fa	27963	S2_005_002R1	17.24647518	0.932229421	0.994319154	15	30.91438509	Swabs	N1_023	5569644	99.86575444
64	0	NIHY1_23_115__Proteus_mirabilis.contigs.fa	64	S2_005_002R1	0.015577047	0.003214569	0.964225824	0	0.797243374	Swabs	N1_023	3949208	100
223	17	NIHY1_23_120__Eggerthella.contigs.fa	240	S2_005_002R1	0.136798905	0.024320883	0.973259053	0	5.528623208	Swabs	N1_023	3566030	99.99952328
33504	6054	NIHY1_23_111__Escherichia_coli.contigs.fa	39558	S2_005_002R1	74.83221636	0.898644482	0.991228068	76	43.43967148	Swabs	N1_023	5089787	99.88105593
461	56	NIHY1_23_135__Veillonella.contigs.fa	517	S2_005_002R1	1.871841262	0.143483735	0.982669036	0	64.7073788	Swabs	N1_023	2037325	99.9972513
139586	8547	NIHY1_23_101__Klebsiella_oxytoca.contigs.fa	148133	S2_005_002R1	5.587799988	0.706571927	0.947167304	4	6.596806079	Swabs	N1_023	5826191	99.85330038
131	19	NIHY1_23_125__Coriobacteriaceae.contigs.fa	150	S2_005_002R1	0.169769087	0.040890425	0.982125834	0	5.30122458	Swabs	N1_023	1963467	99.99903232
12193	2410	NIHY1_23_137__Staphylococcus_epidermidis.contigs.fa	14603	S2_005_002R1	8.558154765	0.89590413	0.991674178	7	9.59501691	Swabs	N1_023	2600449	99.9073237
517	6	NIHY1_23_133__Enterococcus_faecium.contigs.fa	523	S2_005_002R1	0.070417754	0.014639054	0.957610634	0	1.212516466	Swabs	N1_023	2842465	99.99978892
666	76	NIHY1_23_126__Haemophilus_parainfluenzae.contigs.fa	742	S2_005_002R1	0.924738222	0.188259531	0.978497117	0	15.27668274	Swabs	N1_023	2236248	99.99660145
23	2	NIHY1_23_130__Peptostreptococcus_rel.contigs.fa	25	S2_005_002R1	0.05146909	0.027428975	0.988774136	0	0.373511923	Swabs	N1_023	1942836	99.99989706
28	5	NIHY1_23_103__Clostridium_perfringens.contigs.fa	33	S2_005_002R1	0.060746467	0.020658498	0.989275268	0	2.118180965	Swabs	N1_023	3226130	99.99984502
7	4	NIHY1_23_134__Staphylococcus_aureus.contigs.fa	11	S2_005_003R2	0.055979967	0.013831688	0.98785872	0	2.413700815	sinks	N1_023	2907165	99.99986241
94	0	NIHY1_23_113__Bacteroides.contigs.fa	94	S2_005_003R2	0.072875222	0.001397136	0.930059524	0	11.3335351	sinks	N1_023	5411071	100
25683	7644	NIHY1_23_108__Klebsiella_pneumoniae.contigs.fa	33327	S2_005_003R2	87.32971856	0.971795684	0.993578258	80	158.1060468	sinks	N1_023	5569644	99.86275604
82	3	NIHY1_23_115__Proteus_mirabilis.contigs.fa	85	S2_005_003R2	0.009663203	0.001933046	0.947204969	0	0.464919327	sinks	N1_023	3949208	99.99992404
154	2	NIHY1_23_120__Eggerthella.contigs.fa	156	S2_005_003R2	0.049016694	0.006201013	0.934038055	0	3.125848309	sinks	N1_023	3566030	99.99994392
15423	281	NIHY1_23_111__Escherichia_coli.contigs.fa	15704	S2_005_003R2	1.564010046	0.339278441	0.948134815	0	9.948089665	sinks	N1_023	5089787	99.99447914
102	2	NIHY1_23_135__Veillonella.contigs.fa	104	S2_005_003R2	0.32720749	0.009900728	0.962670495	0	14.50027434	sinks	N1_023	2037325	99.99990183
255627	19341	NIHY1_23_101__Klebsiella_oxytoca.contigs.fa	274968	S2_005_003R2	35.81492539	0.766787426	0.933938495	36	60.31294053	sinks	N1_023	5826191	99.66803354
65	0	NIHY1_23_125__Coriobacteriaceae.contigs.fa	65	S2_005_003R2	0.042102057	0.005522374	0.946058091	0	2.524189654	sinks	N1_023	1963467	100
213	4	NIHY1_23_126__Haemophilus_parainfluenzae.contigs.fa	217	S2_005_003R2	0.791037935	0.010347242	0.953701728	0	39.13566184	sinks	N1_023	2236248	99.99982113
6	0	NIHY1_23_130__Peptostreptococcus_rel.contigs.fa	6	S2_005_003R2	0.001662003	0.000566183	0.890909091	0	0.162085517	sinks	N1_023	1942836	100
43	5	NIHY1_23_103__Clostridium_perfringens.contigs.fa	48	S2_005_003R2	0.021083775	0.002167303	0.940520446	0	1.741733156	sinks	N1_023	3226130	99.99984502
55368	1124	NIHY1_08_40__Escherichia_coli.contigs.fa	56492	S2_009_000R3	26.88474744	0.238052071	0.918982912	0	249.6690245	wipes	N1_008	4939873	99.97724638
20963	2929	NIHY1_08_41__Pseudomonas_aeruginosa.contigs.fa	23892	S2_009_000R3	11.27185497	0.807560026	0.98939591	3	111.3906088	wipes	N1_008	6821961	99.95706513
29253	8625	NIHY1_08_33__Klebsiella_pneumoniae.contigs.fa	37878	S2_009_000R3	998.8799856	0.930925847	0.992351437	1026	507.0910526	wipes	N1_008	5423056	99.84095683
88	8	NIHY1_08_32__Bacteroides.contigs.fa	96	S2_009_000R3	0.061381478	0.008119596	0.969494757	0	6.731362875	wipes	N1_008	5475642	99.9998539
8307	1526	NIHY1_08_38__Staphylococcus_epidermidis.contigs.fa	9833	S2_009_000R3	40.20023474	0.959724729	0.994362313	38	30.10874045	wipes	N1_008	1869286	99.91836455
500	91	NIHY1_08_40__Escherichia_coli.contigs.fa	591	S2_006_000R3	1.352297721	0.601092376	0.997091492	1	4.016942948	wipes	N1_008	4939873	99.99815785
2506	267	NIHY1_08_41__Pseudomonas_aeruginosa.contigs.fa	2773	S2_006_000R3	0.688515956	0.323465643	0.984201231	0	1.780916267	wipes	N1_008	6821961	99.99608617
330	84	NIHY1_08_33__Klebsiella_pneumoniae.contigs.fa	414	S2_006_000R3	0.827888187	0.439753526	0.9958112	0	1.28321419	wipes	N1_008	5423056	99.99845106
69	6	NIHY1_08_32__Bacteroides.contigs.fa	75	S2_006_000R3	0.086431691	0.031701123	0.986938349	0	4.510130099	wipes	N1_008	5475642	99.99989042
1528	903	NIHY1_08_38__Staphylococcus_epidermidis.contigs.fa	2431	S2_006_000R3	16.46252045	0.962986937	0.998585616	15	14.37196359	wipes	N1_008	1869286	99.95169279
95839	9232	NIHY1_08_40__Escherichia_coli.contigs.fa	105071	S2_003_000R2	165.6937678	0.841041865	0.973899197	172	193.6054563	sinks	N1_008	4939873	99.8131126
19849	7729	NIHY1_08_41__Pseudomonas_aeruginosa.contigs.fa	27578	S2_003_000R2	172.7628441	0.976164625	0.99580321	157	146.5430412	sinks	N1_008	6821961	99.88670413
108402	5707	NIHY1_08_33__Klebsiella_pneumoniae.contigs.fa	114109	S2_003_000R2	45.79943984	0.894650544	0.962031112	5	102.8550533	sinks	N1_008	5423056	99.89476413
64	0	NIHY1_08_32__Bacteroides.contigs.fa	64	S2_003_000R2	0.021952312	0.001141967	0.950920245	0	2.106912146	sinks	N1_008	5475642	100
42394	7782	NIHY1_08_40__Escherichia_coli.contigs.fa	50176	S2_005_003R1	47.51468914	0.906291518	0.988532715	46	37.2698244	Swabs	N1_008	4939873	99.84246559
45982	12299	NIHY1_08_41__Pseudomonas_aeruginosa.contigs.fa	58281	S2_005_003R1	26.77492146	0.936165276	0.99044627	27	13.62021855	Swabs	N1_008	6821961	99.8197146
9448	5130	NIHY1_08_33__Klebsiella_pneumoniae.contigs.fa	14578	S2_005_003R1	6.427760842	0.903637543	0.995685966	6	4.748922039	Swabs	N1_008	5423056	99.90540389
114	10	NIHY1_08_32__Bacteroides.contigs.fa	124	S2_005_003R1	0.060695349	0.016558241	0.98166223	0	3.996257275	Swabs	N1_008	5475642	99.99981737
1301	581	NIHY1_08_38__Staphylococcus_epidermidis.contigs.fa	1882	S2_005_003R1	5.767099845	0.908870553	0.998138781	5	4.797370092	Swabs	N1_008	1869286	99.96891861
32347	6752	NIHY1_08_40__Escherichia_coli.contigs.fa	39099	S2_005_003R3	14.2975532	0.88313485	0.989989703	12	16.12117428	wipes	N1_008	4939873	99.86331632
49421	12620	NIHY1_08_41__Pseudomonas_aeruginosa.contigs.fa	62041	S2_005_003R3	40.65976103	0.928907538	0.989985034	40	24.50469717	wipes	N1_008	6821961	99.8150092
6836	1724	NIHY1_08_33__Klebsiella_pneumoniae.contigs.fa	8560	S2_005_003R3	2.121678994	0.473284252	0.991206073	0	3.309269002	wipes	N1_008	5423056	99.96820981
294	39	NIHY1_08_32__Bacteroides.contigs.fa	333	S2_005_003R3	0.131537453	0.020781125	0.98739114	0	8.650423076	wipes	N1_008	5475642	99.99928775
2156	1015	NIHY1_08_38__Staphylococcus_epidermidis.contigs.fa	3171	S2_005_003R3	13.60240809	0.9402344	0.997966892	12	10.02444886	wipes	N1_008	1869286	99.94570119
1813	384	NIHY1_08_40__Escherichia_coli.contigs.fa	2197	S2_006_000R1	5.020476437	0.934395075	0.998927423	4	15.01750815	Swabs	N1_008	4939873	99.99222652
9209	910	NIHY1_08_41__Pseudomonas_aeruginosa.contigs.fa	10119	S2_006_000R1	2.120946455	0.607507724	0.98587653	1	4.706277547	Swabs	N1_008	6821961	99.98666073
1148	879	NIHY1_08_33__Klebsiella_pneumoniae.contigs.fa	2027	S2_006_000R1	10.59882214	0.970703234	0.999568671	10	6.043598406	Swabs	N1_008	5423056	99.98379143
319	46	NIHY1_08_32__Bacteroides.contigs.fa	365	S2_006_000R1	0.331675811	0.071526042	0.992343835	0	20.76875818	Swabs	N1_008	5475642	99.99915992
772	874	NIHY1_08_38__Staphylococcus_epidermidis.contigs.fa	1646	S2_006_000R1	21.22594349	0.963695764	0.999048834	20	13.1363325	Swabs	N1_008	1869286	99.95324418
21532	444	NIHY1_08_40__Escherichia_coli.contigs.fa	21976	S2_005_003R2	7.351250123	0.362586649	0.949555373	0	155.8583745	sinks	N1_008	4939873	99.99101191
18948	8393	NIHY1_08_41__Pseudomonas_aeruginosa.contigs.fa	27341	S2_005_003R2	126.6466324	0.975340082	0.995837756	125	65.82022639	sinks	N1_008	6821961	99.87697086
24488	7677	NIHY1_08_33__Klebsiella_pneumoniae.contigs.fa	32165	S2_005_003R2	83.38232281	0.972614334	0.993651067	83	49.24226365	sinks	N1_008	5423056	99.85843775
64	0	NIHY1_08_32__Bacteroides.contigs.fa	64	S2_005_003R2	0.009562532	0.001388513	0.942028986	0	0.752575691	sinks	N1_008	5475642	100
43369	7824	NIHY1_08_40__Escherichia_coli.contigs.fa	51193	S2_005_002R1	76.59013744	0.894739197	0.988304734	77	54.32151637	Swabs	N1_008	4939873	99.84161536
31056	10517	NIHY1_08_41__Pseudomonas_aeruginosa.contigs.fa	41573	S2_005_002R1	27.80891462	0.956046656	0.993375013	28	14.16319609	Swabs	N1_008	6821961	99.84583612
18855	7438	NIHY1_08_33__Klebsiella_pneumoniae.contigs.fa	26293	S2_005_002R1	16.19200502	0.933087174	0.99454441	16	9.56165777	Swabs	N1_008	5423056	99.86284486
101	7	NIHY1_08_32__Bacteroides.contigs.fa	108	S2_005_002R1	0.073621321	0.010294135	0.98258907	0	7.728727609	Swabs	N1_008	5475642	99.99987216
1308	748	NIHY1_08_38__Staphylococcus_epidermidis.contigs.fa	2056	S2_005_002R1	9.52801444	0.940180903	0.998537011	8	7.647046519	Swabs	N1_008	1869286	99.95998472
52376	1075	NIHY1_08_40__Escherichia_coli.contigs.fa	53451	S2_009_000R2	16.24721688	0.225991033	0.926968434	0	158.644004	sinks	N1_008	4939873	99.97823831
32813	7162	NIHY1_08_41__Pseudomonas_aeruginosa.contigs.fa	39975	S2_009_000R2	168.8322863	0.978888328	0.993955336	83	285.7340787	sinks	N1_008	6821961	99.89501552
29033	8317	NIHY1_08_33__Klebsiella_pneumoniae.contigs.fa	37350	S2_009_000R2	99.31654403	0.937338652	0.992532639	90	79.53540946	sinks	N1_008	5423056	99.84663629
64	3	NIHY1_08_32__Bacteroides.contigs.fa	67	S2_009_000R2	0.015276382	0.001778787	0.966263847	0	1.210309122	sinks	N1_008	5475642	99.99994521
0	5	NIHY1_08_38__Staphylococcus_epidermidis.contigs.fa	5	S2_009_000R2	0.265350514	0.18519745	0.998263889	0	0.651842833	sinks	N1_008	1869286	99.99973252
48412	1182	NIHY1_08_40__Escherichia_coli.contigs.fa	49594	S2_009_000R1	14.13247183	0.239630452	0.933579405	0	140.5684	Swabs	N1_008	4939873	99.97607226
25893	6098	NIHY1_08_41__Pseudomonas_aeruginosa.contigs.fa	31991	S2_009_000R1	14.27590395	0.821495901	0.992481143	7	50.42280414	Swabs	N1_008	6821961	99.91061221
29314	8692	NIHY1_08_33__Klebsiella_pneumoniae.contigs.fa	38006	S2_009_000R1	271.0374851	0.928742761	0.992364741	280	143.204124	Swabs	N1_008	5423056	99.83972137
849	38	NIHY1_08_32__Bacteroides.contigs.fa	887	S2_009_000R1	0.149438185	0.014872229	0.9749859	0	8.037303748	Swabs	N1_008	5475642	99.99930602
2264	889	NIHY1_08_38__Staphylococcus_epidermidis.contigs.fa	3153	S2_009_000R1	16.32002433	0.920393669	0.997952924	14	13.64582783	Swabs	N1_008	1869286	99.95244173
23530	452	NIHY1_08_40__Escherichia_coli.contigs.fa	23982	S2_012_000R2	4.909891611	0.212363354	0.946951163	0	93.03732368	sinks	N1_008	4939873	99.99084997
12146	5845	NIHY1_08_41__Pseudomonas_aeruginosa.contigs.fa	17991	S2_012_000R2	353.1289972	0.976911038	0.997281099	359	143.0244087	sinks	N1_008	6821961	99.91432082
31787	7847	NIHY1_08_33__Klebsiella_pneumoniae.contigs.fa	39634	S2_012_000R2	30.11287068	0.93604086	0.991974582	20	35.34228273	sinks	N1_008	5423056	99.85530299
52	0	NIHY1_08_32__Bacteroides.contigs.fa	52	S2_012_000R2	0.013877642	0.00366715	0.973509934	0	0.82908864	sinks	N1_008	5475642	100
69	27	NIHY1_08_38__Staphylococcus_epidermidis.contigs.fa	96	S2_012_000R2	0.696325228	0.389348125	0.996092955	0	1.126415076	sinks	N1_008	1869286	99.9985556
44067	8000	NIHY1_08_40__Escherichia_coli.contigs.fa	52067	S2_018_000R1	66.44197432	0.914012162	0.98810435	68	43.9599242	Swabs	N1_008	4939873	99.83805252
14343	7629	NIHY1_08_41__Pseudomonas_aeruginosa.contigs.fa	21972	S2_018_000R1	11.95126489	0.947340215	0.996258136	11	7.335681949	Swabs	N1_008	6821961	99.88816999
8490	4127	NIHY1_08_33__Klebsiella_pneumoniae.contigs.fa	12617	S2_018_000R1	6.236878247	0.894733707	0.995859298	5	5.797390905	Swabs	N1_008	5423056	99.923899
1366	102	NIHY1_08_32__Bacteroides.contigs.fa	1468	S2_018_000R1	0.432718026	0.103317565	0.984098787	0	16.56652878	Swabs	N1_008	5475642	99.9981372
2370	1037	NIHY1_08_38__Staphylococcus_epidermidis.contigs.fa	3407	S2_018_000R1	42.11013831	0.968187854	0.998069563	40	29.68871604	Swabs	N1_008	1869286	99.94452427
30847	562	NIHY1_08_40__Escherichia_coli.contigs.fa	31409	S2_005_001R2	8.612039824	0.389611231	0.941672841	0	128.2311737	sinks	N1_008	4939873	99.98862319
14671	6971	NIHY1_08_41__Pseudomonas_aeruginosa.contigs.fa	21642	S2_005_001R2	72.15344327	0.976154071	0.996696291	72	54.13126345	sinks	N1_008	6821961	99.89781531
8398	2810	NIHY1_08_33__Klebsiella_pneumoniae.contigs.fa	11208	S2_005_001R2	82.30544088	0.976292703	0.997868277	67	68.15292976	sinks	N1_008	5423056	99.9481842
56	1	NIHY1_08_32__Bacteroides.contigs.fa	57	S2_005_001R2	0.011110661	0.001650035	0.964923077	0	0.945517094	sinks	N1_008	5475642	99.99998174
2	2	NIHY1_08_38__Staphylococcus_epidermidis.contigs.fa	4	S2_005_001R2	0.140537617	0.106785693	0.987915408	0	0.456425199	sinks	N1_008	1869286	99.99989301
85909	9555	NIHY1_08_40__Escherichia_coli.contigs.fa	95464	S2_005_001R3	65.39500307	0.879520182	0.977369951	63	51.2904863	wipes	N1_008	4939873	99.80657397
10705	1952	NIHY1_08_41__Pseudomonas_aeruginosa.contigs.fa	12657	S2_005_001R3	2.469435695	0.536086471	0.989536124	1	5.358587543	wipes	N1_008	6821961	99.97138653
7460	2184	NIHY1_08_33__Klebsiella_pneumoniae.contigs.fa	9644	S2_005_001R3	2.718001252	0.467503931	0.992171296	0	4.840247275	wipes	N1_008	5423056	99.9597275
276	13	NIHY1_08_32__Bacteroides.contigs.fa	289	S2_005_001R3	0.053027937	0.005467852	0.976950072	0	4.111761295	wipes	N1_008	5475642	99.99976258
4157	1000	NIHY1_08_38__Staphylococcus_epidermidis.contigs.fa	5157	S2_005_001R3	10.2316569	0.822999263	0.995856537	8	9.87119746	wipes	N1_008	1869286	99.94650364
44085	7786	NIHY1_08_40__Escherichia_coli.contigs.fa	51871	S2_005_001R1	109.8619086	0.904047533	0.988202996	96	216.802323	Swabs	N1_008	4939873	99.84238461
20650	8229	NIHY1_08_41__Pseudomonas_aeruginosa.contigs.fa	28879	S2_005_001R1	312.7460884	0.973880677	0.995589844	330	138.9449523	Swabs	N1_008	6821961	99.87937486
45462	5127	NIHY1_08_33__Klebsiella_pneumoniae.contigs.fa	50589	S2_005_001R1	137.2065678	0.975004315	0.99030164	68	196.0103954	Swabs	N1_008	5423056	99.90545921
113	10	NIHY1_08_32__Bacteroides.contigs.fa	123	S2_005_001R1	0.061392984	0.009179198	0.983762376	0	5.208221971	Swabs	N1_008	5475642	99.99981737
845	371	NIHY1_08_38__Staphylococcus_epidermidis.contigs.fa	1216	S2_005_001R1	3.42162783	0.77333966	0.997723422	3	3.787345915	Swabs	N1_008	1869286	99.98015285
42962	7736	NIHY1_08_40__Escherichia_coli.contigs.fa	50698	S2_005_002R3	77.09350706	0.890581398	0.988381196	72	64.92285348	wipes	N1_008	4939873	99.84339678
36885	9928	NIHY1_08_41__Pseudomonas_aeruginosa.contigs.fa	46813	S2_005_002R3	19.0809216	0.819205504	0.990048849	14	19.68622137	wipes	N1_008	6821961	99.85447
19944	7449	NIHY1_08_33__Klebsiella_pneumoniae.contigs.fa	27393	S2_005_002R3	24.57033304	0.839552275	0.993551498	21	21.95380628	wipes	N1_008	5423056	99.86264202
940	40	NIHY1_08_32__Bacteroides.contigs.fa	980	S2_005_002R3	0.144087214	0.01121074	0.977517779	0	6.079782963	wipes	N1_008	5475642	99.99926949
3450	1046	NIHY1_08_38__Staphylococcus_epidermidis.contigs.fa	4496	S2_005_002R3	25.09688673	0.875555693	0.99709119	21	21.08572272	wipes	N1_008	1869286	99.94404281
3812	659	NIHY1_08_40__Escherichia_coli.contigs.fa	4471	S2_003_000R1	2.856924055	0.735039949	0.994158259	2	15.17241665	Swabs	N1_008	4939873	99.98665958
13009	6718	NIHY1_08_41__Pseudomonas_aeruginosa.contigs.fa	19727	S2_003_000R1	9.591495906	0.951621095	0.996251062	8	9.20747654	Swabs	N1_008	6821961	99.90152392
30727	1916	NIHY1_08_33__Klebsiella_pneumoniae.contigs.fa	32643	S2_003_000R1	4.25412203	0.764630865	0.978578052	2	6.333106783	Swabs	N1_008	5423056	99.96466937
110	16	NIHY1_08_32__Bacteroides.contigs.fa	126	S2_003_000R1	0.11477613	0.024073707	0.988865323	0	8.17130065	Swabs	N1_008	5475642	99.9997078
2677	920	NIHY1_08_38__Staphylococcus_epidermidis.contigs.fa	3597	S2_003_000R1	8.277622579	0.944157288	0.997378935	7	6.684339744	Swabs	N1_008	1869286	99.95078335
4915	400	NIHY1_08_40__Escherichia_coli.contigs.fa	5315	S2_005_002R2	2.851801251	0.512348597	0.980686843	1	57.37810277	sinks	N1_008	4939873	99.99190263
14917	6751	NIHY1_08_41__Pseudomonas_aeruginosa.contigs.fa	21668	S2_005_002R2	158.12608	0.977685595	0.996716278	167	60.12962736	sinks	N1_008	6821961	99.90104018
21072	7427	NIHY1_08_33__Klebsiella_pneumoniae.contigs.fa	28499	S2_005_002R2	19.73208298	0.93534568	0.994064039	20	12.12329024	sinks	N1_008	5423056	99.8630477
35	0	NIHY1_08_32__Bacteroides.contigs.fa	35	S2_005_002R2	0.012787542	0.001650035	0.971498371	0	1.14483531	sinks	N1_008	5475642	100
0	1	NIHY1_08_38__Staphylococcus_epidermidis.contigs.fa	1	S2_005_002R2	0.147277089	0.110391347	0.999314129	0	0.481639805	sinks	N1_008	1869286	99.9999465
1042	250	NIHY1_08_40__Escherichia_coli.contigs.fa	1292	S2_003_000R3	1.526718399	0.507743013	0.990467126	1	16.91508347	wipes	N1_008	4939873	99.99493914
9931	499	NIHY1_08_41__Pseudomonas_aeruginosa.contigs.fa	10430	S2_003_000R3	1.59716583	0.524949791	0.975517351	1	4.735309448	wipes	N1_008	6821961	99.99268539
1853	197	NIHY1_08_33__Klebsiella_pneumoniae.contigs.fa	2050	S2_003_000R3	0.755128842	0.37211657	0.985034749	0	1.701664055	wipes	N1_008	5423056	99.99636736
34	7	NIHY1_08_32__Bacteroides.contigs.fa	41	S2_003_000R3	0.057967084	0.022279762	0.985041955	0	3.390089276	wipes	N1_008	5475642	99.99987216
3480	1079	NIHY1_08_38__Staphylococcus_epidermidis.contigs.fa	4559	S2_003_000R3	12.42567216	0.959480251	0.99727583	12	8.735752224	wipes	N1_008	1869286	99.94227743
2694	1147	NIHY1_08_40__Escherichia_coli.contigs.fa	3841	S2_012_000R3	2.570857186	0.761904203	0.994183758	2	12.20579277	wipes	N1_008	4939873	99.97678078
7844	1992	NIHY1_08_41__Pseudomonas_aeruginosa.contigs.fa	9836	S2_012_000R3	3.556471226	0.834093305	0.99348425	2	5.372802597	wipes	N1_008	6821961	99.97080018
18153	7405	NIHY1_08_33__Klebsiella_pneumoniae.contigs.fa	25558	S2_012_000R3	12.50649007	0.92770165	0.994614296	12	7.335951523	wipes	N1_008	5423056	99.86345337
129	18	NIHY1_08_32__Bacteroides.contigs.fa	147	S2_012_000R3	0.232117622	0.076685802	0.994166667	0	10.83532634	wipes	N1_008	5475642	99.99967127
721	783	NIHY1_08_38__Staphylococcus_epidermidis.contigs.fa	1504	S2_012_000R3	15.2588828	0.963287052	0.999122753	15	9.532175729	wipes	N1_008	1869286	99.95811235
34773	625	NIHY1_08_40__Escherichia_coli.contigs.fa	35398	S2_006_000R2	6.428960826	0.288075625	0.935888519	0	88.0516477	sinks	N1_008	4939873	99.98734785
13594	6516	NIHY1_08_41__Pseudomonas_aeruginosa.contigs.fa	20110	S2_006_000R2	113.1814537	0.977407962	0.996948849	108	62.27219253	sinks	N1_008	6821961	99.90448494
61587	7305	NIHY1_08_33__Klebsiella_pneumoniae.contigs.fa	68892	S2_006_000R2	22.67081605	0.905312613	0.984087752	9	38.98020182	sinks	N1_008	5423056	99.86529735
68	1	NIHY1_08_32__Bacteroides.contigs.fa	69	S2_006_000R2	0.026535153	0.002022959	0.95574086	0	2.366499143	sinks	N1_008	5475642	99.99998174
0	2	NIHY1_08_38__Staphylococcus_epidermidis.contigs.fa	2	S2_006_000R2	0.218814028	0.161223055	0.997340426	0	0.562862992	sinks	N1_008	1869286	99.99989301
8923	540	NIHY1_08_40__Escherichia_coli.contigs.fa	9463	S2_018_000R2	3.650224004	0.536619869	0.974061607	1	80.40193115	sinks	N1_008	4939873	99.98906854
39071	11748	NIHY1_08_41__Pseudomonas_aeruginosa.contigs.fa	50819	S2_018_000R2	360.6286808	0.975586785	0.992282769	367	261.338083	sinks	N1_008	6821961	99.82779145
29360	7853	NIHY1_08_33__Klebsiella_pneumoniae.contigs.fa	37213	S2_018_000R2	16.37345604	0.921133029	0.992164909	12	16.6956315	sinks	N1_008	5423056	99.85519235
53	1	NIHY1_08_32__Bacteroides.contigs.fa	54	S2_018_000R2	0.020769254	0.002239007	0.966646078	0	2.185450549	sinks	N1_008	5475642	99.99998174
17	1	NIHY1_08_38__Staphylococcus_epidermidis.contigs.fa	18	S2_018_000R2	0.237341423	0.167349994	0.993406593	0	0.617752878	sinks	N1_008	1869286	99.9999465
44952	7955	NIHY1_08_40__Escherichia_coli.contigs.fa	52907	S2_018_000R3	132.4746444	0.909963677	0.987817941	142	73.01467586	wipes	N1_008	4939873	99.83896347
3541	689	NIHY1_08_41__Pseudomonas_aeruginosa.contigs.fa	4230	S2_018_000R3	1.380173824	0.561322324	0.988585337	1	2.835483585	wipes	N1_008	6821961	99.98990026
1431	414	NIHY1_08_33__Klebsiella_pneumoniae.contigs.fa	1845	S2_018_000R3	1.53738169	0.632549065	0.994148022	1	3.330321994	wipes	N1_008	5423056	99.99236593
584	66	NIHY1_08_32__Bacteroides.contigs.fa	650	S2_018_000R3	0.357335998	0.126520141	0.98959034	0	10.83504734	wipes	N1_008	5475642	99.99879466
2887	1105	NIHY1_08_38__Staphylococcus_epidermidis.contigs.fa	3992	S2_018_000R3	20.54646106	0.966793203	0.997707066	20	13.03948845	wipes	N1_008	1869286	99.94088652
2675	502	NIHY1_08_40__Escherichia_coli.contigs.fa	3177	S2_012_000R1	1.387184853	0.555053946	0.985758345	1	5.306304613	Swabs	N1_008	4939873	99.9898378
5475	1773	NIHY1_08_41__Pseudomonas_aeruginosa.contigs.fa	7248	S2_012_000R1	2.498038467	0.79080414	0.993228794	2	2.803168373	Swabs	N1_008	6821961	99.97401041
8889	1188	NIHY1_08_33__Klebsiella_pneumoniae.contigs.fa	10077	S2_012_000R1	2.631756338	0.769627863	0.989214166	2	3.064843662	Swabs	N1_008	5423056	99.97809353
42	5	NIHY1_08_32__Bacteroides.contigs.fa	47	S2_012_000R1	0.053340229	0.018953394	0.982834186	0	3.369039857	Swabs	N1_008	5475642	99.99990869
618	414	NIHY1_08_38__Staphylococcus_epidermidis.contigs.fa	1032	S2_012_000R1	4.359842207	0.901235552	0.998621786	4	3.68216583	Swabs	N1_008	1869286	99.97785251
8168	1889	NIHY1_09_75__Staphylococcus_epidermidis.contigs.fa	10057	S2_005_003R3	13.42959429	0.889328877	0.99555671	11	21.1113392	wipes	N1_009	2954881	99.93607188
21276	922	NIHY1_09_61__Klebsiella_oxytoca.contigs.fa	22198	S2_005_003R3	1.578832861	0.286559548	0.96598628	0	9.67763962	wipes	N1_009	6756142	99.98635316
2323	951	NIHY1_09_63__Streptococcus_agalactiae.contigs.fa	3274	S2_005_003R3	4.051905414	0.613198907	0.994264382	2	19.62783522	wipes	N1_009	2106235	99.95484834
36	6	NIHY1_09_64__Clostridium.contigs.fa	42	S2_005_003R3	0.0113332	0.004516755	0.978571429	0	0.211676696	wipes	N1_009	3546130	99.9998308
338	42	NIHY1_09_196__Clostridiales.contigs.fa	380	S2_005_003R3	0.18461585	0.03597879	0.986802348	0	3.382553835	wipes	N1_009	3572716	99.99882442
13279	988	NIHY1_09_195__Haemophilus_parainfluenzae.contigs.fa	14267	S2_005_003R3	2.87139759	0.608598598	0.970006013	2	3.650102123	wipes	N1_009	1920034	99.94854258
210	14	NIHY1_09_293__Erysipelotrichales.contigs.fa	224	S2_005_003R3	0.253775672	0.011450314	0.982013811	0	9.749937918	wipes	N1_009	4039016	99.99965338
12221	3439	NIHY1_09_59__Enterococcus_faecalis.contigs.fa	15660	S2_005_003R3	7.66646049	0.798538858	0.991283759	6	24.09867492	wipes	N1_009	3094428	99.88886476
972	750	NIHY1_09_75__Staphylococcus_epidermidis.contigs.fa	1722	S2_012_000R3	15.44398776	0.967146562	0.999331349	14	27.60872565	wipes	N1_009	2954881	99.97461827
30394	1189	NIHY1_09_61__Klebsiella_oxytoca.contigs.fa	31583	S2_012_000R3	2.870271377	0.542965201	0.967841197	1	13.00570252	wipes	N1_009	6756142	99.9824012
1609	63	NIHY1_09_63__Streptococcus_agalactiae.contigs.fa	1672	S2_012_000R3	1.968449864	0.198112746	0.977373912	0	26.0475157	wipes	N1_009	2106235	99.99700888
9	3	NIHY1_09_64__Clostridium.contigs.fa	12	S2_012_000R3	0.055291543	0.043867822	0.967032967	0	0.285097704	wipes	N1_009	3546130	99.9999154
196	39	NIHY1_09_196__Clostridiales.contigs.fa	235	S2_012_000R3	0.402890966	0.179268097	0.992763442	0	4.093454617	wipes	N1_009	3572716	99.99890839
1108	248	NIHY1_09_195__Haemophilus_parainfluenzae.contigs.fa	1356	S2_012_000R3	1.497135467	0.670094905	0.985753908	1	1.573515597	wipes	N1_009	1920034	99.98708356
111	16	NIHY1_09_293__Erysipelotrichales.contigs.fa	127	S2_012_000R3	0.590298479	0.029670841	0.984324858	0	25.85874093	wipes	N1_009	4039016	99.99960386
591	476	NIHY1_09_59__Enterococcus_faecalis.contigs.fa	1067	S2_012_000R3	2.235548218	0.64542203	0.995180102	1	27.44946275	wipes	N1_009	3094428	99.98461751
29	8	NIHY1_09_75__Staphylococcus_epidermidis.contigs.fa	37	S2_009_000R2	0.395378359	0.185782439	0.996573122	0	15.03644844	sinks	N1_009	2954881	99.99972926
210111	19573	NIHY1_09_61__Klebsiella_oxytoca.contigs.fa	229684	S2_009_000R2	105.3241729	0.909950827	0.961499218	91	197.1884531	sinks	N1_009	6756142	99.71029324
69	4	NIHY1_09_63__Streptococcus_agalactiae.contigs.fa	73	S2_009_000R2	0.074293229	0.008865582	0.981533013	0	3.465886032	sinks	N1_009	2106235	99.99981009
96	5	NIHY1_09_196__Clostridiales.contigs.fa	101	S2_009_000R2	0.292395757	0.001674916	0.959290609	0	18.55964823	sinks	N1_009	3572716	99.99986005
54	7	NIHY1_09_195__Haemophilus_parainfluenzae.contigs.fa	61	S2_009_000R2	0.149532769	0.08940675	0.971941122	0	2.36610589	sinks	N1_009	1920034	99.99963542
78	0	NIHY1_09_293__Erysipelotrichales.contigs.fa	78	S2_009_000R2	0.013558005	0.001134435	0.964912281	0	0.929916351	sinks	N1_009	4039016	100
86	3	NIHY1_09_59__Enterococcus_faecalis.contigs.fa	89	S2_009_000R2	0.201682185	0.064661385	0.966902194	0	7.049977706	sinks	N1_009	3094428	99.99990305
22	3	NIHY1_09_75__Staphylococcus_epidermidis.contigs.fa	25	S2_005_001R2	0.147614405	0.096368348	0.98629386	0	2.411550053	sinks	N1_009	2954881	99.99989847
247884	21318	NIHY1_09_61__Klebsiella_oxytoca.contigs.fa	269202	S2_005_001R2	142.4974534	0.890525688	0.952271688	156	166.9599565	sinks	N1_009	6756142	99.68446489
81	3	NIHY1_09_63__Streptococcus_agalactiae.contigs.fa	84	S2_005_001R2	0.088268403	0.005963722	0.945489942	0	6.880425208	sinks	N1_009	2106235	99.99985757
0	1	NIHY1_09_64__Clostridium.contigs.fa	1	S2_005_001R2	0.000593887	0.000523951	0.944444444	0	0.028442579	sinks	N1_009	3546130	99.9999718
110	2	NIHY1_09_196__Clostridiales.contigs.fa	112	S2_005_001R2	0.190029938	0.001752448	0.933014354	0	12.56974133	sinks	N1_009	3572716	99.99994402
83	3	NIHY1_09_195__Haemophilus_parainfluenzae.contigs.fa	86	S2_005_001R2	0.038433694	0.011225843	0.947044335	0	1.54011214	sinks	N1_009	1920034	99.99984375
70	1	NIHY1_09_293__Erysipelotrichales.contigs.fa	71	S2_005_001R2	0.026762211	0.001463723	0.94378464	0	3.269672066	sinks	N1_009	4039016	99.99997524
99	5	NIHY1_09_59__Enterococcus_faecalis.contigs.fa	104	S2_005_001R2	0.205214663	0.028433688	0.937235969	0	14.12042137	sinks	N1_009	3094428	99.99983842
33	5	NIHY1_09_75__Staphylococcus_epidermidis.contigs.fa	38	S2_018_000R2	0.320586176	0.164678713	0.99553414	0	9.683293493	sinks	N1_009	2954881	99.99983079
232947	19979	NIHY1_09_61__Klebsiella_oxytoca.contigs.fa	252926	S2_018_000R2	34.79030355	0.844021928	0.953396183	35	84.0720095	sinks	N1_009	6756142	99.70428389
107	3	NIHY1_09_63__Streptococcus_agalactiae.contigs.fa	110	S2_018_000R2	0.138652619	0.041074239	0.980054397	0	3.812209501	sinks	N1_009	2106235	99.99985757
0	1	NIHY1_09_64__Clostridium.contigs.fa	1	S2_018_000R2	0.000571609	0.000447812	0.941176471	0	0.030569514	sinks	N1_009	3546130	99.9999718
78	7	NIHY1_09_196__Clostridiales.contigs.fa	85	S2_018_000R2	0.09620412	0.004359149	0.958657588	0	6.054345811	sinks	N1_009	3572716	99.99980407
39	8	NIHY1_09_195__Haemophilus_parainfluenzae.contigs.fa	47	S2_018_000R2	0.214651407	0.144181822	0.986061684	0	0.946747041	sinks	N1_009	1920034	99.99958334
73	2	NIHY1_09_293__Erysipelotrichales.contigs.fa	75	S2_018_000R2	0.014770182	0.001908138	0.971253354	0	0.600978833	sinks	N1_009	4039016	99.99995048
69	4	NIHY1_09_59__Enterococcus_faecalis.contigs.fa	73	S2_018_000R2	0.142116411	0.017640417	0.973816356	0	7.331387524	sinks	N1_009	3094428	99.99987074
130	34	NIHY1_09_75__Staphylococcus_epidermidis.contigs.fa	164	S2_012_000R2	0.742815024	0.361899176	0.996136449	0	8.14937827	sinks	N1_009	2954881	99.99884936
233730	21090	NIHY1_09_61__Klebsiella_oxytoca.contigs.fa	254820	S2_012_000R2	75.93626422	0.900020159	0.955347756	80	108.3733565	sinks	N1_009	6756142	99.6878396
213	11	NIHY1_09_63__Streptococcus_agalactiae.contigs.fa	224	S2_012_000R2	0.143595563	0.020952553	0.973837888	0	3.55835377	sinks	N1_009	2106235	99.99947774
102	5	NIHY1_09_196__Clostridiales.contigs.fa	107	S2_012_000R2	0.179008631	0.004224797	0.9502094	0	10.59855637	sinks	N1_009	3572716	99.99986005
100	23	NIHY1_09_195__Haemophilus_parainfluenzae.contigs.fa	123	S2_012_000R2	0.261175063	0.166386637	0.970545977	0	1.28599925	sinks	N1_009	1920034	99.9988021
75	6	NIHY1_09_293__Erysipelotrichales.contigs.fa	81	S2_012_000R2	0.0218885	0.002189147	0.973364025	0	0.861074402	sinks	N1_009	4039016	99.99985145
78	10	NIHY1_09_59__Enterococcus_faecalis.contigs.fa	88	S2_012_000R2	0.14443154	0.03224667	0.97492163	0	5.509850565	sinks	N1_009	3094428	99.99967684
726	311	NIHY1_09_75__Staphylococcus_epidermidis.contigs.fa	1037	S2_006_000R3	15.31218753	0.949165127	0.999592598	14	14.90151225	wipes	N1_009	2954881	99.98947504
2576	396	NIHY1_09_61__Klebsiella_oxytoca.contigs.fa	2972	S2_006_000R3	1.001842028	0.453112886	0.985186514	0	3.708907811	wipes	N1_009	6756142	99.99413867
880	36	NIHY1_09_63__Streptococcus_agalactiae.contigs.fa	916	S2_006_000R3	0.747422296	0.132122009	0.98019074	0	9.118863769	wipes	N1_009	2106235	99.99829079
0	2	NIHY1_09_64__Clostridium.contigs.fa	2	S2_006_000R3	0.012848373	0.009912214	0.961538462	0	0.143001765	wipes	N1_009	3546130	99.9999436
107	21	NIHY1_09_196__Clostridiales.contigs.fa	128	S2_006_000R3	0.136166435	0.060409504	0.990122695	0	1.563462918	wipes	N1_009	3572716	99.99941221
395	131	NIHY1_09_195__Haemophilus_parainfluenzae.contigs.fa	526	S2_006_000R3	0.944192655	0.505796772	0.984470491	1	1.246216216	wipes	N1_009	1920034	99.9931772
63	14	NIHY1_09_293__Erysipelotrichales.contigs.fa	77	S2_006_000R3	0.581413394	0.01242159	0.988408851	0	26.87440463	wipes	N1_009	4039016	99.99965338
57	41	NIHY1_09_59__Enterococcus_faecalis.contigs.fa	98	S2_006_000R3	0.701503153	0.267906056	0.997170819	0	11.16358007	wipes	N1_009	3094428	99.99867504
8629	1592	NIHY1_09_75__Staphylococcus_epidermidis.contigs.fa	10221	S2_005_001R3	10.23826509	0.786209326	0.994523541	7	14.15622512	wipes	N1_009	2954881	99.94612304
33696	670	NIHY1_09_61__Klebsiella_oxytoca.contigs.fa	34366	S2_005_001R3	3.118317969	0.285394386	0.946612688	0	24.14953823	wipes	N1_009	6756142	99.9900831
1082	95	NIHY1_09_63__Streptococcus_agalactiae.contigs.fa	1177	S2_005_001R3	0.698724027	0.057781302	0.983283862	0	8.216621198	wipes	N1_009	2106235	99.99548958
66	1	NIHY1_09_64__Clostridium.contigs.fa	67	S2_005_001R3	0.007012715	0.001753461	0.969833408	0	0.219809515	wipes	N1_009	3546130	99.9999718
338	27	NIHY1_09_196__Clostridiales.contigs.fa	365	S2_005_001R3	0.077242356	0.012355306	0.980696002	0	1.345062456	wipes	N1_009	3572716	99.99924427
2605	68	NIHY1_09_195__Haemophilus_parainfluenzae.contigs.fa	2673	S2_005_001R3	0.373790777	0.077618417	0.958354107	0	1.621342895	wipes	N1_009	1920034	99.9964584
157	16	NIHY1_09_293__Erysipelotrichales.contigs.fa	173	S2_005_001R3	0.136332711	0.004596169	0.98137181	0	5.219464933	wipes	N1_009	4039016	99.99960386
230	65	NIHY1_09_59__Enterococcus_faecalis.contigs.fa	295	S2_005_001R3	0.332452395	0.043884686	0.991780898	0	9.938341778	wipes	N1_009	3094428	99.99789945
585	207	NIHY1_09_75__Staphylococcus_epidermidis.contigs.fa	792	S2_003_000R3	11.96265603	0.924355668	0.999673362	11	14.18283058	wipes	N1_009	2954881	99.99299464
7037	863	NIHY1_09_61__Klebsiella_oxytoca.contigs.fa	7900	S2_003_000R3	1.84269854	0.613234743	0.980975637	1	14.81825066	wipes	N1_009	6756142	99.98722644
867	162	NIHY1_09_63__Streptococcus_agalactiae.contigs.fa	1029	S2_003_000R3	2.112542048	0.671834339	0.9924456	1	10.71651615	wipes	N1_009	2106235	99.99230855
85	13	NIHY1_09_196__Clostridiales.contigs.fa	98	S2_003_000R3	0.153597151	0.064212773	0.989742516	0	3.186788137	wipes	N1_009	3572716	99.99963613
72	13	NIHY1_09_195__Haemophilus_parainfluenzae.contigs.fa	85	S2_003_000R3	0.396820577	0.273611301	0.980549199	0	0.792020919	wipes	N1_009	1920034	99.99932293
63	11	NIHY1_09_293__Erysipelotrichales.contigs.fa	74	S2_003_000R3	0.493270391	0.008608532	0.987234777	0	25.39304206	wipes	N1_009	4039016	99.99972766
81	13	NIHY1_09_59__Enterococcus_faecalis.contigs.fa	94	S2_003_000R3	0.32593552	0.047132136	0.995857936	0	9.730498613	wipes	N1_009	3094428	99.99957989
513	227	NIHY1_09_75__Staphylococcus_epidermidis.contigs.fa	740	S2_003_000R1	8.16616439	0.900341503	0.999629172	7	16.47187	Swabs	N1_009	2954881	99.9923178
152231	12869	NIHY1_09_61__Klebsiella_oxytoca.contigs.fa	165100	S2_003_000R1	14.14945127	0.874277805	0.968364727	14	18.01950365	Swabs	N1_009	6756142	99.80952147
1191	116	NIHY1_09_63__Streptococcus_agalactiae.contigs.fa	1307	S2_003_000R1	2.446140151	0.434644282	0.986150847	0	30.23568173	Swabs	N1_009	2106235	99.99449254
15	1	NIHY1_09_64__Clostridium.contigs.fa	16	S2_003_000R1	0.007761419	0.005315936	0.945762712	0	0.130337726	Swabs	N1_009	3546130	99.9999718
27	9	NIHY1_09_196__Clostridiales.contigs.fa	36	S2_003_000R1	0.117357215	0.022073683	0.993370166	0	3.230846486	Swabs	N1_009	3572716	99.99974809
4282	573	NIHY1_09_195__Haemophilus_parainfluenzae.contigs.fa	4855	S2_003_000R1	2.123667602	0.713176954	0.98150596	2	2.238743511	Swabs	N1_009	1920034	99.97015678
134	9	NIHY1_09_293__Erysipelotrichales.contigs.fa	143	S2_003_000R1	0.890007616	0.005768237	0.978408576	0	48.52224692	Swabs	N1_009	4039016	99.99977717
104	15	NIHY1_09_59__Enterococcus_faecalis.contigs.fa	119	S2_003_000R1	0.530439551	0.076474877	0.995127544	0	18.95386372	Swabs	N1_009	3094428	99.99951526
7645	1475	NIHY1_09_75__Staphylococcus_epidermidis.contigs.fa	9120	S2_005_002R1	9.229748338	0.879265527	0.99542919	7	17.62064703	Swabs	N1_009	2954881	99.95008259
138733	10587	NIHY1_09_61__Klebsiella_oxytoca.contigs.fa	149320	S2_005_002R1	11.44563673	0.829925126	0.966076836	7	35.5479887	Swabs	N1_009	6756142	99.84329814
637	32	NIHY1_09_63__Streptococcus_agalactiae.contigs.fa	669	S2_005_002R1	0.749874539	0.063041873	0.980616	0	15.89474661	Swabs	N1_009	2106235	99.9984807
0	2	NIHY1_09_64__Clostridium.contigs.fa	2	S2_005_002R1	0.002312098	0.001601464	0.975308642	0	0.068575531	Swabs	N1_009	3546130	99.9999436
48	8	NIHY1_09_196__Clostridiales.contigs.fa	56	S2_005_002R1	0.072582595	0.014355465	0.99003204	0	2.460839153	Swabs	N1_009	3572716	99.99977608
612	51	NIHY1_09_195__Haemophilus_parainfluenzae.contigs.fa	663	S2_005_002R1	0.459625194	0.224981953	0.973765432	0	1.156108136	Swabs	N1_009	1920034	99.9973438
90	10	NIHY1_09_293__Erysipelotrichales.contigs.fa	100	S2_005_002R1	0.254134175	0.004808597	0.982617765	0	12.20245454	Swabs	N1_009	4039016	99.99975241
8506	2619	NIHY1_09_59__Enterococcus_faecalis.contigs.fa	11125	S2_005_002R1	4.738041085	0.784286466	0.991203705	4	17.06816796	Swabs	N1_009	3094428	99.915364
18	2	NIHY1_09_75__Staphylococcus_epidermidis.contigs.fa	20	S2_005_003R2	0.07373258	0.040003303	0.986979167	0	2.887444491	sinks	N1_009	2954881	99.99993232
231993	19603	NIHY1_09_61__Klebsiella_oxytoca.contigs.fa	251596	S2_005_003R2	61.91444851	0.842065486	0.954276563	54	169.3295238	sinks	N1_009	6756142	99.7098492
50	2	NIHY1_09_63__Streptococcus_agalactiae.contigs.fa	52	S2_005_003R2	0.055134873	0.005386863	0.968292683	0	3.240348287	sinks	N1_009	2106235	99.99990504
96	2	NIHY1_09_196__Clostridiales.contigs.fa	98	S2_005_003R2	0.472311261	0.001657562	0.944507361	0	41.14419853	sinks	N1_009	3572716	99.99994402
79	3	NIHY1_09_195__Haemophilus_parainfluenzae.contigs.fa	82	S2_005_003R2	0.072484654	0.010498772	0.943950786	0	3.50338436	sinks	N1_009	1920034	99.99984375
63	3	NIHY1_09_293__Erysipelotrichales.contigs.fa	66	S2_005_003R2	0.013714974	0.001582811	0.942906574	0	1.241376354	sinks	N1_009	4039016	99.99992572
70	5	NIHY1_09_59__Enterococcus_faecalis.contigs.fa	75	S2_005_003R2	0.142520039	0.053575976	0.963697967	0	5.090293631	sinks	N1_009	3094428	99.99983842
799	287	NIHY1_09_75__Staphylococcus_epidermidis.contigs.fa	1086	S2_018_000R3	22.02790569	0.958118787	0.999581288	19	27.79669822	wipes	N1_009	2954881	99.99028726
27231	716	NIHY1_09_61__Klebsiella_oxytoca.contigs.fa	27947	S2_018_000R3	5.190750727	0.547633842	0.952342299	1	42.00535569	wipes	N1_009	6756142	99.98940224
1561	42	NIHY1_09_63__Streptococcus_agalactiae.contigs.fa	1603	S2_018_000R3	1.963643183	0.292041012	0.973474757	0	24.04062654	wipes	N1_009	2106235	99.99800592
0	2	NIHY1_09_64__Clostridium.contigs.fa	2	S2_018_000R3	0.008049056	0.006317591	0.979381443	0	0.11608084	wipes	N1_009	3546130	99.9999436
291	56	NIHY1_09_196__Clostridiales.contigs.fa	347	S2_018_000R3	0.368433707	0.123978788	0.991224521	0	5.005421181	wipes	N1_009	3572716	99.99843257
614	189	NIHY1_09_195__Haemophilus_parainfluenzae.contigs.fa	803	S2_018_000R3	1.198235031	0.595464455	0.985207155	1	1.406800613	wipes	N1_009	1920034	99.99015642
247	18	NIHY1_09_293__Erysipelotrichales.contigs.fa	265	S2_018_000R3	0.582142779	0.019207401	0.979583975	0	26.35239694	wipes	N1_009	4039016	99.99955435
248	193	NIHY1_09_59__Enterococcus_faecalis.contigs.fa	441	S2_018_000R3	2.092055785	0.581880399	0.996038199	1	26.39830507	wipes	N1_009	3094428	99.99376298
20	4	NIHY1_09_75__Staphylococcus_epidermidis.contigs.fa	24	S2_006_000R2	0.24279658	0.146527728	0.994974874	0	4.510091066	sinks	N1_009	2954881	99.99986463
244351	20988	NIHY1_09_61__Klebsiella_oxytoca.contigs.fa	265339	S2_006_000R2	85.85667353	0.869399873	0.952266702	93	108.4904051	sinks	N1_009	6756142	99.68934934
81	4	NIHY1_09_63__Streptococcus_agalactiae.contigs.fa	85	S2_006_000R2	0.072666155	0.009199353	0.978797705	0	2.924636505	sinks	N1_009	2106235	99.99981009
83	1	NIHY1_09_196__Clostridiales.contigs.fa	84	S2_006_000R2	0.113139416	0.002063696	0.950089127	0	6.876699371	sinks	N1_009	3572716	99.99997201
24	6	NIHY1_09_195__Haemophilus_parainfluenzae.contigs.fa	30	S2_006_000R2	0.05559589	0.032129639	0.968976215	0	1.092333319	sinks	N1_009	1920034	99.99968751
111	5	NIHY1_09_293__Erysipelotrichales.contigs.fa	116	S2_006_000R2	0.158553965	0.002019799	0.972222222	0	8.205249567	sinks	N1_009	4039016	99.99987621
67	1	NIHY1_09_59__Enterococcus_faecalis.contigs.fa	68	S2_006_000R2	0.098048492	0.012811738	0.961581921	0	4.886977602	sinks	N1_009	3094428	99.99996768
5371	938	NIHY1_09_75__Staphylococcus_epidermidis.contigs.fa	6309	S2_009_000R1	17.7582126	0.887022185	0.997291753	13	35.09925923	Swabs	N1_009	2954881	99.96825591
189811	16754	NIHY1_09_61__Klebsiella_oxytoca.contigs.fa	206565	S2_009_000R1	73.92820918	0.859069274	0.962316714	31	225.2165828	Swabs	N1_009	6756142	99.75201824
1962	24	NIHY1_09_63__Streptococcus_agalactiae.contigs.fa	1986	S2_009_000R1	2.340296311	0.032950264	0.956216931	0	39.07333639	Swabs	N1_009	2106235	99.99886053
5	17	NIHY1_09_64__Clostridium.contigs.fa	22	S2_009_000R1	0.011729688	0.005170989	0.978196234	0	0.569995415	Swabs	N1_009	3546130	99.9995206
183	25	NIHY1_09_196__Clostridiales.contigs.fa	208	S2_009_000R1	0.245509299	0.009775756	0.983872218	0	8.895664814	Swabs	N1_009	3572716	99.99930025
36574	3834	NIHY1_09_195__Haemophilus_parainfluenzae.contigs.fa	40408	S2_009_000R1	16.87133145	0.9145687	0.97467496	15	12.39972562	Swabs	N1_009	1920034	99.80031604
160	32	NIHY1_09_293__Erysipelotrichales.contigs.fa	192	S2_009_000R1	6.240644999	0.008199522	0.980222497	0	197.8123428	Swabs	N1_009	4039016	99.99920773
12010	3961	NIHY1_09_59__Enterococcus_faecalis.contigs.fa	15971	S2_009_000R1	11.07343877	0.80283529	0.99223254	8	28.81614172	Swabs	N1_009	3094428	99.87199573
7263	1399	NIHY1_09_75__Staphylococcus_epidermidis.contigs.fa	8662	S2_005_003R1	5.625584922	0.837433386	0.993894798	4	11.50926369	Swabs	N1_009	2954881	99.95265461
31544	1451	NIHY1_09_61__Klebsiella_oxytoca.contigs.fa	32995	S2_005_003R1	3.55165596	0.57861158	0.968814979	1	20.19942861	Swabs	N1_009	6756142	99.97852325
1187	12	NIHY1_09_63__Streptococcus_agalactiae.contigs.fa	1199	S2_005_003R1	0.858734187	0.04291354	0.969796206	0	12.83438426	Swabs	N1_009	2106235	99.99943026
37	9	NIHY1_09_196__Clostridiales.contigs.fa	46	S2_005_003R1	0.040587049	0.007942417	0.98967684	0	1.300756433	Swabs	N1_009	3572716	99.99974809
146	18	NIHY1_09_195__Haemophilus_parainfluenzae.contigs.fa	164	S2_005_003R1	0.318566234	0.189257065	0.979219463	0	0.805522719	Swabs	N1_009	1920034	99.99906252
38	7	NIHY1_09_293__Erysipelotrichales.contigs.fa	45	S2_005_003R1	0.313892295	0.041696047	0.994958548	0	11.59283075	Swabs	N1_009	4039016	99.99982669
14594	3982	NIHY1_09_59__Enterococcus_faecalis.contigs.fa	18576	S2_005_003R1	8.021353543	0.847304251	0.991082778	7	13.70256768	Swabs	N1_009	3094428	99.87131709
2546	926	NIHY1_09_75__Staphylococcus_epidermidis.contigs.fa	3472	S2_006_000R1	20.16927315	0.960810605	0.9986552	18	31.64680438	Swabs	N1_009	2954881	99.96866202
20425	1849	NIHY1_09_61__Klebsiella_oxytoca.contigs.fa	22274	S2_006_000R1	3.737122014	0.683774557	0.983338582	1	15.15415726	Swabs	N1_009	6756142	99.97263231
1977	58	NIHY1_09_63__Streptococcus_agalactiae.contigs.fa	2035	S2_006_000R1	3.004268754	0.145805667	0.968623279	0	49.35146079	Swabs	N1_009	2106235	99.99724627
173	18	NIHY1_09_196__Clostridiales.contigs.fa	191	S2_006_000R1	0.268930416	0.067296981	0.988155039	0	5.413259281	Swabs	N1_009	3572716	99.99949618
18025	2556	NIHY1_09_195__Haemophilus_parainfluenzae.contigs.fa	20581	S2_006_000R1	5.958679898	0.929140838	0.982330903	6	3.998702406	Swabs	N1_009	1920034	99.86687736
256	18	NIHY1_09_293__Erysipelotrichales.contigs.fa	274	S2_006_000R1	0.339227426	0.012925673	0.97191184	0	14.90961593	Swabs	N1_009	4039016	99.99955435
145	38	NIHY1_09_59__Enterococcus_faecalis.contigs.fa	183	S2_006_000R1	1.433227401	0.275697156	0.994732297	0	40.31394959	Swabs	N1_009	3094428	99.99877199
913	360	NIHY1_09_75__Staphylococcus_epidermidis.contigs.fa	1273	S2_012_000R1	4.347319571	0.871300063	0.998803806	3	9.241486525	Swabs	N1_009	2954881	99.98781677
105688	7169	NIHY1_09_61__Klebsiella_oxytoca.contigs.fa	112857	S2_012_000R1	4.949056725	0.796374913	0.96498028	4	6.694576248	Swabs	N1_009	6756142	99.89388915
1032	26	NIHY1_09_63__Streptococcus_agalactiae.contigs.fa	1058	S2_012_000R1	0.649569018	0.043304285	0.967384938	0	10.53670747	Swabs	N1_009	2106235	99.99876557
0	1	NIHY1_09_64__Clostridium.contigs.fa	1	S2_012_000R1	0.002350732	0.001851878	0.976190476	0	0.062047922	Swabs	N1_009	3546130	99.9999718
30	6	NIHY1_09_196__Clostridiales.contigs.fa	36	S2_012_000R1	0.038357093	0.011591182	0.991913747	0	0.854967896	Swabs	N1_009	3572716	99.99983206
307	75	NIHY1_09_195__Haemophilus_parainfluenzae.contigs.fa	382	S2_012_000R1	0.861133709	0.484661209	0.985705198	0	1.174601761	Swabs	N1_009	1920034	99.99609382
94	9	NIHY1_09_293__Erysipelotrichales.contigs.fa	103	S2_012_000R1	0.183592241	0.00414086	0.979457519	0	8.409369016	Swabs	N1_009	4039016	99.99977717
44	15	NIHY1_09_59__Enterococcus_faecalis.contigs.fa	59	S2_012_000R1	0.399996704	0.166168028	0.995964156	0	8.132404407	Swabs	N1_009	3094428	99.99951526
41	4	NIHY1_09_75__Staphylococcus_epidermidis.contigs.fa	45	S2_003_000R2	0.112533127	0.05613864	0.957825679	0	5.74889773	sinks	N1_009	2954881	99.99986463
254150	21900	NIHY1_09_61__Klebsiella_oxytoca.contigs.fa	276050	S2_003_000R2	250.8544236	0.869650904	0.950745816	277	235.5952732	sinks	N1_009	6756142	99.67585051
52	3	NIHY1_09_63__Streptococcus_agalactiae.contigs.fa	55	S2_003_000R2	0.056368829	0.009207899	0.98051718	0	2.907979518	sinks	N1_009	2106235	99.99985757
0	1	NIHY1_09_64__Clostridium.contigs.fa	1	S2_003_000R2	0.000395643	0.000325707	0.971428571	0	0.025723369	sinks	N1_009	3546130	99.9999718
63	1	NIHY1_09_196__Clostridiales.contigs.fa	64	S2_003_000R2	0.080702748	0.00135807	0.954738331	0	6.825673384	sinks	N1_009	3572716	99.99997201
33	1	NIHY1_09_195__Haemophilus_parainfluenzae.contigs.fa	34	S2_003_000R2	0.054361537	0.023497501	0.960093897	0	1.991327177	sinks	N1_009	1920034	99.99994792
71	3	NIHY1_09_293__Erysipelotrichales.contigs.fa	74	S2_003_000R2	0.014143296	0.001155232	0.967314488	0	0.928570379	sinks	N1_009	4039016	99.99992572
88	3	NIHY1_09_59__Enterococcus_faecalis.contigs.fa	91	S2_003_000R2	0.086807319	0.002249204	0.944915254	0	5.20675695	sinks	N1_009	3094428	99.99990305
30	6	NIHY1_09_75__Staphylococcus_epidermidis.contigs.fa	36	S2_005_002R2	0.163302008	0.100505232	0.992902208	0	2.492375907	sinks	N1_009	2954881	99.99979695
152000	11621	NIHY1_09_61__Klebsiella_oxytoca.contigs.fa	163621	S2_005_002R2	11.31705195	0.820711584	0.963003939	7	60.75277489	sinks	N1_009	6756142	99.82799355
124	4	NIHY1_09_63__Streptococcus_agalactiae.contigs.fa	128	S2_005_002R2	0.13900918	0.012053736	0.977260615	0	6.410262041	sinks	N1_009	2106235	99.99981009
97	1	NIHY1_09_196__Clostridiales.contigs.fa	98	S2_005_002R2	0.126944599	0.002432883	0.949691992	0	6.970256446	sinks	N1_009	3572716	99.99997201
53	9	NIHY1_09_195__Haemophilus_parainfluenzae.contigs.fa	62	S2_005_002R2	0.141708428	0.096969116	0.966194111	0	0.860156571	sinks	N1_009	1920034	99.99953126
86	6	NIHY1_09_293__Erysipelotrichales.contigs.fa	92	S2_005_002R2	0.027854061	0.00223297	0.965875371	0	2.401270867	sinks	N1_009	4039016	99.99985145
102	8	NIHY1_09_59__Enterococcus_faecalis.contigs.fa	110	S2_005_002R2	0.258521122	0.07709664	0.969290899	0	12.23090536	sinks	N1_009	3094428	99.99974147
2882	709	NIHY1_09_75__Staphylococcus_epidermidis.contigs.fa	3591	S2_005_001R1	3.535695008	0.713382705	0.995279255	2	12.18939333	Swabs	N1_009	2954881	99.9760058
262230	22709	NIHY1_09_61__Klebsiella_oxytoca.contigs.fa	284939	S2_005_001R1	490.9470466	0.873470688	0.949944734	572	381.26446	Swabs	N1_009	6756142	99.66387622
561	30	NIHY1_09_63__Streptococcus_agalactiae.contigs.fa	591	S2_005_001R1	0.697858976	0.070348275	0.979489137	0	13.237971	Swabs	N1_009	2106235	99.99857566
2	0	NIHY1_09_64__Clostridium.contigs.fa	2	S2_005_001R1	0.001603438	0.000929746	0.97979798	0	0.062330148	Swabs	N1_009	3546130	100
83	5	NIHY1_09_196__Clostridiales.contigs.fa	88	S2_005_001R1	0.215759663	0.00496513	0.981268625	0	12.11149089	Swabs	N1_009	3572716	99.99986005
7835	655	NIHY1_09_195__Haemophilus_parainfluenzae.contigs.fa	8490	S2_005_001R1	2.260095394	0.639672006	0.974055422	1	3.515109969	Swabs	N1_009	1920034	99.96588602
132	7	NIHY1_09_293__Erysipelotrichales.contigs.fa	139	S2_005_001R1	0.087910768	0.004432515	0.976476561	0	3.84627914	Swabs	N1_009	4039016	99.99982669
105	24	NIHY1_09_59__Enterococcus_faecalis.contigs.fa	129	S2_005_001R1	0.390709689	0.051227561	0.990495837	0	15.52613925	Swabs	N1_009	3094428	99.99922441
1231	363	NIHY1_09_75__Staphylococcus_epidermidis.contigs.fa	1594	S2_018_000R1	45.60754697	0.967067032	0.999410365	39	61.21431246	Swabs	N1_009	2954881	99.98771524
32466	3586	NIHY1_09_61__Klebsiella_oxytoca.contigs.fa	36052	S2_018_000R1	6.267524868	0.765915074	0.98388097	3	29.84419854	Swabs	N1_009	6756142	99.94692237
6412	2066	NIHY1_09_63__Streptococcus_agalactiae.contigs.fa	8478	S2_018_000R1	31.89196077	0.914050426	0.995500337	30	64.47169198	Swabs	N1_009	2106235	99.90191028
7	3	NIHY1_09_64__Clostridium.contigs.fa	10	S2_018_000R1	0.006915144	0.004339942	0.947643979	0	0.127080905	Swabs	N1_009	3546130	99.9999154
1360	100	NIHY1_09_196__Clostridiales.contigs.fa	1460	S2_018_000R1	0.475738906	0.087019511	0.980754782	0	5.066781811	Swabs	N1_009	3572716	99.99720101
11056	1560	NIHY1_09_195__Haemophilus_parainfluenzae.contigs.fa	12616	S2_018_000R1	4.128719596	0.857594188	0.982648855	3	3.726110112	Swabs	N1_009	1920034	99.91875144
557	25	NIHY1_09_293__Erysipelotrichales.contigs.fa	582	S2_018_000R1	0.897518851	0.018857563	0.975085616	0	42.55864056	Swabs	N1_009	4039016	99.99938104
505	257	NIHY1_09_59__Enterococcus_faecalis.contigs.fa	762	S2_018_000R1	2.018052448	0.385931746	0.993835151	0	35.54241843	Swabs	N1_009	3094428	99.99169475
2266	233	NIHY1_09_75__Staphylococcus_epidermidis.contigs.fa	2499	S2_009_000R3	43.98788885	0.894463432	0.999000599	37	107.3513249	wipes	N1_009	2954881	99.99211474
221514	18131	NIHY1_09_61__Klebsiella_oxytoca.contigs.fa	239645	S2_009_000R3	159.3845634	0.846016262	0.950585063	12	530.3066815	wipes	N1_009	6756142	99.73163678
343	17	NIHY1_09_63__Streptococcus_agalactiae.contigs.fa	360	S2_009_000R3	0.59364221	0.021764428	0.978944906	0	11.4387529	wipes	N1_009	2106235	99.99919287
0	6	NIHY1_09_64__Clostridium.contigs.fa	6	S2_009_000R3	0.005654615	0.003238742	0.985365854	0	0.300700845	wipes	N1_009	3546130	99.9998308
101	21	NIHY1_09_196__Clostridiales.contigs.fa	122	S2_009_000R3	0.082270463	0.008086845	0.986914083	0	2.741693106	wipes	N1_009	3572716	99.99941221
245	22	NIHY1_09_195__Haemophilus_parainfluenzae.contigs.fa	267	S2_009_000R3	0.312485612	0.160729445	0.976607675	0	2.205327308	wipes	N1_009	1920034	99.99885419
59	24	NIHY1_09_293__Erysipelotrichales.contigs.fa	83	S2_009_000R3	3.263983852	0.006799676	0.987792322	0	122.5110499	wipes	N1_009	4039016	99.9994058
19433	4694	NIHY1_09_59__Enterococcus_faecalis.contigs.fa	24127	S2_009_000R3	18.52333775	0.852803814	0.990740577	18	52.02001601	wipes	N1_009	3094428	99.84830799
11210	1797	NIHY1_09_75__Staphylococcus_epidermidis.contigs.fa	13007	S2_005_002R3	24.23535533	0.811498669	0.994271687	19	29.91893934	wipes	N1_009	2954881	99.93918537
56078	1467	NIHY1_09_61__Klebsiella_oxytoca.contigs.fa	57545	S2_005_002R3	5.456675422	0.329036897	0.945266288	0	31.06007162	wipes	N1_009	6756142	99.97828642
1450	55	NIHY1_09_63__Streptococcus_agalactiae.contigs.fa	1505	S2_005_002R3	1.280814819	0.033776383	0.973993434	0	16.50392295	wipes	N1_009	2106235	99.99738871
140	3	NIHY1_09_64__Clostridium.contigs.fa	143	S2_005_002R3	0.01267156	0.001960447	0.958622685	0	0.40007712	wipes	N1_009	3546130	99.9999154
542	44	NIHY1_09_196__Clostridiales.contigs.fa	586	S2_005_002R3	0.170202166	0.013762359	0.984380831	0	2.523928138	wipes	N1_009	3572716	99.99876844
11642	328	NIHY1_09_195__Haemophilus_parainfluenzae.contigs.fa	11970	S2_005_002R3	1.956886701	0.1866118	0.959990507	0	5.071370299	wipes	N1_009	1920034	99.98291697
313	14	NIHY1_09_293__Erysipelotrichales.contigs.fa	327	S2_005_002R3	0.187658578	0.004560764	0.974078478	0	7.556436002	wipes	N1_009	4039016	99.99965338
19055	4478	NIHY1_09_59__Enterococcus_faecalis.contigs.fa	23533	S2_005_002R3	30.15359608	0.82555419	0.990545689	26	32.55150243	wipes	N1_009	3094428	99.85528828
3728	824	69_008_Finegoldia_magna-related_32_18.fa	4552	S2_006_000R1	2.775979872	0.726413666	0.989431159	2	3.34553636	Swabs	N2_069	1968216	99.95813468
2505	644	69_008_Escherichia_coli_51_138.fa	3149	S2_006_000R1	4.205828644	0.899280184	0.998399344	4	3.468479412	Swabs	N2_069	5108667	99.98739397
44796	1656	69_008_Propionibacterium_63_41.fa	46452	S2_006_000R1	96.90643793	0.75375422	0.943417394	2	340.8120918	Swabs	N2_069	2633503	99.93711798
43440	2114	69_010_Enterobacter_sp._35699-related_55_343.fa	45554	S2_006_000R1	4.793844865	0.6629744	0.969977328	2	7.823155894	Swabs	N2_069	4796873	99.95592962
28518	4141	69_002_Staphylococcus_epidermidis_32_11.fa	32659	S2_006_000R1	20.76571086	0.971359783	0.985224345	19	15.266584	Swabs	N2_069	2376239	99.82573302
94	12	69_008_Negativicoccus_succinicivorans_52_18.fa	106	S2_006_000R1	0.310934563	0.179056254	0.981387182	0	1.140435012	Swabs	N2_069	1279475	99.99906212
513	55	69_018_Peptoniphilus_30_15.fa	568	S2_006_000R1	0.568913479	0.216171913	0.985023467	0	4.148006123	Swabs	N2_069	1783178	99.99691562
75	6	69_008_Finegoldia_magna-related_32_18.fa	81	S2_009_000R3	0.107084792	0.049953359	0.985643389	0	0.793121564	wipes	N2_069	1968216	99.99969516
57284	1544	69_008_Escherichia_coli_51_138.fa	58828	S2_009_000R3	21.65647516	0.241197361	0.918941338	0	101.2172557	wipes	N2_069	5108667	99.96977685
20436	454	69_008_Propionibacterium_63_41.fa	20890	S2_009_000R3	4.628601145	0.26904507	0.939796883	0	26.66452711	wipes	N2_069	2633503	99.9827606
118766	6301	69_010_Enterobacter_sp._35699-related_55_343.fa	125067	S2_009_000R3	71.3990458	0.714237379	0.944012978	4	292.5942112	wipes	N2_069	4796873	99.86864359
40260	4803	69_002_Staphylococcus_epidermidis_32_11.fa	45063	S2_009_000R3	41.49144636	0.949795454	0.979630738	38	53.41421684	wipes	N2_069	2376239	99.79787387
16	0	69_008_Negativicoccus_succinicivorans_52_18.fa	16	S2_009_000R3	0.010458977	0.005438168	0.95335277	0	0.190458087	wipes	N2_069	1279475	100
76	9	69_018_Peptoniphilus_30_15.fa	85	S2_009_000R3	0.187371087	0.018177097	0.97117667	0	13.75891328	wipes	N2_069	1783178	99.99949528
1325	51	69_008_Finegoldia_magna-related_32_18.fa	1376	S2_009_000R1	0.299868002	0.065679275	0.965975124	0	2.211372253	Swabs	N2_069	1968216	99.99740882
46961	1328	69_008_Escherichia_coli_51_138.fa	48289	S2_009_000R1	9.234795691	0.233325249	0.934104518	0	38.00394775	Swabs	N2_069	5108667	99.97400496
33953	1259	69_008_Propionibacterium_63_41.fa	35212	S2_009_000R1	26.09198812	0.425293611	0.950821092	0	98.05148695	Swabs	N2_069	2633503	99.95219295
125945	7533	69_010_Enterobacter_sp._35699-related_55_343.fa	133478	S2_009_000R1	31.20734258	0.701059419	0.949364832	6	102.7380446	Swabs	N2_069	4796873	99.8429602
32818	3927	69_002_Staphylococcus_epidermidis_32_11.fa	36745	S2_009_000R1	16.02280831	0.920087584	0.981224484	14	15.5960807	Swabs	N2_069	2376239	99.83473885
182	7	69_008_Negativicoccus_succinicivorans_52_18.fa	189	S2_009_000R1	0.060020712	0.012992829	0.966554592	0	0.730544478	Swabs	N2_069	1279475	99.9994529
186	31	69_018_Peptoniphilus_30_15.fa	217	S2_009_000R1	0.350295372	0.045505272	0.989128801	0	27.15748668	Swabs	N2_069	1783178	99.99826153
2468	387	69_008_Finegoldia_magna-related_32_18.fa	2855	S2_018_000R1	1.6318651	0.549224272	0.984833514	1	3.288338769	Swabs	N2_069	1968216	99.98033752
43269	7649	69_008_Escherichia_coli_51_138.fa	50918	S2_018_000R1	64.32873644	0.900153014	0.988527463	67	36.9868571	Swabs	N2_069	5108667	99.85027405
46148	1590	69_008_Propionibacterium_63_41.fa	47738	S2_018_000R1	89.59471966	0.612418137	0.938077708	1	326.4802936	Swabs	N2_069	2633503	99.93962414
93387	5739	69_010_Enterobacter_sp._35699-related_55_343.fa	99126	S2_018_000R1	7.165302062	0.757929801	0.959373042	5	11.75739043	Swabs	N2_069	4796873	99.88035956
33773	4259	69_002_Staphylococcus_epidermidis_32_11.fa	38032	S2_018_000R1	40.81763998	0.982114173	0.983140207	40	22.63023716	Swabs	N2_069	2376239	99.82076719
210	17	69_008_Negativicoccus_succinicivorans_52_18.fa	227	S2_018_000R1	0.35379433	0.17323199	0.981861766	0	1.099326868	Swabs	N2_069	1279475	99.99867133
405	54	69_018_Peptoniphilus_30_15.fa	459	S2_018_000R1	0.718186294	0.293945417	0.989152014	0	3.9170614	Swabs	N2_069	1783178	99.9969717
68	26	69_008_Finegoldia_magna-related_32_18.fa	94	S2_012_000R1	0.470694273	0.298093299	0.990050804	0	0.895553154	Swabs	N2_069	1968216	99.99867901
2998	487	69_008_Escherichia_coli_51_138.fa	3485	S2_012_000R1	1.174336084	0.530823403	0.983558839	1	1.608773945	Swabs	N2_069	5108667	99.99046718
28986	753	69_008_Propionibacterium_63_41.fa	29739	S2_012_000R1	13.64417925	0.506268267	0.937241752	1	48.50272256	Swabs	N2_069	2633503	99.97140691
4712	252	69_010_Enterobacter_sp._35699-related_55_343.fa	4964	S2_012_000R1	0.857206768	0.273959932	0.976009241	0	3.079485796	Swabs	N2_069	4796873	99.99474658
8639	1610	69_002_Staphylococcus_epidermidis_32_11.fa	10249	S2_012_000R1	4.292274472	0.910409685	0.98892729	4	3.820688546	Swabs	N2_069	2376239	99.93224587
12	2	69_008_Negativicoccus_succinicivorans_52_18.fa	14	S2_012_000R1	0.129686786	0.099214912	0.976190476	0	0.443791672	Swabs	N2_069	1279475	99.99984369
34	8	69_018_Peptoniphilus_30_15.fa	42	S2_012_000R1	0.201516057	0.122117366	0.990252959	0	1.238164278	Swabs	N2_069	1783178	99.99955136
10	6	69_008_Finegoldia_magna-related_32_18.fa	16	S2_005_003R1	0.110324781	0.067573376	0.99543379	0	0.565139813	Swabs	N2_069	1968216	99.99969516
39718	7426	69_008_Escherichia_coli_51_138.fa	47144	S2_005_003R1	46.0219065	0.880693144	0.989297512	45	34.31967683	Swabs	N2_069	5108667	99.85463918
50010	5590	69_008_Propionibacterium_63_41.fa	55600	S2_005_003R1	28.58644627	0.884902732	0.974418951	14	64.16164366	Swabs	N2_069	2633503	99.7877352
8726	249	69_010_Enterobacter_sp._35699-related_55_343.fa	8975	S2_005_003R1	1.352872173	0.190887272	0.963061131	0	7.536050179	Swabs	N2_069	4796873	99.99480912
22208	2770	69_002_Staphylococcus_epidermidis_32_11.fa	24978	S2_005_003R1	5.707491124	0.908325299	0.980302411	5	5.723708179	Swabs	N2_069	2376239	99.88342923
12	0	69_008_Negativicoccus_succinicivorans_52_18.fa	12	S2_005_003R1	0.04104496	0.025812931	0.968085106	0	0.291634851	Swabs	N2_069	1279475	100
16	5	69_018_Peptoniphilus_30_15.fa	21	S2_005_003R1	0.079858545	0.033392628	0.9905448	0	1.470764438	Swabs	N2_069	1783178	99.9997196
12	4	69_008_Finegoldia_magna-related_32_18.fa	16	S2_012_000R2	0.127654688	0.091031167	0.98745098	0	0.465507251	sinks	N2_069	1968216	99.99979677
23814	525	69_008_Escherichia_coli_51_138.fa	24339	S2_012_000R2	2.254141051	0.200080177	0.942493621	0	9.966567177	sinks	N2_069	5108667	99.98972335
6284	161	69_008_Propionibacterium_63_41.fa	6445	S2_012_000R2	0.800465008	0.152580422	0.953424677	0	5.673065766	sinks	N2_069	2633503	99.99388647
36838	853	69_010_Enterobacter_sp._35699-related_55_343.fa	37691	S2_012_000R2	9.188814463	0.412238348	0.952066711	0	47.98848045	sinks	N2_069	4796873	99.98221758
350	79	69_002_Staphylococcus_epidermidis_32_11.fa	429	S2_012_000R2	0.702242914	0.388133938	0.987539212	0	1.172530317	sinks	N2_069	2376239	99.99667542
23	1	69_008_Negativicoccus_succinicivorans_52_18.fa	24	S2_012_000R2	0.030042791	0.012375388	0.932773109	0	1.090617889	sinks	N2_069	1279475	99.99992184
51	1	69_018_Peptoniphilus_30_15.fa	52	S2_012_000R2	0.107914633	0.022707772	0.955403087	0	4.409990515	sinks	N2_069	1783178	99.99994392
13899	1230	69_008_Finegoldia_magna-related_32_18.fa	15129	S2_005_003R3	4.253967044	0.684025534	0.97936948	3	4.942740452	wipes	N2_069	1968216	99.93750686
[truncated: 1,579,149 more chars]
