# Supplementary material for: Strain-resolved analysis of hospital rooms and infants reveals overlap between the human and room microbiome
Source: Nat Commun. 2017 Nov 27;8:1814. doi: 10.1038/s41467-017-02018-w (PMC5703836; doi:10.1038/s41467-017-02018-w)
Supplement: Supplementary file 16 — Supplementary Data 13 [file 41467_2017_2018_MOESM16_ESM.txt]

#Supplementary Data 13. Room reads mapped to time series fecal genomes. Output from the workflow used to track presence or absence of infant gut colonizing organisms from NICU rooms via read mapping (supports Fig. 3).												
#SNPs == SNPs reported by PileupProfile; average_coverage == coverage; breadth == percentage of genome with at least one read; consensus_ANI ==  output from PileupProfile; genome == genome reads were mapped to; median_coverage = median coverage; std_coverage == standard deviation of coverage; room_reads == sequencing run identifier (S2 == sloan2; 003 == infant 3; 000 == no time fraction (0)| early (1) | middle (2) | late (3); R3 == wipe); infant == infant genome was sourced from; dol == day of life; type == sample type; taxonomy == taxonomy assigned by centrifuge; secondary cluster == cluster assignment during gANI > 99% dRep workflow												
SNPs	average_coverage	breadth	consensus_ANI	genome	median_coverage	std_coverage	room_reads	infant	dol	type	taxonomy	secondary_cluster
27	0.121842527	0.002126007	0.959641256	0905A0425_Helicobacter_spp_38_14.fa	0	8.215232461	S2_003_000_R1	9	5	fecal	Helicobacter_pylori	101_0
42	0.911914952	0.001603322	0.948019802	0905A0425_Helicobacter_spp_38_14.fa	0	65.41732299	S2_003_000_R2	9	5	fecal	Helicobacter_pylori	101_0
33	0.137274389	0.001322989	0.942508711	0905A0425_Helicobacter_spp_38_14.fa	0	9.722810404	S2_003_000_R3	9	5	fecal	Helicobacter_pylori	101_0
44	1.137500463	0.002275216	0.953732913	0905A0425_Helicobacter_spp_38_14.fa	0	81.35846023	S2_005_001_R1	9	5	fecal	Helicobacter_pylori	101_0
85	1.133696078	0.002529324	0.939630682	0905A0425_Helicobacter_spp_38_14.fa	0	76.54333503	S2_005_001_R2	9	5	fecal	Helicobacter_pylori	101_0
24	0.084036501	0.001545447	0.955140187	0905A0425_Helicobacter_spp_38_14.fa	0	5.677947998	S2_005_001_R3	9	5	fecal	Helicobacter_pylori	101_0
88	0.194434221	0.002164892	0.931941222	0905A0425_Helicobacter_spp_38_14.fa	0	12.36297847	S2_005_002_R1	9	5	fecal	Helicobacter_pylori	101_0
71	0.824331791	0.002659543	0.947985348	0905A0425_Helicobacter_spp_38_14.fa	0	57.13558951	S2_005_002_R2	9	5	fecal	Helicobacter_pylori	101_0
54	0.129396136	0.001880038	0.931034483	0905A0425_Helicobacter_spp_38_14.fa	0	8.561722796	S2_005_002_R3	9	5	fecal	Helicobacter_pylori	101_0
40	0.086818125	0.001597896	0.945280438	0905A0425_Helicobacter_spp_38_14.fa	0	5.848918759	S2_005_003_R1	9	5	fecal	Helicobacter_pylori	101_0
102	1.071969536	0.002513047	0.929117443	0905A0425_Helicobacter_spp_38_14.fa	0	71.94623748	S2_005_003_R2	9	5	fecal	Helicobacter_pylori	101_0
29	0.106287681	0.002455172	0.967268623	0905A0425_Helicobacter_spp_38_14.fa	0	6.865668704	S2_005_003_R3	9	5	fecal	Helicobacter_pylori	101_0
19	0.127405774	0.00188275	0.973537604	0905A0425_Helicobacter_spp_38_14.fa	0	8.626643438	S2_006_000_R1	9	5	fecal	Helicobacter_pylori	101_0
92	1.001652154	0.002227288	0.935799023	0905A0425_Helicobacter_spp_38_14.fa	0	64.43750297	S2_006_000_R2	9	5	fecal	Helicobacter_pylori	101_0
19	0.061444401	0.001446878	0.967632027	0905A0425_Helicobacter_spp_38_14.fa	0	4.006653953	S2_006_000_R3	9	5	fecal	Helicobacter_pylori	101_0
64	0.562593312	0.008624299	0.978905735	0905A0425_Helicobacter_spp_38_14.fa	0	36.74555161	S2_009_000_R1	9	5	fecal	Helicobacter_pylori	101_0
84	1.217184574	0.002058184	0.941463415	0905A0425_Helicobacter_spp_38_14.fa	0	87.31400024	S2_009_000_R2	9	5	fecal	Helicobacter_pylori	101_0
57	1.125633348	0.004154349	0.956221198	0905A0425_Helicobacter_spp_38_14.fa	0	80.45683454	S2_009_000_R3	9	5	fecal	Helicobacter_pylori	101_0
24	0.038014919	0.001240698	0.958115183	0905A0425_Helicobacter_spp_38_14.fa	0	2.457517283	S2_012_000_R1	9	5	fecal	Helicobacter_pylori	101_0
90	1.247267887	0.002394584	0.936260623	0905A0425_Helicobacter_spp_38_14.fa	0	79.89007374	S2_012_000_R2	9	5	fecal	Helicobacter_pylori	101_0
25	0.154249889	0.002555549	0.971198157	0905A0425_Helicobacter_spp_38_14.fa	0	9.99941368	S2_012_000_R3	9	5	fecal	Helicobacter_pylori	101_0
28	0.190451688	0.00266316	0.969432314	0905A0425_Helicobacter_spp_38_14.fa	0	12.7081547	S2_018_000_R1	9	5	fecal	Helicobacter_pylori	101_0
73	1.253540104	0.001991266	0.929672447	0905A0425_Helicobacter_spp_38_14.fa	0	85.79349998	S2_018_000_R2	9	5	fecal	Helicobacter_pylori	101_0
33	0.273229405	0.002678533	0.963656388	0905A0425_Helicobacter_spp_38_14.fa	0	18.53804928	S2_018_000_R3	9	5	fecal	Helicobacter_pylori	101_0
13174	13.39129095	0.982877289	0.993101545	0908A0428_Corynebacterium_spp_59_468.fa	11	11.86299245	S2_003_000_R1	9	8	fecal	Corynebacterium_simulans	109_1
19	0.121782453	0.097024959	0.976309227	0908A0428_Corynebacterium_spp_59_468.fa	0	0.414200111	S2_003_000_R2	9	8	fecal	Corynebacterium_simulans	109_1
21139	5.11489842	0.845429615	0.977949498	0908A0428_Corynebacterium_spp_59_468.fa	3	5.708507398	S2_003_000_R3	9	8	fecal	Corynebacterium_simulans	109_1
10863	14.21419979	0.979867816	0.994386583	0908A0428_Corynebacterium_spp_59_468.fa	12	10.95277392	S2_005_001_R1	9	8	fecal	Corynebacterium_simulans	109_1
53	0.220439646	0.154331785	0.983233154	0908A0428_Corynebacterium_spp_59_468.fa	0	0.601271075	S2_005_001_R2	9	8	fecal	Corynebacterium_simulans	109_1
33799	12.74984661	0.7783639	0.976750825	0908A0428_Corynebacterium_spp_59_468.fa	8	15.47034262	S2_005_001_R3	9	8	fecal	Corynebacterium_simulans	109_1
10101	20.10280444	0.994221813	0.995233705	0908A0428_Corynebacterium_spp_59_468.fa	16	14.90657814	S2_005_002_R1	9	8	fecal	Corynebacterium_simulans	109_1
248	0.490177686	0.297134378	0.983585942	0908A0428_Corynebacterium_spp_59_468.fa	0	0.931485684	S2_005_002_R2	9	8	fecal	Corynebacterium_simulans	109_1
55671	31.95386295	0.79798264	0.967002093	0908A0428_Corynebacterium_spp_59_468.fa	20	36.21017735	S2_005_002_R3	9	8	fecal	Corynebacterium_simulans	109_1
10929	11.6190543	0.982957973	0.993980996	0908A0428_Corynebacterium_spp_59_468.fa	9	8.804760812	S2_005_003_R1	9	8	fecal	Corynebacterium_simulans	109_1
84	0.188441728	0.133096344	0.960076046	0908A0428_Corynebacterium_spp_59_468.fa	0	0.560825101	S2_005_003_R2	9	8	fecal	Corynebacterium_simulans	109_1
44754	32.86084804	0.932398405	0.975822933	0908A0428_Corynebacterium_spp_59_468.fa	20	37.05719517	S2_005_003_R3	9	8	fecal	Corynebacterium_simulans	109_1
45493	36.07491666	0.985047129	0.977052619	0908A0428_Corynebacterium_spp_59_468.fa	22	45.78380388	S2_006_000_R1	9	8	fecal	Corynebacterium_simulans	109_1
50	0.250706093	0.176283891	0.983514672	0908A0428_Corynebacterium_spp_59_468.fa	0	0.625302967	S2_006_000_R2	9	8	fecal	Corynebacterium_simulans	109_1
35714	8.973867856	0.868231276	0.971319539	0908A0428_Corynebacterium_spp_59_468.fa	5	10.65673867	S2_006_000_R3	9	8	fecal	Corynebacterium_simulans	109_1
20	51.70647181	0.999817922	0.999991358	0908A0428_Corynebacterium_spp_59_468.fa	49	21.75300729	S2_009_000_R1	9	8	fecal	Corynebacterium_simulans	109_1
40	0.607415944	0.377784787	0.997479045	0908A0428_Corynebacterium_spp_59_468.fa	0	0.978540926	S2_009_000_R2	9	8	fecal	Corynebacterium_simulans	109_1
202	9.426224995	0.992941223	0.999895133	0908A0428_Corynebacterium_spp_59_468.fa	9	5.240577368	S2_009_000_R3	9	8	fecal	Corynebacterium_simulans	109_1
10032	7.302037985	0.964517134	0.993223357	0908A0428_Corynebacterium_spp_59_468.fa	6	5.823062569	S2_012_000_R1	9	8	fecal	Corynebacterium_simulans	109_1
2610	1.970324661	0.709670265	0.990242115	0908A0428_Corynebacterium_spp_59_468.fa	1	2.087324672	S2_012_000_R2	9	8	fecal	Corynebacterium_simulans	109_1
28999	29.18727375	0.993362765	0.985957846	0908A0428_Corynebacterium_spp_59_468.fa	19	29.35604501	S2_012_000_R3	9	8	fecal	Corynebacterium_simulans	109_1
10685	35.73945692	0.993003354	0.995291705	0908A0428_Corynebacterium_spp_59_468.fa	30	22.92359801	S2_018_000_R1	9	8	fecal	Corynebacterium_simulans	109_1
201	0.389114641	0.250770813	0.98066192	0908A0428_Corynebacterium_spp_59_468.fa	0	0.822061582	S2_018_000_R2	9	8	fecal	Corynebacterium_simulans	109_1
37041	17.77242305	0.972980331	0.97852352	0908A0428_Corynebacterium_spp_59_468.fa	12	17.43279926	S2_018_000_R3	9	8	fecal	Corynebacterium_simulans	109_1
20598	17.25767424	0.938729157	0.990644442	0522W_Corynebacterium_59_9.fna	16	14.65244745	S2_003_000_R1	5	22	skin	Corynebacterium_simulans	109_3
36	0.18480298	0.128112434	0.989960959	0522W_Corynebacterium_59_9.fna	0	0.913547998	S2_003_000_R2	5	22	skin	Corynebacterium_simulans	109_3
20286	8.752492335	0.928784278	0.989599505	0522W_Corynebacterium_59_9.fna	8	6.37085859	S2_003_000_R3	5	22	skin	Corynebacterium_simulans	109_3
6869	18.54758916	0.944463361	0.996971953	0522W_Corynebacterium_59_9.fna	18	12.78984696	S2_005_001_R1	5	22	skin	Corynebacterium_simulans	109_3
123	0.373814692	0.252082915	0.98253089	0522W_Corynebacterium_59_9.fna	0	0.77254551	S2_005_001_R2	5	22	skin	Corynebacterium_simulans	109_3
34942	19.21938292	0.880701057	0.982865118	0522W_Corynebacterium_59_9.fna	15	17.75823243	S2_005_001_R3	5	22	skin	Corynebacterium_simulans	109_3
270	31.24010317	0.995940747	0.999892754	0522W_Corynebacterium_59_9.fna	30	18.00837265	S2_005_002_R1	5	22	skin	Corynebacterium_simulans	109_3
450	0.770070784	0.432366554	0.9870317	0522W_Corynebacterium_59_9.fna	0	1.162741094	S2_005_002_R2	5	22	skin	Corynebacterium_simulans	109_3
2194	66.22588122	0.970245345	0.999111645	0522W_Corynebacterium_59_9.fna	60	44.07997512	S2_005_002_R3	5	22	skin	Corynebacterium_simulans	109_3
561	17.63317903	0.995649552	0.999773503	0522W_Corynebacterium_59_9.fna	16	9.843226126	S2_005_003_R1	5	22	skin	Corynebacterium_simulans	109_3
80	0.337565621	0.231448864	0.984399376	0522W_Corynebacterium_59_9.fna	0	0.729752288	S2_005_003_R2	5	22	skin	Corynebacterium_simulans	109_3
17599	60.80883189	0.98497591	0.992847243	0522W_Corynebacterium_59_9.fna	56	40.88258409	S2_005_003_R3	5	22	skin	Corynebacterium_simulans	109_3
26449	63.17827362	0.940811781	0.988519328	0522W_Corynebacterium_59_9.fna	65	50.01845585	S2_006_000_R1	5	22	skin	Corynebacterium_simulans	109_3
89	0.417068353	0.257136501	0.988756948	0522W_Corynebacterium_59_9.fna	0	1.62537022	S2_006_000_R2	5	22	skin	Corynebacterium_simulans	109_3
22681	16.57677618	0.933540069	0.989557358	0522W_Corynebacterium_59_9.fna	15	14.32428525	S2_006_000_R3	5	22	skin	Corynebacterium_simulans	109_3
61748	23.07923639	0.836874713	0.966865534	0522W_Corynebacterium_59_9.fna	14	26.92068362	S2_009_000_R1	5	22	skin	Corynebacterium_simulans	109_3
239	0.396558934	0.250904548	0.981865088	0522W_Corynebacterium_59_9.fna	0	0.862348626	S2_009_000_R2	5	22	skin	Corynebacterium_simulans	109_3
28197	4.902873392	0.766763589	0.973127953	0522W_Corynebacterium_59_9.fna	3	5.753655638	S2_009_000_R3	5	22	skin	Corynebacterium_simulans	109_3
11445	8.821898379	0.926797942	0.994121846	0522W_Corynebacterium_59_9.fna	8	6.765409981	S2_012_000_R1	5	22	skin	Corynebacterium_simulans	109_3
4023	1.988149155	0.679049168	0.987568139	0522W_Corynebacterium_59_9.fna	1	2.22357916	S2_012_000_R2	5	22	skin	Corynebacterium_simulans	109_3
23741	48.38678101	0.973591754	0.989815678	0522W_Corynebacterium_59_9.fna	50	30.47684875	S2_012_000_R3	5	22	skin	Corynebacterium_simulans	109_3
32558	39.9800124	0.938242668	0.985787163	0522W_Corynebacterium_59_9.fna	39	29.65760207	S2_018_000_R1	5	22	skin	Corynebacterium_simulans	109_3
246	0.515181917	0.316822857	0.984777228	0522W_Corynebacterium_59_9.fna	0	0.94453132	S2_018_000_R2	5	22	skin	Corynebacterium_simulans	109_3
25317	30.80411571	0.969152783	0.988963208	0522W_Corynebacterium_59_9.fna	32	18.49311295	S2_018_000_R3	5	22	skin	Corynebacterium_simulans	109_3
539	0.183024638	0.072533948	0.98393299	1226A0729_Acinetobacter_baumannii_39_11.fa	0	1.099130824	S2_003_000_R1	12	26	fecal	Acinetobacter_baumannii	114_1
6782	1.427732885	0.064326863	0.963358168	1226A0729_Acinetobacter_baumannii_39_11.fa	0	9.220973698	S2_003_000_R2	12	26	fecal	Acinetobacter_baumannii	114_1
8920	2.106833831	0.108200484	0.947359103	1226A0729_Acinetobacter_baumannii_39_11.fa	0	29.09954064	S2_003_000_R3	12	26	fecal	Acinetobacter_baumannii	114_1
11487	7.40159199	0.084425266	0.950943171	1226A0729_Acinetobacter_baumannii_39_11.fa	0	47.19999075	S2_005_001_R1	12	26	fecal	Acinetobacter_baumannii	114_1
12750	9.511821988	0.083769569	0.948642345	1226A0729_Acinetobacter_baumannii_39_11.fa	0	61.04299199	S2_005_001_R2	12	26	fecal	Acinetobacter_baumannii	114_1
878	0.107870973	0.03557853	0.965330701	1226A0729_Acinetobacter_baumannii_39_11.fa	0	0.865004891	S2_005_001_R3	12	26	fecal	Acinetobacter_baumannii	114_1
1333	0.281959917	0.06417055	0.982912009	1226A0729_Acinetobacter_baumannii_39_11.fa	0	1.797172201	S2_005_002_R1	12	26	fecal	Acinetobacter_baumannii	114_1
13324	13.03663972	0.087387543	0.946832665	1226A0729_Acinetobacter_baumannii_39_11.fa	0	81.88950816	S2_005_002_R2	12	26	fecal	Acinetobacter_baumannii	114_1
835	0.12827663	0.033850131	0.969700269	1226A0729_Acinetobacter_baumannii_39_11.fa	0	1.194841458	S2_005_002_R3	12	26	fecal	Acinetobacter_baumannii	114_1
473	0.124972818	0.047778126	0.979917633	1226A0729_Acinetobacter_baumannii_39_11.fa	0	0.833448808	S2_005_003_R1	12	26	fecal	Acinetobacter_baumannii	114_1
7749	1.83041216	0.069851551	0.960974209	1226A0729_Acinetobacter_baumannii_39_11.fa	0	11.74593775	S2_005_003_R2	12	26	fecal	Acinetobacter_baumannii	114_1
1219	0.174334799	0.051146408	0.970699933	1226A0729_Acinetobacter_baumannii_39_11.fa	0	1.063725204	S2_005_003_R3	12	26	fecal	Acinetobacter_baumannii	114_1
1712	2.159070338	0.706517929	0.99629092	1226A0729_Acinetobacter_baumannii_39_11.fa	1	3.574440263	S2_006_000_R1	12	26	fecal	Acinetobacter_baumannii	114_1
9001	2.256036224	0.075459896	0.959396061	1226A0729_Acinetobacter_baumannii_39_11.fa	0	13.39446487	S2_006_000_R2	12	26	fecal	Acinetobacter_baumannii	114_1
424	0.160615562	0.07901033	0.977542373	1226A0729_Acinetobacter_baumannii_39_11.fa	0	0.968978108	S2_006_000_R3	12	26	fecal	Acinetobacter_baumannii	114_1
546	0.065870808	0.019090682	0.972327809	1226A0729_Acinetobacter_baumannii_39_11.fa	0	0.698848534	S2_009_000_R1	12	26	fecal	Acinetobacter_baumannii	114_1
8870	2.825756277	0.070861575	0.95728348	1226A0729_Acinetobacter_baumannii_39_11.fa	0	18.44045742	S2_009_000_R2	12	26	fecal	Acinetobacter_baumannii	114_1
951	0.254304754	0.133397871	0.964524191	1226A0729_Acinetobacter_baumannii_39_11.fa	0	0.822839647	S2_009_000_R3	12	26	fecal	Acinetobacter_baumannii	114_1
127	0.492965393	0.308727344	0.994622973	1226A0729_Acinetobacter_baumannii_39_11.fa	0	0.944590428	S2_012_000_R1	12	26	fecal	Acinetobacter_baumannii	114_1
13215	13.11702566	0.113259047	0.94586346	1226A0729_Acinetobacter_baumannii_39_11.fa	0	84.53651907	S2_012_000_R2	12	26	fecal	Acinetobacter_baumannii	114_1
948	0.392248501	0.18292998	0.982033204	1226A0729_Acinetobacter_baumannii_39_11.fa	0	1.804785744	S2_012_000_R3	12	26	fecal	Acinetobacter_baumannii	114_1
1640	1.017658023	0.360190984	0.991152209	1226A0729_Acinetobacter_baumannii_39_11.fa	0	2.946095528	S2_018_000_R1	12	26	fecal	Acinetobacter_baumannii	114_1
7324	1.682929213	0.067340306	0.961326025	1226A0729_Acinetobacter_baumannii_39_11.fa	0	10.86977212	S2_018_000_R2	12	26	fecal	Acinetobacter_baumannii	114_1
3082	0.809787255	0.227808253	0.978471039	1226A0729_Acinetobacter_baumannii_39_11.fa	0	4.362140125	S2_018_000_R3	12	26	fecal	Acinetobacter_baumannii	114_1
37143	30.83572233	0.504458144	0.930025941	0518A0209_Propionibacterium_spp_63_19.fa	1	112.5603863	S2_003_000_R1	5	18	fecal	Propionibacterium_avidum_44067	130_5
670	0.193184718	0.088080729	0.964215136	0518A0209_Propionibacterium_spp_63_19.fa	0	1.19474312	S2_003_000_R2	5	18	fecal	Propionibacterium_avidum_44067	130_5
16955	3.912904477	0.618720987	0.954429148	0518A0209_Propionibacterium_spp_63_19.fa	1	11.11730007	S2_003_000_R3	5	18	fecal	Propionibacterium_avidum_44067	130_5
35298	26.24058115	0.540531789	0.941778031	0518A0209_Propionibacterium_spp_63_19.fa	1	94.02166818	S2_005_001_R1	5	18	fecal	Propionibacterium_avidum_44067	130_5
153	0.210697324	0.15386269	0.971380471	0518A0209_Propionibacterium_spp_63_19.fa	0	0.719676354	S2_005_001_R2	5	18	fecal	Propionibacterium_avidum_44067	130_5
24196	6.871762634	0.31310512	0.937723602	0518A0209_Propionibacterium_spp_63_19.fa	0	25.07033282	S2_005_001_R3	5	18	fecal	Propionibacterium_avidum_44067	130_5
23103	65.25673148	0.99909335	0.990834416	0518A0209_Propionibacterium_spp_63_19.fa	15	190.8798408	S2_005_002_R1	5	18	fecal	Propionibacterium_avidum_44067	130_5
3181	0.685288507	0.302076252	0.962485111	0518A0209_Propionibacterium_spp_63_19.fa	0	1.907674438	S2_005_002_R2	5	18	fecal	Propionibacterium_avidum_44067	130_5
26	159.9453699	0.999974326	0.999990022	0518A0209_Propionibacterium_spp_63_19.fa	154	60.87062744	S2_005_002_R3	5	18	fecal	Propionibacterium_avidum_44067	130_5
10611	28.48321662	0.99989462	0.995878076	0518A0209_Propionibacterium_spp_63_19.fa	16	51.02331349	S2_005_003_R1	5	18	fecal	Propionibacterium_avidum_44067	130_5
196	0.238842185	0.166427422	0.972249752	0518A0209_Propionibacterium_spp_63_19.fa	0	0.746673119	S2_005_003_R2	5	18	fecal	Propionibacterium_avidum_44067	130_5
16333	29.46776372	0.977347538	0.992732876	0518A0209_Propionibacterium_spp_63_19.fa	13	66.92938924	S2_005_003_R3	5	18	fecal	Propionibacterium_avidum_44067	130_5
44047	77.39577086	0.765741265	0.94314484	0518A0209_Propionibacterium_spp_63_19.fa	2	279.7721311	S2_006_000_R1	5	18	fecal	Propionibacterium_avidum_44067	130_5
1894	0.323195532	0.124452887	0.960335909	0518A0209_Propionibacterium_spp_63_19.fa	0	1.305736156	S2_006_000_R2	5	18	fecal	Propionibacterium_avidum_44067	130_5
20919	5.522891195	0.546600138	0.945279761	0518A0209_Propionibacterium_spp_63_19.fa	1	18.18261859	S2_006_000_R3	5	18	fecal	Propionibacterium_avidum_44067	130_5
37425	21.38696071	0.404313908	0.943608003	0518A0209_Propionibacterium_spp_63_19.fa	0	77.4908479	S2_009_000_R1	5	18	fecal	Propionibacterium_avidum_44067	130_5
1560	0.282727737	0.095533579	0.958693004	0518A0209_Propionibacterium_spp_63_19.fa	0	3.852506916	S2_009_000_R2	5	18	fecal	Propionibacterium_avidum_44067	130_5
20200	3.612835041	0.251278929	0.933392467	0518A0209_Propionibacterium_spp_63_19.fa	0	13.4518701	S2_009_000_R3	5	18	fecal	Propionibacterium_avidum_44067	130_5
29103	11.49566793	0.495801665	0.932760975	0518A0209_Propionibacterium_spp_63_19.fa	0	40.13026211	S2_012_000_R1	5	18	fecal	Propionibacterium_avidum_44067	130_5
5888	0.609603135	0.146335117	0.948631601	0518A0209_Propionibacterium_spp_63_19.fa	0	2.395471429	S2_012_000_R2	5	18	fecal	Propionibacterium_avidum_44067	130_5
25561	9.698659874	0.655274398	0.945854631	0518A0209_Propionibacterium_spp_63_19.fa	1	32.1897197	S2_012_000_R3	5	18	fecal	Propionibacterium_avidum_44067	130_5
47252	76.59418702	0.592151459	0.935157892	0518A0209_Propionibacterium_spp_63_19.fa	1	274.4192972	S2_018_000_R1	5	18	fecal	Propionibacterium_avidum_44067	130_5
3109	0.442573707	0.129612286	0.95429823	0518A0209_Propionibacterium_spp_63_19.fa	0	6.196396844	S2_018_000_R2	5	18	fecal	Propionibacterium_avidum_44067	130_5
26152	8.279388536	0.488436569	0.938201676	0518A0209_Propionibacterium_spp_63_19.fa	0	29.13549442	S2_018_000_R3	5	18	fecal	Propionibacterium_avidum_44067	130_5
17350	9.361912618	0.96552882	0.996634309	0514A0205_Pseudomonas_aeruginosa_65_48.fa	8	10.37136151	S2_003_000_R1	5	14	fecal	Pseudomonas_aeruginosa	137_2
5825	174.7413116	0.98701707	0.999116965	0514A0205_Pseudomonas_aeruginosa_65_48.fa	157	145.2234006	S2_003_000_R2	5	14	fecal	Pseudomonas_aeruginosa	137_2
8778	1.378238898	0.515157846	0.97457686	0514A0205_Pseudomonas_aeruginosa_65_48.fa	1	7.374621719	S2_003_000_R3	5	14	fecal	Pseudomonas_aeruginosa	137_2
35661	313.9368448	0.999996731	0.994694964	0514A0205_Pseudomonas_aeruginosa_65_48.fa	332	110.6095936	S2_005_001_R1	5	14	fecal	Pseudomonas_aeruginosa	137_2
48797	69.79840354	0.976012484	0.99231515	0514A0205_Pseudomonas_aeruginosa_65_48.fa	72	44.2142846	S2_005_001_R2	5	14	fecal	Pseudomonas_aeruginosa	137_2
10809	2.338160602	0.528936571	0.990611238	0514A0205_Pseudomonas_aeruginosa_65_48.fa	1	5.579876911	S2_005_001_R3	5	14	fecal	Pseudomonas_aeruginosa	137_2
51	30.35023155	0.999898074	0.999992395	0514A0205_Pseudomonas_aeruginosa_65_48.fa	29	14.2062676	S2_005_002_R1	5	14	fecal	Pseudomonas_aeruginosa	137_2
47332	155.6752856	0.991626025	0.992694684	0514A0205_Pseudomonas_aeruginosa_65_48.fa	167	61.99944347	S2_005_002_R2	5	14	fecal	Pseudomonas_aeruginosa	137_2
2046	20.83944582	0.877374013	0.999601096	0514A0205_Pseudomonas_aeruginosa_65_48.fa	17	20.20810033	S2_005_002_R3	5	14	fecal	Pseudomonas_aeruginosa	137_2
11	29.78791705	0.999925859	0.999998362	0514A0205_Pseudomonas_aeruginosa_65_48.fa	29	11.5205902	S2_005_003_R1	5	14	fecal	Pseudomonas_aeruginosa	137_2
47669	126.3167851	0.994008507	0.992808301	0514A0205_Pseudomonas_aeruginosa_65_48.fa	125	71.10871328	S2_005_003_R2	5	14	fecal	Pseudomonas_aeruginosa	137_2
39	43.87559001	0.999239121	0.999994161	0514A0205_Pseudomonas_aeruginosa_65_48.fa	41	22.38898992	S2_005_003_R3	5	14	fecal	Pseudomonas_aeruginosa	137_2
8581	1.863326358	0.593687633	0.985347103	0514A0205_Pseudomonas_aeruginosa_65_48.fa	1	6.474694359	S2_006_000_R1	5	14	fecal	Pseudomonas_aeruginosa	137_2
47813	110.0301925	0.975125312	0.992447392	0514A0205_Pseudomonas_aeruginosa_65_48.fa	108	69.01021657	S2_006_000_R2	5	14	fecal	Pseudomonas_aeruginosa	137_2
2031	0.599167417	0.306841401	0.982925743	0514A0205_Pseudomonas_aeruginosa_65_48.fa	0	2.343241166	S2_006_000_R3	5	14	fecal	Pseudomonas_aeruginosa	137_2
44444	11.87190374	0.801254492	0.989055175	0514A0205_Pseudomonas_aeruginosa_65_48.fa	7	36.0021481	S2_009_000_R1	5	14	fecal	Pseudomonas_aeruginosa	137_2
65162	150.6974316	0.973897149	0.989775541	0514A0205_Pseudomonas_aeruginosa_65_48.fa	81	246.5929149	S2_009_000_R2	5	14	fecal	Pseudomonas_aeruginosa	137_2
27723	6.404700867	0.79088048	0.986689195	0514A0205_Pseudomonas_aeruginosa_65_48.fa	3	42.74215141	S2_009_000_R3	5	14	fecal	Pseudomonas_aeruginosa	137_2
3821	2.462886323	0.803241156	0.996243407	0514A0205_Pseudomonas_aeruginosa_65_48.fa	2	2.954533053	S2_012_000_R1	5	14	fecal	Pseudomonas_aeruginosa	137_2
30418	349.8401706	0.991346843	0.995428956	0514A0205_Pseudomonas_aeruginosa_65_48.fa	359	132.4475526	S2_012_000_R2	5	14	fecal	Pseudomonas_aeruginosa	137_2
9163	3.348806813	0.83136113	0.99346158	0514A0205_Pseudomonas_aeruginosa_65_48.fa	2	7.152487533	S2_012_000_R3	5	14	fecal	Pseudomonas_aeruginosa	137_2
44453	11.9849527	0.949149943	0.992346651	0514A0205_Pseudomonas_aeruginosa_65_48.fa	11	10.93686245	S2_018_000_R1	5	14	fecal	Pseudomonas_aeruginosa	137_2
2895	367.6820647	0.991525882	0.999564906	0514A0205_Pseudomonas_aeruginosa_65_48.fa	369	153.438107	S2_018_000_R2	5	14	fecal	Pseudomonas_aeruginosa	137_2
2526	1.335365959	0.569250514	0.991491999	0514A0205_Pseudomonas_aeruginosa_65_48.fa	1	9.559979713	S2_018_000_R3	5	14	fecal	Pseudomonas_aeruginosa	137_2
7763	12.48340004	0.943649802	0.997804549	1210A0713_Pseudomonas_sp_62_6.fa	10	22.05312457	S2_003_000_R1	12	10	fecal	Pseudomonas_putida_GB-1	141_0
32452	80.07953735	0.958885553	0.991831277	1210A0713_Pseudomonas_sp_62_6.fa	29	186.1721525	S2_003_000_R2	12	10	fecal	Pseudomonas_putida_GB-1	141_0
30688	3.395000803	0.538146326	0.969947873	1210A0713_Pseudomonas_sp_62_6.fa	1	15.2675437	S2_003_000_R3	12	10	fecal	Pseudomonas_putida_GB-1	141_0
53136	14.24560955	0.567176594	0.958671316	1210A0713_Pseudomonas_sp_62_6.fa	1	58.67381377	S2_005_001_R1	12	10	fecal	Pseudomonas_putida_GB-1	141_0
50361	5.309149339	0.51648443	0.95593651	1210A0713_Pseudomonas_sp_62_6.fa	1	18.0461309	S2_005_001_R2	12	10	fecal	Pseudomonas_putida_GB-1	141_0
17454	1.192037956	0.165310158	0.946388586	1210A0713_Pseudomonas_sp_62_6.fa	0	36.45827078	S2_005_001_R3	12	10	fecal	Pseudomonas_putida_GB-1	141_0
55441	5.272485091	0.637624028	0.962528851	1210A0713_Pseudomonas_sp_62_6.fa	2	19.06140974	S2_005_002_R1	12	10	fecal	Pseudomonas_putida_GB-1	141_0
59146	7.949456976	0.572401441	0.95494407	1210A0713_Pseudomonas_sp_62_6.fa	1	26.54577517	S2_005_002_R2	12	10	fecal	Pseudomonas_putida_GB-1	141_0
17485	1.281895929	0.125627374	0.938469064	1210A0713_Pseudomonas_sp_62_6.fa	0	37.95548377	S2_005_002_R3	12	10	fecal	Pseudomonas_putida_GB-1	141_0
15154	1.726947286	0.397495593	0.963651366	1210A0713_Pseudomonas_sp_62_6.fa	0	22.81117742	S2_005_003_R1	12	10	fecal	Pseudomonas_putida_GB-1	141_0
82291	19.67441548	0.543242103	0.947992302	1210A0713_Pseudomonas_sp_62_6.fa	1	48.68660493	S2_005_003_R2	12	10	fecal	Pseudomonas_putida_GB-1	141_0
26057	2.510520879	0.314533596	0.956893814	1210A0713_Pseudomonas_sp_62_6.fa	0	39.78376369	S2_005_003_R3	12	10	fecal	Pseudomonas_putida_GB-1	141_0
16998	4.127387428	0.783922756	0.987415302	1210A0713_Pseudomonas_sp_62_6.fa	2	10.83796242	S2_006_000_R1	12	10	fecal	Pseudomonas_putida_GB-1	141_0
27025	31.47488265	0.94915776	0.992931652	1210A0713_Pseudomonas_sp_62_6.fa	14	65.38482984	S2_006_000_R2	12	10	fecal	Pseudomonas_putida_GB-1	141_0
5482	1.143047029	0.352732436	0.976333353	1210A0713_Pseudomonas_sp_62_6.fa	0	36.50789365	S2_006_000_R3	12	10	fecal	Pseudomonas_putida_GB-1	141_0
10736	99.23450448	0.946402031	0.997275196	1210A0713_Pseudomonas_sp_62_6.fa	100	67.01692669	S2_009_000_R1	12	10	fecal	Pseudomonas_putida_GB-1	141_0
15516	211.6325259	0.960519105	0.996121192	1210A0713_Pseudomonas_sp_62_6.fa	147	193.2811062	S2_009_000_R2	12	10	fecal	Pseudomonas_putida_GB-1	141_0
9979	64.99541256	0.946228383	0.997449428	1210A0713_Pseudomonas_sp_62_6.fa	65	68.00529964	S2_009_000_R3	12	10	fecal	Pseudomonas_putida_GB-1	141_0
2384	1.119335899	0.473306745	0.986456085	1210A0713_Pseudomonas_sp_62_6.fa	0	10.51142883	S2_012_000_R1	12	10	fecal	Pseudomonas_putida_GB-1	141_0
70126	26.54457527	0.71093362	0.959530193	1210A0713_Pseudomonas_sp_62_6.fa	3	81.79754062	S2_012_000_R2	12	10	fecal	Pseudomonas_putida_GB-1	141_0
13360	5.340609514	0.86526894	0.99154114	1210A0713_Pseudomonas_sp_62_6.fa	3	30.00312655	S2_012_000_R3	12	10	fecal	Pseudomonas_putida_GB-1	141_0
13033	3.702027154	0.727663817	0.988774323	1210A0713_Pseudomonas_sp_62_6.fa	2	21.76112297	S2_018_000_R1	12	10	fecal	Pseudomonas_putida_GB-1	141_0
86748	23.27087955	0.711645017	0.955563615	1210A0713_Pseudomonas_sp_62_6.fa	3	67.03299645	S2_018_000_R2	12	10	fecal	Pseudomonas_putida_GB-1	141_0
6950	1.515963719	0.48364534	0.981239034	1210A0713_Pseudomonas_sp_62_6.fa	0	9.613916545	S2_018_000_R3	12	10	fecal	Pseudomonas_putida_GB-1	141_0
38158	15.79387565	0.901737843	0.990427943	1225A0728_Aeromonas_sp_61_23.fa	16	8.754314319	S2_003_000_R1	12	25	fecal	Aeromonas_hydrophila_4AK4	150_2
62099	17.82509131	0.890045929	0.984430581	1225A0728_Aeromonas_sp_61_23.fa	18	10.5644473	S2_003_000_R2	12	25	fecal	Aeromonas_hydrophila_4AK4	150_2
65550	25.9866437	0.862766032	0.98296144	1225A0728_Aeromonas_sp_61_23.fa	29	13.91485181	S2_003_000_R3	12	25	fecal	Aeromonas_hydrophila_4AK4	150_2
68547	124.6573145	0.889488008	0.983031426	1225A0728_Aeromonas_sp_61_23.fa	137	56.63828074	S2_005_001_R1	12	25	fecal	Aeromonas_hydrophila_4AK4	150_2
69139	161.4450576	0.887975427	0.982905622	1225A0728_Aeromonas_sp_61_23.fa	179	70.58682457	S2_005_001_R2	12	25	fecal	Aeromonas_hydrophila_4AK4	150_2
2603	1.022040063	0.505855554	0.982573125	1225A0728_Aeromonas_sp_61_23.fa	1	1.730595375	S2_005_001_R3	12	25	fecal	Aeromonas_hydrophila_4AK4	150_2
51882	14.28242104	0.892475656	0.986776262	1225A0728_Aeromonas_sp_61_23.fa	14	8.519037717	S2_005_002_R1	12	25	fecal	Aeromonas_hydrophila_4AK4	150_2
66425	50.55209015	0.886444961	0.983516274	1225A0728_Aeromonas_sp_61_23.fa	55	23.68242976	S2_005_002_R2	12	25	fecal	Aeromonas_hydrophila_4AK4	150_2
5078	1.676173935	0.578861858	0.982990782	1225A0728_Aeromonas_sp_61_23.fa	1	3.548487434	S2_005_002_R3	12	25	fecal	Aeromonas_hydrophila_4AK4	150_2
41664	6.670568115	0.874448568	0.986205586	1225A0728_Aeromonas_sp_61_23.fa	6	4.687763007	S2_005_003_R1	12	25	fecal	Aeromonas_hydrophila_4AK4	150_2
70473	535.4611438	0.890220634	0.982599947	1225A0728_Aeromonas_sp_61_23.fa	588	233.1760587	S2_005_003_R2	12	25	fecal	Aeromonas_hydrophila_4AK4	150_2
4401	0.768170713	0.215189368	0.982927633	1225A0728_Aeromonas_sp_61_23.fa	0	1.986247091	S2_005_003_R3	12	25	fecal	Aeromonas_hydrophila_4AK4	150_2
7247	2.637677382	0.787773851	0.99182451	1225A0728_Aeromonas_sp_61_23.fa	2	2.342117995	S2_006_000_R1	12	25	fecal	Aeromonas_hydrophila_4AK4	150_2
67311	69.35879079	0.890345174	0.983342304	1225A0728_Aeromonas_sp_61_23.fa	76	31.54816633	S2_006_000_R2	12	25	fecal	Aeromonas_hydrophila_4AK4	150_2
126	0.380251339	0.25446784	0.988779054	1225A0728_Aeromonas_sp_61_23.fa	0	0.780623004	S2_006_000_R3	12	25	fecal	Aeromonas_hydrophila_4AK4	150_2
56822	25.80460309	0.882143429	0.985655067	1225A0728_Aeromonas_sp_61_23.fa	25	16.91289397	S2_009_000_R1	12	25	fecal	Aeromonas_hydrophila_4AK4	150_2
52130	140.4716145	0.892885481	0.987146409	1225A0728_Aeromonas_sp_61_23.fa	157	63.66266147	S2_009_000_R2	12	25	fecal	Aeromonas_hydrophila_4AK4	150_2
52374	11.94633249	0.883457531	0.98632318	1225A0728_Aeromonas_sp_61_23.fa	12	8.073911412	S2_009_000_R3	12	25	fecal	Aeromonas_hydrophila_4AK4	150_2
4933	1.775772441	0.702041581	0.986582384	1225A0728_Aeromonas_sp_61_23.fa	1	1.7736808	S2_012_000_R1	12	25	fecal	Aeromonas_hydrophila_4AK4	150_2
65686	47.11570755	0.900049685	0.983738763	1225A0728_Aeromonas_sp_61_23.fa	51	22.9225712	S2_012_000_R2	12	25	fecal	Aeromonas_hydrophila_4AK4	150_2
377	0.602622578	0.369155733	0.986554922	1225A0728_Aeromonas_sp_61_23.fa	0	1.036956533	S2_012_000_R3	12	25	fecal	Aeromonas_hydrophila_4AK4	150_2
6558	2.310918197	0.682347491	0.991698797	1225A0728_Aeromonas_sp_61_23.fa	2	2.556706269	S2_018_000_R1	12	25	fecal	Aeromonas_hydrophila_4AK4	150_2
23463	5.186277367	0.873950408	0.989857097	1225A0728_Aeromonas_sp_61_23.fa	5	10.66503507	S2_018_000_R2	12	25	fecal	Aeromonas_hydrophila_4AK4	150_2
95	0.248912185	0.168365003	0.982061934	1225A0728_Aeromonas_sp_61_23.fa	0	0.781060694	S2_018_000_R3	12	25	fecal	Aeromonas_hydrophila_4AK4	150_2
35332	16.77430342	0.952015944	0.990902965	1809A1014_Aeromonas_sp_62_12.fa	17	8.324570511	S2_003_000_R1	18	9	fecal	Aeromonas_hydrophila_4AK4	150_3
59750	19.35988149	0.939424254	0.984606411	1809A1014_Aeromonas_sp_62_12.fa	19	24.64347195	S2_003_000_R2	18	9	fecal	Aeromonas_hydrophila_4AK4	150_3
61716	28.15796115	0.924112781	0.983815393	1809A1014_Aeromonas_sp_62_12.fa	30	15.26245754	S2_003_000_R3	18	9	fecal	Aeromonas_hydrophila_4AK4	150_3
66096	131.254302	0.939788734	0.983198225	1809A1014_Aeromonas_sp_62_12.fa	138	53.65795703	S2_005_001_R1	18	9	fecal	Aeromonas_hydrophila_4AK4	150_3
66457	169.9634478	0.939243785	0.983131213	1809A1014_Aeromonas_sp_62_12.fa	181	67.74020034	S2_005_001_R2	18	9	fecal	Aeromonas_hydrophila_4AK4	150_3
2489	1.239546353	0.532386409	0.983763756	1809A1014_Aeromonas_sp_62_12.fa	1	5.897887371	S2_005_001_R3	18	9	fecal	Aeromonas_hydrophila_4AK4	150_3
49258	15.10785848	0.94209325	0.9870999	1809A1014_Aeromonas_sp_62_12.fa	15	8.174969304	S2_005_002_R1	18	9	fecal	Aeromonas_hydrophila_4AK4	150_3
63749	53.46024367	0.937200523	0.98375315	1809A1014_Aeromonas_sp_62_12.fa	56	23.50110645	S2_005_002_R2	18	9	fecal	Aeromonas_hydrophila_4AK4	150_3
4955	1.805163996	0.610551452	0.983293886	1809A1014_Aeromonas_sp_62_12.fa	1	3.908308831	S2_005_002_R3	18	9	fecal	Aeromonas_hydrophila_4AK4	150_3
39066	7.072812168	0.923528621	0.986686147	1809A1014_Aeromonas_sp_62_12.fa	7	4.677599263	S2_005_003_R1	18	9	fecal	Aeromonas_hydrophila_4AK4	150_3
67958	563.2591352	0.941671133	0.982781062	1809A1014_Aeromonas_sp_62_12.fa	594	213.4060827	S2_005_003_R2	18	9	fecal	Aeromonas_hydrophila_4AK4	150_3
4292	0.931026093	0.232186359	0.983630317	1809A1014_Aeromonas_sp_62_12.fa	0	4.480600691	S2_005_003_R3	18	9	fecal	Aeromonas_hydrophila_4AK4	150_3
6397	2.832331584	0.833934304	0.992718991	1809A1014_Aeromonas_sp_62_12.fa	2	2.481468268	S2_006_000_R1	18	9	fecal	Aeromonas_hydrophila_4AK4	150_3
64581	73.4699611	0.940819341	0.983583567	1809A1014_Aeromonas_sp_62_12.fa	77	32.72000991	S2_006_000_R2	18	9	fecal	Aeromonas_hydrophila_4AK4	150_3
125	0.423111347	0.270946682	0.991515069	1809A1014_Aeromonas_sp_62_12.fa	0	1.000187101	S2_006_000_R3	18	9	fecal	Aeromonas_hydrophila_4AK4	150_3
54117	27.30711454	0.931227821	0.985944618	1809A1014_Aeromonas_sp_62_12.fa	26	18.18945319	S2_009_000_R1	18	9	fecal	Aeromonas_hydrophila_4AK4	150_3
49680	148.4911229	0.943138266	0.987415177	1809A1014_Aeromonas_sp_62_12.fa	159	61.6817835	S2_009_000_R2	18	9	fecal	Aeromonas_hydrophila_4AK4	150_3
49619	12.68985056	0.932593381	0.986653253	1809A1014_Aeromonas_sp_62_12.fa	12	9.529815167	S2_009_000_R3	18	9	fecal	Aeromonas_hydrophila_4AK4	150_3
4475	1.871917952	0.738251776	0.987438491	1809A1014_Aeromonas_sp_62_12.fa	2	1.80083044	S2_012_000_R1	18	9	fecal	Aeromonas_hydrophila_4AK4	150_3
62664	49.9032349	0.949634894	0.984065589	1809A1014_Aeromonas_sp_62_12.fa	52	23.95754227	S2_012_000_R2	18	9	fecal	Aeromonas_hydrophila_4AK4	150_3
403	0.681234612	0.389858146	0.987859983	1809A1014_Aeromonas_sp_62_12.fa	0	1.870882681	S2_012_000_R3	18	9	fecal	Aeromonas_hydrophila_4AK4	150_3
2888	2.543359789	0.743469062	0.996378043	1809A1014_Aeromonas_sp_62_12.fa	2	2.722946461	S2_018_000_R1	18	9	fecal	Aeromonas_hydrophila_4AK4	150_3
22233	5.9614766	0.921336071	0.990181648	1809A1014_Aeromonas_sp_62_12.fa	5	17.31387437	S2_018_000_R2	18	9	fecal	Aeromonas_hydrophila_4AK4	150_3
129	0.341414414	0.180721907	0.988810825	1809A1014_Aeromonas_sp_62_12.fa	0	3.417219579	S2_018_000_R3	18	9	fecal	Aeromonas_hydrophila_4AK4	150_3
3132	2.338545211	0.72726127	0.995270568	0618A0312_Escherichia_coli_51_781.fa	2	3.550709216	S2_003_000_R1	6	18	fecal	Escherichia_coli	154_1
102000	153.7975163	0.84562307	0.973807759	0618A0312_Escherichia_coli_51_781.fa	171	97.49792643	S2_003_000_R2	6	18	fecal	Escherichia_coli	154_1
1042	0.955494221	0.499927606	0.990455341	0618A0312_Escherichia_coli_51_781.fa	0	1.401988574	S2_003_000_R3	6	18	fecal	Escherichia_coli	154_1
49649	98.82989471	0.907590877	0.988302155	0618A0312_Escherichia_coli_51_781.fa	94	86.94000182	S2_005_001_R1	6	18	fecal	Escherichia_coli	154_1
25572	4.336558643	0.37474454	0.942207035	0618A0312_Escherichia_coli_51_781.fa	0	28.3906449	S2_005_001_R2	6	18	fecal	Escherichia_coli	154_1
93542	63.84862084	0.886479642	0.977053794	0618A0312_Escherichia_coli_51_781.fa	63	44.77743993	S2_005_001_R3	6	18	fecal	Escherichia_coli	154_1
49136	73.8977377	0.901806099	0.988414488	0618A0312_Escherichia_coli_51_781.fa	77	36.99295061	S2_005_002_R1	6	18	fecal	Escherichia_coli	154_1
4575	1.428591149	0.505838836	0.980452477	0618A0312_Escherichia_coli_51_781.fa	1	4.823181544	S2_005_002_R2	6	18	fecal	Escherichia_coli	154_1
48688	73.64354638	0.900276446	0.988484175	0618A0312_Escherichia_coli_51_781.fa	72	47.22259934	S2_005_002_R3	6	18	fecal	Escherichia_coli	154_1
48143	45.87888301	0.911353258	0.98864474	0618A0312_Escherichia_coli_51_781.fa	46	28.86729734	S2_005_003_R1	6	18	fecal	Escherichia_coli	154_1
18588	2.917726883	0.351422074	0.948868607	0618A0312_Escherichia_coli_51_781.fa	0	20.63645113	S2_005_003_R2	6	18	fecal	Escherichia_coli	154_1
37135	13.44947182	0.890853843	0.990124744	0618A0312_Escherichia_coli_51_781.fa	12	10.74959928	S2_005_003_R3	6	18	fecal	Escherichia_coli	154_1
1515	4.570719474	0.943058256	0.999215391	0618A0312_Escherichia_coli_51_781.fa	4	4.179296343	S2_006_000_R1	6	18	fecal	Escherichia_coli	154_1
31346	3.52379445	0.272625344	0.932974106	0618A0312_Escherichia_coli_51_781.fa	0	17.54533124	S2_006_000_R2	6	18	fecal	Escherichia_coli	154_1
214	1.234013514	0.600472679	0.998661898	0618A0312_Escherichia_coli_51_781.fa	1	1.454246232	S2_006_000_R3	6	18	fecal	Escherichia_coli	154_1
47228	10.52960283	0.235786588	0.932478279	0618A0312_Escherichia_coli_51_781.fa	0	58.93634766	S2_009_000_R1	6	18	fecal	Escherichia_coli	154_1
50343	11.46727569	0.218434574	0.924898745	0618A0312_Escherichia_coli_51_781.fa	0	50.07721611	S2_009_000_R2	6	18	fecal	Escherichia_coli	154_1
54844	21.83114469	0.241030571	0.918305453	0618A0312_Escherichia_coli_51_781.fa	0	158.0108604	S2_009_000_R3	6	18	fecal	Escherichia_coli	154_1
2727	1.226968638	0.552756484	0.985562415	0618A0312_Escherichia_coli_51_781.fa	1	1.789679893	S2_012_000_R1	6	18	fecal	Escherichia_coli	154_1
19027	2.288856569	0.197709862	0.948152205	0618A0312_Escherichia_coli_51_781.fa	0	13.9387957	S2_012_000_R2	6	18	fecal	Escherichia_coli	154_1
3776	2.282883377	0.763081663	0.993959154	0618A0312_Escherichia_coli_51_781.fa	2	2.514805835	S2_012_000_R3	6	18	fecal	Escherichia_coli	154_1
49713	65.13409712	0.921202639	0.988280797	0618A0312_Escherichia_coli_51_781.fa	68	31.92070272	S2_018_000_R1	6	18	fecal	Escherichia_coli	154_1
5476	1.789885154	0.529614634	0.980490168	0618A0312_Escherichia_coli_51_781.fa	1	6.718776315	S2_018_000_R2	6	18	fecal	Escherichia_coli	154_1
50625	130.75439	0.91658312	0.988004049	0618A0312_Escherichia_coli_51_781.fa	141	58.13102709	S2_018_000_R3	6	18	fecal	Escherichia_coli	154_1
4611	2.251522816	0.692674447	0.992951352	1811A1016_Escherichia_coli_51_728.fa	1	6.056449744	S2_003_000_R1	18	11	fecal	Escherichia_coli	154_2
103675	149.1021945	0.823750889	0.973601658	1811A1016_Escherichia_coli_51_728.fa	169	107.6950504	S2_003_000_R2	18	11	fecal	Escherichia_coli	154_2
894	0.996205243	0.499589707	0.991868292	1811A1016_Escherichia_coli_51_728.fa	0	4.782060283	S2_003_000_R3	18	11	fecal	Escherichia_coli	154_2
38100	100.5531093	0.92390916	0.991534853	1811A1016_Escherichia_coli_51_728.fa	95	113.3312654	S2_005_001_R1	18	11	fecal	Escherichia_coli	154_2
25936	4.594703663	0.376532357	0.944241882	1811A1016_Escherichia_coli_51_728.fa	0	49.89326362	S2_005_001_R2	18	11	fecal	Escherichia_coli	154_2
93791	63.00268812	0.892069097	0.977856779	1811A1016_Escherichia_coli_51_728.fa	62	45.24342046	S2_005_001_R3	18	11	fecal	Escherichia_coli	154_2
37211	75.60458846	0.918381061	0.99172333	1811A1016_Escherichia_coli_51_728.fa	78	37.47375548	S2_005_002_R1	18	11	fecal	Escherichia_coli	154_2
5745	1.635607535	0.513308649	0.978412481	1811A1016_Escherichia_coli_51_728.fa	1	15.44618371	S2_005_002_R2	18	11	fecal	Escherichia_coli	154_2
36882	75.33317769	0.916269096	0.991776405	1811A1016_Escherichia_coli_51_728.fa	73	46.03225247	S2_005_002_R3	18	11	fecal	Escherichia_coli	154_2
36302	45.52945626	0.938381491	0.991931663	1811A1016_Escherichia_coli_51_728.fa	46	24.19118762	S2_005_003_R1	18	11	fecal	Escherichia_coli	154_2
21131	3.811542175	0.354363118	0.947608268	1811A1016_Escherichia_coli_51_728.fa	0	75.59077259	S2_005_003_R2	18	11	fecal	Escherichia_coli	154_2
27410	13.69375591	0.918187384	0.993134538	1811A1016_Escherichia_coli_51_728.fa	12	11.03342664	S2_005_003_R3	18	11	fecal	Escherichia_coli	154_2
11851	4.345514708	0.869792868	0.993628042	1811A1016_Escherichia_coli_51_728.fa	3	6.87023006	S2_006_000_R1	18	11	fecal	Escherichia_coli	154_2
30600	3.556608707	0.263645451	0.932948848	1811A1016_Escherichia_coli_51_728.fa	0	34.20960328	S2_006_000_R2	18	11	fecal	Escherichia_coli	154_2
1021	1.15354046	0.552938805	0.993575505	1811A1016_Escherichia_coli_51_728.fa	1	1.921693346	S2_006_000_R3	18	11	fecal	Escherichia_coli	154_2
48641	11.86590554	0.24055635	0.934208106	1811A1016_Escherichia_coli_51_728.fa	0	74.42157363	S2_009_000_R1	18	11	fecal	Escherichia_coli	154_2
49954	11.87039907	0.213439432	0.926475415	1811A1016_Escherichia_coli_51_728.fa	0	85.4900078	S2_009_000_R2	18	11	fecal	Escherichia_coli	154_2
58729	26.89295769	0.248796933	0.920213727	1811A1016_Escherichia_coli_51_728.fa	0	155.3454735	S2_009_000_R3	18	11	fecal	Escherichia_coli	154_2
2789	1.234975671	0.546096793	0.985614442	1811A1016_Escherichia_coli_51_728.fa	1	2.584925956	S2_012_000_R1	18	11	fecal	Escherichia_coli	154_2
18533	2.443912229	0.192890252	0.94984941	1811A1016_Escherichia_coli_51_728.fa	0	32.34083061	S2_012_000_R2	18	11	fecal	Escherichia_coli	154_2
3189	2.414723136	0.766100512	0.99532969	1811A1016_Escherichia_coli_51_728.fa	2	4.886839172	S2_012_000_R3	18	11	fecal	Escherichia_coli	154_2
21	73.10958243	0.999979089	0.999995732	1811A1016_Escherichia_coli_51_728.fa	71	24.49006447	S2_018_000_R1	18	11	fecal	Escherichia_coli	154_2
4530	2.097811011	0.583528092	0.985152652	1811A1016_Escherichia_coli_51_728.fa	1	25.26607604	S2_018_000_R2	18	11	fecal	Escherichia_coli	154_2
21	147.3480814	0.999980511	0.999995732	1811A1016_Escherichia_coli_51_728.fa	146	36.29464645	S2_018_000_R3	18	11	fecal	Escherichia_coli	154_2
1962	1.160175968	0.532946245	0.989416163	0516A0207_Escherichia_coli_50_377.fa	1	2.203048939	S2_003_000_R1	5	16	fecal	Escherichia_coli	154_2
2377	1.418850946	0.5375582	0.989256449	0528Y_Escherichia_coli_51_14.fna	1	8.420254769	S2_003_000_R1	5	28	oral	Escherichia_coli	154_2
103817	82.13196376	0.828279904	0.97380484	0528Y_Escherichia_coli_51_14.fna	85	128.4307927	S2_003_000_R2	5	28	oral	Escherichia_coli	154_2
103699	76.35434904	0.823464097	0.973650496	0516A0207_Escherichia_coli_50_377.fa	84	60.58409432	S2_003_000_R2	5	16	fecal	Escherichia_coli	154_2
234	0.490470173	0.321609568	0.988162088	0516A0207_Escherichia_coli_50_377.fa	0	1.353418595	S2_003_000_R3	5	16	fecal	Escherichia_coli	154_2
433	0.63002067	0.328621968	0.989971745	0528Y_Escherichia_coli_51_14.fna	0	6.546031804	S2_003_000_R3	5	28	oral	Escherichia_coli	154_2
1052	63.06554085	0.999624814	0.999786498	0528Y_Escherichia_coli_51_14.fna	50	144.1060748	S2_005_001_R1	5	28	oral	Escherichia_coli	154_2
787	56.31607619	0.999566445	0.999840584	0516A0207_Escherichia_coli_50_377.fa	50	48.97791057	S2_005_001_R1	5	16	fecal	Escherichia_coli	154_2
21223	5.556934974	0.283916901	0.945672597	0528Y_Escherichia_coli_51_14.fna	0	112.356337	S2_005_001_R2	5	28	oral	Escherichia_coli	154_2
20744	2.246874858	0.280780642	0.942834624	0516A0207_Escherichia_coli_50_377.fa	0	18.36334527	S2_005_001_R2	5	16	fecal	Escherichia_coli	154_2
86412	31.89957261	0.904756277	0.978987964	0516A0207_Escherichia_coli_50_377.fa	31	24.87611557	S2_005_001_R3	5	16	fecal	Escherichia_coli	154_2
86628	32.52477595	0.907549685	0.978998534	0528Y_Escherichia_coli_51_14.fna	31	27.06327577	S2_005_001_R3	5	28	oral	Escherichia_coli	154_2
25	42.31553414	0.999716755	0.999994935	0516A0207_Escherichia_coli_50_377.fa	40	20.86192319	S2_005_002_R1	5	16	fecal	Escherichia_coli	154_2
20	43.27425201	0.999612456	0.999995941	0528Y_Escherichia_coli_51_14.fna	40	26.86058724	S2_005_002_R1	5	28	oral	Escherichia_coli	154_2
2205	1.431751509	0.374673814	0.981144177	0528Y_Escherichia_coli_51_14.fna	0	30.85063203	S2_005_002_R2	5	28	oral	Escherichia_coli	154_2
1796	0.784109783	0.368917779	0.977678349	0516A0207_Escherichia_coli_50_377.fa	0	3.378253443	S2_005_002_R2	5	16	fecal	Escherichia_coli	154_2
46	43.59605236	0.998272362	0.999990597	0528Y_Escherichia_coli_51_14.fna	39	33.91764403	S2_005_002_R3	5	28	oral	Escherichia_coli	154_2
59	42.94496174	0.997356445	0.999987949	0516A0207_Escherichia_coli_50_377.fa	39	29.56431498	S2_005_002_R3	5	16	fecal	Escherichia_coli	154_2
20	26.04505154	0.999362395	0.999995921	0516A0207_Escherichia_coli_50_377.fa	24	16.56153721	S2_005_003_R1	5	16	fecal	Escherichia_coli	154_2
13	26.50448248	0.999423243	0.999997347	0528Y_Escherichia_coli_51_14.fna	24	18.09701215	S2_005_003_R1	5	28	oral	Escherichia_coli	154_2
12077	1.489371335	0.25838326	0.951351264	0516A0207_Escherichia_coli_50_377.fa	0	13.29555711	S2_005_003_R2	5	16	fecal	Escherichia_coli	154_2
12824	4.049115933	0.265759279	0.954965743	0528Y_Escherichia_coli_51_14.fna	0	105.8789182	S2_005_003_R2	5	28	oral	Escherichia_coli	154_2
185	7.69405276	0.957749393	0.999943412	0516A0207_Escherichia_coli_50_377.fa	6	6.819665191	S2_005_003_R3	5	16	fecal	Escherichia_coli	154_2
236	7.863728493	0.956905883	0.999928075	0528Y_Escherichia_coli_51_14.fna	6	7.371826948	S2_005_003_R3	5	28	oral	Escherichia_coli	154_2
3760	2.153392427	0.743913208	0.993554006	0516A0207_Escherichia_coli_50_377.fa	2	2.542229823	S2_006_000_R1	5	16	fecal	Escherichia_coli	154_2
3981	2.411860171	0.75272572	0.993527787	0528Y_Escherichia_coli_51_14.fna	2	5.536497514	S2_006_000_R1	5	28	oral	Escherichia_coli	154_2
24319	1.725800264	0.209971362	0.938042027	0516A0207_Escherichia_coli_50_377.fa	0	9.155795064	S2_006_000_R2	5	16	fecal	Escherichia_coli	154_2
24741	3.588712332	0.216383228	0.940956213	0528Y_Escherichia_coli_51_14.fna	0	66.97544403	S2_006_000_R2	5	28	oral	Escherichia_coli	154_2
234	0.603033067	0.374711982	0.992330635	0516A0207_Escherichia_coli_50_377.fa	0	1.040253013	S2_006_000_R3	5	16	fecal	Escherichia_coli	154_2
220	0.636509239	0.377810831	0.99545783	0528Y_Escherichia_coli_51_14.fna	0	1.243447561	S2_006_000_R3	5	28	oral	Escherichia_coli	154_2
38401	4.579716048	0.206369582	0.929336015	0516A0207_Escherichia_coli_50_377.fa	0	25.42611712	S2_009_000_R1	5	16	fecal	Escherichia_coli	154_2
38895	8.435456976	0.209313647	0.932109755	0528Y_Escherichia_coli_51_14.fna	0	78.84874101	S2_009_000_R1	5	28	oral	Escherichia_coli	154_2
43673	9.145189871	0.196635319	0.929799266	0528Y_Escherichia_coli_51_14.fna	0	107.1835473	S2_009_000_R2	5	28	oral	Escherichia_coli	154_2
42911	5.201587345	0.192179645	0.927914837	0516A0207_Escherichia_coli_50_377.fa	0	25.26804406	S2_009_000_R2	5	16	fecal	Escherichia_coli	154_2
46387	18.53224583	0.200495359	0.922059614	0528Y_Escherichia_coli_51_14.fna	0	186.6602817	S2_009_000_R3	5	28	oral	Escherichia_coli	154_2
45764	8.919959796	0.193647994	0.918632809	0516A0207_Escherichia_coli_50_377.fa	0	69.339787	S2_009_000_R3	5	16	fecal	Escherichia_coli	154_2
1063	0.721814004	0.371604866	0.985152387	0528Y_Escherichia_coli_51_14.fna	0	3.091708872	S2_012_000_R1	5	28	oral	Escherichia_coli	154_2
709	0.610846352	0.365878247	0.982955502	0516A0207_Escherichia_coli_50_377.fa	0	1.139536541	S2_012_000_R1	5	16	fecal	Escherichia_coli	154_2
13819	1.137282604	0.162570622	0.949441141	0516A0207_Escherichia_coli_50_377.fa	0	8.402275336	S2_012_000_R2	5	16	fecal	Escherichia_coli	154_2
15091	2.539178874	0.166697426	0.951676636	0528Y_Escherichia_coli_51_14.fna	0	44.74157194	S2_012_000_R2	5	28	oral	Escherichia_coli	154_2
1140	1.2543783	0.570645468	0.993099399	0528Y_Escherichia_coli_51_14.fna	1	2.861130056	S2_012_000_R3	5	28	oral	Escherichia_coli	154_2
798	1.123555111	0.568198352	0.993698823	0516A0207_Escherichia_coli_50_377.fa	1	1.488256505	S2_012_000_R3	5	16	fecal	Escherichia_coli	154_2
36715	34.23381285	0.940828826	0.991922994	0516A0207_Escherichia_coli_50_377.fa	34	18.41112814	S2_018_000_R1	5	16	fecal	Escherichia_coli	154_2
36799	35.22018796	0.942908125	0.991944501	0528Y_Escherichia_coli_51_14.fna	35	19.5866239	S2_018_000_R1	5	28	oral	Escherichia_coli	154_2
5548	1.462292293	0.381472135	0.966824531	0528Y_Escherichia_coli_51_14.fna	0	16.32161783	S2_018_000_R2	5	28	oral	Escherichia_coli	154_2
4875	0.896856322	0.372720982	0.965102295	0516A0207_Escherichia_coli_50_377.fa	0	3.680010823	S2_018_000_R2	5	16	fecal	Escherichia_coli	154_2
37778	68.70218384	0.934380856	0.991663535	0516A0207_Escherichia_coli_50_377.fa	71	32.74444851	S2_018_000_R3	5	16	fecal	Escherichia_coli	154_2
37843	70.0931231	0.937605483	0.991694242	0528Y_Escherichia_coli_51_14.fna	72	32.62513159	S2_018_000_R3	5	28	oral	Escherichia_coli	154_2
11235	2.585431013	0.678281075	0.984591098	1227A0730_Escherichia_coli_51_8.fa	1	4.524877041	S2_003_000_R1	12	27	fecal	Escherichia_coli	154_6
47024	174.9969229	0.908891984	0.988920506	1227A0730_Escherichia_coli_51_8.fa	179	93.90433193	S2_003_000_R2	12	27	fecal	Escherichia_coli	154_6
809	0.973375856	0.511747029	0.992420481	1227A0730_Escherichia_coli_51_8.fa	1	1.38618023	S2_003_000_R3	12	27	fecal	Escherichia_coli	154_6
100863	105.1071878	0.878016634	0.974401748	1227A0730_Escherichia_coli_51_8.fa	89	138.8148976	S2_005_001_R1	12	27	fecal	Escherichia_coli	154_6
33868	11.57806087	0.40098305	0.948068675	1227A0730_Escherichia_coli_51_8.fa	0	58.68865237	S2_005_001_R2	12	27	fecal	Escherichia_coli	154_6
85666	64.04846155	0.874775277	0.978813034	1227A0730_Escherichia_coli_51_8.fa	63	43.43876624	S2_005_001_R3	12	27	fecal	Escherichia_coli	154_6
99958	65.08799707	0.840557606	0.974287827	1227A0730_Escherichia_coli_51_8.fa	71	40.01318477	S2_005_002_R1	12	27	fecal	Escherichia_coli	154_6
9477	2.953265347	0.491193751	0.974912178	1227A0730_Escherichia_coli_51_8.fa	0	19.94752156	S2_005_002_R2	12	27	fecal	Escherichia_coli	154_6
98165	64.4051823	0.828189335	0.974378944	1227A0730_Escherichia_coli_51_8.fa	64	47.78186247	S2_005_002_R3	12	27	fecal	Escherichia_coli	154_6
96839	39.38476806	0.867456666	0.974937213	1227A0730_Escherichia_coli_51_8.fa	42	25.53745525	S2_005_003_R1	12	27	fecal	Escherichia_coli	154_6
26370	7.655397428	0.368344621	0.95290407	1227A0730_Escherichia_coli_51_8.fa	0	41.2680207	S2_005_003_R2	12	27	fecal	Escherichia_coli	154_6
74491	11.89399163	0.822522954	0.977958673	1227A0730_Escherichia_coli_51_8.fa	10	10.60308023	S2_005_003_R3	12	27	fecal	Escherichia_coli	154_6
24926	4.083700221	0.826242417	0.985300301	1227A0730_Escherichia_coli_51_8.fa	3	4.468826603	S2_006_000_R1	12	27	fecal	Escherichia_coli	154_6
34756	7.052617685	0.293045847	0.944718551	1227A0730_Escherichia_coli_51_8.fa	0	29.98299028	S2_006_000_R2	12	27	fecal	Escherichia_coli	154_6
2296	1.066025673	0.51534197	0.984113145	1227A0730_Escherichia_coli_51_8.fa	1	1.434417545	S2_006_000_R3	12	27	fecal	Escherichia_coli	154_6
50524	18.14718792	0.276925931	0.941774515	1227A0730_Escherichia_coli_51_8.fa	0	75.99791343	S2_009_000_R1	12	27	fecal	Escherichia_coli	154_6
50844	18.37183881	0.257746392	0.939422967	1227A0730_Escherichia_coli_51_8.fa	0	68.90741453	S2_009_000_R2	12	27	fecal	Escherichia_coli	154_6
60462	44.90860655	0.288155836	0.929988258	1227A0730_Escherichia_coli_51_8.fa	0	211.8737067	S2_009_000_R3	12	27	fecal	Escherichia_coli	154_6
3272	1.468223023	0.601126251	0.988491962	1227A0730_Escherichia_coli_51_8.fa	1	2.16568059	S2_012_000_R1	12	27	fecal	Escherichia_coli	154_6
26936	5.944430387	0.238184663	0.952198843	1227A0730_Escherichia_coli_51_8.fa	0	33.01743188	S2_012_000_R2	12	27	fecal	Escherichia_coli	154_6
6306	2.519017681	0.756013496	0.991193254	1227A0730_Escherichia_coli_51_8.fa	2	3.326572521	S2_012_000_R3	12	27	fecal	Escherichia_coli	154_6
99180	58.28471508	0.91034481	0.975209846	1227A0730_Escherichia_coli_51_8.fa	64	34.01957545	S2_018_000_R1	12	27	fecal	Escherichia_coli	154_6
14253	3.296639737	0.517998999	0.969328863	1227A0730_Escherichia_coli_51_8.fa	1	14.19184649	S2_018_000_R2	12	27	fecal	Escherichia_coli	154_6
101335	116.4407922	0.89633693	0.974026443	1227A0730_Escherichia_coli_51_8.fa	134	64.96173982	S2_018_000_R3	12	27	fecal	Escherichia_coli	154_6
3156	1.968196525	0.634396668	0.993015211	0918A0508_Citrobacter_spp_52_371.fa	1	4.241382487	S2_003_000_R1	9	18	fecal	Citrobacter_freundii	155_2
13312	41.14632084	0.991977298	0.99693869	0918A0508_Citrobacter_spp_52_371.fa	31	60.05880182	S2_003_000_R2	9	18	fecal	Citrobacter_freundii	155_2
701	0.431056199	0.231865844	0.983182996	0918A0508_Citrobacter_spp_52_371.fa	0	2.067130895	S2_003_000_R3	9	18	fecal	Citrobacter_freundii	155_2
29772	24.28803477	0.902350389	0.990605461	0918A0508_Citrobacter_spp_52_371.fa	8	106.2654583	S2_005_001_R1	9	18	fecal	Citrobacter_freundii	155_2
17581	22.28576404	0.967780021	0.995620263	0918A0508_Citrobacter_spp_52_371.fa	18	39.50508877	S2_005_001_R2	9	18	fecal	Citrobacter_freundii	155_2
26450	1.955815883	0.157262476	0.92818998	0918A0508_Citrobacter_spp_52_371.fa	0	8.643481247	S2_005_001_R3	9	18	fecal	Citrobacter_freundii	155_2
26050	3.232403419	0.499630071	0.958551383	0918A0508_Citrobacter_spp_52_371.fa	0	9.322489295	S2_005_002_R1	9	18	fecal	Citrobacter_freundii	155_2
5394	3.794656094	0.8161915	0.995656924	0918A0508_Citrobacter_spp_52_371.fa	3	11.65473363	S2_005_002_R2	9	18	fecal	Citrobacter_freundii	155_2
26429	2.132971412	0.153250486	0.930360018	0918A0508_Citrobacter_spp_52_371.fa	0	9.402952387	S2_005_002_R3	9	18	fecal	Citrobacter_freundii	155_2
21849	1.462854345	0.234290901	0.936970645	0918A0508_Citrobacter_spp_52_371.fa	0	5.429822745	S2_005_003_R1	9	18	fecal	Citrobacter_freundii	155_2
22380	13.13076207	0.876468766	0.993333788	0918A0508_Citrobacter_spp_52_371.fa	10	30.32200878	S2_005_003_R2	9	18	fecal	Citrobacter_freundii	155_2
8684	0.51754228	0.108446943	0.948307062	0918A0508_Citrobacter_spp_52_371.fa	0	2.558463747	S2_005_003_R3	9	18	fecal	Citrobacter_freundii	155_2
3910	1.185318486	0.413771303	0.983197105	0918A0508_Citrobacter_spp_52_371.fa	0	3.568124371	S2_006_000_R1	9	18	fecal	Citrobacter_freundii	155_2
13458	26.90260916	0.987590583	0.996785694	0918A0508_Citrobacter_spp_52_371.fa	24	26.14226863	S2_006_000_R2	9	18	fecal	Citrobacter_freundii	155_2
231	0.176768014	0.1096016	0.983415895	0918A0508_Citrobacter_spp_52_371.fa	0	0.738906357	S2_006_000_R3	9	18	fecal	Citrobacter_freundii	155_2
137	138.8941572	0.998504723	0.999970644	0918A0508_Citrobacter_spp_52_371.fa	130	80.05387716	S2_009_000_R1	9	18	fecal	Citrobacter_freundii	155_2
2899	76.4129805	0.998610873	0.999378732	0918A0508_Citrobacter_spp_52_371.fa	67	69.79891312	S2_009_000_R2	9	18	fecal	Citrobacter_freundii	155_2
475	159.3397748	0.998657554	0.999898238	0918A0508_Citrobacter_spp_52_371.fa	132	193.2735682	S2_009_000_R3	9	18	fecal	Citrobacter_freundii	155_2
1128	1.237074696	0.587068312	0.992894041	0918A0508_Citrobacter_spp_52_371.fa	1	1.956643162	S2_012_000_R1	9	18	fecal	Citrobacter_freundii	155_2
1207	19.35470411	0.997343884	0.999736869	0918A0508_Citrobacter_spp_52_371.fa	17	28.09597919	S2_012_000_R2	9	18	fecal	Citrobacter_freundii	155_2
1335	0.494772284	0.184768761	0.981247893	0918A0508_Citrobacter_spp_52_371.fa	0	2.746235472	S2_012_000_R3	9	18	fecal	Citrobacter_freundii	155_2
25407	2.49489229	0.361805775	0.947865859	0918A0508_Citrobacter_spp_52_371.fa	0	8.060432964	S2_018_000_R1	9	18	fecal	Citrobacter_freundii	155_2
3716	4.952332302	0.926803451	0.997755518	0918A0508_Citrobacter_spp_52_371.fa	3	12.83232153	S2_018_000_R2	9	18	fecal	Citrobacter_freundii	155_2
36875	3.743560875	0.243076695	0.922136634	0918A0508_Citrobacter_spp_52_371.fa	0	14.63783634	S2_018_000_R3	9	18	fecal	Citrobacter_freundii	155_2
2738	1.353464875	0.517296384	0.990409135	0914A0504_Citrobacter_spp_52_208.fa	1	2.711499849	S2_003_000_R1	9	14	fecal	Citrobacter_freundii	155_3
9856	34.41986104	0.994300365	0.997753924	0914A0504_Citrobacter_spp_52_208.fa	26	43.11914631	S2_003_000_R2	9	14	fecal	Citrobacter_freundii	155_3
327	0.448634346	0.246655207	0.990071956	0914A0504_Citrobacter_spp_52_208.fa	0	1.854469712	S2_003_000_R3	9	14	fecal	Citrobacter_freundii	155_3
33138	15.28604296	0.774321072	0.985970328	0914A0504_Citrobacter_spp_52_208.fa	5	64.798735	S2_005_001_R1	9	14	fecal	Citrobacter_freundii	155_3
24234	13.93089711	0.822822461	0.99218341	0914A0504_Citrobacter_spp_52_208.fa	10	23.7881286	S2_005_001_R2	9	14	fecal	Citrobacter_freundii	155_3
26261	1.824714195	0.147592002	0.928352972	0914A0504_Citrobacter_spp_52_208.fa	0	7.880896994	S2_005_001_R3	9	14	fecal	Citrobacter_freundii	155_3
25658	2.557376753	0.394331129	0.948804003	0914A0504_Citrobacter_spp_52_208.fa	0	8.036760362	S2_005_002_R1	9	14	fecal	Citrobacter_freundii	155_3
4439	2.24879573	0.618398132	0.993447381	0914A0504_Citrobacter_spp_52_208.fa	1	5.616659772	S2_005_002_R2	9	14	fecal	Citrobacter_freundii	155_3
25343	1.844351345	0.136165963	0.928224082	0914A0504_Citrobacter_spp_52_208.fa	0	8.277036716	S2_005_002_R3	9	14	fecal	Citrobacter_freundii	155_3
21223	1.262812917	0.19866818	0.933590963	0914A0504_Citrobacter_spp_52_208.fa	0	4.80495566	S2_005_003_R1	9	14	fecal	Citrobacter_freundii	155_3
19453	8.547169378	0.780628339	0.992717702	0914A0504_Citrobacter_spp_52_208.fa	6	13.78299923	S2_005_003_R2	9	14	fecal	Citrobacter_freundii	155_3
7544	0.458970471	0.105193069	0.950139786	0914A0504_Citrobacter_spp_52_208.fa	0	2.078457748	S2_005_003_R3	9	14	fecal	Citrobacter_freundii	155_3
3648	0.972874737	0.371513682	0.981670552	0914A0504_Citrobacter_spp_52_208.fa	0	3.135573119	S2_006_000_R1	9	14	fecal	Citrobacter_freundii	155_3
12925	19.99946588	0.974204092	0.996576961	0914A0504_Citrobacter_spp_52_208.fa	17	20.75521235	S2_006_000_R2	9	14	fecal	Citrobacter_freundii	155_3
103	0.156785735	0.105365373	0.987803434	0914A0504_Citrobacter_spp_52_208.fa	0	0.641342113	S2_006_000_R3	9	14	fecal	Citrobacter_freundii	155_3
1513	40.91918085	0.993002667	0.999668982	0914A0504_Citrobacter_spp_52_208.fa	33	52.13667623	S2_009_000_R1	9	14	fecal	Citrobacter_freundii	155_3
292	140.1488153	0.99852511	0.999937479	0914A0504_Citrobacter_spp_52_208.fa	136	63.0798765	S2_009_000_R2	9	14	fecal	Citrobacter_freundii	155_3
169	155.213378	0.998568877	0.999963818	0914A0504_Citrobacter_spp_52_208.fa	145	90.6869291	S2_009_000_R3	9	14	fecal	Citrobacter_freundii	155_3
577	0.492378144	0.278067465	0.987330933	0914A0504_Citrobacter_spp_52_208.fa	0	1.416106471	S2_012_000_R1	9	14	fecal	Citrobacter_freundii	155_3
9899	4.532057178	0.671634593	0.992570455	0914A0504_Citrobacter_spp_52_208.fa	2	14.45638111	S2_012_000_R2	9	14	fecal	Citrobacter_freundii	155_3
856	0.3045664	0.15117767	0.979963485	0914A0504_Citrobacter_spp_52_208.fa	0	1.603273799	S2_012_000_R3	9	14	fecal	Citrobacter_freundii	155_3
24367	2.249731186	0.333315274	0.946005535	0914A0504_Citrobacter_spp_52_208.fa	0	7.579718016	S2_018_000_R1	9	14	fecal	Citrobacter_freundii	155_3
6982	1.508824374	0.347168656	0.971079926	0914A0504_Citrobacter_spp_52_208.fa	0	10.82912634	S2_018_000_R2	9	14	fecal	Citrobacter_freundii	155_3
36887	3.541276831	0.253502332	0.920997961	0914A0504_Citrobacter_spp_52_208.fa	0	13.58478818	S2_018_000_R3	9	14	fecal	Citrobacter_freundii	155_3
134364	13.93226667	0.933406895	0.967622454	0613A0307_Klebsiella_sp_56_92.fa	14	8.756693979	S2_003_000_R1	6	13	fecal	Klebsiella_michiganensis	158_3
234469	246.5581524	0.911952533	0.946271087	0613A0307_Klebsiella_sp_56_92.fa	283	144.225214	S2_003_000_R2	6	13	fecal	Klebsiella_michiganensis	158_3
6115	1.356019628	0.620287424	0.971038311	0613A0307_Klebsiella_sp_56_92.fa	1	1.516770151	S2_003_000_R3	6	13	fecal	Klebsiella_michiganensis	158_3
239657	490.4123706	0.881298687	0.945445498	0613A0307_Klebsiella_sp_56_92.fa	586	277.816451	S2_005_001_R1	6	13	fecal	Klebsiella_michiganensis	158_3
228657	131.9388603	0.937189729	0.947653811	0613A0307_Klebsiella_sp_56_92.fa	157	74.5526876	S2_005_001_R2	6	13	fecal	Klebsiella_michiganensis	158_3
9931	0.826149882	0.225016317	0.954620021	0613A0307_Klebsiella_sp_56_92.fa	0	4.829445289	S2_005_001_R3	6	13	fecal	Klebsiella_michiganensis	158_3
132300	7.674689125	0.839672715	0.960521793	0613A0307_Klebsiella_sp_56_92.fa	7	6.236764493	S2_005_002_R1	6	13	fecal	Klebsiella_michiganensis	158_3
148526	7.013991307	0.830890302	0.955800214	0613A0307_Klebsiella_sp_56_92.fa	7	5.508748031	S2_005_002_R2	6	13	fecal	Klebsiella_michiganensis	158_3
16349	1.134622978	0.227425469	0.94526597	0613A0307_Klebsiella_sp_56_92.fa	0	4.534791805	S2_005_002_R3	6	13	fecal	Klebsiella_michiganensis	158_3
13508	1.46087372	0.543579502	0.966560797	0613A0307_Klebsiella_sp_56_92.fa	1	2.109918611	S2_005_003_R1	6	13	fecal	Klebsiella_michiganensis	158_3
220567	47.227568	0.855100595	0.94828225	0613A0307_Klebsiella_sp_56_92.fa	53	29.26545809	S2_005_003_R2	6	13	fecal	Klebsiella_michiganensis	158_3
11548	0.882430734	0.248784812	0.965019523	0613A0307_Klebsiella_sp_56_92.fa	0	2.125542207	S2_005_003_R3	6	13	fecal	Klebsiella_michiganensis	158_3
8541	2.019563335	0.67820618	0.985538313	0613A0307_Klebsiella_sp_56_92.fa	1	2.654971773	S2_006_000_R1	6	13	fecal	Klebsiella_michiganensis	158_3
224787	82.89794662	0.934517523	0.948083242	0613A0307_Klebsiella_sp_56_92.fa	95	47.99141939	S2_006_000_R2	6	13	fecal	Klebsiella_michiganensis	158_3
2198	0.881360605	0.466066063	0.977306048	0613A0307_Klebsiella_sp_56_92.fa	0	1.251078705	S2_006_000_R3	6	13	fecal	Klebsiella_michiganensis	158_3
172150	33.26034905	0.865322308	0.95906365	0613A0307_Klebsiella_sp_56_92.fa	27	38.04325054	S2_009_000_R1	6	13	fecal	Klebsiella_michiganensis	158_3
183379	82.52589415	0.999570274	0.963230607	0613A0307_Klebsiella_sp_56_92.fa	90	48.03857266	S2_009_000_R2	6	13	fecal	Klebsiella_michiganensis	158_3
164248	29.44423357	0.852485245	0.954843291	0613A0307_Klebsiella_sp_56_92.fa	9	103.517175	S2_009_000_R3	6	13	fecal	Klebsiella_michiganensis	158_3
100355	4.563661156	0.814965521	0.959268402	0613A0307_Klebsiella_sp_56_92.fa	4	3.588391011	S2_012_000_R1	6	13	fecal	Klebsiella_michiganensis	158_3
210476	71.80536961	0.985194609	0.953883365	0613A0307_Klebsiella_sp_56_92.fa	82	40.29722629	S2_012_000_R2	6	13	fecal	Klebsiella_michiganensis	158_3
7422	1.118644457	0.486941551	0.966775594	0613A0307_Klebsiella_sp_56_92.fa	0	1.96759178	S2_012_000_R3	6	13	fecal	Klebsiella_michiganensis	158_3
24362	3.258967972	0.757319749	0.982892046	0613A0307_Klebsiella_sp_56_92.fa	2	3.48404166	S2_018_000_R1	6	13	fecal	Klebsiella_michiganensis	158_3
216718	31.62022044	0.858544244	0.948672925	0613A0307_Klebsiella_sp_56_92.fa	35	19.25475801	S2_018_000_R2	6	13	fecal	Klebsiella_michiganensis	158_3
1880	1.092815147	0.532114174	0.985922875	0613A0307_Klebsiella_sp_56_92.fa	1	2.07284106	S2_018_000_R3	6	13	fecal	Klebsiella_michiganensis	158_3
157064	13.98088723	0.896534538	0.965080182	1820A1025_Klebsiella_oxytoca_56_18.fa	14	11.71895053	S2_003_000_R1	18	20	fecal	Klebsiella_oxytoca_KONIH1	158_4
261016	246.9948587	0.886890555	0.945458086	1820A1025_Klebsiella_oxytoca_56_18.fa	282	178.1721796	S2_003_000_R2	18	20	fecal	Klebsiella_oxytoca_KONIH1	158_4
7024	1.493445144	0.62505968	0.973828057	1820A1025_Klebsiella_oxytoca_56_18.fa	1	6.418426207	S2_003_000_R3	18	20	fecal	Klebsiella_oxytoca_KONIH1	158_4
264990	493.2861578	0.884055604	0.94479168	1820A1025_Klebsiella_oxytoca_56_18.fa	586	305.4059256	S2_005_001_R1	18	20	fecal	Klebsiella_oxytoca_KONIH1	158_4
252009	136.9548533	0.920123348	0.947210167	1820A1025_Klebsiella_oxytoca_56_18.fa	159	129.2550779	S2_005_001_R2	18	20	fecal	Klebsiella_oxytoca_KONIH1	158_4
14569	0.931251349	0.24973112	0.954186831	1820A1025_Klebsiella_oxytoca_56_18.fa	0	8.323641351	S2_005_001_R3	18	20	fecal	Klebsiella_oxytoca_KONIH1	158_4
139619	8.867660513	0.849325289	0.962847911	1820A1025_Klebsiella_oxytoca_56_18.fa	8	15.24973907	S2_005_002_R1	18	20	fecal	Klebsiella_oxytoca_KONIH1	158_4
158143	8.658942264	0.831041949	0.957977975	1820A1025_Klebsiella_oxytoca_56_18.fa	7	30.22126183	S2_005_002_R2	18	20	fecal	Klebsiella_oxytoca_KONIH1	158_4
48398	2.863479961	0.31041611	0.935452293	1820A1025_Klebsiella_oxytoca_56_18.fa	0	14.9264693	S2_005_002_R3	18	20	fecal	Klebsiella_oxytoca_KONIH1	158_4
22258	1.969013311	0.581433431	0.968458479	1820A1025_Klebsiella_oxytoca_56_18.fa	1	5.597954542	S2_005_003_R1	18	20	fecal	Klebsiella_oxytoca_KONIH1	158_4
236003	53.74448473	0.854233102	0.949370399	1820A1025_Klebsiella_oxytoca_56_18.fa	55	104.5502583	S2_005_003_R2	18	20	fecal	Klebsiella_oxytoca_KONIH1	158_4
14818	1.06860757	0.279744632	0.966722885	1820A1025_Klebsiella_oxytoca_56_18.fa	0	2.701845748	S2_005_003_R3	18	20	fecal	Klebsiella_oxytoca_KONIH1	158_4
20595	2.86249879	0.695562961	0.979965154	1820A1025_Klebsiella_oxytoca_56_18.fa	2	5.941248302	S2_006_000_R1	18	20	fecal	Klebsiella_oxytoca_KONIH1	158_4
250500	84.14343497	0.885835822	0.946937848	1820A1025_Klebsiella_oxytoca_56_18.fa	96	79.17778524	S2_006_000_R2	18	20	fecal	Klebsiella_oxytoca_KONIH1	158_4
2616	0.95144586	0.478544376	0.980714507	1820A1025_Klebsiella_oxytoca_56_18.fa	0	1.444413181	S2_006_000_R3	18	20	fecal	Klebsiella_oxytoca_KONIH1	158_4
192973	52.10250064	0.871002218	0.958397784	1820A1025_Klebsiella_oxytoca_56_18.fa	31	84.3925351	S2_009_000_R1	18	20	fecal	Klebsiella_oxytoca_KONIH1	158_4
215324	89.05747708	0.917498243	0.957171536	1820A1025_Klebsiella_oxytoca_56_18.fa	92	111.2540181	S2_009_000_R2	18	20	fecal	Klebsiella_oxytoca_KONIH1	158_4
227427	97.66456081	0.86014412	0.94471054	1820A1025_Klebsiella_oxytoca_56_18.fa	11	243.4708896	S2_009_000_R3	18	20	fecal	Klebsiella_oxytoca_KONIH1	158_4
111711	4.736623451	0.81468346	0.959712701	1820A1025_Klebsiella_oxytoca_56_18.fa	4	4.535175591	S2_012_000_R1	18	20	fecal	Klebsiella_oxytoca_KONIH1	158_4
240202	72.87763623	0.908482729	0.950429886	1820A1025_Klebsiella_oxytoca_56_18.fa	82	58.56980022	S2_012_000_R2	18	20	fecal	Klebsiella_oxytoca_KONIH1	158_4
27969	2.025055771	0.560646344	0.961004413	1820A1025_Klebsiella_oxytoca_56_18.fa	1	3.992984427	S2_012_000_R3	18	20	fecal	Klebsiella_oxytoca_KONIH1	158_4
21727	3.962219737	0.809580728	0.988044477	1820A1025_Klebsiella_oxytoca_56_18.fa	3	7.416010215	S2_018_000_R1	18	20	fecal	Klebsiella_oxytoca_KONIH1	158_4
239002	32.51352825	0.854750518	0.948214229	1820A1025_Klebsiella_oxytoca_56_18.fa	36	24.84912884	S2_018_000_R2	18	20	fecal	Klebsiella_oxytoca_KONIH1	158_4
1552	1.310934947	0.585784027	0.992918513	1820A1025_Klebsiella_oxytoca_56_18.fa	1	3.616480825	S2_018_000_R3	18	20	fecal	Klebsiella_oxytoca_KONIH1	158_4
7175	2.560636153	0.72622293	0.988741513	0612A0306_Klebsiella_pneumoniae_58_291.fa	2	3.366495664	S2_003_000_R1	6	12	fecal	Klebsiella_pneumoniae	160_1
18466	15.0244058	0.95713112	0.989418644	0612A0306_Klebsiella_pneumoniae_58_291.fa	4	48.25932473	S2_003_000_R2	6	12	fecal	Klebsiella_pneumoniae	160_1
658	0.524577242	0.318591395	0.981780928	0612A0306_Klebsiella_pneumoniae_58_291.fa	0	1.047346399	S2_003_000_R3	6	12	fecal	Klebsiella_pneumoniae	160_1
14214	77.66081834	0.999012024	0.996246175	0612A0306_Klebsiella_pneumoniae_58_291.fa	61	96.4687466	S2_005_001_R1	6	12	fecal	Klebsiella_pneumoniae	160_1
340	68.32452994	0.999785925	0.999911136	0612A0306_Klebsiella_pneumoniae_58_291.fa	64	31.93701259	S2_005_001_R2	6	12	fecal	Klebsiella_pneumoniae	160_1
6292	2.614339134	0.460941829	0.992528931	0612A0306_Klebsiella_pneumoniae_58_291.fa	0	4.59400327	S2_005_001_R3	6	12	fecal	Klebsiella_pneumoniae	160_1
19286	15.24301057	0.938918619	0.994349374	0612A0306_Klebsiella_pneumoniae_58_291.fa	15	8.530771974	S2_005_002_R1	6	12	fecal	Klebsiella_pneumoniae	160_1
41	20.2300412	0.999213843	0.999989239	0612A0306_Klebsiella_pneumoniae_58_291.fa	20	7.930499982	S2_005_002_R2	6	12	fecal	Klebsiella_pneumoniae	160_1
19786	24.65549046	0.849601563	0.993448876	0612A0306_Klebsiella_pneumoniae_58_291.fa	21	21.84392002	S2_005_002_R3	6	12	fecal	Klebsiella_pneumoniae	160_1
8761	6.339899763	0.923252587	0.996310784	0612A0306_Klebsiella_pneumoniae_58_291.fa	6	4.475998352	S2_005_003_R1	6	12	fecal	Klebsiella_pneumoniae	160_1
75	83.16900076	0.999712134	0.999980382	0612A0306_Klebsiella_pneumoniae_58_291.fa	81	24.07876726	S2_005_003_R2	6	12	fecal	Klebsiella_pneumoniae	160_1
5488	2.031456961	0.459025588	0.991731204	0612A0306_Klebsiella_pneumoniae_58_291.fa	0	3.197349	S2_005_003_R3	6	12	fecal	Klebsiella_pneumoniae	160_1
9067	10.05953566	0.951733886	0.997201065	0612A0306_Klebsiella_pneumoniae_58_291.fa	10	5.637518737	S2_006_000_R1	6	12	fecal	Klebsiella_pneumoniae	160_1
7941	12.48820621	0.997478562	0.997574693	0612A0306_Klebsiella_pneumoniae_58_291.fa	8	19.00505107	S2_006_000_R2	6	12	fecal	Klebsiella_pneumoniae	160_1
229	0.68647886	0.393719298	0.994333226	0612A0306_Klebsiella_pneumoniae_58_291.fa	0	1.096393376	S2_006_000_R3	6	12	fecal	Klebsiella_pneumoniae	160_1
25825	264.4221195	0.941267441	0.992759734	0612A0306_Klebsiella_pneumoniae_58_291.fa	279	108.6552146	S2_009_000_R1	6	12	fecal	Klebsiella_pneumoniae	160_1
25140	85.86581986	0.983472195	0.992978952	0612A0306_Klebsiella_pneumoniae_58_291.fa	87	41.26970247	S2_009_000_R2	6	12	fecal	Klebsiella_pneumoniae	160_1
25661	988.2405689	0.943125014	0.992748723	0612A0306_Klebsiella_pneumoniae_58_291.fa	1041	409.613759	S2_009_000_R3	6	12	fecal	Klebsiella_pneumoniae	160_1
2728	2.010366318	0.753289929	0.992815645	0612A0306_Klebsiella_pneumoniae_58_291.fa	2	2.018188715	S2_012_000_R1	6	12	fecal	Klebsiella_pneumoniae	160_1
22986	20.55847377	0.95096546	0.993492043	0612A0306_Klebsiella_pneumoniae_58_291.fa	18	16.6159704	S2_012_000_R2	6	12	fecal	Klebsiella_pneumoniae	160_1
19330	12.38550598	0.933333907	0.994316291	0612A0306_Klebsiella_pneumoniae_58_291.fa	12	6.463071754	S2_012_000_R3	6	12	fecal	Klebsiella_pneumoniae	160_1
8491	5.688545292	0.890674929	0.995874825	0612A0306_Klebsiella_pneumoniae_58_291.fa	5	4.859190688	S2_018_000_R1	6	12	fecal	Klebsiella_pneumoniae	160_1
23549	12.22484761	0.934260607	0.993052929	0612A0306_Klebsiella_pneumoniae_58_291.fa	11	13.34231746	S2_018_000_R2	6	12	fecal	Klebsiella_pneumoniae	160_1
1187	1.374073202	0.61224063	0.992846898	0612A0306_Klebsiella_pneumoniae_58_291.fa	1	2.329452238	S2_018_000_R3	6	12	fecal	Klebsiella_pneumoniae	160_1
32187	4.405118078	0.767278139	0.978422041	0527A0218_Klebsiella_pneumoniae_57_55.fa	2	7.493288334	S2_003_000_R1	5	27	fecal	Klebsiella_pneumoniae	160_1
112449	48.01898758	0.89683146	0.961712412	0527A0218_Klebsiella_pneumoniae_57_55.fa	5	121.0658309	S2_003_000_R2	5	27	fecal	Klebsiella_pneumoniae	160_1
1817	0.836557086	0.376099421	0.987143747	0527A0218_Klebsiella_pneumoniae_57_55.fa	0	2.699828425	S2_003_000_R3	5	27	fecal	Klebsiella_pneumoniae	160_1
37463	146.3772493	0.999595294	0.992928178	0527A0218_Klebsiella_pneumoniae_57_55.fa	69	235.7243537	S2_005_001_R1	5	27	fecal	Klebsiella_pneumoniae	160_1
23053	84.51193405	0.945766735	0.99537758	0527A0218_Klebsiella_pneumoniae_57_55.fa	67	103.0024108	S2_005_001_R2	5	27	fecal	Klebsiella_pneumoniae	160_1
2672	3.210816831	0.498666817	0.997990922	0527A0218_Klebsiella_pneumoniae_57_55.fa	0	8.433292529	S2_005_001_R3	5	27	fecal	Klebsiella_pneumoniae	160_1
184	17.66792398	0.997977596	0.999964202	0527A0218_Klebsiella_pneumoniae_57_55.fa	16	9.91347606	S2_005_002_R1	5	27	fecal	Klebsiella_pneumoniae	160_1
27956	20.68653784	0.932974826	0.99411206	0527A0218_Klebsiella_pneumoniae_57_55.fa	20	23.94290165	S2_005_002_R2	5	27	fecal	Klebsiella_pneumoniae	160_1
704	27.32283276	0.916774369	0.999847394	0527A0218_Klebsiella_pneumoniae_57_55.fa	23	22.8641975	S2_005_002_R3	5	27	fecal	Klebsiella_pneumoniae	160_1
457	6.813816352	0.967879283	0.999869642	0527A0218_Klebsiella_pneumoniae_57_55.fa	6	4.756710495	S2_005_003_R1	5	27	fecal	Klebsiella_pneumoniae	160_1
32416	85.76643436	0.943423195	0.993396083	0527A0218_Klebsiella_pneumoniae_57_55.fa	83	86.36951703	S2_005_003_R2	5	27	fecal	Klebsiella_pneumoniae	160_1
2064	2.28497122	0.501901086	0.997936627	0527A0218_Klebsiella_pneumoniae_57_55.fa	1	3.722397376	S2_005_003_R3	5	27	fecal	Klebsiella_pneumoniae	160_1
13315	10.62600073	0.951216278	0.997069544	0527A0218_Klebsiella_pneumoniae_57_55.fa	10	7.21600913	S2_006_000_R1	5	27	fecal	Klebsiella_pneumoniae	160_1
68515	23.31271679	0.911816671	0.983960061	0527A0218_Klebsiella_pneumoniae_57_55.fa	9	46.75670245	S2_006_000_R2	5	27	fecal	Klebsiella_pneumoniae	160_1
639	0.837215884	0.431830944	0.994058191	0527A0218_Klebsiella_pneumoniae_57_55.fa	0	1.428054093	S2_006_000_R3	5	27	fecal	Klebsiella_pneumoniae	160_1
35974	273.3438125	0.929561396	0.992657278	0527A0218_Klebsiella_pneumoniae_57_55.fa	280	147.4956135	S2_009_000_R1	5	27	fecal	Klebsiella_pneumoniae	160_1
34733	101.2277187	0.93715823	0.992929724	0527A0218_Klebsiella_pneumoniae_57_55.fa	90	100.4508281	S2_009_000_R2	5	27	fecal	Klebsiella_pneumoniae	160_1
35509	1006.507748	0.931443139	0.992704308	0527A0218_Klebsiella_pneumoniae_57_55.fa	1025	515.5684555	S2_009_000_R3	5	27	fecal	Klebsiella_pneumoniae	160_1
9468	2.689867696	0.773249387	0.989594461	0527A0218_Klebsiella_pneumoniae_57_55.fa	2	3.572908282	S2_012_000_R1	5	27	fecal	Klebsiella_pneumoniae	160_1
38378	31.18366151	0.939756801	0.992129288	0527A0218_Klebsiella_pneumoniae_57_55.fa	21	46.03805212	S2_012_000_R2	5	27	fecal	Klebsiella_pneumoniae	160_1
24066	12.88129656	0.937669606	0.994927805	0527A0218_Klebsiella_pneumoniae_57_55.fa	12	8.485272789	S2_012_000_R3	5	27	fecal	Klebsiella_pneumoniae	160_1
12307	6.350622083	0.899161854	0.99589379	0527A0218_Klebsiella_pneumoniae_57_55.fa	5	7.784991097	S2_018_000_R1	5	27	fecal	Klebsiella_pneumoniae	160_1
35800	16.80596806	0.925230194	0.992385459	0527A0218_Klebsiella_pneumoniae_57_55.fa	12	20.85561582	S2_018_000_R2	5	27	fecal	Klebsiella_pneumoniae	160_1
1707	1.609720274	0.639373503	0.994538509	0527A0218_Klebsiella_pneumoniae_57_55.fa	1	6.448783983	S2_018_000_R3	5	27	fecal	Klebsiella_pneumoniae	160_1
27221	4.260188717	0.794083947	0.981568964	0909A0429_Klebsiella_pneumoniae_58_33.fa	2	6.862106885	S2_003_000_R1	9	9	fecal	Klebsiella_pneumoniae	160_1
107329	45.82329515	0.917618063	0.963770777	0909A0429_Klebsiella_pneumoniae_58_33.fa	5	120.0468518	S2_003_000_R2	9	9	fecal	Klebsiella_pneumoniae	160_1
1705	0.681972613	0.364497318	0.983397601	0909A0429_Klebsiella_pneumoniae_58_33.fa	0	1.312621599	S2_003_000_R3	9	9	fecal	Klebsiella_pneumoniae	160_1
51363	132.2651536	0.981661373	0.98981916	0909A0429_Klebsiella_pneumoniae_58_33.fa	68	207.777358	S2_005_001_R1	9	9	fecal	Klebsiella_pneumoniae	160_1
22945	80.21304825	0.952257921	0.995386209	0909A0429_Klebsiella_pneumoniae_58_33.fa	67	73.25305888	S2_005_001_R2	9	9	fecal	Klebsiella_pneumoniae	160_1
18653	3.565028585	0.485232181	0.985889752	0909A0429_Klebsiella_pneumoniae_58_33.fa	0	8.360847076	S2_005_001_R3	9	9	fecal	Klebsiella_pneumoniae	160_1
25066	16.9444904	0.948745769	0.99470876	0909A0429_Klebsiella_pneumoniae_58_33.fa	16	11.82395637	S2_005_002_R1	9	9	fecal	Klebsiella_pneumoniae	160_1
28151	19.74385218	0.950666607	0.994094245	0909A0429_Klebsiella_pneumoniae_58_33.fa	20	12.77259978	S2_005_002_R2	9	9	fecal	Klebsiella_pneumoniae	160_1
29810	25.15816098	0.838214074	0.992815308	0909A0429_Klebsiella_pneumoniae_58_33.fa	21	22.94134215	S2_005_002_R3	9	9	fecal	Klebsiella_pneumoniae	160_1
16932	6.932741485	0.90949315	0.994934206	0909A0429_Klebsiella_pneumoniae_58_33.fa	6	6.388860232	S2_005_003_R1	9	9	fecal	Klebsiella_pneumoniae	160_1
33064	82.53014318	0.954921222	0.993266558	0909A0429_Klebsiella_pneumoniae_58_33.fa	82	48.68156397	S2_005_003_R2	9	9	fecal	Klebsiella_pneumoniae	160_1
10734	2.268472931	0.481655442	0.989262102	0909A0429_Klebsiella_pneumoniae_58_33.fa	0	3.704253077	S2_005_003_R3	9	9	fecal	Klebsiella_pneumoniae	160_1
11756	10.23635119	0.958766476	0.997373185	0909A0429_Klebsiella_pneumoniae_58_33.fa	10	5.96698779	S2_006_000_R1	9	9	fecal	Klebsiella_pneumoniae	160_1
67330	21.22171453	0.919961067	0.984324289	0909A0429_Klebsiella_pneumoniae_58_33.fa	9	38.44862258	S2_006_000_R2	9	9	fecal	Klebsiella_pneumoniae	160_1
635	0.786899964	0.421590889	0.992859713	0909A0429_Klebsiella_pneumoniae_58_33.fa	0	1.230525041	S2_006_000_R3	9	9	fecal	Klebsiella_pneumoniae	160_1
81	297.9105359	0.999828271	0.999984707	0909A0429_Klebsiella_pneumoniae_58_33.fa	286	130.0281507	S2_009_000_R1	9	9	fecal	Klebsiella_pneumoniae	160_1
146	106.0516851	0.999925622	0.99997244	0909A0429_Klebsiella_pneumoniae_58_33.fa	92	72.35463984	S2_009_000_R2	9	9	fecal	Klebsiella_pneumoniae	160_1
26	1106.866056	0.999975145	0.999995092	0909A0429_Klebsiella_pneumoniae_58_33.fa	1054	453.2156173	S2_009_000_R3	9	9	fecal	Klebsiella_pneumoniae	160_1
7033	2.722224346	0.812333697	0.992309232	0909A0429_Klebsiella_pneumoniae_58_33.fa	2	3.235531093	S2_012_000_R1	9	9	fecal	Klebsiella_pneumoniae	160_1
10174	31.49737351	0.997961099	0.998064077	0909A0429_Klebsiella_pneumoniae_58_33.fa	21	39.27047384	S2_012_000_R2	9	9	fecal	Klebsiella_pneumoniae	160_1
26212	12.5576934	0.933288305	0.994402938	0909A0429_Klebsiella_pneumoniae_58_33.fa	12	7.216447143	S2_012_000_R3	9	9	fecal	Klebsiella_pneumoniae	160_1
11357	6.896791818	0.925785908	0.996273152	0909A0429_Klebsiella_pneumoniae_58_33.fa	5	7.944647433	S2_018_000_R1	9	9	fecal	Klebsiella_pneumoniae	160_1
6326	17.51944724	0.997011883	0.99875346	0909A0429_Klebsiella_pneumoniae_58_33.fa	13	20.62796823	S2_018_000_R2	9	9	fecal	Klebsiella_pneumoniae	160_1
16167	3.027360596	0.641826139	0.965545388	0909A0429_Klebsiella_pneumoniae_58_33.fa	1	11.23947854	S2_018_000_R3	9	9	fecal	Klebsiella_pneumoniae	160_1
14480	1.293428753	0.325997494	0.959374684	1217A0720_Enterobacter_sp_56_182.fa	0	3.568922058	S2_003_000_R1	12	17	fecal	Enterobacter_cloacae_complex_sp._35734	162_5
73125	17.17823679	0.745066835	0.948987031	1217A0720_Enterobacter_sp_56_182.fa	2	56.59144272	S2_003_000_R2	12	17	fecal	Enterobacter_cloacae_complex_sp._35734	162_5
4544	1.111524477	0.466607619	0.981681777	1217A0720_Enterobacter_sp_56_182.fa	0	1.733710025	S2_003_000_R3	12	17	fecal	Enterobacter_cloacae_complex_sp._35734	162_5
73606	29.0391476	0.569982763	0.936922677	1217A0720_Enterobacter_sp_56_182.fa	1	115.5649378	S2_005_001_R1	12	17	fecal	Enterobacter_cloacae_complex_sp._35734	162_5
76482	13.07075752	0.767862532	0.953330543	1217A0720_Enterobacter_sp_56_182.fa	3	39.63448531	S2_005_001_R2	12	17	fecal	Enterobacter_cloacae_complex_sp._35734	162_5
9222	1.029304295	0.148678499	0.970324175	1217A0720_Enterobacter_sp_56_182.fa	0	6.274498238	S2_005_001_R3	12	17	fecal	Enterobacter_cloacae_complex_sp._35734	162_5
17922	1.91550889	0.319846763	0.958049422	1217A0720_Enterobacter_sp_56_182.fa	0	7.324706547	S2_005_002_R1	12	17	fecal	Enterobacter_cloacae_complex_sp._35734	162_5
19528	2.248360194	0.522598761	0.961825525	1217A0720_Enterobacter_sp_56_182.fa	1	5.855013242	S2_005_002_R2	12	17	fecal	Enterobacter_cloacae_complex_sp._35734	162_5
21621	1.696782928	0.123196617	0.937891214	1217A0720_Enterobacter_sp_56_182.fa	0	8.766958207	S2_005_002_R3	12	17	fecal	Enterobacter_cloacae_complex_sp._35734	162_5
7952	0.90565969	0.215207082	0.960348842	1217A0720_Enterobacter_sp_56_182.fa	0	4.297591463	S2_005_003_R1	12	17	fecal	Enterobacter_cloacae_complex_sp._35734	162_5
43892	6.710939408	0.29629169	0.938860906	1217A0720_Enterobacter_sp_56_182.fa	0	25.63709385	S2_005_003_R2	12	17	fecal	Enterobacter_cloacae_complex_sp._35734	162_5
7289	0.671981429	0.176115558	0.964643794	1217A0720_Enterobacter_sp_56_182.fa	0	2.259054006	S2_005_003_R3	12	17	fecal	Enterobacter_cloacae_complex_sp._35734	162_5
42464	5.299381785	0.761775736	0.975363293	1217A0720_Enterobacter_sp_56_182.fa	3	6.663819458	S2_006_000_R1	12	17	fecal	Enterobacter_cloacae_complex_sp._35734	162_5
45084	6.394933824	0.253891859	0.935560777	1217A0720_Enterobacter_sp_56_182.fa	0	21.66241348	S2_006_000_R2	12	17	fecal	Enterobacter_cloacae_complex_sp._35734	162_5
792	0.384595829	0.215980424	0.979982814	1217A0720_Enterobacter_sp_56_182.fa	0	0.928480006	S2_006_000_R3	12	17	fecal	Enterobacter_cloacae_complex_sp._35734	162_5
138739	28.42411199	0.799996378	0.954613692	1217A0720_Enterobacter_sp_56_182.fa	10	74.87869191	S2_009_000_R1	12	17	fecal	Enterobacter_cloacae_complex_sp._35734	162_5
133396	21.58091124	0.839714824	0.956529305	1217A0720_Enterobacter_sp_56_182.fa	8	57.15652154	S2_009_000_R2	12	17	fecal	Enterobacter_cloacae_complex_sp._35734	162_5
140901	60.31910943	0.808065189	0.94698306	1217A0720_Enterobacter_sp_56_182.fa	6	226.4797811	S2_009_000_R3	12	17	fecal	Enterobacter_cloacae_complex_sp._35734	162_5
4134	0.804248668	0.357548933	0.974867926	1217A0720_Enterobacter_sp_56_182.fa	0	1.733597784	S2_012_000_R1	12	17	fecal	Enterobacter_cloacae_complex_sp._35734	162_5
37751	5.725326101	0.455732169	0.949544846	1217A0720_Enterobacter_sp_56_182.fa	0	18.5558625	S2_012_000_R2	12	17	fecal	Enterobacter_cloacae_complex_sp._35734	162_5
9279	1.41262926	0.467297822	0.973802862	1217A0720_Enterobacter_sp_56_182.fa	0	2.904521437	S2_012_000_R3	12	17	fecal	Enterobacter_cloacae_complex_sp._35734	162_5
27101	9.602890606	0.924385958	0.992307513	1217A0720_Enterobacter_sp_56_182.fa	9	7.324208166	S2_018_000_R1	12	17	fecal	Enterobacter_cloacae_complex_sp._35734	162_5
26909	2.962856233	0.423718558	0.950831564	1217A0720_Enterobacter_sp_56_182.fa	0	9.655802728	S2_018_000_R2	12	17	fecal	Enterobacter_cloacae_complex_sp._35734	162_5
4788	2.869631639	0.780197818	0.993022178	1217A0720_Enterobacter_sp_56_182.fa	2	8.941868608	S2_018_000_R3	12	17	fecal	Enterobacter_cloacae_complex_sp._35734	162_5
9613	1.399925951	0.541594436	0.97315052	0527A0218_Serratia_marcescens_60_106.fa	1	1.990946901	S2_003_000_R1	5	27	fecal	Serratia_marcescens	165_1
145555	28.47053502	0.850404885	0.965585018	0527A0218_Serratia_marcescens_60_106.fa	30	21.93461603	S2_003_000_R2	5	27	fecal	Serratia_marcescens	165_1
674	0.337438325	0.223552601	0.961871358	0527A0218_Serratia_marcescens_60_106.fa	0	0.870865903	S2_003_000_R3	5	27	fecal	Serratia_marcescens	165_1
13996	2.211280743	0.224161566	0.929426121	0527A0218_Serratia_marcescens_60_106.fa	0	18.55969458	S2_005_001_R1	5	27	fecal	Serratia_marcescens	165_1
9212	0.699639902	0.071051701	0.920854347	0527A0218_Serratia_marcescens_60_106.fa	0	6.265256212	S2_005_001_R2	5	27	fecal	Serratia_marcescens	165_1
11088	0.746643128	0.122640261	0.968079502	0527A0218_Serratia_marcescens_60_106.fa	0	2.602356779	S2_005_001_R3	5	27	fecal	Serratia_marcescens	165_1
861	2.139614736	0.67478488	0.998843348	0527A0218_Serratia_marcescens_60_106.fa	1	2.461845571	S2_005_002_R1	5	27	fecal	Serratia_marcescens	165_1
2319	0.213151742	0.069353957	0.935232509	0527A0218_Serratia_marcescens_60_106.fa	0	2.536566688	S2_005_002_R2	5	27	fecal	Serratia_marcescens	165_1
11519	1.550589078	0.133385653	0.979277305	0527A0218_Serratia_marcescens_60_106.fa	0	4.912354341	S2_005_002_R3	5	27	fecal	Serratia_marcescens	165_1
8	15.91672727	0.999303419	0.999998365	0527A0218_Serratia_marcescens_60_106.fa	15	8.486982617	S2_005_003_R1	5	27	fecal	Serratia_marcescens	165_1
7502	0.777294293	0.100650281	0.922337133	0527A0218_Serratia_marcescens_60_106.fa	0	9.245545875	S2_005_003_R2	5	27	fecal	Serratia_marcescens	165_1
5995	9.520756129	0.899181804	0.99825215	0527A0218_Serratia_marcescens_60_106.fa	8	8.28279365	S2_005_003_R3	5	27	fecal	Serratia_marcescens	165_1
1191	0.571441032	0.314374992	0.980631312	0527A0218_Serratia_marcescens_60_106.fa	0	1.179267302	S2_006_000_R1	5	27	fecal	Serratia_marcescens	165_1
146258	27.93594714	0.850854044	0.96549268	0527A0218_Serratia_marcescens_60_106.fa	31	16.03469364	S2_006_000_R2	5	27	fecal	Serratia_marcescens	165_1
264	0.335265711	0.221138102	0.979801071	0527A0218_Serratia_marcescens_60_106.fa	0	0.766699271	S2_006_000_R3	5	27	fecal	Serratia_marcescens	165_1
11627	0.8778087	0.159942573	0.95956459	0527A0218_Serratia_marcescens_60_106.fa	0	4.779701778	S2_009_000_R1	5	27	fecal	Serratia_marcescens	165_1
147541	36.45475474	0.851697576	0.965285132	0527A0218_Serratia_marcescens_60_106.fa	40	22.01445728	S2_009_000_R2	5	27	fecal	Serratia_marcescens	165_1
5663	0.75065035	0.142229982	0.939502388	0527A0218_Serratia_marcescens_60_106.fa	0	10.05217677	S2_009_000_R3	5	27	fecal	Serratia_marcescens	165_1
203	0.153139136	0.110492807	0.967545963	0527A0218_Serratia_marcescens_60_106.fa	0	0.509718149	S2_012_000_R1	5	27	fecal	Serratia_marcescens	165_1
117880	8.412187723	0.842937501	0.967974475	0527A0218_Serratia_marcescens_60_106.fa	8	7.703253443	S2_012_000_R2	5	27	fecal	Serratia_marcescens	165_1
892	0.634701582	0.365559487	0.98272523	0527A0218_Serratia_marcescens_60_106.fa	0	1.150645043	S2_012_000_R3	5	27	fecal	Serratia_marcescens	165_1
1726	0.259990416	0.121678061	0.963121234	0527A0218_Serratia_marcescens_60_106.fa	0	1.196158912	S2_018_000_R1	5	27	fecal	Serratia_marcescens	165_1
139553	15.30765601	0.847839678	0.966440803	0527A0218_Serratia_marcescens_60_106.fa	16	12.51349483	S2_018_000_R2	5	27	fecal	Serratia_marcescens	165_1
572	0.209063232	0.119671582	0.966945969	0527A0218_Serratia_marcescens_60_106.fa	0	1.596223826	S2_018_000_R3	5	27	fecal	Serratia_marcescens	165_1
356	0.110867079	0.056640504	0.963009144	0609A0303_Pantoea_sp_59_26.fa	0	1.501803516	S2_003_000_R1	6	9	fecal	Pantoea_vagans_C9-1	168_1
8053	0.803077725	0.066762751	0.926634173	0609A0303_Pantoea_sp_59_26.fa	0	25.14835434	S2_003_000_R2	6	9	fecal	Pantoea_vagans_C9-1	168_1
215	0.100873099	0.070204904	0.949860075	0609A0303_Pantoea_sp_59_26.fa	0	0.643706971	S2_003_000_R3	6	9	fecal	Pantoea_vagans_C9-1	168_1
3651	1.003106434	0.120179899	0.948709664	0609A0303_Pantoea_sp_59_26.fa	0	41.18973194	S2_005_001_R1	6	9	fecal	Pantoea_vagans_C9-1	168_1
2829	0.357966474	0.035346716	0.928225295	0609A0303_Pantoea_sp_59_26.fa	0	13.69027337	S2_005_001_R2	6	9	fecal	Pantoea_vagans_C9-1	168_1
1073	0.105646315	0.015420342	0.958177424	0609A0303_Pantoea_sp_59_26.fa	0	4.667687673	S2_005_001_R3	6	9	fecal	Pantoea_vagans_C9-1	168_1
821	0.240286634	0.092137251	0.9710375	0609A0303_Pantoea_sp_59_26.fa	0	5.939927315	S2_005_002_R1	6	9	fecal	Pantoea_vagans_C9-1	168_1
1029	0.109447802	0.026777569	0.935739711	0609A0303_Pantoea_sp_59_26.fa	0	2.403888395	S2_005_002_R2	6	9	fecal	Pantoea_vagans_C9-1	168_1
1679	0.136843092	0.014367114	0.939939188	0609A0303_Pantoea_sp_59_26.fa	0	5.621513872	S2_005_002_R3	6	9	fecal	Pantoea_vagans_C9-1	168_1
4184	0.25271978	0.071695955	0.929909204	0609A0303_Pantoea_sp_59_26.fa	0	4.045006886	S2_005_003_R1	6	9	fecal	Pantoea_vagans_C9-1	168_1
3114	0.344403232	0.031617235	0.92259123	0609A0303_Pantoea_sp_59_26.fa	0	9.398644173	S2_005_003_R2	6	9	fecal	Pantoea_vagans_C9-1	168_1
3308	0.25302401	0.069561946	0.954432123	0609A0303_Pantoea_sp_59_26.fa	0	1.732458749	S2_005_003_R3	6	9	fecal	Pantoea_vagans_C9-1	168_1
821	0.817507351	0.421664699	0.98955391	0609A0303_Pantoea_sp_59_26.fa	0	2.264957873	S2_006_000_R1	6	9	fecal	Pantoea_vagans_C9-1	168_1
8230	0.551770508	0.071278739	0.924917665	0609A0303_Pantoea_sp_59_26.fa	0	9.792877649	S2_006_000_R2	6	9	fecal	Pantoea_vagans_C9-1	168_1
35	0.136753027	0.097648353	0.988239247	0609A0303_Pantoea_sp_59_26.fa	0	0.554609818	S2_006_000_R3	6	9	fecal	Pantoea_vagans_C9-1	168_1
5398	1.068492973	0.127837976	0.976411467	0609A0303_Pantoea_sp_59_26.fa	0	29.76813805	S2_009_000_R1	6	9	fecal	Pantoea_vagans_C9-1	168_1
10573	1.070585539	0.088619157	0.928265147	0609A0303_Pantoea_sp_59_26.fa	0	23.525642	S2_009_000_R2	6	9	fecal	Pantoea_vagans_C9-1	168_1
5541	1.485339075	0.06083096	0.916891649	0609A0303_Pantoea_sp_59_26.fa	0	55.99493429	S2_009_000_R3	6	9	fecal	Pantoea_vagans_C9-1	168_1
86	0.072656572	0.049677711	0.956956957	0609A0303_Pantoea_sp_59_26.fa	0	0.77292917	S2_012_000_R1	6	9	fecal	Pantoea_vagans_C9-1	168_1
3432	0.357622653	0.064708851	0.938870385	0609A0303_Pantoea_sp_59_26.fa	0	7.455191938	S2_012_000_R2	6	9	fecal	Pantoea_vagans_C9-1	168_1
2051	0.522168276	0.261805006	0.974369869	0609A0303_Pantoea_sp_59_26.fa	0	1.864808488	S2_012_000_R3	6	9	fecal	Pantoea_vagans_C9-1	168_1
1627	0.543849876	0.232021486	0.978393094	0609A0303_Pantoea_sp_59_26.fa	0	5.107273	S2_018_000_R1	6	9	fecal	Pantoea_vagans_C9-1	168_1
5264	0.385678266	0.068986594	0.931431549	0609A0303_Pantoea_sp_59_26.fa	0	6.741119692	S2_018_000_R2	6	9	fecal	Pantoea_vagans_C9-1	168_1
554	0.268464495	0.119973606	0.976200705	0609A0303_Pantoea_sp_59_26.fa	0	7.575703638	S2_018_000_R3	6	9	fecal	Pantoea_vagans_C9-1	168_1
31	0.049102058	0.032302349	0.983879355	1227A0730_Clostridium_sp_28_345.fa	0	0.352790358	S2_003_000_R1	12	27	fecal	Clostridium_butyricum	23_2
2	0.000572008	0.000458939	0.947368421	1227A0730_Clostridium_sp_28_345.fa	0	0.037650848	S2_003_000_R2	12	27	fecal	Clostridium_butyricum	23_2
1	0.00305419	0.002076556	0.991304348	1227A0730_Clostridium_sp_28_345.fa	0	0.130649868	S2_003_000_R3	12	27	fecal	Clostridium_butyricum	23_2
1	0.001417025	0.000896997	0.991304348	1227A0730_Clostridium_sp_28_345.fa	0	0.063814138	S2_005_001_R1	12	27	fecal	Clostridium_butyricum	23_2
4	0.000911881	0.00072906	0.950617284	1227A0730_Clostridium_sp_28_345.fa	0	0.047129877	S2_005_001_R2	12	27	fecal	Clostridium_butyricum	23_2
11	0.001873076	0.000769268	0.975280899	1227A0730_Clostridium_sp_28_345.fa	0	0.096282669	S2_005_001_R3	12	27	fecal	Clostridium_butyricum	23_2
1	0.001431908	0.000719286	0.992537313	1227A0730_Clostridium_sp_28_345.fa	0	0.108581668	S2_005_002_R1	12	27	fecal	Clostridium_butyricum	23_2
0	0.000781041	0.000634207	1	1227A0730_Clostridium_sp_28_345.fa	0	0.039901465	S2_005_002_R2	12	27	fecal	Clostridium_butyricum	23_2
2	0.003661518	0.001043165	0.99687011	1227A0730_Clostridium_sp_28_345.fa	0	0.227491365	S2_005_002_R3	12	27	fecal	Clostridium_butyricum	23_2
3	0.001415914	0.000865009	0.980769231	1227A0730_Clostridium_sp_28_345.fa	0	0.07833069	S2_005_003_R1	12	27	fecal	Clostridium_butyricum	23_2
1	0.000559346	0.000451609	0.941176471	1227A0730_Clostridium_sp_28_345.fa	0	0.029885287	S2_005_003_R2	12	27	fecal	Clostridium_butyricum	23_2
2	0.004522529	0.001669819	0.997663551	1227A0730_Clostridium_sp_28_345.fa	0	0.238660591	S2_005_003_R3	12	27	fecal	Clostridium_butyricum	23_2
3	0.003354966	0.002071002	0.98125	1227A0730_Clostridium_sp_28_345.fa	0	0.113645226	S2_006_000_R1	12	27	fecal	Clostridium_butyricum	23_2
3	0.000643981	0.000405848	0.97972973	1227A0730_Clostridium_sp_28_345.fa	0	0.045606112	S2_006_000_R2	12	27	fecal	Clostridium_butyricum	23_2
2	0.003122386	0.001562748	0.988439306	1227A0730_Clostridium_sp_28_345.fa	0	0.288601135	S2_006_000_R3	12	27	fecal	Clostridium_butyricum	23_2
39	0.361342475	0.085953149	0.99971421	1227A0730_Clostridium_sp_28_345.fa	0	2.579869651	S2_009_000_R1	12	27	fecal	Clostridium_butyricum	23_2
0	0.000474711	0.000421176	NaN	1227A0730_Clostridium_sp_28_345.fa	0	0.024115489	S2_009_000_R2	12	27	fecal	Clostridium_butyricum	23_2
15	0.013813716	0.005583021	0.98661909	1227A0730_Clostridium_sp_28_345.fa	0	1.047499575	S2_009_000_R3	12	27	fecal	Clostridium_butyricum	23_2
1	0.233721817	0.175346565	0.999530075	1227A0730_Clostridium_sp_28_345.fa	0	0.576740068	S2_012_000_R1	12	27	fecal	Clostridium_butyricum	23_2
2	0.003175478	0.002508394	0.979166667	1227A0730_Clostridium_sp_28_345.fa	0	0.072792976	S2_012_000_R2	12	27	fecal	Clostridium_butyricum	23_2
11	0.157362632	0.116277794	0.987777778	1227A0730_Clostridium_sp_28_345.fa	0	0.782823833	S2_012_000_R3	12	27	fecal	Clostridium_butyricum	23_2
33	0.048165965	0.029836828	0.981110475	1227A0730_Clostridium_sp_28_345.fa	0	0.37846207	S2_018_000_R1	12	27	fecal	Clostridium_butyricum	23_2
4	0.0005649	0.000368973	0.951219512	1227A0730_Clostridium_sp_28_345.fa	0	0.052027775	S2_018_000_R2	12	27	fecal	Clostridium_butyricum	23_2
1	0.009475119	0.006533109	0.996376812	1227A0730_Clostridium_sp_28_345.fa	0	0.259584414	S2_018_000_R3	12	27	fecal	Clostridium_butyricum	23_2
1028	0.929092762	0.44008733	0.98963741	0620A0314_Clostridium_perfringens_28_22.fa	0	1.443996453	S2_003_000_R1	6	20	fecal	Clostridium_perfringens	26_11
2	0.009094907	0.007437164	0.975609756	0620A0314_Clostridium_perfringens_28_22.fa	0	0.12085115	S2_003_000_R2	6	20	fecal	Clostridium_perfringens	26_11
32	0.240903025	0.180948835	0.981931112	0620A0314_Clostridium_perfringens_28_22.fa	0	0.582692542	S2_003_000_R3	6	20	fecal	Clostridium_perfringens	26_11
8	0.02032588	0.011743923	0.987692308	0620A0314_Clostridium_perfringens_28_22.fa	0	0.220883044	S2_005_001_R1	6	20	fecal	Clostridium_perfringens	26_11
4	0.002583136	0.001918507	0.97037037	0620A0314_Clostridium_perfringens_28_22.fa	0	0.078065269	S2_005_001_R2	6	20	fecal	Clostridium_perfringens	26_11
74	0.01642513	0.003913926	0.983261705	0620A0314_Clostridium_perfringens_28_22.fa	0	0.361030233	S2_005_001_R3	6	20	fecal	Clostridium_perfringens	26_11
19	0.036925363	0.020318832	0.989828694	0620A0314_Clostridium_perfringens_28_22.fa	0	0.314009626	S2_005_002_R1	6	20	fecal	Clostridium_perfringens	26_11
1	0.001621584	0.001229671	0.986842105	0620A0314_Clostridium_perfringens_28_22.fa	0	0.078063687	S2_005_002_R2	6	20	fecal	Clostridium_perfringens	26_11
590	0.162477114	0.017101709	0.987160795	0620A0314_Clostridium_perfringens_28_22.fa	0	1.4304977	S2_005_002_R3	6	20	fecal	Clostridium_perfringens	26_11
105	0.176840025	0.102188312	0.989619377	0620A0314_Clostridium_perfringens_28_22.fa	0	0.647556321	S2_005_003_R1	6	20	fecal	Clostridium_perfringens	26_11
3	0.002617455	0.001894913	0.978417266	0620A0314_Clostridium_perfringens_28_22.fa	0	0.080128979	S2_005_003_R2	6	20	fecal	Clostridium_perfringens	26_11
54	0.027449574	0.010361042	0.987087518	0620A0314_Clostridium_perfringens_28_22.fa	0	0.35721255	S2_005_003_R3	6	20	fecal	Clostridium_perfringens	26_11
1	0.034311891	0.025316266	0.99137931	0620A0314_Clostridium_perfringens_28_22.fa	0	0.238858245	S2_006_000_R1	6	20	fecal	Clostridium_perfringens	26_11
2	0.001103119	0.000717946	0.981481481	0620A0314_Clostridium_perfringens_28_22.fa	0	0.061427089	S2_006_000_R2	6	20	fecal	Clostridium_perfringens	26_11
2	0.026464735	0.020741694	0.99009901	0620A0314_Clostridium_perfringens_28_22.fa	0	0.241611704	S2_006_000_R3	6	20	fecal	Clostridium_perfringens	26_11
30	0.024044309	0.008833529	0.985119048	0620A0314_Clostridium_perfringens_28_22.fa	0	1.997262952	S2_009_000_R1	6	20	fecal	Clostridium_perfringens	26_11
7	0.001130697	0.000222156	0.96969697	0620A0314_Clostridium_perfringens_28_22.fa	0	0.124326547	S2_009_000_R2	6	20	fecal	Clostridium_perfringens	26_11
13	0.011795096	0.004907652	0.983523447	0620A0314_Clostridium_perfringens_28_22.fa	0	1.130835944	S2_009_000_R3	6	20	fecal	Clostridium_perfringens	26_11
0	0.107674488	0.085930795	1	0620A0314_Clostridium_perfringens_28_22.fa	0	0.388364833	S2_012_000_R1	6	20	fecal	Clostridium_perfringens	26_11
7	0.005796275	0.003749684	0.978851964	0620A0314_Clostridium_perfringens_28_22.fa	0	0.116738658	S2_012_000_R2	6	20	fecal	Clostridium_perfringens	26_11
8	0.057765725	0.044461808	0.979220779	0620A0314_Clostridium_perfringens_28_22.fa	0	0.332835108	S2_012_000_R3	6	20	fecal	Clostridium_perfringens	26_11
39	0.090642643	0.050907698	0.990577434	0620A0314_Clostridium_perfringens_28_22.fa	0	0.482717026	S2_018_000_R1	6	20	fecal	Clostridium_perfringens	26_11
10	0.002170692	0.001093926	0.95215311	0620A0314_Clostridium_perfringens_28_22.fa	0	0.119814194	S2_018_000_R2	6	20	fecal	Clostridium_perfringens	26_11
5	0.07525659	0.057265645	0.992038217	0620A0314_Clostridium_perfringens_28_22.fa	0	0.391892311	S2_018_000_R3	6	20	fecal	Clostridium_perfringens	26_11
16	1.408200586	0.487264441	0.999852638	0307A1205_Clostridium_perfringens__342.fa	0	21.36921575	S2_003_000_R1	3	7	fecal	Clostridium_perfringens	26_13
98	0.093531011	0.009144186	0.943871707	0307A1205_Clostridium_perfringens__342.fa	0	5.856889178	S2_003_000_R2	3	7	fecal	Clostridium_perfringens	26_13
43	0.398727558	0.200935505	0.992510016	0307A1205_Clostridium_perfringens__342.fa	0	9.227596936	S2_003_000_R3	3	7	fecal	Clostridium_perfringens	26_13
54	0.285079777	0.01329801	0.98749421	0307A1205_Clostridium_perfringens__342.fa	0	20.27627436	S2_005_001_R1	3	7	fecal	Clostridium_perfringens	26_13
120	0.211710093	0.002498005	0.934747145	0307A1205_Clostridium_perfringens__342.fa	0	16.80597865	S2_005_001_R2	3	7	fecal	Clostridium_perfringens	26_13
179	0.150651581	0.004680975	0.973195568	0307A1205_Clostridium_perfringens__342.fa	0	10.04083989	S2_005_001_R3	3	7	fecal	Clostridium_perfringens	26_13
58	0.274687059	0.021878333	0.989890187	0307A1205_Clostridium_perfringens__342.fa	0	18.82898609	S2_005_002_R1	3	7	fecal	Clostridium_perfringens	26_13
120	0.177874847	0.001974306	0.933296276	0307A1205_Clostridium_perfringens__342.fa	0	13.55938515	S2_005_002_R2	3	7	fecal	Clostridium_perfringens	26_13
605	0.38291303	0.01799687	0.987128207	0307A1205_Clostridium_perfringens__342.fa	0	16.43455353	S2_005_002_R3	3	7	fecal	Clostridium_perfringens	26_13
113	0.379151745	0.104362707	0.99198411	0307A1205_Clostridium_perfringens__342.fa	0	11.19942855	S2_005_003_R1	3	7	fecal	Clostridium_perfringens	26_13
112	0.130168315	0.00258304	0.935483871	0307A1205_Clostridium_perfringens__342.fa	0	10.18014398	S2_005_003_R2	3	7	fecal	Clostridium_perfringens	26_13
160	0.31216906	0.011366065	0.9750934	0307A1205_Clostridium_perfringens__342.fa	0	21.87306659	S2_005_003_R3	3	7	fecal	Clostridium_perfringens	26_13
98	0.620775458	0.025532305	0.966449846	0307A1205_Clostridium_perfringens__342.fa	0	46.7671323	S2_006_000_R1	3	7	fecal	Clostridium_perfringens	26_13
105	0.120177863	0.001489201	0.943365696	0307A1205_Clostridium_perfringens__342.fa	0	7.704404896	S2_006_000_R2	3	7	fecal	Clostridium_perfringens	26_13
61	0.169403406	0.022113982	0.977153558	0307A1205_Clostridium_perfringens__342.fa	0	11.03079794	S2_006_000_R3	3	7	fecal	Clostridium_perfringens	26_13
160	0.374686024	0.008896613	0.968645895	0307A1205_Clostridium_perfringens__342.fa	0	24.91278325	S2_009_000_R1	3	7	fecal	Clostridium_perfringens	26_13
116	0.138418227	0.000930672	0.941708543	0307A1205_Clostridium_perfringens__342.fa	0	9.634587043	S2_009_000_R2	3	7	fecal	Clostridium_perfringens	26_13
179	0.391943	0.005600351	0.94355093	0307A1205_Clostridium_perfringens__342.fa	0	29.25102301	S2_009_000_R3	3	7	fecal	Clostridium_perfringens	26_13
45	0.227978662	0.087616879	0.988721805	0307A1205_Clostridium_perfringens__342.fa	0	8.119851947	S2_012_000_R1	3	7	fecal	Clostridium_perfringens	26_13
89	0.132426592	0.004608492	0.959211732	0307A1205_Clostridium_perfringens__342.fa	0	7.963982981	S2_012_000_R2	3	7	fecal	Clostridium_perfringens	26_13
65	0.428147915	0.046088681	0.983930779	0307A1205_Clostridium_perfringens__342.fa	0	26.9749697	S2_012_000_R3	3	7	fecal	Clostridium_perfringens	26_13
115	0.63444718	0.052279567	0.985431974	0307A1205_Clostridium_perfringens__342.fa	0	40.46885742	S2_018_000_R1	3	7	fecal	Clostridium_perfringens	26_13
138	0.160450312	0.001778193	0.932617188	0307A1205_Clostridium_perfringens__342.fa	0	10.25102271	S2_018_000_R2	3	7	fecal	Clostridium_perfringens	26_13
82	0.457179184	0.059276868	0.978039636	0307A1205_Clostridium_perfringens__342.fa	0	26.8283846	S2_018_000_R3	3	7	fecal	Clostridium_perfringens	26_13
994	0.909024039	0.432754332	0.989736494	1224A0727_Clostridium_perfringens_28_201.fa	0	1.425425953	S2_003_000_R1	12	24	fecal	Clostridium_perfringens	26_15
3	0.008842361	0.00720401	0.957746479	1224A0727_Clostridium_perfringens_28_201.fa	0	0.119429375	S2_003_000_R2	12	24	fecal	Clostridium_perfringens	26_15
20	0.237788764	0.178508928	0.988095238	1224A0727_Clostridium_perfringens_28_201.fa	0	0.579406158	S2_003_000_R3	12	24	fecal	Clostridium_perfringens	26_15
9	0.019752157	0.011432345	0.984562607	1224A0727_Clostridium_perfringens_28_201.fa	0	0.217291256	S2_005_001_R1	12	24	fecal	Clostridium_perfringens	26_15
2	0.002133285	0.001650186	0.97826087	1224A0727_Clostridium_perfringens_28_201.fa	0	0.065622585	S2_005_001_R2	12	24	fecal	Clostridium_perfringens	26_15
87	0.017133344	0.003897873	0.981290323	1224A0727_Clostridium_perfringens_28_201.fa	0	0.376744583	S2_005_001_R3	12	24	fecal	Clostridium_perfringens	26_15
17	0.03667369	0.020066839	0.990643919	1224A0727_Clostridium_perfringens_28_201.fa	0	0.311409887	S2_005_002_R1	12	24	fecal	Clostridium_perfringens	26_15
1	0.001294537	0.001021428	0.954545455	1224A0727_Clostridium_perfringens_28_201.fa	0	0.073342888	S2_005_002_R2	12	24	fecal	Clostridium_perfringens	26_15
563	0.158128013	0.016689694	0.987490001	1224A0727_Clostridium_perfringens_28_201.fa	0	1.411444511	S2_005_002_R3	12	24	fecal	Clostridium_perfringens	26_15
107	0.175244364	0.10155044	0.98929786	1224A0727_Clostridium_perfringens_28_201.fa	0	0.641760038	S2_005_003_R1	12	24	fecal	Clostridium_perfringens	26_15
2	0.002323248	0.001698738	0.978494624	1224A0727_Clostridium_perfringens_28_201.fa	0	0.06974989	S2_005_003_R2	12	24	fecal	Clostridium_perfringens	26_15
45	0.025919262	0.009921445	0.987620358	1224A0727_Clostridium_perfringens_28_201.fa	0	0.332391607	S2_005_003_R3	12	24	fecal	Clostridium_perfringens	26_15
2	0.032184687	0.023833923	0.972972973	1224A0727_Clostridium_perfringens_28_201.fa	0	0.23031214	S2_006_000_R1	12	24	fecal	Clostridium_perfringens	26_15
2	0.000920377	0.000619047	0.978947368	1224A0727_Clostridium_perfringens_28_201.fa	0	0.052659571	S2_006_000_R2	12	24	fecal	Clostridium_perfringens	26_15
2	0.025730817	0.020417936	0.989247312	1224A0727_Clostridium_perfringens_28_201.fa	0	0.225920779	S2_006_000_R3	12	24	fecal	Clostridium_perfringens	26_15
22	0.018920995	0.006988254	0.987702627	1224A0727_Clostridium_perfringens_28_201.fa	0	1.885604781	S2_009_000_R1	12	24	fecal	Clostridium_perfringens	26_15
3	0.001223529	0.000220915	0.987951807	1224A0727_Clostridium_perfringens_28_201.fa	0	0.13897696	S2_009_000_R2	12	24	fecal	Clostridium_perfringens	26_15
10	0.010074386	0.004364889	0.98678996	1224A0727_Clostridium_perfringens_28_201.fa	0	1.080935968	S2_009_000_R3	12	24	fecal	Clostridium_perfringens	26_15
1	0.115879258	0.093007589	0.991869919	1224A0727_Clostridium_perfringens_28_201.fa	0	0.398143335	S2_012_000_R1	12	24	fecal	Clostridium_perfringens	26_15
6	0.006077283	0.004105739	0.978723404	1224A0727_Clostridium_perfringens_28_201.fa	0	0.112408317	S2_012_000_R2	12	24	fecal	Clostridium_perfringens	26_15
3	0.058372203	0.045090607	0.989285714	1224A0727_Clostridium_perfringens_28_201.fa	0	0.324378178	S2_012_000_R3	12	24	fecal	Clostridium_perfringens	26_15
39	0.087855842	0.049428186	0.99037037	1224A0727_Clostridium_perfringens_28_201.fa	0	0.467192108	S2_018_000_R1	12	24	fecal	Clostridium_perfringens	26_15
10	0.001680228	0.000929481	0.956709957	1224A0727_Clostridium_perfringens_28_201.fa	0	0.089538683	S2_018_000_R2	12	24	fecal	Clostridium_perfringens	26_15
8	0.073494251	0.056361514	0.987301587	1224A0727_Clostridium_perfringens_28_201.fa	0	0.346317223	S2_018_000_R3	12	24	fecal	Clostridium_perfringens	26_15
1188	0.977396191	0.432135612	0.988827131	0523A0214_Clostridium_perfringens_28_241.fa	0	3.076595138	S2_003_000_R1	5	23	fecal	Clostridium_perfringens	26_9
76	0.039329121	0.00753939	0.92504931	0523A0214_Clostridium_perfringens_28_241.fa	0	2.682058692	S2_003_000_R2	5	23	fecal	Clostridium_perfringens	26_9
31	0.257733874	0.181713732	0.990064103	0523A0214_Clostridium_perfringens_28_241.fa	0	1.292796412	S2_003_000_R3	5	23	fecal	Clostridium_perfringens	26_9
43	0.05868505	0.012017007	0.977522216	0523A0214_Clostridium_perfringens_28_241.fa	0	3.257832955	S2_005_001_R1	5	23	fecal	Clostridium_perfringens	26_9
80	0.067446397	0.002315255	0.926538108	0523A0214_Clostridium_perfringens_28_241.fa	0	5.430722986	S2_005_001_R2	5	23	fecal	Clostridium_perfringens	26_9
83	0.022176843	0.004099719	0.982928836	0523A0214_Clostridium_perfringens_28_241.fa	0	0.62320319	S2_005_001_R3	5	23	fecal	Clostridium_perfringens	26_9
2	0.052913368	0.023004147	0.999457554	0523A0214_Clostridium_perfringens_28_241.fa	0	0.843320371	S2_005_002_R1	5	23	fecal	Clostridium_perfringens	26_9
76	0.061535585	0.001472691	0.923309788	0523A0214_Clostridium_perfringens_28_241.fa	0	5.10749856	S2_005_002_R2	5	23	fecal	Clostridium_perfringens	26_9
83	0.210950338	0.020654782	0.998536362	0523A0214_Clostridium_perfringens_28_241.fa	0	1.882226639	S2_005_002_R3	5	23	fecal	Clostridium_perfringens	26_9
25	0.225687725	0.116170882	0.99828685	0523A0214_Clostridium_perfringens_28_241.fa	0	1.35169335	S2_005_003_R1	5	23	fecal	Clostridium_perfringens	26_9
77	0.043350747	0.002259304	0.922613065	0523A0214_Clostridium_perfringens_28_241.fa	0	3.98745321	S2_005_003_R2	5	23	fecal	Clostridium_perfringens	26_9
98	0.044281876	0.011508955	0.98402608	0523A0214_Clostridium_perfringens_28_241.fa	0	1.162158074	S2_005_003_R3	5	23	fecal	Clostridium_perfringens	26_9
17	0.053138969	0.024322747	0.988169798	0523A0214_Clostridium_perfringens_28_241.fa	0	1.55258521	S2_006_000_R1	5	23	fecal	Clostridium_perfringens	26_9
82	0.061939213	0.000967632	0.914136126	0523A0214_Clostridium_perfringens_28_241.fa	0	4.929762789	S2_006_000_R2	5	23	fecal	Clostridium_perfringens	26_9
20	0.034931691	0.021463536	0.984615385	0523A0214_Clostridium_perfringens_28_241.fa	0	0.626095028	S2_006_000_R3	5	23	fecal	Clostridium_perfringens	26_9
60	0.031509973	0.008705097	0.981054626	0523A0214_Clostridium_perfringens_28_241.fa	0	1.153187533	S2_009_000_R1	5	23	fecal	Clostridium_perfringens	26_9
72	0.054022225	0.000545752	0.936113576	0523A0214_Clostridium_perfringens_28_241.fa	0	4.560046657	S2_009_000_R2	5	23	fecal	Clostridium_perfringens	26_9
54	0.017046658	0.005561041	0.96416722	0523A0214_Clostridium_perfringens_28_241.fa	0	0.788063632	S2_009_000_R3	5	23	fecal	Clostridium_perfringens	26_9
3	0.117594803	0.087710117	0.99827883	0523A0214_Clostridium_perfringens_28_241.fa	0	0.590541537	S2_012_000_R1	5	23	fecal	Clostridium_perfringens	26_9
76	0.060679257	0.004454278	0.92642788	0523A0214_Clostridium_perfringens_28_241.fa	0	4.810435555	S2_012_000_R2	5	23	fecal	Clostridium_perfringens	26_9
18	0.086348431	0.046171062	0.990228013	0523A0214_Clostridium_perfringens_28_241.fa	0	2.082137575	S2_012_000_R3	5	23	fecal	Clostridium_perfringens	26_9
46	0.107729087	0.049465917	0.99135988	0523A0214_Clostridium_perfringens_28_241.fa	0	1.53101139	S2_018_000_R1	5	23	fecal	Clostridium_perfringens	26_9
83	0.098085381	0.001374253	0.913989637	0523A0214_Clostridium_perfringens_28_241.fa	0	7.871350042	S2_018_000_R2	5	23	fecal	Clostridium_perfringens	26_9
18	0.10165401	0.056813218	0.991128635	0523A0214_Clostridium_perfringens_28_241.fa	0	2.046929161	S2_018_000_R3	5	23	fecal	Clostridium_perfringens	26_9
1151	0.899412317	0.426219594	0.988158924	0908A0428_Clostridium_perfringens_28_18.fa	0	1.431740412	S2_003_000_R1	9	8	fecal	Clostridium_perfringens	26_9
2	0.008902145	0.007140034	0.987179487	0908A0428_Clostridium_perfringens_28_18.fa	0	0.122942809	S2_003_000_R2	9	8	fecal	Clostridium_perfringens	26_9
64	0.239733433	0.178220317	0.973877551	0908A0428_Clostridium_perfringens_28_18.fa	0	0.604381952	S2_003_000_R3	9	8	fecal	Clostridium_perfringens	26_9
4	0.020375272	0.01161719	0.994350282	0908A0428_Clostridium_perfringens_28_18.fa	0	0.223436524	S2_005_001_R1	9	8	fecal	Clostridium_perfringens	26_9
4	0.002868813	0.001971077	0.985074627	0908A0428_Clostridium_perfringens_28_18.fa	0	0.091984351	S2_005_001_R2	9	8	fecal	Clostridium_perfringens	26_9
98	0.019632517	0.004021615	0.979403111	0908A0428_Clostridium_perfringens_28_18.fa	0	0.459916662	S2_005_001_R3	9	8	fecal	Clostridium_perfringens	26_9
1	0.040326545	0.021289082	0.999621212	0908A0428_Clostridium_perfringens_28_18.fa	0	0.347515957	S2_005_002_R1	9	8	fecal	Clostridium_perfringens	26_9
1	0.001555874	0.001131875	0.991596639	0908A0428_Clostridium_perfringens_28_18.fa	0	0.079806509	S2_005_002_R2	9	8	fecal	Clostridium_perfringens	26_9
69	0.176917083	0.018776028	0.998638597	0908A0428_Clostridium_perfringens_28_18.fa	0	1.490169683	S2_005_002_R3	9	8	fecal	Clostridium_perfringens	26_9
26	0.188916114	0.109985403	0.997533441	0908A0428_Clostridium_perfringens_28_18.fa	0	0.663194255	S2_005_003_R1	9	8	fecal	Clostridium_perfringens	26_9
2	0.002902781	0.001993823	0.986394558	0908A0428_Clostridium_perfringens_28_18.fa	0	0.080248399	S2_005_003_R2	9	8	fecal	Clostridium_perfringens	26_9
72	0.029360214	0.011078245	0.984848485	0908A0428_Clostridium_perfringens_28_18.fa	0	0.355876435	S2_005_003_R3	9	8	fecal	Clostridium_perfringens	26_9
41	0.035588562	0.023874623	0.954696133	0908A0428_Clostridium_perfringens_28_18.fa	0	0.325355826	S2_006_000_R1	9	8	fecal	Clostridium_perfringens	26_9
4	0.001229838	0.000719705	0.96969697	0908A0428_Clostridium_perfringens_28_18.fa	0	0.072848874	S2_006_000_R2	9	8	fecal	Clostridium_perfringens	26_9
40	0.030419907	0.021321231	0.962441315	0908A0428_Clostridium_perfringens_28_18.fa	0	0.332365292	S2_006_000_R3	9	8	fecal	Clostridium_perfringens	26_9
27	0.038958105	0.008573682	0.990844354	0908A0428_Clostridium_perfringens_28_18.fa	0	2.174677125	S2_009_000_R1	9	8	fecal	Clostridium_perfringens	26_9
6	0.001943477	0.000394276	0.983651226	0908A0428_Clostridium_perfringens_28_18.fa	0	0.183121097	S2_009_000_R2	9	8	fecal	Clostridium_perfringens	26_9
11	0.014812341	0.005204746	0.993209877	0908A0428_Clostridium_perfringens_28_18.fa	0	1.131808707	S2_009_000_R3	9	8	fecal	Clostridium_perfringens	26_9
2	0.106494847	0.084387491	0.995454545	0908A0428_Clostridium_perfringens_28_18.fa	0	0.391427362	S2_012_000_R1	9	8	fecal	Clostridium_perfringens	26_9
9	0.006018471	0.003805673	0.968858131	0908A0428_Clostridium_perfringens_28_18.fa	0	0.126703894	S2_012_000_R2	9	8	fecal	Clostridium_perfringens	26_9
23	0.061142193	0.044778528	0.982156711	0908A0428_Clostridium_perfringens_28_18.fa	0	0.392915988	S2_012_000_R3	9	8	fecal	Clostridium_perfringens	26_9
114	0.179997289	0.04996265	0.977725674	0908A0428_Clostridium_perfringens_28_18.fa	0	5.911659312	S2_018_000_R1	9	8	fecal	Clostridium_perfringens	26_9
10	0.002437839	0.001148859	0.962406015	0908A0428_Clostridium_perfringens_28_18.fa	0	0.148172967	S2_018_000_R2	9	8	fecal	Clostridium_perfringens	26_9
81	0.107221528	0.056504295	0.950909091	0908A0428_Clostridium_perfringens_28_18.fa	0	2.145609155	S2_018_000_R3	9	8	fecal	Clostridium_perfringens	26_9
11	0.061941162	0.039412345	0.993663594	0307A1205_Clostridium_difficile__504.fa	0	0.453381845	S2_003_000_R1	3	7	fecal	Clostridioides_difficile	44_1
2	0.001191912	0.000745581	0.986013986	0307A1205_Clostridium_difficile__504.fa	0	0.083050147	S2_003_000_R2	3	7	fecal	Clostridioides_difficile	44_1
12	0.025114	0.018858822	0.981651376	0307A1205_Clostridium_difficile__504.fa	0	0.273569359	S2_003_000_R3	3	7	fecal	Clostridioides_difficile	44_1
27	0.004067138	0.00232979	0.944214876	0307A1205_Clostridium_difficile__504.fa	0	0.134361764	S2_005_001_R1	3	7	fecal	Clostridioides_difficile	44_1
0	0.000779747	0.000733951	NaN	0307A1205_Clostridium_difficile__504.fa	0	0.029786038	S2_005_001_R2	3	7	fecal	Clostridioides_difficile	44_1
84	0.013685549	0.003742445	0.981136313	0307A1205_Clostridium_difficile__504.fa	0	0.307483134	S2_005_001_R3	3	7	fecal	Clostridioides_difficile	44_1
18	0.005470585	0.002893156	0.960784314	0307A1205_Clostridium_difficile__504.fa	0	0.266635446	S2_005_002_R1	3	7	fecal	Clostridioides_difficile	44_1
0	0.000947666	0.000765935	1	0307A1205_Clostridium_difficile__504.fa	0	0.038076229	S2_005_002_R2	3	7	fecal	Clostridioides_difficile	44_1
500	0.034188187	0.004555388	0.95638901	0307A1205_Clostridium_difficile__504.fa	0	0.678844892	S2_005_002_R3	3	7	fecal	Clostridioides_difficile	44_1
4	0.01031335	0.006591501	0.961165049	0307A1205_Clostridium_difficile__504.fa	0	0.350930907	S2_005_003_R1	3	7	fecal	Clostridioides_difficile	44_1
5	0.000784351	0.000555612	0.88372093	0307A1205_Clostridium_difficile__504.fa	0	0.059332626	S2_005_003_R2	3	7	fecal	Clostridioides_difficile	44_1
250	0.046788924	0.016177443	0.97824195	0307A1205_Clostridium_difficile__504.fa	0	0.487247778	S2_005_003_R3	3	7	fecal	Clostridioides_difficile	44_1
546	0.057343128	0.017576771	0.962681977	0307A1205_Clostridium_difficile__504.fa	0	0.642331394	S2_006_000_R1	3	7	fecal	Clostridioides_difficile	44_1
2	0.001198697	0.000862858	0.978494624	0307A1205_Clostridium_difficile__504.fa	0	0.073500143	S2_006_000_R2	3	7	fecal	Clostridioides_difficile	44_1
39	0.029593061	0.017221548	0.98308026	0307A1205_Clostridium_difficile__504.fa	0	0.340619742	S2_006_000_R3	3	7	fecal	Clostridioides_difficile	44_1
168	0.030514315	0.010056746	0.975026015	0307A1205_Clostridium_difficile__504.fa	0	0.893141412	S2_009_000_R1	3	7	fecal	Clostridioides_difficile	44_1
8	0.00111607	0.000242792	0.967479675	0307A1205_Clostridium_difficile__504.fa	0	0.125420696	S2_009_000_R2	3	7	fecal	Clostridioides_difficile	44_1
99	0.037187474	0.007396933	0.987564376	0307A1205_Clostridium_difficile__504.fa	0	0.833135257	S2_009_000_R3	3	7	fecal	Clostridioides_difficile	44_1
7	0.009290811	0.006930248	0.962566845	0307A1205_Clostridium_difficile__504.fa	0	0.234080647	S2_012_000_R1	3	7	fecal	Clostridioides_difficile	44_1
3	0.001996375	0.001158959	0.984924623	0307A1205_Clostridium_difficile__504.fa	0	0.082098536	S2_012_000_R2	3	7	fecal	Clostridioides_difficile	44_1
60	0.041767335	0.024863938	0.981406879	0307A1205_Clostridium_difficile__504.fa	0	0.395208277	S2_012_000_R3	3	7	fecal	Clostridioides_difficile	44_1
707	0.214087005	0.095008918	0.978332823	0307A1205_Clostridium_difficile__504.fa	0	1.120614158	S2_018_000_R1	3	7	fecal	Clostridioides_difficile	44_1
0	0.002368317	0.002016244	NaN	0307A1205_Clostridium_difficile__504.fa	0	0.056706543	S2_018_000_R2	3	7	fecal	Clostridioides_difficile	44_1
597	0.216560968	0.124431394	0.97781329	0307A1205_Clostridium_difficile__504.fa	0	0.805926902	S2_018_000_R3	3	7	fecal	Clostridioides_difficile	44_1
282	0.066434575	0.035113455	0.958523312	1222A0725_Peptoclostridium_difficile_28_116.fa	0	0.525405409	S2_003_000_R1	12	22	fecal	Clostridioides_difficile	44_1
1	0.000970417	0.000690631	0.993103448	1222A0725_Peptoclostridium_difficile_28_116.fa	0	0.047352498	S2_003_000_R2	12	22	fecal	Clostridioides_difficile	44_1
399	0.040215387	0.017645204	0.948087432	1222A0725_Peptoclostridium_difficile_28_116.fa	0	0.527884288	S2_003_000_R3	12	22	fecal	Clostridioides_difficile	44_1
31	0.00686336	0.003183922	0.974837662	1222A0725_Peptoclostridium_difficile_28_116.fa	0	0.163654222	S2_005_001_R1	12	22	fecal	Clostridioides_difficile	44_1
0	0.000960355	0.00089409	NaN	1222A0725_Peptoclostridium_difficile_28_116.fa	0	0.033163486	S2_005_001_R2	12	22	fecal	Clostridioides_difficile	44_1
354	0.020462212	0.004002911	0.951091462	1222A0725_Peptoclostridium_difficile_28_116.fa	0	0.417780036	S2_005_001_R3	12	22	fecal	Clostridioides_difficile	44_1
277	0.017716132	0.004259873	0.947853916	1222A0725_Peptoclostridium_difficile_28_116.fa	0	0.399033249	S2_005_002_R1	12	22	fecal	Clostridioides_difficile	44_1
1	0.0022486	0.001701053	0.944444444	1222A0725_Peptoclostridium_difficile_28_116.fa	0	0.061600659	S2_005_002_R2	12	22	fecal	Clostridioides_difficile	44_1
759	0.094425499	0.00537092	0.949477468	1222A0725_Peptoclostridium_difficile_28_116.fa	0	1.958155243	S2_005_002_R3	12	22	fecal	Clostridioides_difficile	44_1
524	0.036527358	0.008682954	0.938663233	1222A0725_Peptoclostridium_difficile_28_116.fa	0	0.661251255	S2_005_003_R1	12	22	fecal	Clostridioides_difficile	44_1
0	0.000750761	0.00063271	NaN	1222A0725_Peptoclostridium_difficile_28_116.fa	0	0.031685457	S2_005_003_R2	12	22	fecal	Clostridioides_difficile	44_1
806	0.078183891	0.015578956	0.957809883	1222A0725_Peptoclostridium_difficile_28_116.fa	0	1.028482994	S2_005_003_R3	12	22	fecal	Clostridioides_difficile	44_1
682	0.106943737	0.013239302	0.952457302	1222A0725_Peptoclostridium_difficile_28_116.fa	0	1.93756709	S2_006_000_R1	12	22	fecal	Clostridioides_difficile	44_1
0	0.001487532	0.001243087	1	1222A0725_Peptoclostridium_difficile_28_116.fa	0	0.047310552	S2_006_000_R2	12	22	fecal	Clostridioides_difficile	44_1
364	0.037334567	0.014245307	0.949584488	1222A0725_Peptoclostridium_difficile_28_116.fa	0	0.525449504	S2_006_000_R3	12	22	fecal	Clostridioides_difficile	44_1
786	0.114609397	0.012694946	0.953579022	1222A0725_Peptoclostridium_difficile_28_116.fa	0	2.125961139	S2_009_000_R1	12	22	fecal	Clostridioides_difficile	44_1
4	0.001821312	0.000857767	0.985559567	1222A0725_Peptoclostridium_difficile_28_116.fa	0	0.128398488	S2_009_000_R2	12	22	fecal	Clostridioides_difficile	44_1
639	0.081387692	0.009633737	0.963676671	1222A0725_Peptoclostridium_difficile_28_116.fa	0	1.41956863	S2_009_000_R3	12	22	fecal	Clostridioides_difficile	44_1
87	0.015527907	0.008678291	0.963088672	1222A0725_Peptoclostridium_difficile_28_116.fa	0	0.218460176	S2_012_000_R1	12	22	fecal	Clostridioides_difficile	44_1
6	0.003321851	0.002173254	0.971291866	1222A0725_Peptoclostridium_difficile_28_116.fa	0	0.084149052	S2_012_000_R2	12	22	fecal	Clostridioides_difficile	44_1
600	0.062540388	0.0204119	0.953025914	1222A0725_Peptoclostridium_difficile_28_116.fa	0	0.779494379	S2_012_000_R3	12	22	fecal	Clostridioides_difficile	44_1
1044	0.341758262	0.096057832	0.971195232	1222A0725_Peptoclostridium_difficile_28_116.fa	0	3.036257478	S2_018_000_R1	12	22	fecal	Clostridioides_difficile	44_1
9	0.004090283	0.002888673	0.954314721	1222A0725_Peptoclostridium_difficile_28_116.fa	0	0.090538462	S2_018_000_R2	12	22	fecal	Clostridioides_difficile	44_1
799	0.27720022	0.122544781	0.95965054	1222A0725_Peptoclostridium_difficile_28_116.fa	0	2.256790445	S2_018_000_R3	12	22	fecal	Clostridioides_difficile	44_1
90	0.057570725	0.034527863	0.973262032	1822A1027_Peptoclostridium_difficile_28_381.fa	0	0.398914832	S2_003_000_R1	18	22	fecal	Clostridioides_difficile	44_1
2	0.001279426	0.000702914	0.989949749	1822A1027_Peptoclostridium_difficile_28_381.fa	0	0.094818386	S2_003_000_R2	18	22	fecal	Clostridioides_difficile	44_1
132	0.026969155	0.016874578	0.956848643	1822A1027_Peptoclostridium_difficile_28_381.fa	0	0.290362832	S2_003_000_R3	18	22	fecal	Clostridioides_difficile	44_1
23	0.005426984	0.002732685	0.964230171	1822A1027_Peptoclostridium_difficile_28_381.fa	0	0.138331216	S2_005_001_R1	18	22	fecal	Clostridioides_difficile	44_1
0	0.001005106	0.000936893	NaN	1822A1027_Peptoclostridium_difficile_28_381.fa	0	0.033887249	S2_005_001_R2	18	22	fecal	Clostridioides_difficile	44_1
263	0.015340881	0.003451246	0.954189166	1822A1027_Peptoclostridium_difficile_28_381.fa	0	0.333138163	S2_005_001_R3	18	22	fecal	Clostridioides_difficile	44_1
139	0.011390383	0.003473495	0.95556266	1822A1027_Peptoclostridium_difficile_28_381.fa	0	0.289304685	S2_005_002_R1	18	22	fecal	Clostridioides_difficile	44_1
1	0.001682103	0.001333214	0.992248062	1822A1027_Peptoclostridium_difficile_28_381.fa	0	0.055433538	S2_005_002_R2	18	22	fecal	Clostridioides_difficile	44_1
524	0.061008768	0.004665392	0.956918523	1822A1027_Peptoclostridium_difficile_28_381.fa	0	1.392487039	S2_005_002_R3	18	22	fecal	Clostridioides_difficile	44_1
200	0.020832411	0.00788706	0.952210275	1822A1027_Peptoclostridium_difficile_28_381.fa	0	0.38010841	S2_005_003_R1	18	22	fecal	Clostridioides_difficile	44_1
4	0.000863789	0.000595337	0.906976744	1822A1027_Peptoclostridium_difficile_28_381.fa	0	0.062054274	S2_005_003_R2	18	22	fecal	Clostridioides_difficile	44_1
494	0.056142404	0.014578556	0.966700371	1822A1027_Peptoclostridium_difficile_28_381.fa	0	0.713759541	S2_005_003_R3	18	22	fecal	Clostridioides_difficile	44_1
486	0.062675958	0.013402795	0.96142551	1822A1027_Peptoclostridium_difficile_28_381.fa	0	1.018370571	S2_006_000_R1	18	22	fecal	Clostridioides_difficile	44_1
0	0.001298007	0.000986035	1	1822A1027_Peptoclostridium_difficile_28_381.fa	0	0.051008903	S2_006_000_R2	18	22	fecal	Clostridioides_difficile	44_1
103	0.026281644	0.014096418	0.9696702	1822A1027_Peptoclostridium_difficile_28_381.fa	0	0.278126286	S2_006_000_R3	18	22	fecal	Clostridioides_difficile	44_1
523	0.074912038	0.012627023	0.96337535	1822A1027_Peptoclostridium_difficile_28_381.fa	0	1.437276555	S2_009_000_R1	18	22	fecal	Clostridioides_difficile	44_1
11	0.002642467	0.000426394	0.959409594	1822A1027_Peptoclostridium_difficile_28_381.fa	0	0.314540012	S2_009_000_R2	18	22	fecal	Clostridioides_difficile	44_1
332	0.067840113	0.009473812	0.976789709	1822A1027_Peptoclostridium_difficile_28_381.fa	0	1.319433127	S2_009_000_R3	18	22	fecal	Clostridioides_difficile	44_1
33	0.012790588	0.008264556	0.974015748	1822A1027_Peptoclostridium_difficile_28_381.fa	0	0.176949288	S2_012_000_R1	18	22	fecal	Clostridioides_difficile	44_1
4	0.00308353	0.001980628	0.982222222	1822A1027_Peptoclostridium_difficile_28_381.fa	0	0.099666864	S2_012_000_R2	18	22	fecal	Clostridioides_difficile	44_1
293	0.04433125	0.020195021	0.966560146	1822A1027_Peptoclostridium_difficile_28_381.fa	0	0.458924334	S2_012_000_R3	18	22	fecal	Clostridioides_difficile	44_1
646	0.258845407	0.096474502	0.98019802	1822A1027_Peptoclostridium_difficile_28_381.fa	0	1.786294122	S2_018_000_R1	18	22	fecal	Clostridioides_difficile	44_1
0	0.003030231	0.002455431	NaN	1822A1027_Peptoclostridium_difficile_28_381.fa	0	0.06607015	S2_018_000_R2	18	22	fecal	Clostridioides_difficile	44_1
509	0.228632824	0.123255887	0.972194909	1822A1027_Peptoclostridium_difficile_28_381.fa	0	1.399827372	S2_018_000_R3	18	22	fecal	Clostridioides_difficile	44_1
452	0.538945546	0.280170922	0.985007795	1224A0727_Veillonella_sp_39_236.fa	0	1.143541063	S2_003_000_R1	12	24	fecal	Veillonella_parvula_DSM_2008	46_3
0	0.007273274	0.006179132	1	1224A0727_Veillonella_sp_39_236.fa	0	0.099540164	S2_003_000_R2	12	24	fecal	Veillonella_parvula_DSM_2008	46_3
12	0.166691646	0.122784206	0.990369181	1224A0727_Veillonella_sp_39_236.fa	0	0.582229153	S2_003_000_R3	12	24	fecal	Veillonella_parvula_DSM_2008	46_3
402	0.156287624	0.070450839	0.968754858	1224A0727_Veillonella_sp_39_236.fa	0	0.719539984	S2_005_001_R1	12	24	fecal	Veillonella_parvula_DSM_2008	46_3
0	0.006132774	0.004805492	1	1224A0727_Veillonella_sp_39_236.fa	0	0.097479536	S2_005_001_R2	12	24	fecal	Veillonella_parvula_DSM_2008	46_3
1004	0.114427592	0.023157006	0.95849353	1224A0727_Veillonella_sp_39_236.fa	0	0.920986121	S2_005_001_R3	12	24	fecal	Veillonella_parvula_DSM_2008	46_3
473	0.268095307	0.129051103	0.977028799	1224A0727_Veillonella_sp_39_236.fa	0	0.900438924	S2_005_002_R1	12	24	fecal	Veillonella_parvula_DSM_2008	46_3
3	0.034389173	0.025208915	0.989761092	1224A0727_Veillonella_sp_39_236.fa	0	0.244131278	S2_005_002_R2	12	24	fecal	Veillonella_parvula_DSM_2008	46_3
2440	0.404514201	0.042585559	0.966617414	1224A0727_Veillonella_sp_39_236.fa	0	2.315290408	S2_005_002_R3	12	24	fecal	Veillonella_parvula_DSM_2008	46_3
55	0.080300365	0.050343118	0.96629902	1224A0727_Veillonella_sp_39_236.fa	0	0.426708299	S2_005_003_R1	12	24	fecal	Veillonella_parvula_DSM_2008	46_3
0	0.008066313	0.006306505	NaN	1224A0727_Veillonella_sp_39_236.fa	0	0.111223256	S2_005_003_R2	12	24	fecal	Veillonella_parvula_DSM_2008	46_3
1630	0.430004415	0.135088011	0.974015208	1224A0727_Veillonella_sp_39_236.fa	0	1.407317157	S2_005_003_R3	12	24	fecal	Veillonella_parvula_DSM_2008	46_3
3928	1.383754765	0.43951143	0.98011391	1224A0727_Veillonella_sp_39_236.fa	0	2.643218441	S2_006_000_R1	12	24	fecal	Veillonella_parvula_DSM_2008	46_3
0	0.010019655	0.008299004	1	1224A0727_Veillonella_sp_39_236.fa	0	0.132845832	S2_006_000_R2	12	24	fecal	Veillonella_parvula_DSM_2008	46_3
51	0.178045335	0.115768827	0.981908478	1224A0727_Veillonella_sp_39_236.fa	0	0.929697289	S2_006_000_R3	12	24	fecal	Veillonella_parvula_DSM_2008	46_3
4779	1.002597855	0.207190639	0.975116892	1224A0727_Veillonella_sp_39_236.fa	0	3.418168235	S2_009_000_R1	12	24	fecal	Veillonella_parvula_DSM_2008	46_3
0	0.009393595	0.007951993	1	1224A0727_Veillonella_sp_39_236.fa	0	0.112385667	S2_009_000_R2	12	24	fecal	Veillonella_parvula_DSM_2008	46_3
7	0.035495467	0.019375444	0.990318119	1224A0727_Veillonella_sp_39_236.fa	0	0.81462677	S2_009_000_R3	12	24	fecal	Veillonella_parvula_DSM_2008	46_3
35	0.285606074	0.195622263	0.990460616	1224A0727_Veillonella_sp_39_236.fa	0	0.688473113	S2_012_000_R1	12	24	fecal	Veillonella_parvula_DSM_2008	46_3
17	0.070302764	0.049122954	0.985306828	1224A0727_Veillonella_sp_39_236.fa	0	0.375686116	S2_012_000_R2	12	24	fecal	Veillonella_parvula_DSM_2008	46_3
3608	0.959164798	0.370521097	0.971129533	1224A0727_Veillonella_sp_39_236.fa	0	2.226759574	S2_012_000_R3	12	24	fecal	Veillonella_parvula_DSM_2008	46_3
4938	1.557482043	0.423879743	0.978936413	1224A0727_Veillonella_sp_39_236.fa	0	3.089141325	S2_018_000_R1	12	24	fecal	Veillonella_parvula_DSM_2008	46_3
12	0.061194518	0.045421956	0.962848297	1224A0727_Veillonella_sp_39_236.fa	0	0.325975303	S2_018_000_R2	12	24	fecal	Veillonella_parvula_DSM_2008	46_3
311	0.373666248	0.208354993	0.983246243	1224A0727_Veillonella_sp_39_236.fa	0	1.071009196	S2_018_000_R3	12	24	fecal	Veillonella_parvula_DSM_2008	46_3
210	0.72596308	0.335285897	0.995617696	0317A1215_Veillonella_spp__673.fa	0	1.686362895	S2_003_000_R1	3	17	fecal	Veillonella_parvula_DSM_2008	46_7
9	0.010728012	0.008236375	0.903225806	0317A1215_Veillonella_spp__673.fa	0	0.216197061	S2_003_000_R2	3	17	fecal	Veillonella_parvula_DSM_2008	46_7
65	0.289672105	0.157157352	0.996667692	0317A1215_Veillonella_spp__673.fa	0	1.103875024	S2_003_000_R3	3	17	fecal	Veillonella_parvula_DSM_2008	46_7
399	0.194916698	0.085423497	0.975536481	0317A1215_Veillonella_spp__673.fa	0	0.853651411	S2_005_001_R1	3	17	fecal	Veillonella_parvula_DSM_2008	46_7
3	0.007342334	0.005459488	0.964285714	0317A1215_Veillonella_spp__673.fa	0	0.120054121	S2_005_001_R2	3	17	fecal	Veillonella_parvula_DSM_2008	46_7
994	0.183750281	0.032244818	0.969268821	0317A1215_Veillonella_spp__673.fa	0	1.387486767	S2_005_001_R3	3	17	fecal	Veillonella_parvula_DSM_2008	46_7
528	0.337563117	0.14509498	0.982938021	0317A1215_Veillonella_spp__673.fa	0	1.139722489	S2_005_002_R1	3	17	fecal	Veillonella_parvula_DSM_2008	46_7
2	0.036727466	0.027314192	0.991902834	0317A1215_Veillonella_spp__673.fa	0	0.24692637	S2_005_002_R2	3	17	fecal	Veillonella_parvula_DSM_2008	46_7
2270	0.621937025	0.0531715	0.974435785	0317A1215_Veillonella_spp__673.fa	0	3.423943862	S2_005_002_R3	3	17	fecal	Veillonella_parvula_DSM_2008	46_7
59	0.190601563	0.063626226	0.996920186	0317A1215_Veillonella_spp__673.fa	0	1.280070493	S2_005_003_R1	3	17	fecal	Veillonella_parvula_DSM_2008	46_7
2	0.008920307	0.006581825	0.98630137	0317A1215_Veillonella_spp__673.fa	0	0.133198715	S2_005_003_R2	3	17	fecal	Veillonella_parvula_DSM_2008	46_7
1748	0.612362938	0.155901005	0.979406463	0317A1215_Veillonella_spp__673.fa	0	2.108806865	S2_005_003_R3	3	17	fecal	Veillonella_parvula_DSM_2008	46_7
3919	1.827684635	0.47232398	0.982223855	0317A1215_Veillonella_spp__673.fa	0	4.572211087	S2_006_000_R1	3	17	fecal	Veillonella_parvula_DSM_2008	46_7
5	0.013054049	0.010386285	0.955357143	0317A1215_Veillonella_spp__673.fa	0	0.14580238	S2_006_000_R2	3	17	fecal	Veillonella_parvula_DSM_2008	46_7
135	0.264879702	0.135505578	0.992996836	0317A1215_Veillonella_spp__673.fa	0	1.016697278	S2_006_000_R3	3	17	fecal	Veillonella_parvula_DSM_2008	46_7
4945	1.375967148	0.229707714	0.976919487	0317A1215_Veillonella_spp__673.fa	0	4.295868007	S2_009_000_R1	3	17	fecal	Veillonella_parvula_DSM_2008	46_7
7	0.014399418	0.011103719	0.939130435	0317A1215_Veillonella_spp__673.fa	0	0.230214284	S2_009_000_R2	3	17	fecal	Veillonella_parvula_DSM_2008	46_7
46	0.117732448	0.03148048	0.996967699	0317A1215_Veillonella_spp__673.fa	0	1.193083018	S2_009_000_R3	3	17	fecal	Veillonella_parvula_DSM_2008	46_7
44	0.325293507	0.199593183	0.996150481	0317A1215_Veillonella_spp__673.fa	0	0.929231587	S2_012_000_R1	3	17	fecal	Veillonella_parvula_DSM_2008	46_7
21	0.082030162	0.055554013	0.982397318	0317A1215_Veillonella_spp__673.fa	0	0.403433166	S2_012_000_R2	3	17	fecal	Veillonella_parvula_DSM_2008	46_7
3755	1.149588157	0.388740733	0.97472793	0317A1215_Veillonella_spp__673.fa	0	2.527889086	S2_012_000_R3	3	17	fecal	Veillonella_parvula_DSM_2008	46_7
5111	2.17524062	0.449267968	0.980367226	0317A1215_Veillonella_spp__673.fa	0	6.144581206	S2_018_000_R1	3	17	fecal	Veillonella_parvula_DSM_2008	46_7
25	0.070789082	0.051208726	0.965893588	0317A1215_Veillonella_spp__673.fa	0	0.356927064	S2_018_000_R2	3	17	fecal	Veillonella_parvula_DSM_2008	46_7
445	0.836015775	0.233022078	0.989553991	0317A1215_Veillonella_spp__673.fa	0	4.672604667	S2_018_000_R3	3	17	fecal	Veillonella_parvula_DSM_2008	46_7
523	1.033836803	0.340027721	0.987236431	0626A0320_Veillonella_sp_39_248.fa	0	19.88567389	S2_003_000_R1	6	26	fecal	Veillonella_parvula_DSM_2008	47_11
81	0.365888778	0.007957951	0.929626412	0626A0320_Veillonella_sp_39_248.fa	0	33.76719579	S2_003_000_R2	6	26	fecal	Veillonella_parvula_DSM_2008	47_11
96	0.57218954	0.268893341	0.984800507	0626A0320_Veillonella_sp_39_248.fa	0	11.22708026	S2_003_000_R3	6	26	fecal	Veillonella_parvula_DSM_2008	47_11
1018	1.141008241	0.195513018	0.976333837	0626A0320_Veillonella_sp_39_248.fa	0	55.74395687	S2_005_001_R1	6	26	fecal	Veillonella_parvula_DSM_2008	47_11
86	0.50320588	0.00906361	0.937681159	0626A0320_Veillonella_sp_39_248.fa	0	44.08211144	S2_005_001_R2	6	26	fecal	Veillonella_parvula_DSM_2008	47_11
2012	0.502381085	0.070806866	0.96940994	0626A0320_Veillonella_sp_39_248.fa	0	10.98016688	S2_005_001_R3	6	26	fecal	Veillonella_parvula_DSM_2008	47_11
914	0.921196708	0.293541493	0.983460307	0626A0320_Veillonella_sp_39_248.fa	0	16.36123535	S2_005_002_R1	6	26	fecal	Veillonella_parvula_DSM_2008	47_11
86	0.434571376	0.090260491	0.968658892	0626A0320_Veillonella_sp_39_248.fa	0	27.76096015	S2_005_002_R2	6	26	fecal	Veillonella_parvula_DSM_2008	47_11
3687	0.900574904	0.060841031	0.961357062	0626A0320_Veillonella_sp_39_248.fa	0	20.87139523	S2_005_002_R3	6	26	fecal	Veillonella_parvula_DSM_2008	47_11
130	0.466544094	0.157415654	0.986087329	0626A0320_Veillonella_sp_39_248.fa	0	12.03759946	S2_005_003_R1	6	26	fecal	Veillonella_parvula_DSM_2008	47_11
76	0.440165074	0.036333792	0.943494424	0626A0320_Veillonella_sp_39_248.fa	0	37.06706181	S2_005_003_R2	6	26	fecal	Veillonella_parvula_DSM_2008	47_11
2419	0.955197027	0.194472766	0.970896447	0626A0320_Veillonella_sp_39_248.fa	0	20.38120178	S2_005_003_R3	6	26	fecal	Veillonella_parvula_DSM_2008	47_11
5718	5.880825507	0.92886033	0.994701891	0626A0320_Veillonella_sp_39_248.fa	5	35.42214941	S2_006_000_R1	6	26	fecal	Veillonella_parvula_DSM_2008	47_11
76	0.343481761	0.047172996	0.945597709	0626A0320_Veillonella_sp_39_248.fa	0	26.24243355	S2_006_000_R2	6	26	fecal	Veillonella_parvula_DSM_2008	47_11
133	0.733284311	0.352890198	0.990635781	0626A0320_Veillonella_sp_39_248.fa	0	9.909071287	S2_006_000_R3	6	26	fecal	Veillonella_parvula_DSM_2008	47_11
7138	2.355099591	0.32830601	0.976675947	0626A0320_Veillonella_sp_39_248.fa	0	44.39443771	S2_009_000_R1	6	26	fecal	Veillonella_parvula_DSM_2008	47_11
117	0.591538803	0.02303415	0.946280992	0626A0320_Veillonella_sp_39_248.fa	0	51.83545472	S2_009_000_R2	6	26	fecal	Veillonella_parvula_DSM_2008	47_11
144	1.083731864	0.064716848	0.971786834	0626A0320_Veillonella_sp_39_248.fa	0	67.52657781	S2_009_000_R3	6	26	fecal	Veillonella_parvula_DSM_2008	47_11
152	0.702069539	0.351848022	0.989236652	0626A0320_Veillonella_sp_39_248.fa	0	8.1965796	S2_012_000_R1	6	26	fecal	Veillonella_parvula_DSM_2008	47_11
92	0.481520259	0.125712258	0.973893303	0626A0320_Veillonella_sp_39_248.fa	0	26.27439966	S2_012_000_R2	6	26	fecal	Veillonella_parvula_DSM_2008	47_11
14303	5.611935051	0.903408063	0.987233112	0626A0320_Veillonella_sp_39_248.fa	5	29.15078373	S2_012_000_R3	6	26	fecal	Veillonella_parvula_DSM_2008	47_11
10851	6.75375366	0.905312066	0.990981797	0626A0320_Veillonella_sp_39_248.fa	5	36.47691962	S2_018_000_R1	6	26	fecal	Veillonella_parvula_DSM_2008	47_11
100	0.525157937	0.090959283	0.964949176	0626A0320_Veillonella_sp_39_248.fa	0	35.78269879	S2_018_000_R2	6	26	fecal	Veillonella_parvula_DSM_2008	47_11
618	1.748111868	0.594081	0.991582446	0626A0320_Veillonella_sp_39_248.fa	1	30.45003715	S2_018_000_R3	6	26	fecal	Veillonella_parvula_DSM_2008	47_11
487	0.688385975	0.352631546	0.986963621	1823A1028_Veillonella_sp_39_9.fa	0	1.235680903	S2_003_000_R1	18	23	fecal	Veillonella_parvula_DSM_2008	47_4
0	0.008550697	0.006728322	1	1823A1028_Veillonella_sp_39_9.fa	0	0.161225154	S2_003_000_R2	18	23	fecal	Veillonella_parvula_DSM_2008	47_4
76	0.389298958	0.267307103	0.982921348	1823A1028_Veillonella_sp_39_9.fa	0	0.769633427	S2_003_000_R3	18	23	fecal	Veillonella_parvula_DSM_2008	47_4
1081	0.44626833	0.197334983	0.972365663	1823A1028_Veillonella_sp_39_9.fa	0	1.160844335	S2_005_001_R1	18	23	fecal	Veillonella_parvula_DSM_2008	47_4
1	0.011432807	0.009069157	0.980769231	1823A1028_Veillonella_sp_39_9.fa	0	0.132259377	S2_005_001_R2	18	23	fecal	Veillonella_parvula_DSM_2008	47_4
1996	0.336213178	0.071353223	0.968899	1823A1028_Veillonella_sp_39_9.fa	0	1.508849126	S2_005_001_R3	18	23	fecal	Veillonella_parvula_DSM_2008	47_4
967	0.655052625	0.297299593	0.981297385	1823A1028_Veillonella_sp_39_9.fa	0	1.321156889	S2_005_002_R1	18	23	fecal	Veillonella_parvula_DSM_2008	47_4
50	0.123245284	0.089507556	0.966078697	1823A1028_Veillonella_sp_39_9.fa	0	0.453247231	S2_005_002_R2	18	23	fecal	Veillonella_parvula_DSM_2008	47_4
3852	0.583488232	0.062612715	0.960395225	1823A1028_Veillonella_sp_39_9.fa	0	2.774074961	S2_005_002_R3	18	23	fecal	Veillonella_parvula_DSM_2008	47_4
127	0.267219237	0.160748154	0.981786892	1823A1028_Veillonella_sp_39_9.fa	0	0.741335407	S2_005_003_R1	18	23	fecal	Veillonella_parvula_DSM_2008	47_4
2	0.04666766	0.035727584	0.989949749	1823A1028_Veillonella_sp_39_9.fa	0	0.271080583	S2_005_003_R2	18	23	fecal	Veillonella_parvula_DSM_2008	47_4
2466	0.628211669	0.199374839	0.970146001	1823A1028_Veillonella_sp_39_9.fa	0	1.637493953	S2_005_003_R3	18	23	fecal	Veillonella_parvula_DSM_2008	47_4
9131	5.077550949	0.907193819	0.991140147	1823A1028_Veillonella_sp_39_9.fa	5	3.757230189	S2_006_000_R1	18	23	fecal	Veillonella_parvula_DSM_2008	47_4
6	0.05474019	0.043275829	0.952	1823A1028_Veillonella_sp_39_9.fa	0	0.395995357	S2_006_000_R2	18	23	fecal	Veillonella_parvula_DSM_2008	47_4
186	0.572376792	0.35252232	0.983261339	1823A1028_Veillonella_sp_39_9.fa	0	0.976312914	S2_006_000_R3	18	23	fecal	Veillonella_parvula_DSM_2008	47_4
7684	1.65115981	0.327010523	0.974737645	1823A1028_Veillonella_sp_39_9.fa	0	3.217840209	S2_009_000_R1	18	23	fecal	Veillonella_parvula_DSM_2008	47_4
17	0.030336188	0.023717092	0.963983051	1823A1028_Veillonella_sp_39_9.fa	0	0.223108881	S2_009_000_R2	18	23	fecal	Veillonella_parvula_DSM_2008	47_4
61	0.103290907	0.063465649	0.98	1823A1028_Veillonella_sp_39_9.fa	0	0.474787575	S2_009_000_R3	18	23	fecal	Veillonella_parvula_DSM_2008	47_4
103	0.564399895	0.357541861	0.990466494	1823A1028_Veillonella_sp_39_9.fa	0	0.933325392	S2_012_000_R1	18	23	fecal	Veillonella_parvula_DSM_2008	47_4
27	0.177659738	0.124340457	0.983008181	1823A1028_Veillonella_sp_39_9.fa	0	0.549039426	S2_012_000_R2	18	23	fecal	Veillonella_parvula_DSM_2008	47_4
2820	5.805661208	0.972323101	0.997805704	1823A1028_Veillonella_sp_39_9.fa	5	3.241334718	S2_012_000_R3	18	23	fecal	Veillonella_parvula_DSM_2008	47_4
11705	6.099484502	0.907857913	0.990166097	1823A1028_Veillonella_sp_39_9.fa	5	4.628989497	S2_018_000_R1	18	23	fecal	Veillonella_parvula_DSM_2008	47_4
13	0.128103657	0.093853294	0.988566403	1823A1028_Veillonella_sp_39_9.fa	0	0.499083049	S2_018_000_R2	18	23	fecal	Veillonella_parvula_DSM_2008	47_4
645	1.251130489	0.598853661	0.990741671	1823A1028_Veillonella_sp_39_9.fa	1	1.467012673	S2_018_000_R3	18	23	fecal	Veillonella_parvula_DSM_2008	47_4
3856	1.985518605	0.683279571	0.98522894	0315A1213_Haemophilus_spp__23.fa	1	2.170875989	S2_003_000_R1	3	15	fecal	Haemophilus_parainfluenzae_T3T1	49_6
105	0.076136562	0.022299251	0.945624029	0315A1213_Haemophilus_spp__23.fa	0	2.345763682	S2_003_000_R2	3	15	fecal	Haemophilus_parainfluenzae_T3T1	49_6
83	0.386678806	0.266455192	0.984120911	0315A1213_Haemophilus_spp__23.fa	0	0.789015641	S2_003_000_R3	3	15	fecal	Haemophilus_parainfluenzae_T3T1	49_6
8817	2.039815651	0.5810041	0.97152279	0315A1213_Haemophilus_spp__23.fa	1	4.290304688	S2_005_001_R1	3	15	fecal	Haemophilus_parainfluenzae_T3T1	49_6
136	0.054576017	0.010428711	0.940377028	0315A1213_Haemophilus_spp__23.fa	0	1.912162749	S2_005_001_R2	3	15	fecal	Haemophilus_parainfluenzae_T3T1	49_6
2598	0.359275508	0.07279222	0.961949676	0315A1213_Haemophilus_spp__23.fa	0	1.624826285	S2_005_001_R3	3	15	fecal	Haemophilus_parainfluenzae_T3T1	49_6
562	0.42843018	0.207849264	0.978125487	0315A1213_Haemophilus_spp__23.fa	0	1.151014771	S2_005_002_R1	3	15	fecal	Haemophilus_parainfluenzae_T3T1	49_6
113	0.13543043	0.087643679	0.952320675	0315A1213_Haemophilus_spp__23.fa	0	0.900733116	S2_005_002_R2	3	15	fecal	Haemophilus_parainfluenzae_T3T1	49_6
12280	1.742422093	0.169519566	0.957929501	0315A1213_Haemophilus_spp__23.fa	0	4.795047215	S2_005_002_R3	3	15	fecal	Haemophilus_parainfluenzae_T3T1	49_6
163	0.297728514	0.177374903	0.979751553	0315A1213_Haemophilus_spp__23.fa	0	0.805399396	S2_005_003_R1	3	15	fecal	Haemophilus_parainfluenzae_T3T1	49_6
117	0.085952767	0.00968099	0.94375	0315A1213_Haemophilus_spp__23.fa	0	3.638952533	S2_005_003_R2	3	15	fecal	Haemophilus_parainfluenzae_T3T1	49_6
14501	2.565889799	0.554054368	0.968860591	0315A1213_Haemophilus_spp__23.fa	1	3.514678099	S2_005_003_R3	3	15	fecal	Haemophilus_parainfluenzae_T3T1	49_6
17133	5.546720443	0.885881981	0.985351765	0315A1213_Haemophilus_spp__23.fa	5	4.131450793	S2_006_000_R1	3	15	fecal	Haemophilus_parainfluenzae_T3T1	49_6
76	0.062045633	0.029891747	0.957941339	0315A1213_Haemophilus_spp__23.fa	0	1.208806886	S2_006_000_R2	3	15	fecal	Haemophilus_parainfluenzae_T3T1	49_6
565	0.854750991	0.460494872	0.98298244	0315A1213_Haemophilus_spp__23.fa	0	1.213768647	S2_006_000_R3	3	15	fecal	Haemophilus_parainfluenzae_T3T1	49_6
32876	15.99947195	0.88938621	0.980445734	0315A1213_Haemophilus_spp__23.fa	14	12.47808521	S2_009_000_R1	3	15	fecal	Haemophilus_parainfluenzae_T3T1	49_6
136	0.160639908	0.083105166	0.956715468	0315A1213_Haemophilus_spp__23.fa	0	2.533080296	S2_009_000_R2	3	15	fecal	Haemophilus_parainfluenzae_T3T1	49_6
487	0.357350222	0.154864525	0.966135874	0315A1213_Haemophilus_spp__23.fa	0	3.839762664	S2_009_000_R3	3	15	fecal	Haemophilus_parainfluenzae_T3T1	49_6
347	0.800761859	0.453945674	0.986730402	0315A1213_Haemophilus_spp__23.fa	0	1.141504306	S2_012_000_R1	3	15	fecal	Haemophilus_parainfluenzae_T3T1	49_6
174	0.256088159	0.156261283	0.96156395	0315A1213_Haemophilus_spp__23.fa	0	1.375238583	S2_012_000_R2	3	15	fecal	Haemophilus_parainfluenzae_T3T1	49_6
1282	1.358559101	0.619707658	0.985952224	0315A1213_Haemophilus_spp__23.fa	1	1.54548736	S2_012_000_R3	3	15	fecal	Haemophilus_parainfluenzae_T3T1	49_6
11960	3.826969563	0.812505249	0.983600128	0315A1213_Haemophilus_spp__23.fa	3	3.806850457	S2_018_000_R1	3	15	fecal	Haemophilus_parainfluenzae_T3T1	49_6
103	0.191807904	0.127125797	0.9678125	0315A1213_Haemophilus_spp__23.fa	0	0.861757211	S2_018_000_R2	3	15	fecal	Haemophilus_parainfluenzae_T3T1	49_6
727	1.095481461	0.547091457	0.986491257	0315A1213_Haemophilus_spp__23.fa	1	1.453488533	S2_018_000_R3	3	15	fecal	Haemophilus_parainfluenzae_T3T1	49_6
119	0.124941666	0.059735093	0.987261828	1821A1026_Prevotella_bivia_40_11.fa	0	2.758083289	S2_003_000_R1	18	21	fecal	Prevotella_melaninogenica_ATCC_25845	5_1
0	0.002916921	0.002196383	1	1821A1026_Prevotella_bivia_40_11.fa	0	0.074919576	S2_003_000_R2	18	21	fecal	Prevotella_melaninogenica_ATCC_25845	5_1
27	0.180132344	0.125585542	0.989121676	1821A1026_Prevotella_bivia_40_11.fa	0	1.116847554	S2_003_000_R3	18	21	fecal	Prevotella_melaninogenica_ATCC_25845	5_1
158	0.073825377	0.030265099	0.982848459	1821A1026_Prevotella_bivia_40_11.fa	0	0.682533124	S2_005_001_R1	18	21	fecal	Prevotella_melaninogenica_ATCC_25845	5_1
12	0.002405004	0.001838209	0.935828877	1821A1026_Prevotella_bivia_40_11.fa	0	0.075055058	S2_005_001_R2	18	21	fecal	Prevotella_melaninogenica_ATCC_25845	5_1
552	0.189376592	0.039030944	0.986431012	1821A1026_Prevotella_bivia_40_11.fa	0	1.425815394	S2_005_001_R3	18	21	fecal	Prevotella_melaninogenica_ATCC_25845	5_1
155	0.091765091	0.041232773	0.978868439	1821A1026_Prevotella_bivia_40_11.fa	0	0.898409437	S2_005_002_R1	18	21	fecal	Prevotella_melaninogenica_ATCC_25845	5_1
7	0.011245416	0.004180795	0.887096774	1821A1026_Prevotella_bivia_40_11.fa	0	1.424386486	S2_005_002_R2	18	21	fecal	Prevotella_melaninogenica_ATCC_25845	5_1
486	0.117606424	0.013626961	0.978771731	1821A1026_Prevotella_bivia_40_11.fa	0	1.552292907	S2_005_002_R3	18	21	fecal	Prevotella_melaninogenica_ATCC_25845	5_1
28	0.051182059	0.028325931	0.973953488	1821A1026_Prevotella_bivia_40_11.fa	0	1.204287828	S2_005_003_R1	18	21	fecal	Prevotella_melaninogenica_ATCC_25845	5_1
0	0.001715047	0.001410495	1	1821A1026_Prevotella_bivia_40_11.fa	0	0.072314146	S2_005_003_R2	18	21	fecal	Prevotella_melaninogenica_ATCC_25845	5_1
392	0.223790649	0.075730194	0.98672851	1821A1026_Prevotella_bivia_40_11.fa	0	2.375181192	S2_005_003_R3	18	21	fecal	Prevotella_melaninogenica_ATCC_25845	5_1
908	0.838628029	0.349741486	0.989062876	1821A1026_Prevotella_bivia_40_11.fa	0	2.320936799	S2_006_000_R1	18	21	fecal	Prevotella_melaninogenica_ATCC_25845	5_1
6	0.00837667	0.00282434	0.928571429	1821A1026_Prevotella_bivia_40_11.fa	0	1.08910066	S2_006_000_R2	18	21	fecal	Prevotella_melaninogenica_ATCC_25845	5_1
74	0.201367681	0.129519175	0.984228474	1821A1026_Prevotella_bivia_40_11.fa	0	2.302457607	S2_006_000_R3	18	21	fecal	Prevotella_melaninogenica_ATCC_25845	5_1
3082	1.620452967	0.304028811	0.990893458	1821A1026_Prevotella_bivia_40_11.fa	0	5.909213188	S2_009_000_R1	18	21	fecal	Prevotella_melaninogenica_ATCC_25845	5_1
0	0.007724416	0.006664555	1	1821A1026_Prevotella_bivia_40_11.fa	0	0.101024264	S2_009_000_R2	18	21	fecal	Prevotella_melaninogenica_ATCC_25845	5_1
60	0.151019687	0.078745142	0.988130564	1821A1026_Prevotella_bivia_40_11.fa	0	2.745897818	S2_009_000_R3	18	21	fecal	Prevotella_melaninogenica_ATCC_25845	5_1
33	0.123942129	0.07580518	0.99329677	1821A1026_Prevotella_bivia_40_11.fa	0	1.421119214	S2_012_000_R1	18	21	fecal	Prevotella_melaninogenica_ATCC_25845	5_1
25	0.036297089	0.024365068	0.965325936	1821A1026_Prevotella_bivia_40_11.fa	0	0.306494485	S2_012_000_R2	18	21	fecal	Prevotella_melaninogenica_ATCC_25845	5_1
463	0.667739095	0.373389368	0.986095261	1821A1026_Prevotella_bivia_40_11.fa	0	4.241019857	S2_012_000_R3	18	21	fecal	Prevotella_melaninogenica_ATCC_25845	5_1
60	6.985004436	0.975565811	0.99996288	1821A1026_Prevotella_bivia_40_11.fa	6	5.014394861	S2_018_000_R1	18	21	fecal	Prevotella_melaninogenica_ATCC_25845	5_1
1	0.060418766	0.04769164	0.993865031	1821A1026_Prevotella_bivia_40_11.fa	0	0.31149985	S2_018_000_R2	18	21	fecal	Prevotella_melaninogenica_ATCC_25845	5_1
60	4.833751413	0.969490253	0.999948116	1821A1026_Prevotella_bivia_40_11.fa	4	4.474242569	S2_018_000_R3	18	21	fecal	Prevotella_melaninogenica_ATCC_25845	5_1
70	0.080321256	0.049019933	0.980983428	0626A0320_Blautia_CAG37_48_18.fa	0	0.420796804	S2_003_000_R1	6	26	fecal	Roseburia_hominis_A2-183	59_0
0	0.001290964	0.001202904	1	0626A0320_Blautia_CAG37_48_18.fa	0	0.039279904	S2_003_000_R2	6	26	fecal	Roseburia_hominis_A2-183	59_0
98	0.127265608	0.080188578	0.989475945	0626A0320_Blautia_CAG37_48_18.fa	0	0.536162537	S2_003_000_R3	6	26	fecal	Roseburia_hominis_A2-183	59_0
17	0.022151272	0.012924021	0.982982983	0626A0320_Blautia_CAG37_48_18.fa	0	0.226021336	S2_005_001_R1	6	26	fecal	Roseburia_hominis_A2-183	59_0
0	0.001499667	0.001346735	1	0626A0320_Blautia_CAG37_48_18.fa	0	0.046002043	S2_005_001_R2	6	26	fecal	Roseburia_hominis_A2-183	59_0
885	0.192851148	0.038413071	0.984805041	0626A0320_Blautia_CAG37_48_18.fa	0	1.214015902	S2_005_001_R3	6	26	fecal	Roseburia_hominis_A2-183	59_0
42	0.043757744	0.023339205	0.98579161	0626A0320_Blautia_CAG37_48_18.fa	0	0.335246846	S2_005_002_R1	6	26	fecal	Roseburia_hominis_A2-183	59_0
1	0.002893368	0.002467156	0.985074627	0626A0320_Blautia_CAG37_48_18.fa	0	0.064657995	S2_005_002_R2	6	26	fecal	Roseburia_hominis_A2-183	59_0
1535	0.333311416	0.033248042	0.983202197	0626A0320_Blautia_CAG37_48_18.fa	0	2.17986698	S2_005_002_R3	6	26	fecal	Roseburia_hominis_A2-183	59_0
15	0.030939688	0.019658579	0.983480176	0626A0320_Blautia_CAG37_48_18.fa	0	0.252752593	S2_005_003_R1	6	26	fecal	Roseburia_hominis_A2-183	59_0
0	0.001133042	0.001073748	1	0626A0320_Blautia_CAG37_48_18.fa	0	0.037046683	S2_005_003_R2	6	26	fecal	Roseburia_hominis_A2-183	59_0
935	0.281483828	0.086284992	0.985390397	0626A0320_Blautia_CAG37_48_18.fa	0	1.166059915	S2_005_003_R3	6	26	fecal	Roseburia_hominis_A2-183	59_0
443	0.314914154	0.168261194	0.985493959	0626A0320_Blautia_CAG37_48_18.fa	0	1.012458618	S2_006_000_R1	6	26	fecal	Roseburia_hominis_A2-183	59_0
0	0.002555803	0.002214423	NaN	0626A0320_Blautia_CAG37_48_18.fa	0	0.057344488	S2_006_000_R2	6	26	fecal	Roseburia_hominis_A2-183	59_0
173	0.253668518	0.156204273	0.987753079	0626A0320_Blautia_CAG37_48_18.fa	0	0.734706939	S2_006_000_R3	6	26	fecal	Roseburia_hominis_A2-183	59_0
528	0.125437183	0.029967796	0.985324365	0626A0320_Blautia_CAG37_48_18.fa	0	0.897841771	S2_009_000_R1	6	26	fecal	Roseburia_hominis_A2-183	59_0
4	0.002355026	0.001745648	0.969465649	0626A0320_Blautia_CAG37_48_18.fa	0	0.112738928	S2_009_000_R2	6	26	fecal	Roseburia_hominis_A2-183	59_0
15	0.024948947	0.015159578	0.98605948	0626A0320_Blautia_CAG37_48_18.fa	0	0.266164354	S2_009_000_R3	6	26	fecal	Roseburia_hominis_A2-183	59_0
1	0.041410057	0.032189851	0.995850622	0626A0320_Blautia_CAG37_48_18.fa	0	0.251953066	S2_012_000_R1	6	26	fecal	Roseburia_hominis_A2-183	59_0
4	0.008289408	0.005879198	0.962264151	0626A0320_Blautia_CAG37_48_18.fa	0	0.125897726	S2_012_000_R2	6	26	fecal	Roseburia_hominis_A2-183	59_0
508	0.516076139	0.27025526	0.990518319	0626A0320_Blautia_CAG37_48_18.fa	0	1.301793552	S2_012_000_R3	6	26	fecal	Roseburia_hominis_A2-183	59_0
994	0.32709436	0.128620562	0.980481866	0626A0320_Blautia_CAG37_48_18.fa	0	1.297039869	S2_018_000_R1	6	26	fecal	Roseburia_hominis_A2-183	59_0
1	0.005312971	0.004293526	0.9875	0626A0320_Blautia_CAG37_48_18.fa	0	0.09207183	S2_018_000_R2	6	26	fecal	Roseburia_hominis_A2-183	59_0
673	0.52545456	0.26784916	0.98902443	0626A0320_Blautia_CAG37_48_18.fa	0	1.359682271	S2_018_000_R3	6	26	fecal	Roseburia_hominis_A2-183	59_0
17492	10.25315622	0.945132751	0.990155829	0528Y_Rothia_mucilaginosa_59_11.fna	9	6.99171751	S2_003_000_R1	5	28	oral	Rothia_mucilaginosa_DY-18	70_1
26	0.122573784	0.095142339	0.965006729	0528Y_Rothia_mucilaginosa_59_11.fna	0	0.452654585	S2_003_000_R2	5	28	oral	Rothia_mucilaginosa_DY-18	70_1
632	1.158952199	0.579079285	0.990238628	0528Y_Rothia_mucilaginosa_59_11.fna	1	1.489942415	S2_003_000_R3	5	28	oral	Rothia_mucilaginosa_DY-18	70_1
12439	6.974694489	0.915085072	0.99128316	0528Y_Rothia_mucilaginosa_59_11.fna	6	5.364099332	S2_005_001_R1	5	28	oral	Rothia_mucilaginosa_DY-18	70_1
3	0.073948364	0.059116504	0.963414634	0528Y_Rothia_mucilaginosa_59_11.fna	0	0.321272172	S2_005_001_R2	5	28	oral	Rothia_mucilaginosa_DY-18	70_1
11596	2.165376201	0.342325192	0.973477155	0528Y_Rothia_mucilaginosa_59_11.fna	0	4.198346497	S2_005_001_R3	5	28	oral	Rothia_mucilaginosa_DY-18	70_1
7429	3.194089396	0.768524572	0.988176313	0528Y_Rothia_mucilaginosa_59_11.fna	2	3.292971375	S2_005_002_R1	5	28	oral	Rothia_mucilaginosa_DY-18	70_1
232	0.567966721	0.344004411	0.985968308	0528Y_Rothia_mucilaginosa_59_11.fna	0	0.984382546	S2_005_002_R2	5	28	oral	Rothia_mucilaginosa_DY-18	70_1
39114	17.61133353	0.74886425	0.975287316	0528Y_Rothia_mucilaginosa_59_11.fna	13	18.78584561	S2_005_002_R3	5	28	oral	Rothia_mucilaginosa_DY-18	70_1
16348	65.43028171	0.999676621	0.992830994	0528Y_Rothia_mucilaginosa_59_11.fna	67	32.28297889	S2_005_003_R1	5	28	oral	Rothia_mucilaginosa_DY-18	70_1
46	0.149398567	0.106115004	0.970322581	0528Y_Rothia_mucilaginosa_59_11.fna	0	0.523789677	S2_005_003_R2	5	28	oral	Rothia_mucilaginosa_DY-18	70_1
15623	26.98481295	0.969411467	0.992556191	0528Y_Rothia_mucilaginosa_59_11.fna	24	18.42552111	S2_005_003_R3	5	28	oral	Rothia_mucilaginosa_DY-18	70_1
17942	8.002666353	0.932487405	0.988933783	0528Y_Rothia_mucilaginosa_59_11.fna	7	5.715893905	S2_006_000_R1	5	28	oral	Rothia_mucilaginosa_DY-18	70_1
10	0.188843854	0.141728117	0.985465116	0528Y_Rothia_mucilaginosa_59_11.fna	0	0.520528004	S2_006_000_R2	5	28	oral	Rothia_mucilaginosa_DY-18	70_1
9835	4.726366735	0.905806443	0.990711542	0528Y_Rothia_mucilaginosa_59_11.fna	4	3.708141581	S2_006_000_R3	5	28	oral	Rothia_mucilaginosa_DY-18	70_1
24760	9.747144937	0.836660827	0.983600412	0528Y_Rothia_mucilaginosa_59_11.fna	8	8.993711795	S2_009_000_R1	5	28	oral	Rothia_mucilaginosa_DY-18	70_1
81	0.30799688	0.211728815	0.983496333	0528Y_Rothia_mucilaginosa_59_11.fna	0	0.704173082	S2_009_000_R2	5	28	oral	Rothia_mucilaginosa_DY-18	70_1
1415	0.869700852	0.382838676	0.982932684	0528Y_Rothia_mucilaginosa_59_11.fna	0	1.519512051	S2_009_000_R3	5	28	oral	Rothia_mucilaginosa_DY-18	70_1
2841	2.098382668	0.742683437	0.989969177	0528Y_Rothia_mucilaginosa_59_11.fna	2	2.046793006	S2_012_000_R1	5	28	oral	Rothia_mucilaginosa_DY-18	70_1
727	0.840248069	0.43869829	0.983782819	0528Y_Rothia_mucilaginosa_59_11.fna	0	1.265608629	S2_012_000_R2	5	28	oral	Rothia_mucilaginosa_DY-18	70_1
13414	6.700581821	0.937361627	0.990963486	0528Y_Rothia_mucilaginosa_59_11.fna	6	4.770889573	S2_012_000_R3	5	28	oral	Rothia_mucilaginosa_DY-18	70_1
19974	13.94751451	0.960009065	0.989790254	0528Y_Rothia_mucilaginosa_59_11.fna	13	9.103427566	S2_018_000_R1	5	28	oral	Rothia_mucilaginosa_DY-18	70_1
698	0.82527849	0.445107473	0.981735877	0528Y_Rothia_mucilaginosa_59_11.fna	0	1.223573541	S2_018_000_R2	5	28	oral	Rothia_mucilaginosa_DY-18	70_1
9865	4.815112529	0.89694228	0.99058019	0528Y_Rothia_mucilaginosa_59_11.fna	4	4.749670419	S2_018_000_R3	5	28	oral	Rothia_mucilaginosa_DY-18	70_1
40	0.11989227	0.075173384	0.991403396	0321A1219_Enterococcus_faecalis__9.fa	0	0.522387314	S2_003_000_R1	3	21	fecal	Enterococcus_faecalis	72_1
3	0.002248544	0.001251759	0.97	0321A1219_Enterococcus_faecalis__9.fa	0	0.113359001	S2_003_000_R2	3	21	fecal	Enterococcus_faecalis	72_1
1	0.052595126	0.04188323	0.999051233	0321A1219_Enterococcus_faecalis__9.fa	0	0.295284655	S2_003_000_R3	3	21	fecal	Enterococcus_faecalis	72_1
59	0.096872653	0.04868515	0.989864284	0321A1219_Enterococcus_faecalis__9.fa	0	0.512796017	S2_005_001_R1	3	21	fecal	Enterococcus_faecalis	72_1
1	0.031463212	0.027543171	0.977777778	0321A1219_Enterococcus_faecalis__9.fa	0	0.201536782	S2_005_001_R2	3	21	fecal	Enterococcus_faecalis	72_1
217	0.110262895	0.040358604	0.989580332	0321A1219_Enterococcus_faecalis__9.fa	0	0.798134654	S2_005_001_R3	3	21	fecal	Enterococcus_faecalis	72_1
10976	4.591100508	0.832102139	0.99036142	0321A1219_Enterococcus_faecalis__9.fa	4	4.130236651	S2_005_002_R1	3	21	fecal	Enterococcus_faecalis	72_1
3	0.102016122	0.078257304	0.995454545	0321A1219_Enterococcus_faecalis__9.fa	0	0.392624869	S2_005_002_R2	3	21	fecal	Enterococcus_faecalis	72_1
23570	30.97972471	0.878228601	0.989668548	0321A1219_Enterococcus_faecalis__9.fa	28	23.92931995	S2_005_002_R3	3	21	fecal	Enterococcus_faecalis	72_1
18611	8.018324216	0.902430642	0.990227127	0321A1219_Enterococcus_faecalis__9.fa	7	5.883291824	S2_005_003_R1	3	21	fecal	Enterococcus_faecalis	72_1
3	0.07104832	0.055910908	0.993227991	0321A1219_Enterococcus_faecalis__9.fa	0	0.326265073	S2_005_003_R2	3	21	fecal	Enterococcus_faecalis	72_1
15639	7.38130376	0.84464545	0.990414466	0321A1219_Enterococcus_faecalis__9.fa	6	6.461371883	S2_005_003_R3	3	21	fecal	Enterococcus_faecalis	72_1
86	0.454948418	0.285292204	0.991982847	0321A1219_Enterococcus_faecalis__9.fa	0	0.935609714	S2_006_000_R1	3	21	fecal	Enterococcus_faecalis	72_1
0	0.012049765	0.010386841	1	0321A1219_Enterococcus_faecalis__9.fa	0	0.129011455	S2_006_000_R2	3	21	fecal	Enterococcus_faecalis	72_1
71	0.447860957	0.278564093	0.994005404	0321A1219_Enterococcus_faecalis__9.fa	0	1.017940479	S2_006_000_R3	3	21	fecal	Enterococcus_faecalis	72_1
16449	10.73323703	0.843068263	0.991214727	0321A1219_Enterococcus_faecalis__9.fa	9	9.389795173	S2_009_000_R1	3	21	fecal	Enterococcus_faecalis	72_1
9	0.08235702	0.064930059	0.968309859	0321A1219_Enterococcus_faecalis__9.fa	0	0.364462869	S2_009_000_R2	3	21	fecal	Enterococcus_faecalis	72_1
23933	18.21309165	0.899987512	0.989898457	0321A1219_Enterococcus_faecalis__9.fa	18	10.20816997	S2_009_000_R3	3	21	fecal	Enterococcus_faecalis	72_1
11	0.248363077	0.178198966	0.996849943	0321A1219_Enterococcus_faecalis__9.fa	0	0.645535037	S2_012_000_R1	3	21	fecal	Enterococcus_faecalis	72_1
3	0.042655981	0.031161642	0.99204244	0321A1219_Enterococcus_faecalis__9.fa	0	0.315701806	S2_012_000_R2	3	21	fecal	Enterococcus_faecalis	72_1
1168	1.772491496	0.717046177	0.993960391	0321A1219_Enterococcus_faecalis__9.fa	1	2.04934468	S2_012_000_R3	3	21	fecal	Enterococcus_faecalis	72_1
715	0.953247659	0.416935278	0.992616764	0321A1219_Enterococcus_faecalis__9.fa	0	1.7227716	S2_018_000_R1	3	21	fecal	Enterococcus_faecalis	72_1
5	0.020051629	0.014723638	0.984126984	0321A1219_Enterococcus_faecalis__9.fa	0	0.232137173	S2_018_000_R2	3	21	fecal	Enterococcus_faecalis	72_1
486	1.278183496	0.614134663	0.994029631	0321A1219_Enterococcus_faecalis__9.fa	1	1.678915893	S2_018_000_R3	3	21	fecal	Enterococcus_faecalis	72_1
44	0.119528672	0.075085696	0.988023952	0612A0306_Enterococcus_faecalis_37_60.fa	0	0.610107884	S2_003_000_R1	6	12	fecal	Enterococcus_faecalis	72_2
3	0.001901877	0.001197024	0.965909091	0612A0306_Enterococcus_faecalis_37_60.fa	0	0.074267696	S2_003_000_R2	6	12	fecal	Enterococcus_faecalis	72_2
34	0.054852206	0.042760282	0.958485958	0612A0306_Enterococcus_faecalis_37_60.fa	0	0.367631163	S2_003_000_R3	6	12	fecal	Enterococcus_faecalis	72_2
58	0.097704567	0.047823891	0.990535248	0612A0306_Enterococcus_faecalis_37_60.fa	0	0.588288675	S2_005_001_R1	6	12	fecal	Enterococcus_faecalis	72_2
0	0.032288583	0.028354112	NaN	0612A0306_Enterococcus_faecalis_37_60.fa	0	0.200033423	S2_005_001_R2	6	12	fecal	Enterococcus_faecalis	72_2
242	0.109331404	0.040094693	0.988444826	0612A0306_Enterococcus_faecalis_37_60.fa	0	0.80491598	S2_005_001_R3	6	12	fecal	Enterococcus_faecalis	72_2
11833	4.553212663	0.829026396	0.989951221	0612A0306_Enterococcus_faecalis_37_60.fa	4	4.139060599	S2_005_002_R1	6	12	fecal	Enterococcus_faecalis	72_2
15	0.102956666	0.079415203	0.97826087	0612A0306_Enterococcus_faecalis_37_60.fa	0	0.390348186	S2_005_002_R2	6	12	fecal	Enterococcus_faecalis	72_2
24662	30.67922151	0.871205318	0.98951504	0612A0306_Enterococcus_faecalis_37_60.fa	28	23.51812958	S2_005_002_R3	6	12	fecal	Enterococcus_faecalis	72_2
20016	7.928887772	0.89482225	0.989823259	0612A0306_Enterococcus_faecalis_37_60.fa	7	5.773012003	S2_005_003_R1	6	12	fecal	Enterococcus_faecalis	72_2
4	0.070315296	0.055908043	0.990719258	0612A0306_Enterococcus_faecalis_37_60.fa	0	0.320186804	S2_005_003_R2	6	12	fecal	Enterococcus_faecalis	72_2
16677	7.301656442	0.842307038	0.990114785	0612A0306_Enterococcus_faecalis_37_60.fa	6	6.318460838	S2_005_003_R3	6	12	fecal	Enterococcus_faecalis	72_2
59	0.501581046	0.312753916	0.994974874	0612A0306_Enterococcus_faecalis_37_60.fa	0	1.169598115	S2_006_000_R1	6	12	fecal	Enterococcus_faecalis	72_2
0	0.013093596	0.011440873	1	0612A0306_Enterococcus_faecalis_37_60.fa	0	0.129009998	S2_006_000_R2	6	12	fecal	Enterococcus_faecalis	72_2
27	0.462026548	0.295454307	0.997672012	0612A0306_Enterococcus_faecalis_37_60.fa	0	0.877587528	S2_006_000_R3	6	12	fecal	Enterococcus_faecalis	72_2
16389	10.83103443	0.849995793	0.991613401	0612A0306_Enterococcus_faecalis_37_60.fa	9	9.724682757	S2_009_000_R1	6	12	fecal	Enterococcus_faecalis	72_2
9	0.084164299	0.066471821	0.975806452	0612A0306_Enterococcus_faecalis_37_60.fa	0	0.351983032	S2_009_000_R2	6	12	fecal	Enterococcus_faecalis	72_2
22848	18.4620641	0.906965088	0.990794291	0612A0306_Enterococcus_faecalis_37_60.fa	18	11.44984685	S2_009_000_R3	6	12	fecal	Enterococcus_faecalis	72_2
44	0.235794147	0.171055573	0.980162308	0612A0306_Enterococcus_faecalis_37_60.fa	0	0.612175401	S2_012_000_R1	6	12	fecal	Enterococcus_faecalis	72_2
6	0.040255741	0.030084109	0.986425339	0612A0306_Enterococcus_faecalis_37_60.fa	0	0.258333509	S2_012_000_R2	6	12	fecal	Enterococcus_faecalis	72_2
1334	1.713029936	0.701802468	0.993141106	0612A0306_Enterococcus_faecalis_37_60.fa	1	1.796671443	S2_012_000_R3	6	12	fecal	Enterococcus_faecalis	72_2
814	0.932753634	0.410724609	0.991750948	0612A0306_Enterococcus_faecalis_37_60.fa	0	1.86417155	S2_018_000_R1	6	12	fecal	Enterococcus_faecalis	72_2
6	0.019915367	0.014881368	0.98245614	0612A0306_Enterococcus_faecalis_37_60.fa	0	0.205441534	S2_018_000_R2	6	12	fecal	Enterococcus_faecalis	72_2
51	1.335840403	0.652360159	0.999413227	0612A0306_Enterococcus_faecalis_37_60.fa	1	1.49433241	S2_018_000_R3	6	12	fecal	Enterococcus_faecalis	72_2
131	1.173567349	0.079523832	0.983096774	1213A0716_Enterococcus_faecalis_38_183.fa	0	39.87020281	S2_003_000_R1	12	13	fecal	Enterococcus_faecalis	72_3
104	0.207826634	0.002401971	0.953880266	1213A0716_Enterococcus_faecalis_38_183.fa	0	12.6569563	S2_003_000_R2	12	13	fecal	Enterococcus_faecalis	72_3
101	0.555515717	0.044360816	0.977035016	1213A0716_Enterococcus_faecalis_38_183.fa	0	18.32943999	S2_003_000_R3	12	13	fecal	Enterococcus_faecalis	72_3
134	0.80298426	0.051062776	0.986951018	1213A0716_Enterococcus_faecalis_38_183.fa	0	30.29162079	S2_005_001_R1	12	13	fecal	Enterococcus_faecalis	72_3
118	0.318242206	0.029670693	0.94606947	1213A0716_Enterococcus_faecalis_38_183.fa	0	19.83267798	S2_005_001_R2	12	13	fecal	Enterococcus_faecalis	72_3
231	0.54933354	0.042715696	0.990689989	1213A0716_Enterococcus_faecalis_38_183.fa	0	17.12063579	S2_005_001_R3	12	13	fecal	Enterococcus_faecalis	72_3
8295	5.44547857	0.851703596	0.993023966	1213A0716_Enterococcus_faecalis_38_183.fa	4	31.68649506	S2_005_002_R1	12	13	fecal	Enterococcus_faecalis	72_3
113	0.376769314	0.083263912	0.971988101	1213A0716_Enterococcus_faecalis_38_183.fa	0	17.02818815	S2_005_002_R2	12	13	fecal	Enterococcus_faecalis	72_3
17750	32.75459181	0.896668126	0.992530936	1213A0716_Enterococcus_faecalis_38_183.fa	29	41.68586958	S2_005_002_R3	12	13	fecal	Enterococcus_faecalis	72_3
14366	8.882987382	0.920143021	0.992766794	1213A0716_Enterococcus_faecalis_38_183.fa	7	23.30539621	S2_005_003_R1	12	13	fecal	Enterococcus_faecalis	72_3
79	0.2752449	0.05756816	0.967151767	1213A0716_Enterococcus_faecalis_38_183.fa	0	13.16438791	S2_005_003_R2	12	13	fecal	Enterococcus_faecalis	72_3
11880	8.538864628	0.866472128	0.993048156	1213A0716_Enterococcus_faecalis_38_183.fa	6	38.70497145	S2_005_003_R3	12	13	fecal	Enterococcus_faecalis	72_3
221	2.277866269	0.29418053	0.985333156	1213A0716_Enterococcus_faecalis_38_183.fa	0	73.35289277	S2_006_000_R1	12	13	fecal	Enterococcus_faecalis	72_3
111	0.207440846	0.012292938	0.963772846	1213A0716_Enterococcus_faecalis_38_183.fa	0	10.41229605	S2_006_000_R2	12	13	fecal	Enterococcus_faecalis	72_3
124	0.897438597	0.287716743	0.991885348	1213A0716_Enterococcus_faecalis_38_183.fa	0	18.22585025	S2_006_000_R3	12	13	fecal	Enterococcus_faecalis	72_3
12625	12.76421369	0.864730561	0.993545333	1213A0716_Enterococcus_faecalis_38_183.fa	9	57.65069166	S2_009_000_R1	12	13	fecal	Enterococcus_faecalis	72_3
78	0.470506924	0.068151189	0.976427924	1213A0716_Enterococcus_faecalis_38_183.fa	0	23.01855534	S2_009_000_R2	12	13	fecal	Enterococcus_faecalis	72_3
19131	21.14362867	0.910807176	0.992190769	1213A0716_Enterococcus_faecalis_38_183.fa	18	81.7094964	S2_009_000_R3	12	13	fecal	Enterococcus_faecalis	72_3
94	0.69823734	0.193117736	0.985287212	1213A0716_Enterococcus_faecalis_38_183.fa	0	16.16622369	S2_012_000_R1	12	13	fecal	Enterococcus_faecalis	72_3
114	0.344341048	0.034041728	0.971299094	1213A0716_Enterococcus_faecalis_38_183.fa	0	15.35679939	S2_012_000_R2	12	13	fecal	Enterococcus_faecalis	72_3
160	3.169371538	0.759559569	0.999233147	1213A0716_Enterococcus_faecalis_38_183.fa	2	49.29642739	S2_012_000_R3	12	13	fecal	Enterococcus_faecalis	72_3
755	2.977988374	0.418436241	0.992655213	1213A0716_Enterococcus_faecalis_38_183.fa	0	77.64124537	S2_018_000_R1	12	13	fecal	Enterococcus_faecalis	72_3
122	0.369849061	0.016758212	0.96628903	1213A0716_Enterococcus_faecalis_38_183.fa	0	19.96767049	S2_018_000_R2	12	13	fecal	Enterococcus_faecalis	72_3
465	2.481883985	0.618113107	0.994781789	1213A0716_Enterococcus_faecalis_38_183.fa	1	45.28745822	S2_018_000_R3	12	13	fecal	Enterococcus_faecalis	72_3
163	0.520362775	0.083849105	0.991021263	0517A0208_Enterococcus_faecalis_37_253.fa	0	13.44332461	S2_003_000_R1	5	17	fecal	Enterococcus_faecalis	72_3
112	0.120002002	0.002245809	0.931873479	0517A0208_Enterococcus_faecalis_37_253.fa	0	8.484606276	S2_003_000_R2	5	17	fecal	Enterococcus_faecalis	72_3
200	0.323399248	0.051683574	0.987909564	0517A0208_Enterococcus_faecalis_37_253.fa	0	8.298892911	S2_003_000_R3	5	17	fecal	Enterococcus_faecalis	72_3
129	0.394388065	0.056241586	0.988952642	0517A0208_Enterococcus_faecalis_37_253.fa	0	10.89845333	S2_005_001_R1	5	17	fecal	Enterococcus_faecalis	72_3
86	0.099486011	0.032284699	0.947174447	0517A0208_Enterococcus_faecalis_37_253.fa	0	3.663888454	S2_005_001_R2	5	17	fecal	Enterococcus_faecalis	72_3
345	0.34732413	0.05022121	0.989942277	0517A0208_Enterococcus_faecalis_37_253.fa	0	7.466309787	S2_005_001_R3	5	17	fecal	Enterococcus_faecalis	72_3
29	5.351247827	0.913329334	0.999978678	0517A0208_Enterococcus_faecalis_37_253.fa	4	12.83998805	S2_005_002_R1	5	17	fecal	Enterococcus_faecalis	72_3
93	0.177765876	0.085801079	0.974652494	0517A0208_Enterococcus_faecalis_37_253.fa	0	3.561595319	S2_005_002_R2	5	17	fecal	Enterococcus_faecalis	72_3
139	34.83740661	0.964209714	0.999949725	0517A0208_Enterococcus_faecalis_37_253.fa	31	29.3573883	S2_005_002_R3	5	17	fecal	Enterococcus_faecalis	72_3
9	8.992235343	0.988552706	0.99999604	0517A0208_Enterococcus_faecalis_37_253.fa	8	12.21545651	S2_005_003_R1	5	17	fecal	Enterococcus_faecalis	72_3
82	0.14383938	0.06180027	0.966828479	0517A0208_Enterococcus_faecalis_37_253.fa	0	4.28898016	S2_005_003_R2	5	17	fecal	Enterococcus_faecalis	72_3
118	8.628455111	0.930228742	0.999940812	0517A0208_Enterococcus_faecalis_37_253.fa	7	16.11875251	S2_005_003_R3	5	17	fecal	Enterococcus_faecalis	72_3
399	1.25401103	0.289382866	0.989584965	0517A0208_Enterococcus_faecalis_37_253.fa	0	24.23381648	S2_006_000_R1	5	17	fecal	Enterococcus_faecalis	72_3
97	0.109336792	0.012894336	0.953342953	0517A0208_Enterococcus_faecalis_37_253.fa	0	6.022588373	S2_006_000_R2	5	17	fecal	Enterococcus_faecalis	72_3
250	0.679148567	0.287644372	0.99144158	0517A0208_Enterococcus_faecalis_37_253.fa	0	6.802953346	S2_006_000_R3	5	17	fecal	Enterococcus_faecalis	72_3
9063	11.62424916	0.855582143	0.995623762	0517A0208_Enterococcus_faecalis_37_253.fa	9	27.23971637	S2_009_000_R1	5	17	fecal	Enterococcus_faecalis	72_3
79	0.266944521	0.066799204	0.976111279	0517A0208_Enterococcus_faecalis_37_253.fa	0	14.2865261	S2_009_000_R2	5	17	fecal	Enterococcus_faecalis	72_3
18287	20.04498394	0.888130715	0.992894748	0517A0208_Enterococcus_faecalis_37_253.fa	18	66.12723561	S2_009_000_R3	5	17	fecal	Enterococcus_faecalis	72_3
210	0.44218948	0.177484299	0.981101512	0517A0208_Enterococcus_faecalis_37_253.fa	0	6.696301352	S2_012_000_R1	5	17	fecal	Enterococcus_faecalis	72_3
118	0.189788582	0.033191058	0.97188468	0517A0208_Enterococcus_faecalis_37_253.fa	0	8.675998069	S2_012_000_R2	5	17	fecal	Enterococcus_faecalis	72_3
1143	2.386904985	0.69201192	0.994987502	0517A0208_Enterococcus_faecalis_37_253.fa	1	21.93164778	S2_012_000_R3	5	17	fecal	Enterococcus_faecalis	72_3
913	1.82002781	0.412180212	0.993168469	0517A0208_Enterococcus_faecalis_37_253.fa	0	25.01367636	S2_018_000_R1	5	17	fecal	Enterococcus_faecalis	72_3
120	0.18618051	0.018088706	0.959294437	0517A0208_Enterococcus_faecalis_37_253.fa	0	12.21389779	S2_018_000_R2	5	17	fecal	Enterococcus_faecalis	72_3
727	1.951634408	0.600857466	0.99369553	0517A0208_Enterococcus_faecalis_37_253.fa	1	18.83726574	S2_018_000_R3	5	17	fecal	Enterococcus_faecalis	72_3
180	1.136907113	0.084965416	0.993409732	0910A0430_Enterococcus_faecalis_37_1487.fa	0	38.31915867	S2_003_000_R1	9	10	fecal	Enterococcus_faecalis	72_3
97	0.172074992	0.00268944	0.954202077	0910A0430_Enterococcus_faecalis_37_1487.fa	0	12.24760453	S2_003_000_R2	9	10	fecal	Enterococcus_faecalis	72_3
134	0.595514118	0.052856263	0.994555944	0910A0430_Enterococcus_faecalis_37_1487.fa	0	17.27395051	S2_003_000_R3	9	10	fecal	Enterococcus_faecalis	72_3
127	0.714789479	0.056135745	0.99152825	0910A0430_Enterococcus_faecalis_37_1487.fa	0	26.20125764	S2_005_001_R1	9	10	fecal	Enterococcus_faecalis	72_3
106	0.212699745	0.030182699	0.948816997	0910A0430_Enterococcus_faecalis_37_1487.fa	0	12.12325383	S2_005_001_R2	9	10	fecal	Enterococcus_faecalis	72_3
277	0.559964068	0.048287165	0.992982545	0910A0430_Enterococcus_faecalis_37_1487.fa	0	16.31320041	S2_005_001_R3	9	10	fecal	Enterococcus_faecalis	72_3
8486	5.338818579	0.824425446	0.993292278	0910A0430_Enterococcus_faecalis_37_1487.fa	4	30.70422191	S2_005_002_R1	9	10	fecal	Enterococcus_faecalis	72_3
112	0.283584175	0.081211526	0.972069825	0910A0430_Enterococcus_faecalis_37_1487.fa	0	10.76974362	S2_005_002_R2	9	10	fecal	Enterococcus_faecalis	72_3
18032	32.1707223	0.867302872	0.992767855	0910A0430_Enterococcus_faecalis_37_1487.fa	28	41.11664395	S2_005_002_R3	9	10	fecal	Enterococcus_faecalis	72_3
14398	8.746944072	0.891405423	0.993101809	0910A0430_Enterococcus_faecalis_37_1487.fa	7	22.45910891	S2_005_003_R1	9	10	fecal	Enterococcus_faecalis	72_3
72	0.192923833	0.057702409	0.971552746	0910A0430_Enterococcus_faecalis_37_1487.fa	0	7.636254948	S2_005_003_R2	9	10	fecal	Enterococcus_faecalis	72_3
12062	8.519817114	0.844155241	0.993344182	0910A0430_Enterococcus_faecalis_37_1487.fa	6	37.47133819	S2_005_003_R3	9	10	fecal	Enterococcus_faecalis	72_3
282	2.416658387	0.291501932	0.992562507	0910A0430_Enterococcus_faecalis_37_1487.fa	0	69.79903519	S2_006_000_R1	9	10	fecal	Enterococcus_faecalis	72_3
97	0.155316095	0.013746969	0.966470792	0910A0430_Enterococcus_faecalis_37_1487.fa	0	8.829160695	S2_006_000_R2	9	10	fecal	Enterococcus_faecalis	72_3
176	0.938120159	0.285216286	0.995161246	0910A0430_Enterococcus_faecalis_37_1487.fa	0	17.20238481	S2_006_000_R3	9	10	fecal	Enterococcus_faecalis	72_3
825	13.71714185	0.927140624	0.999638007	0910A0430_Enterococcus_faecalis_37_1487.fa	10	54.52411756	S2_009_000_R1	9	10	fecal	Enterococcus_faecalis	72_3
70	0.364014065	0.079450216	0.980983428	0910A0430_Enterococcus_faecalis_37_1487.fa	0	18.36705187	S2_009_000_R2	9	10	fecal	Enterococcus_faecalis	72_3
84	23.42688341	0.999797215	0.999971325	0910A0430_Enterococcus_faecalis_37_1487.fa	20	77.56702683	S2_009_000_R3	9	10	fecal	Enterococcus_faecalis	72_3
109	0.661631074	0.174889562	0.993581061	0910A0430_Enterococcus_faecalis_37_1487.fa	0	15.52411823	S2_012_000_R1	9	10	fecal	Enterococcus_faecalis	72_3
100	0.260017071	0.033997628	0.976937269	0910A0430_Enterococcus_faecalis_37_1487.fa	0	12.27999732	S2_012_000_R2	9	10	fecal	Enterococcus_faecalis	72_3
953	2.990742779	0.681221157	0.995795279	0910A0430_Enterococcus_faecalis_37_1487.fa	1	46.83291197	S2_012_000_R3	9	10	fecal	Enterococcus_faecalis	72_3
938	3.312239207	0.406428952	0.9930084	0910A0430_Enterococcus_faecalis_37_1487.fa	0	74.37109802	S2_018_000_R1	9	10	fecal	Enterococcus_faecalis	72_3
100	0.249985334	0.019079052	0.973390101	0910A0430_Enterococcus_faecalis_37_1487.fa	0	15.2610523	S2_018_000_R2	9	10	fecal	Enterococcus_faecalis	72_3
465	2.741311203	0.609909795	0.995959298	0910A0430_Enterococcus_faecalis_37_1487.fa	1	42.57892269	S2_018_000_R3	9	10	fecal	Enterococcus_faecalis	72_3
252	0.156934894	0.078823794	0.981320881	1813A1018_Enterococcus_faecalis_38_7.fa	0	0.838639858	S2_003_000_R1	18	13	fecal	Enterococcus_faecalis	72_4
0	0.001707602	0.001278669	NaN	1813A1018_Enterococcus_faecalis_38_7.fa	0	0.052128706	S2_003_000_R2	18	13	fecal	Enterococcus_faecalis	72_4
233	0.106827545	0.046328248	0.981397206	1813A1018_Enterococcus_faecalis_38_7.fa	0	0.901312679	S2_003_000_R3	18	13	fecal	Enterococcus_faecalis	72_4
59	0.102571508	0.05090405	0.991154423	1813A1018_Enterococcus_faecalis_38_7.fa	0	0.53457711	S2_005_001_R1	18	13	fecal	Enterococcus_faecalis	72_4
0	0.032308565	0.028530626	NaN	1813A1018_Enterococcus_faecalis_38_7.fa	0	0.198503425	S2_005_001_R2	18	13	fecal	Enterococcus_faecalis	72_4
255	0.135814202	0.043565734	0.989661464	1813A1018_Enterococcus_faecalis_38_7.fa	0	0.976601707	S2_005_001_R3	18	13	fecal	Enterococcus_faecalis	72_4
9718	4.539114973	0.837250896	0.991085336	1813A1018_Enterococcus_faecalis_38_7.fa	4	3.994776339	S2_005_002_R1	18	13	fecal	Enterococcus_faecalis	72_4
16	0.10296018	0.079055294	0.972413793	1813A1018_Enterococcus_faecalis_38_7.fa	0	0.39145188	S2_005_002_R2	18	13	fecal	Enterococcus_faecalis	72_4
20638	30.66074884	0.883401067	0.990625853	1813A1018_Enterococcus_faecalis_38_7.fa	28	23.21174997	S2_005_002_R3	18	13	fecal	Enterococcus_faecalis	72_4
16553	7.866145418	0.908601655	0.990958879	1813A1018_Enterococcus_faecalis_38_7.fa	7	5.512128655	S2_005_003_R1	18	13	fecal	Enterococcus_faecalis	72_4
2	0.071592712	0.056310232	0.994923858	1813A1018_Enterococcus_faecalis_38_7.fa	0	0.324558594	S2_005_003_R2	18	13	fecal	Enterococcus_faecalis	72_4
14106	7.330737927	0.8532933	0.991056523	1813A1018_Enterococcus_faecalis_38_7.fa	6	6.217152148	S2_005_003_R3	18	13	fecal	Enterococcus_faecalis	72_4
512	0.68255977	0.289522421	0.978088758	1813A1018_Enterococcus_faecalis_38_7.fa	0	3.5537452	S2_006_000_R1	18	13	fecal	Enterococcus_faecalis	72_4
0	0.013763794	0.012014382	1	1813A1018_Enterococcus_faecalis_38_7.fa	0	0.133222818	S2_006_000_R2	18	13	fecal	Enterococcus_faecalis	72_4
211	0.49647911	0.280668516	0.989805286	1813A1018_Enterococcus_faecalis_38_7.fa	0	1.351773627	S2_006_000_R3	18	13	fecal	Enterococcus_faecalis	72_4
14899	10.87436676	0.856917938	0.991807263	1813A1018_Enterococcus_faecalis_38_7.fa	9	9.636394383	S2_009_000_R1	18	13	fecal	Enterococcus_faecalis	72_4
1	0.08182439	0.065697593	0.983333333	1813A1018_Enterococcus_faecalis_38_7.fa	0	0.340081733	S2_009_000_R2	18	13	fecal	Enterococcus_faecalis	72_4
21351	18.11910711	0.914682593	0.990731918	1813A1018_Enterococcus_faecalis_38_7.fa	18	9.86870023	S2_009_000_R3	18	13	fecal	Enterococcus_faecalis	72_4
74	0.250044713	0.17487343	0.987461877	1813A1018_Enterococcus_faecalis_38_7.fa	0	0.662655616	S2_012_000_R1	18	13	fecal	Enterococcus_faecalis	72_4
0	0.042853426	0.031826209	1	1813A1018_Enterococcus_faecalis_38_7.fa	0	0.26382673	S2_012_000_R2	18	13	fecal	Enterococcus_faecalis	72_4
1296	1.786252	0.707635317	0.993188734	1813A1018_Enterococcus_faecalis_38_7.fa	1	2.097055721	S2_012_000_R3	18	13	fecal	Enterococcus_faecalis	72_4
937	1.330770059	0.429914748	0.99134491	1813A1018_Enterococcus_faecalis_38_7.fa	0	5.682884584	S2_018_000_R1	18	13	fecal	Enterococcus_faecalis	72_4
8	0.02210205	0.016269258	0.97640118	1813A1018_Enterococcus_faecalis_38_7.fa	0	0.196103354	S2_018_000_R2	18	13	fecal	Enterococcus_faecalis	72_4
837	1.514343318	0.618495839	0.990562208	1813A1018_Enterococcus_faecalis_38_7.fa	1	4.131216758	S2_018_000_R3	18	13	fecal	Enterococcus_faecalis	72_4
106	0.046129623	0.024764936	0.963156065	1211A0714_Staphylococcus_lugdunensis_34_7.fa	0	0.452695637	S2_003_000_R1	12	11	fecal	Staphylococcus_lugdunensis	82_1
0	0.001582355	0.001284117	NaN	1211A0714_Staphylococcus_lugdunensis_34_7.fa	0	0.049131757	S2_003_000_R2	12	11	fecal	Staphylococcus_lugdunensis	82_1
86	0.179928588	0.128530084	0.970231914	1211A0714_Staphylococcus_lugdunensis_34_7.fa	0	0.634330022	S2_003_000_R3	12	11	fecal	Staphylococcus_lugdunensis	82_1
52	0.022131527	0.010977076	0.958333333	1211A0714_Staphylococcus_lugdunensis_34_7.fa	0	0.256106326	S2_005_001_R1	12	11	fecal	Staphylococcus_lugdunensis	82_1
0	0.00139178	0.001118291	NaN	1211A0714_Staphylococcus_lugdunensis_34_7.fa	0	0.047394048	S2_005_001_R2	12	11	fecal	Staphylococcus_lugdunensis	82_1
464	0.197064722	0.042508273	0.988990913	1211A0714_Staphylococcus_lugdunensis_34_7.fa	0	1.183650872	S2_005_001_R3	12	11	fecal	Staphylococcus_lugdunensis	82_1
162	0.038829172	0.016610195	0.955822198	1211A0714_Staphylococcus_lugdunensis_34_7.fa	0	0.566019701	S2_005_002_R1	12	11	fecal	Staphylococcus_lugdunensis	82_1
0	0.003188224	0.00227907	1	1211A0714_Staphylococcus_lugdunensis_34_7.fa	0	0.076357338	S2_005_002_R2	12	11	fecal	Staphylococcus_lugdunensis	82_1
998	0.220514604	0.025098237	0.975461028	1211A0714_Staphylococcus_lugdunensis_34_7.fa	0	1.774113688	S2_005_002_R3	12	11	fecal	Staphylococcus_lugdunensis	82_1
127	0.036387989	0.018201626	0.952647278	1211A0714_Staphylococcus_lugdunensis_34_7.fa	0	0.404830953	S2_005_003_R1	12	11	fecal	Staphylococcus_lugdunensis	82_1
0	0.002573596	0.002071582	NaN	1211A0714_Staphylococcus_lugdunensis_34_7.fa	0	0.06058054	S2_005_003_R2	12	11	fecal	Staphylococcus_lugdunensis	82_1
717	0.377173573	0.113467182	0.987284303	1211A0714_Staphylococcus_lugdunensis_34_7.fa	0	1.96210414	S2_005_003_R3	12	11	fecal	Staphylococcus_lugdunensis	82_1
962	0.181968407	0.062849956	0.957963732	1211A0714_Staphylococcus_lugdunensis_34_7.fa	0	1.336202527	S2_006_000_R1	12	11	fecal	Staphylococcus_lugdunensis	82_1
0	0.002219258	0.001958144	NaN	1211A0714_Staphylococcus_lugdunensis_34_7.fa	0	0.052312135	S2_006_000_R2	12	11	fecal	Staphylococcus_lugdunensis	82_1
241	0.244129486	0.158808514	0.973198399	1211A0714_Staphylococcus_lugdunensis_34_7.fa	0	0.741129069	S2_006_000_R3	12	11	fecal	Staphylococcus_lugdunensis	82_1
1070	0.099264757	0.020703447	0.941063068	1211A0714_Staphylococcus_lugdunensis_34_7.fa	0	1.095259649	S2_009_000_R1	12	11	fecal	Staphylococcus_lugdunensis	82_1
1	0.002907723	0.002454796	NaN	1211A0714_Staphylococcus_lugdunensis_34_7.fa	0	0.0630089	S2_009_000_R2	12	11	fecal	Staphylococcus_lugdunensis	82_1
5096	0.807728544	0.045232845	0.914930556	1211A0714_Staphylococcus_lugdunensis_34_7.fa	0	6.853356798	S2_009_000_R3	12	11	fecal	Staphylococcus_lugdunensis	82_1
33	0.045675046	0.028930376	0.976955307	1211A0714_Staphylococcus_lugdunensis_34_7.fa	0	0.447439863	S2_012_000_R1	12	11	fecal	Staphylococcus_lugdunensis	82_1
0	0.006802561	0.005645495	NaN	1211A0714_Staphylococcus_lugdunensis_34_7.fa	0	0.096623342	S2_012_000_R2	12	11	fecal	Staphylococcus_lugdunensis	82_1
1004	2.134782368	0.796517168	0.995836478	1211A0714_Staphylococcus_lugdunensis_34_7.fa	2	2.188417983	S2_012_000_R3	12	11	fecal	Staphylococcus_lugdunensis	82_1
976	0.352941176	0.144130063	0.970824739	1211A0714_Staphylococcus_lugdunensis_34_7.fa	0	1.478088039	S2_018_000_R1	12	11	fecal	Staphylococcus_lugdunensis	82_1
0	0.00360485	0.003050448	NaN	1211A0714_Staphylococcus_lugdunensis_34_7.fa	0	0.068561352	S2_018_000_R2	12	11	fecal	Staphylococcus_lugdunensis	82_1
793	0.564486349	0.322470108	0.971311772	1211A0714_Staphylococcus_lugdunensis_34_7.fa	0	1.27525038	S2_018_000_R3	12	11	fecal	Staphylococcus_lugdunensis	82_1
111	2.284312279	0.763720872	0.999704643	0308A1206_Staphylococcus_aureus__843.fa	2	2.457338009	S2_003_000_R1	3	8	fecal	Staphylococcus_aureus	83_2
3	0.038659885	0.031737096	0.969387755	0308A1206_Staphylococcus_aureus__843.fa	0	0.241438419	S2_003_000_R2	3	8	fecal	Staphylococcus_aureus	83_2
19	15.50443912	0.999929824	0.999992732	0308A1206_Staphylococcus_aureus__843.fa	15	5.85426861	S2_003_000_R3	3	8	fecal	Staphylococcus_aureus	83_2
68	0.082186585	0.044814907	0.987292095	0308A1206_Staphylococcus_aureus__843.fa	0	0.724911997	S2_005_001_R1	3	8	fecal	Staphylococcus_aureus	83_2
8	0.008174201	0.006878786	0.91011236	0308A1206_Staphylococcus_aureus__843.fa	0	0.140566391	S2_005_001_R2	3	8	fecal	Staphylococcus_aureus	83_2
3909	2.383092692	0.369764143	0.992951753	0308A1206_Staphylococcus_aureus__843.fa	0	4.255591558	S2_005_001_R3	3	8	fecal	Staphylococcus_aureus	83_2
187	0.193332805	0.08647492	0.987866597	0308A1206_Staphylococcus_aureus__843.fa	0	1.235703832	S2_005_002_R1	3	8	fecal	Staphylococcus_aureus	83_2
7	0.0072676	0.005648237	0.96373057	0308A1206_Staphylococcus_aureus__843.fa	0	0.175842786	S2_005_002_R2	3	8	fecal	Staphylococcus_aureus	83_2
3197	1.470942307	0.135325528	0.988795823	0308A1206_Staphylococcus_aureus__843.fa	0	4.888540684	S2_005_002_R3	3	8	fecal	Staphylococcus_aureus	83_2
442	0.80474285	0.391108333	0.99277943	0308A1206_Staphylococcus_aureus__843.fa	0	1.532827295	S2_005_003_R1	3	8	fecal	Staphylococcus_aureus	83_2
1	0.01703537	0.013682844	0.983606557	0308A1206_Staphylococcus_aureus__843.fa	0	0.164879078	S2_005_003_R2	3	8	fecal	Staphylococcus_aureus	83_2
5863	4.252170436	0.747939949	0.99410432	0308A1206_Staphylococcus_aureus__843.fa	3	4.516345297	S2_005_003_R3	3	8	fecal	Staphylococcus_aureus	83_2
9853	7.012584681	0.965926225	0.994828305	0308A1206_Staphylococcus_aureus__843.fa	7	4.409211801	S2_006_000_R1	3	8	fecal	Staphylococcus_aureus	83_2
7	0.014172939	0.011012734	0.918604651	0308A1206_Staphylococcus_aureus__843.fa	0	0.196466245	S2_006_000_R2	3	8	fecal	Staphylococcus_aureus	83_2
299	1.077476054	0.537118853	0.995754349	0308A1206_Staphylococcus_aureus__843.fa	1	1.596676719	S2_006_000_R3	3	8	fecal	Staphylococcus_aureus	83_2
1795	0.652625861	0.124907206	0.986362877	0308A1206_Staphylococcus_aureus__843.fa	0	3.137151844	S2_009_000_R1	3	8	fecal	Staphylococcus_aureus	83_2
4	0.006193335	0.004624043	0.948717949	0308A1206_Staphylococcus_aureus__843.fa	0	0.119439651	S2_009_000_R2	3	8	fecal	Staphylococcus_aureus	83_2
4078	1.187780539	0.058855081	0.930563596	0308A1206_Staphylococcus_aureus__843.fa	0	12.25098185	S2_009_000_R3	3	8	fecal	Staphylococcus_aureus	83_2
13292	8.548122104	0.968175278	0.993841338	0308A1206_Staphylococcus_aureus__843.fa	8	4.635359003	S2_012_000_R1	3	8	fecal	Staphylococcus_aureus	83_2
179	0.652027656	0.371955538	0.993886821	0308A1206_Staphylococcus_aureus__843.fa	0	1.081928941	S2_012_000_R2	3	8	fecal	Staphylococcus_aureus	83_2
15828	18.73307663	0.981825879	0.993776871	0308A1206_Staphylococcus_aureus__843.fa	18	7.711519352	S2_012_000_R3	3	8	fecal	Staphylococcus_aureus	83_2
802	0.508499856	0.183714491	0.981180777	0308A1206_Staphylococcus_aureus__843.fa	0	2.800652112	S2_018_000_R1	3	8	fecal	Staphylococcus_aureus	83_2
6	0.015350762	0.011229332	0.960526316	0308A1206_Staphylococcus_aureus__843.fa	0	0.345370655	S2_018_000_R2	3	8	fecal	Staphylococcus_aureus	83_2
1137	2.398586841	0.817524403	0.996697264	0308A1206_Staphylococcus_aureus__843.fa	2	2.750343955	S2_018_000_R3	3	8	fecal	Staphylococcus_aureus	83_2
1004	2.451345878	0.731895454	0.997290478	1215A0718_Staphylococcus_aureus_33_308.fa	2	8.417680452	S2_003_000_R1	12	15	fecal	Staphylococcus_aureus	83_2
2	0.038291613	0.031100509	0.990338164	1215A0718_Staphylococcus_aureus_33_308.fa	0	0.23277123	S2_003_000_R2	12	15	fecal	Staphylococcus_aureus	83_2
13912	14.82376512	0.964446689	0.994507219	1215A0718_Staphylococcus_aureus_33_308.fa	14	11.47493338	S2_003_000_R3	12	15	fecal	Staphylococcus_aureus	83_2
158	0.206003349	0.045449443	0.984340932	1215A0718_Staphylococcus_aureus_33_308.fa	0	3.754931186	S2_005_001_R1	12	15	fecal	Staphylococcus_aureus	83_2
3	0.010763437	0.008648923	0.985436893	1215A0718_Staphylococcus_aureus_33_308.fa	0	0.133162635	S2_005_001_R2	12	15	fecal	Staphylococcus_aureus	83_2
1303	2.7852863	0.376468012	0.997781724	1215A0718_Staphylococcus_aureus_33_308.fa	0	10.24005247	S2_005_001_R3	12	15	fecal	Staphylococcus_aureus	83_2
279	0.429227758	0.092277361	0.986226303	1215A0718_Staphylococcus_aureus_33_308.fa	0	6.326310299	S2_005_002_R1	12	15	fecal	Staphylococcus_aureus	83_2
6	0.010609136	0.007440838	0.984848485	1215A0718_Staphylococcus_aureus_33_308.fa	0	0.159566992	S2_005_002_R2	12	15	fecal	Staphylococcus_aureus	83_2
2756	2.131261502	0.136105542	0.990691139	1215A0718_Staphylococcus_aureus_33_308.fa	0	18.39279966	S2_005_002_R3	12	15	fecal	Staphylococcus_aureus	83_2
246	0.960287132	0.401373063	0.996323859	1215A0718_Staphylococcus_aureus_33_308.fa	0	4.507034311	S2_005_003_R1	12	15	fecal	Staphylococcus_aureus	83_2
0	0.017725648	0.014509451	1	1215A0718_Staphylococcus_aureus_33_308.fa	0	0.159068414	S2_005_003_R2	12	15	fecal	Staphylococcus_aureus	83_2
1249	4.875583338	0.759549045	0.998808645	1215A0718_Staphylococcus_aureus_33_308.fa	3	17.21835771	S2_005_003_R3	12	15	fecal	Staphylococcus_aureus	83_2
10299	7.239260055	0.956314785	0.994711847	1215A0718_Staphylococcus_aureus_33_308.fa	6	8.78756057	S2_006_000_R1	12	15	fecal	Staphylococcus_aureus	83_2
1	0.020052601	0.012449052	0.999412111	1215A0718_Staphylococcus_aureus_33_308.fa	0	0.23302582	S2_006_000_R2	12	15	fecal	Staphylococcus_aureus	83_2
328	1.762447864	0.536972921	0.995894303	1215A0718_Staphylococcus_aureus_33_308.fa	1	16.53206355	S2_006_000_R3	12	15	fecal	Staphylococcus_aureus	83_2
2077	1.383162206	0.1290234	0.985391346	1215A0718_Staphylococcus_aureus_33_308.fa	0	22.76734734	S2_009_000_R1	12	15	fecal	Staphylococcus_aureus	83_2
0	0.012555454	0.006852518	1	1215A0718_Staphylococcus_aureus_33_308.fa	0	0.207882059	S2_009_000_R2	12	15	fecal	Staphylococcus_aureus	83_2
4543	1.770827673	0.060051768	0.931315483	1215A0718_Staphylococcus_aureus_33_308.fa	0	24.38533459	S2_009_000_R3	12	15	fecal	Staphylococcus_aureus	83_2
32	8.945252252	0.997732281	0.999986312	1215A0718_Staphylococcus_aureus_33_308.fa	8	4.632129194	S2_012_000_R1	12	15	fecal	Staphylococcus_aureus	83_2
6	0.686468681	0.38713821	0.999818841	1215A0718_Staphylococcus_aureus_33_308.fa	0	1.118480103	S2_012_000_R2	12	15	fecal	Staphylococcus_aureus	83_2
8	19.61698259	0.999978793	0.999997066	1215A0718_Staphylococcus_aureus_33_308.fa	19	8.499298216	S2_012_000_R3	12	15	fecal	Staphylococcus_aureus	83_2
934	1.697070504	0.187952643	0.98243106	1215A0718_Staphylococcus_aureus_33_308.fa	0	28.08163869	S2_018_000_R1	12	15	fecal	Staphylococcus_aureus	83_2
5	0.017478839	0.012760215	0.991289199	1215A0718_Staphylococcus_aureus_33_308.fa	0	0.179693485	S2_018_000_R2	12	15	fecal	Staphylococcus_aureus	83_2
1024	2.878629877	0.810571987	0.997150149	1215A0718_Staphylococcus_aureus_33_308.fa	2	12.68518444	S2_018_000_R3	12	15	fecal	Staphylococcus_aureus	83_2
5399	5.238576032	0.517617615	0.980460635	0528Y_Streptococcus_39_12.fna	1	56.3066468	S2_003_000_R1	5	28	oral	Staphylococcus_haemolyticus	84_1
242	0.323882573	0.019604576	0.962416524	0528Y_Streptococcus_39_12.fna	0	12.3475885	S2_003_000_R2	5	28	oral	Staphylococcus_haemolyticus	84_1
4550	2.454138021	0.305558201	0.970886708	0528Y_Streptococcus_39_12.fna	0	24.48751039	S2_003_000_R3	5	28	oral	Staphylococcus_haemolyticus	84_1
2200	2.840288755	0.355034904	0.982258065	0528Y_Streptococcus_39_12.fna	0	42.08208781	S2_005_001_R1	5	28	oral	Staphylococcus_haemolyticus	84_1
153	0.438699398	0.013019461	0.96066838	0528Y_Streptococcus_39_12.fna	0	23.59759609	S2_005_001_R2	5	28	oral	Staphylococcus_haemolyticus	84_1
4995	1.876164615	0.12134269	0.957386	0528Y_Streptococcus_39_12.fna	0	24.58347563	S2_005_001_R3	5	28	oral	Staphylococcus_haemolyticus	84_1
1742	2.787944289	0.258566785	0.978362668	0528Y_Streptococcus_39_12.fna	0	59.2891249	S2_005_002_R1	5	28	oral	Staphylococcus_haemolyticus	84_1
144	0.545316041	0.079559377	0.985282093	0528Y_Streptococcus_39_12.fna	0	20.98486379	S2_005_002_R2	5	28	oral	Staphylococcus_haemolyticus	84_1
13624	4.488344326	0.202346264	0.952853074	0528Y_Streptococcus_39_12.fna	0	42.92959334	S2_005_002_R3	5	28	oral	Staphylococcus_haemolyticus	84_1
33	14.61336469	0.996379457	0.999981151	0528Y_Streptococcus_39_12.fna	12	31.54469904	S2_005_003_R1	5	28	oral	Staphylococcus_haemolyticus	84_1
232	0.351136102	0.025217899	0.953794065	0528Y_Streptococcus_39_12.fna	0	13.98776002	S2_005_003_R2	5	28	oral	Staphylococcus_haemolyticus	84_1
5018	4.655443723	0.348765079	0.977765864	0528Y_Streptococcus_39_12.fna	0	61.88516781	S2_005_003_R3	5	28	oral	Staphylococcus_haemolyticus	84_1
11139	11.74058839	0.711337845	0.979064313	0528Y_Streptococcus_39_12.fna	2	129.2196628	S2_006_000_R1	5	28	oral	Staphylococcus_haemolyticus	84_1
88	0.288706592	0.036665672	0.986434407	0528Y_Streptococcus_39_12.fna	0	10.22270506	S2_006_000_R2	5	28	oral	Staphylococcus_haemolyticus	84_1
1713	2.40951657	0.346322112	0.9825505	0528Y_Streptococcus_39_12.fna	0	29.62371781	S2_006_000_R3	5	28	oral	Staphylococcus_haemolyticus	84_1
14288	7.331732021	0.36917904	0.963082393	0528Y_Streptococcus_39_12.fna	0	68.01164661	S2_009_000_R1	5	28	oral	Staphylococcus_haemolyticus	84_1
134	0.504893341	0.034398336	0.981300586	0528Y_Streptococcus_39_12.fna	0	21.39412583	S2_009_000_R2	5	28	oral	Staphylococcus_haemolyticus	84_1
455	1.662312916	0.096982316	0.978975094	0528Y_Streptococcus_39_12.fna	0	52.11170754	S2_009_000_R3	5	28	oral	Staphylococcus_haemolyticus	84_1
2487	2.160894111	0.401250791	0.981012223	0528Y_Streptococcus_39_12.fna	0	19.96877515	S2_012_000_R1	5	28	oral	Staphylococcus_haemolyticus	84_1
197	0.600448918	0.116436653	0.986008523	0528Y_Streptococcus_39_12.fna	0	14.95228897	S2_012_000_R2	5	28	oral	Staphylococcus_haemolyticus	84_1
3415	4.878898538	0.474146231	0.98180995	0528Y_Streptococcus_39_12.fna	0	61.4405719	S2_012_000_R3	5	28	oral	Staphylococcus_haemolyticus	84_1
13570	11.82762426	0.700269372	0.978162495	0528Y_Streptococcus_39_12.fna	2	123.4973942	S2_018_000_R1	5	28	oral	Staphylococcus_haemolyticus	84_1
160	0.554033065	0.110667801	0.986478492	0528Y_Streptococcus_39_12.fna	0	15.3361723	S2_018_000_R2	5	28	oral	Staphylococcus_haemolyticus	84_1
5846	6.268307444	0.454193567	0.971716918	0528Y_Streptococcus_39_12.fna	0	72.16088029	S2_018_000_R3	5	28	oral	Staphylococcus_haemolyticus	84_1
1094	2.511750271	0.772765289	0.996261158	0514Y_Staphylococcus_sp__M0480_31_3.fna	2	2.924009686	S2_003_000_R1	5	14	oral	Staphylococcus_haemolyticus	84_1
0	0.012195444	0.010850242	NaN	0514Y_Staphylococcus_sp__M0480_31_3.fna	0	0.123671687	S2_003_000_R2	5	14	oral	Staphylococcus_haemolyticus	84_1
1263	2.096100381	0.753786903	0.99238294	0514Y_Staphylococcus_sp__M0480_31_3.fna	2	3.168645202	S2_003_000_R3	5	14	oral	Staphylococcus_haemolyticus	84_1
457	0.708765472	0.293146687	0.990649616	0514Y_Staphylococcus_sp__M0480_31_3.fna	0	1.938409267	S2_005_001_R1	5	14	oral	Staphylococcus_haemolyticus	84_1
1	0.014632889	0.012143796	0.984848485	0514Y_Staphylococcus_sp__M0480_31_3.fna	0	0.143801152	S2_005_001_R2	5	14	oral	Staphylococcus_haemolyticus	84_1
3297	2.072259429	0.332182203	0.988942624	0514Y_Staphylococcus_sp__M0480_31_3.fna	0	5.7030089	S2_005_001_R3	5	14	oral	Staphylococcus_haemolyticus	84_1
310	1.742196565	0.56775576	0.998074929	0514Y_Staphylococcus_sp__M0480_31_3.fna	1	4.359023208	S2_005_002_R1	5	14	oral	Staphylococcus_haemolyticus	84_1
0	0.019382768	0.015977505	1	0514Y_Staphylococcus_sp__M0480_31_3.fna	0	0.165568203	S2_005_002_R2	5	14	oral	Staphylococcus_haemolyticus	84_1
3883	5.04792958	0.376872029	0.992873359	0514Y_Staphylococcus_sp__M0480_31_3.fna	0	13.02239792	S2_005_002_R3	5	14	oral	Staphylococcus_haemolyticus	84_1
189	2.600329375	0.773039377	0.999362167	0514Y_Staphylococcus_sp__M0480_31_3.fna	2	3.552521843	S2_005_003_R1	5	14	oral	Staphylococcus_haemolyticus	84_1
0	0.012769444	0.010532722	NaN	0514Y_Staphylococcus_sp__M0480_31_3.fna	0	0.133409927	S2_005_003_R2	5	14	oral	Staphylococcus_haemolyticus	84_1
2779	5.024562853	0.771542164	0.99602444	0514Y_Staphylococcus_sp__M0480_31_3.fna	4	8.914855964	S2_005_003_R3	5	14	oral	Staphylococcus_haemolyticus	84_1
2849	6.387494549	0.947548263	0.997181365	0514Y_Staphylococcus_sp__M0480_31_3.fna	5	6.648005576	S2_006_000_R1	5	14	oral	Staphylococcus_haemolyticus	84_1
4	0.049563543	0.039557867	0.962264151	0514Y_Staphylococcus_sp__M0480_31_3.fna	0	0.265598181	S2_006_000_R2	5	14	oral	Staphylococcus_haemolyticus	84_1
1494	4.106311475	0.918952151	0.997600601	0514Y_Staphylococcus_sp__M0480_31_3.fna	4	4.803084316	S2_006_000_R3	5	14	oral	Staphylococcus_haemolyticus	84_1
5513	5.928917916	0.719753051	0.99303028	0514Y_Staphylococcus_sp__M0480_31_3.fna	4	8.040775061	S2_009_000_R1	5	14	oral	Staphylococcus_haemolyticus	84_1
4	0.184116049	0.147212197	0.991150442	0514Y_Staphylococcus_sp__M0480_31_3.fna	0	0.496230134	S2_009_000_R2	5	14	oral	Staphylococcus_haemolyticus	84_1
12007	106.0624521	0.936028942	0.992231642	0514Y_Staphylococcus_sp__M0480_31_3.fna	110	54.66926727	S2_009_000_R3	5	14	oral	Staphylococcus_haemolyticus	84_1
721	1.255422333	0.575595143	0.989354634	0514Y_Staphylococcus_sp__M0480_31_3.fna	1	1.905501415	S2_012_000_R1	5	14	oral	Staphylococcus_haemolyticus	84_1
47	0.196452352	0.128903478	0.986711903	0514Y_Staphylococcus_sp__M0480_31_3.fna	0	0.613918195	S2_012_000_R2	5	14	oral	Staphylococcus_haemolyticus	84_1
4747	7.450856393	0.968341381	0.996117793	0514Y_Staphylococcus_sp__M0480_31_3.fna	7	6.240830534	S2_012_000_R3	5	14	oral	Staphylococcus_haemolyticus	84_1
2032	5.221454802	0.900192683	0.99738318	0514Y_Staphylococcus_sp__M0480_31_3.fna	4	8.104842355	S2_018_000_R1	5	14	oral	Staphylococcus_haemolyticus	84_1
7	0.050993847	0.03858242	0.976973684	0514Y_Staphylococcus_sp__M0480_31_3.fna	0	0.28671497	S2_018_000_R2	5	14	oral	Staphylococcus_haemolyticus	84_1
2475	8.761266509	0.97459082	0.998223707	0514Y_Staphylococcus_sp__M0480_31_3.fna	8	6.584534214	S2_018_000_R3	5	14	oral	Staphylococcus_haemolyticus	84_1
2338	3.281903438	0.789911218	0.995630478	0910A0430_Staphylococcus_spp_31_21.fa	2	6.62907309	S2_003_000_R1	9	10	fecal	Staphylococcus_haemolyticus	84_1
26	0.272698121	0.017577939	0.976534296	0910A0430_Staphylococcus_spp_31_21.fa	0	13.64746396	S2_003_000_R2	9	10	fecal	Staphylococcus_haemolyticus	84_1
2719	3.333214952	0.773564649	0.99330622	0910A0430_Staphylococcus_spp_31_21.fa	2	6.561689986	S2_003_000_R3	9	10	fecal	Staphylococcus_haemolyticus	84_1
1471	1.568828035	0.349337401	0.989347604	0910A0430_Staphylococcus_spp_31_21.fa	0	27.29097706	S2_005_001_R1	9	10	fecal	Staphylococcus_haemolyticus	84_1
24	0.190904503	0.021579782	0.980165289	0910A0430_Staphylococcus_spp_31_21.fa	0	9.081157038	S2_005_001_R2	9	10	fecal	Staphylococcus_haemolyticus	84_1
6312	3.24326809	0.389226961	0.9883725	0910A0430_Staphylococcus_spp_31_21.fa	0	8.203362818	S2_005_001_R3	9	10	fecal	Staphylococcus_haemolyticus	84_1
3171	2.64850544	0.582453265	0.991318632	0910A0430_Staphylococcus_spp_31_21.fa	1	8.417006828	S2_005_002_R1	9	10	fecal	Staphylococcus_haemolyticus	84_1
35	0.063595469	0.026182009	0.974747475	0910A0430_Staphylococcus_spp_31_21.fa	0	1.749996181	S2_005_002_R2	9	10	fecal	Staphylococcus_haemolyticus	84_1
9471	7.662677179	0.42758733	0.989007469	0910A0430_Staphylococcus_spp_31_21.fa	0	18.08797159	S2_005_002_R3	9	10	fecal	Staphylococcus_haemolyticus	84_1
2867	2.896813654	0.746003868	0.993717569	0910A0430_Staphylococcus_spp_31_21.fa	2	7.088822538	S2_005_003_R1	9	10	fecal	Staphylococcus_haemolyticus	84_1
20	0.181780646	0.014156654	0.981378026	0910A0430_Staphylococcus_spp_31_21.fa	0	11.04778289	S2_005_003_R2	9	10	fecal	Staphylococcus_haemolyticus	84_1
6855	5.95868943	0.769140856	0.99324323	0910A0430_Staphylococcus_spp_31_21.fa	4	11.68193768	S2_005_003_R3	9	10	fecal	Staphylococcus_haemolyticus	84_1
5239	8.199037058	0.949410843	0.996375959	0910A0430_Staphylococcus_spp_31_21.fa	6	10.18100042	S2_006_000_R1	9	10	fecal	Staphylococcus_haemolyticus	84_1
21	0.165751293	0.05100421	0.987249545	0910A0430_Staphylococcus_spp_31_21.fa	0	5.347171438	S2_006_000_R2	9	10	fecal	Staphylococcus_haemolyticus	84_1
3615	5.669767574	0.916266446	0.996259274	0910A0430_Staphylococcus_spp_31_21.fa	4	10.40993211	S2_006_000_R3	9	10	fecal	Staphylococcus_haemolyticus	84_1
1739	8.784659473	0.791794692	0.998624293	0910A0430_Staphylococcus_spp_31_21.fa	5	34.78967809	S2_009_000_R1	9	10	fecal	Staphylococcus_haemolyticus	84_1
18	0.487894263	0.170659099	0.99188092	0910A0430_Staphylococcus_spp_31_21.fa	0	14.91904852	S2_009_000_R2	9	10	fecal	Staphylococcus_haemolyticus	84_1
602	114.372708	0.997847151	0.999735906	0910A0430_Staphylococcus_spp_31_21.fa	112	69.8741794	S2_009_000_R3	9	10	fecal	Staphylococcus_haemolyticus	84_1
1270	1.705295406	0.611760031	0.993403386	0910A0430_Staphylococcus_spp_31_21.fa	1	3.785337121	S2_012_000_R1	9	10	fecal	Staphylococcus_haemolyticus	84_1
119	0.330426376	0.154696552	0.98731208	0910A0430_Staphylococcus_spp_31_21.fa	0	4.495509254	S2_012_000_R2	9	10	fecal	Staphylococcus_haemolyticus	84_1
7163	8.765842406	0.968771402	0.995863715	0910A0430_Staphylococcus_spp_31_21.fa	7	9.894452317	S2_012_000_R3	9	10	fecal	Staphylococcus_haemolyticus	84_1
5834	11.1439211	0.895469362	0.994941784	0910A0430_Staphylococcus_spp_31_21.fa	5	35.04569864	S2_018_000_R1	9	10	fecal	Staphylococcus_haemolyticus	84_1
33	0.116190935	0.056543002	0.985300668	0910A0430_Staphylococcus_spp_31_21.fa	0	2.095216864	S2_018_000_R2	9	10	fecal	Staphylococcus_haemolyticus	84_1
6029	11.15067316	0.969294206	0.996838259	0910A0430_Staphylococcus_spp_31_21.fa	9	15.38404433	S2_018_000_R3	9	10	fecal	Staphylococcus_haemolyticus	84_1
256	8.485382768	0.992160112	0.999863036	0320A1218_Staphylococcus_epidermidis__37.fa	8	5.611288676	S2_003_000_R1	3	20	fecal	Staphylococcus_epidermidis	86_1
4	0.074344416	0.060920627	0.983539095	0320A1218_Staphylococcus_epidermidis__37.fa	0	0.324426464	S2_003_000_R2	3	20	fecal	Staphylococcus_epidermidis	86_1
65	12.71661364	0.999399228	0.999971432	0320A1218_Staphylococcus_epidermidis__37.fa	12	6.382460704	S2_003_000_R3	3	20	fecal	Staphylococcus_epidermidis	86_1
3198	3.580774685	0.80969755	0.995410751	0320A1218_Staphylococcus_epidermidis__37.fa	3	4.313417072	S2_005_001_R1	3	20	fecal	Staphylococcus_epidermidis	86_1
16	0.143296804	0.10861616	0.975270479	0320A1218_Staphylococcus_epidermidis__37.fa	0	0.462451164	S2_005_001_R2	3	20	fecal	Staphylococcus_epidermidis	86_1
8706	10.6140666	0.860252401	0.994699879	0320A1218_Staphylococcus_epidermidis__37.fa	9	11.73895095	S2_005_001_R3	3	20	fecal	Staphylococcus_epidermidis	86_1
8553	9.815289552	0.973553648	0.99538468	0320A1218_Staphylococcus_epidermidis__37.fa	9	8.781534913	S2_005_002_R1	3	20	fecal	Staphylococcus_epidermidis	86_1
21	0.149255921	0.109859064	0.990019011	0320A1218_Staphylococcus_epidermidis__37.fa	0	0.509622175	S2_005_002_R2	3	20	fecal	Staphylococcus_epidermidis	86_1
10952	26.37558425	0.91020179	0.994635617	0320A1218_Staphylococcus_epidermidis__37.fa	23	25.10414191	S2_005_002_R3	3	20	fecal	Staphylococcus_epidermidis	86_1
8442	5.974001349	0.941438119	0.99366161	0320A1218_Staphylococcus_epidermidis__37.fa	5	5.620728377	S2_005_003_R1	3	20	fecal	Staphylococcus_epidermidis	86_1
1	0.053557008	0.043842317	0.992	0320A1218_Staphylococcus_epidermidis__37.fa	0	0.270935961	S2_005_003_R2	3	20	fecal	Staphylococcus_epidermidis	86_1
8912	14.16871899	0.970814569	0.995664235	0320A1218_Staphylococcus_epidermidis__37.fa	13	14.17690617	S2_005_003_R3	3	20	fecal	Staphylococcus_epidermidis	86_1
2321	21.59561747	0.99756749	0.99898762	0320A1218_Staphylococcus_epidermidis__37.fa	20	13.88552133	S2_006_000_R1	3	20	fecal	Staphylococcus_epidermidis	86_1
9	0.22562821	0.167240719	0.986880466	0320A1218_Staphylococcus_epidermidis__37.fa	0	0.57819238	S2_006_000_R2	3	20	fecal	Staphylococcus_epidermidis	86_1
207	16.45442529	0.999348488	0.999910709	0320A1218_Staphylococcus_epidermidis__37.fa	16	8.752314341	S2_006_000_R3	3	20	fecal	Staphylococcus_epidermidis	86_1
4639	16.96618918	0.96569244	0.997734635	0320A1218_Staphylococcus_epidermidis__37.fa	15	15.57569268	S2_009_000_R1	3	20	fecal	Staphylococcus_epidermidis	86_1
7	0.282660232	0.198141912	0.998522583	0320A1218_Staphylococcus_epidermidis__37.fa	0	0.681049691	S2_009_000_R2	3	20	fecal	Staphylococcus_epidermidis	86_1
845	43.44183337	0.999210767	0.99963836	0320A1218_Staphylococcus_epidermidis__37.fa	39	37.93747823	S2_009_000_R3	3	20	fecal	Staphylococcus_epidermidis	86_1
997	4.362492187	0.9438233	0.998961154	0320A1218_Staphylococcus_epidermidis__37.fa	4	3.325347902	S2_012_000_R1	3	20	fecal	Staphylococcus_epidermidis	86_1
94	0.719779526	0.40310338	0.997007513	0320A1218_Staphylococcus_epidermidis__37.fa	0	1.152586332	S2_012_000_R2	3	20	fecal	Staphylococcus_epidermidis	86_1
1236	15.61683084	0.997978096	0.999458449	0320A1218_Staphylococcus_epidermidis__37.fa	15	9.452330845	S2_012_000_R3	3	20	fecal	Staphylococcus_epidermidis	86_1
183	43.59622976	0.999367249	0.999921768	0320A1218_Staphylococcus_epidermidis__37.fa	41	21.45204232	S2_018_000_R1	3	20	fecal	Staphylococcus_epidermidis	86_1
13	0.247461108	0.174847377	0.996323529	0320A1218_Staphylococcus_epidermidis__37.fa	0	0.651129535	S2_018_000_R2	3	20	fecal	Staphylococcus_epidermidis	86_1
176	21.46630302	0.999649514	0.99992463	0320A1218_Staphylococcus_epidermidis__37.fa	21	11.65180304	S2_018_000_R3	3	20	fecal	Staphylococcus_epidermidis	86_1
6206	8.284006035	0.970887965	0.99590148	0614A0308_Staphylococcus_sp_32_10.fa	7	10.48267716	S2_003_000_R1	6	14	fecal	Staphylococcus_epidermidis	86_1
1	0.072669808	0.058795748	0.997067449	0614A0308_Staphylococcus_sp_32_10.fa	0	0.337078028	S2_003_000_R2	6	14	fecal	Staphylococcus_epidermidis	86_1
7921	12.48592392	0.987421116	0.995738561	0614A0308_Staphylococcus_sp_32_10.fa	12	12.34590665	S2_003_000_R3	6	14	fecal	Staphylococcus_epidermidis	86_1
1068	3.602835936	0.809210042	0.998182081	0614A0308_Staphylococcus_sp_32_10.fa	3	5.324465569	S2_005_001_R1	6	14	fecal	Staphylococcus_epidermidis	86_1
4	0.141314631	0.105756882	0.993517018	0614A0308_Staphylococcus_sp_32_10.fa	0	0.464050892	S2_005_001_R2	6	14	fecal	Staphylococcus_epidermidis	86_1
5932	10.67445487	0.857950496	0.995741498	0614A0308_Staphylococcus_sp_32_10.fa	8	13.50962303	S2_005_001_R3	6	14	fecal	Staphylococcus_epidermidis	86_1
1558	9.821106967	0.978352412	0.999016443	0614A0308_Staphylococcus_sp_32_10.fa	9	8.886379695	S2_005_002_R1	6	14	fecal	Staphylococcus_epidermidis	86_1
11	0.145011743	0.107167778	0.992103374	0614A0308_Staphylococcus_sp_32_10.fa	0	0.480418543	S2_005_002_R2	6	14	fecal	Staphylococcus_epidermidis	86_1
4184	26.44283942	0.911683734	0.997598713	0614A0308_Staphylococcus_sp_32_10.fa	23	26.30818189	S2_005_002_R3	6	14	fecal	Staphylococcus_epidermidis	86_1
1238	6.086971637	0.94983134	0.998910647	0614A0308_Staphylococcus_sp_32_10.fa	5	6.428012022	S2_005_003_R1	6	14	fecal	Staphylococcus_epidermidis	86_1
2	0.057678603	0.046254943	0.983193277	0614A0308_Staphylococcus_sp_32_10.fa	0	0.292125145	S2_005_003_R2	6	14	fecal	Staphylococcus_epidermidis	86_1
2900	14.57904159	0.978966124	0.998353287	0614A0308_Staphylococcus_sp_32_10.fa	13	20.00917632	S2_005_003_R3	6	14	fecal	Staphylococcus_epidermidis	86_1
2363	21.22485472	0.995300474	0.998782566	0614A0308_Staphylococcus_sp_32_10.fa	20	13.64015627	S2_006_000_R1	6	14	fecal	Staphylococcus_epidermidis	86_1
3	0.21449974	0.157610408	0.998181818	0614A0308_Staphylococcus_sp_32_10.fa	0	0.573275989	S2_006_000_R2	6	14	fecal	Staphylococcus_epidermidis	86_1
4127	16.28926537	0.993059756	0.997850558	0614A0308_Staphylococcus_sp_32_10.fa	15	18.60596314	S2_006_000_R3	6	14	fecal	Staphylococcus_epidermidis	86_1
4488	17.26948216	0.952194208	0.997389921	0614A0308_Staphylococcus_sp_32_10.fa	14	29.17208907	S2_009_000_R1	6	14	fecal	Staphylococcus_epidermidis	86_1
33	0.271487979	0.188055203	0.991827637	0614A0308_Staphylococcus_sp_32_10.fa	0	0.758802202	S2_009_000_R2	6	14	fecal	Staphylococcus_epidermidis	86_1
16847	42.27673198	0.979371145	0.991234195	0614A0308_Staphylococcus_sp_32_10.fa	38	48.44980335	S2_009_000_R3	6	14	fecal	Staphylococcus_epidermidis	86_1
1348	4.342667766	0.930365621	0.998303002	0614A0308_Staphylococcus_sp_32_10.fa	4	3.819673238	S2_012_000_R1	6	14	fecal	Staphylococcus_epidermidis	86_1
126	0.720115384	0.40035626	0.995659812	0614A0308_Staphylococcus_sp_32_10.fa	0	1.154920188	S2_012_000_R2	6	14	fecal	Staphylococcus_epidermidis	86_1
2282	15.52176158	0.994703081	0.99881362	0614A0308_Staphylococcus_sp_32_10.fa	15	9.633166393	S2_012_000_R3	6	14	fecal	Staphylococcus_epidermidis	86_1
5346	41.92960948	0.995558619	0.997270572	0614A0308_Staphylococcus_sp_32_10.fa	40	34.15496281	S2_018_000_R1	6	14	fecal	Staphylococcus_epidermidis	86_1
27	0.242380889	0.171215443	0.991301546	0614A0308_Staphylococcus_sp_32_10.fa	0	0.623865235	S2_018_000_R2	6	14	fecal	Staphylococcus_epidermidis	86_1
7037	20.74274907	0.99502057	0.996364615	0614A0308_Staphylococcus_sp_32_10.fa	20	15.48718205	S2_018_000_R3	6	14	fecal	Staphylococcus_epidermidis	86_1
5809	8.211502813	0.981550262	0.996652537	1216A0719_Staphylococcus_epidermidis_32_16.fa	8	5.266971196	S2_003_000_R1	12	16	fecal	Staphylococcus_epidermidis	86_1
1	0.071594044	0.059992692	0.97826087	1216A0719_Staphylococcus_epidermidis_32_16.fa	0	0.30476665	S2_003_000_R2	12	16	fecal	Staphylococcus_epidermidis	86_1
6988	12.43272653	0.993336766	0.99670268	1216A0719_Staphylococcus_epidermidis_32_16.fa	12	6.226424289	S2_003_000_R3	12	16	fecal	Staphylococcus_epidermidis	86_1
1844	3.528589683	0.808943981	0.997216986	1216A0719_Staphylococcus_epidermidis_32_16.fa	3	3.952153078	S2_005_001_R1	12	16	fecal	Staphylococcus_epidermidis	86_1
3	0.142266781	0.108365783	0.992941176	1216A0719_Staphylococcus_epidermidis_32_16.fa	0	0.456743594	S2_005_001_R2	12	16	fecal	Staphylococcus_epidermidis	86_1
7010	10.66926621	0.862575201	0.995529958	1216A0719_Staphylococcus_epidermidis_32_16.fa	9	10.41536785	S2_005_001_R3	12	16	fecal	Staphylococcus_epidermidis	86_1
3645	9.755477885	0.972182746	0.997932219	1216A0719_Staphylococcus_epidermidis_32_16.fa	9	8.064961121	S2_005_002_R1	12	16	fecal	Staphylococcus_epidermidis	86_1
11	0.148488945	0.110792338	0.993042378	1216A0719_Staphylococcus_epidermidis_32_16.fa	0	0.483382664	S2_005_002_R2	12	16	fecal	Staphylococcus_epidermidis	86_1
6302	26.48306775	0.90836062	0.99676055	1216A0719_Staphylococcus_epidermidis_32_16.fa	23	23.82240525	S2_005_002_R3	12	16	fecal	Staphylococcus_epidermidis	86_1
3200	5.977029625	0.942795265	0.997484395	1216A0719_Staphylococcus_epidermidis_32_16.fa	5	5.030264617	S2_005_003_R1	12	16	fecal	Staphylococcus_epidermidis	86_1
0	0.054081637	0.04412306	1	1216A0719_Staphylococcus_epidermidis_32_16.fa	0	0.271605131	S2_005_003_R2	12	16	fecal	Staphylococcus_epidermidis	86_1
4836	14.27542464	0.974238998	0.997538523	1216A0719_Staphylococcus_epidermidis_32_16.fa	13	12.20013531	S2_005_003_R3	12	16	fecal	Staphylococcus_epidermidis	86_1
2132	21.41243907	0.996295187	0.999024669	1216A0719_Staphylococcus_epidermidis_32_16.fa	20	11.23129764	S2_006_000_R1	12	16	fecal	Staphylococcus_epidermidis	86_1
8	0.219239125	0.163382525	0.986644407	1216A0719_Staphylococcus_epidermidis_32_16.fa	0	0.556539477	S2_006_000_R2	12	16	fecal	Staphylococcus_epidermidis	86_1
3817	16.17479427	0.995721929	0.998248254	1216A0719_Staphylococcus_epidermidis_32_16.fa	16	7.474616267	S2_006_000_R3	12	16	fecal	Staphylococcus_epidermidis	86_1
4570	16.72756182	0.959585314	0.997647072	1216A0719_Staphylococcus_epidermidis_32_16.fa	15	13.3282348	S2_009_000_R1	12	16	fecal	Staphylococcus_epidermidis	86_1
18	0.27377919	0.193821276	0.994702766	1216A0719_Staphylococcus_epidermidis_32_16.fa	0	0.655710075	S2_009_000_R2	12	16	fecal	Staphylococcus_epidermidis	86_1
15443	41.82935962	0.984281694	0.992886144	1216A0719_Staphylococcus_epidermidis_32_16.fa	38	40.96848482	S2_009_000_R3	12	16	fecal	Staphylococcus_epidermidis	86_1
1180	4.307910737	0.941878408	0.998697661	1216A0719_Staphylococcus_epidermidis_32_16.fa	4	3.125860681	S2_012_000_R1	12	16	fecal	Staphylococcus_epidermidis	86_1
87	0.715170462	0.402576634	0.997058326	1216A0719_Staphylococcus_epidermidis_32_16.fa	0	1.128319767	S2_012_000_R2	12	16	fecal	Staphylococcus_epidermidis	86_1
2012	15.59815863	0.997371381	0.999076109	1216A0719_Staphylococcus_epidermidis_32_16.fa	15	7.769123465	S2_012_000_R3	12	16	fecal	Staphylococcus_epidermidis	86_1
4904	42.51490404	0.997491996	0.997779821	1216A0719_Staphylococcus_epidermidis_32_16.fa	41	19.25053995	S2_018_000_R1	12	16	fecal	Staphylococcus_epidermidis	86_1
10	0.240696241	0.171512729	0.996251874	1216A0719_Staphylococcus_epidermidis_32_16.fa	0	0.613486825	S2_018_000_R2	12	16	fecal	Staphylococcus_epidermidis	86_1
6494	20.93914653	0.99590085	0.997037745	1216A0719_Staphylococcus_epidermidis_32_16.fa	20	9.789253639	S2_018_000_R3	12	16	fecal	Staphylococcus_epidermidis	86_1
278	8.414235671	0.981587646	0.99985201	1810A1015_Staphylococcus_sp_32_14.fa	8	5.287645117	S2_003_000_R1	18	10	fecal	Staphylococcus_epidermidis	86_1
5	0.074063634	0.061150025	0.97382199	1810A1015_Staphylococcus_sp_32_14.fa	0	0.323272272	S2_003_000_R2	18	10	fecal	Staphylococcus_epidermidis	86_1
165	12.82000565	0.989434738	0.999927593	1810A1015_Staphylococcus_sp_32_14.fa	12	7.049718882	S2_003_000_R3	18	10	fecal	Staphylococcus_epidermidis	86_1
3277	3.497294395	0.801649833	0.99533256	1810A1015_Staphylococcus_sp_32_14.fa	3	3.68553523	S2_005_001_R1	18	10	fecal	Staphylococcus_epidermidis	86_1
8	0.141033642	0.107614393	0.981524249	1810A1015_Staphylococcus_sp_32_14.fa	0	0.454662704	S2_005_001_R2	18	10	fecal	Staphylococcus_epidermidis	86_1
9022	10.53756938	0.855449491	0.994573997	1810A1015_Staphylococcus_sp_32_14.fa	9	9.702776617	S2_005_001_R3	18	10	fecal	Staphylococcus_epidermidis	86_1
8612	9.6559819	0.967408768	0.995386078	1810A1015_Staphylococcus_sp_32_14.fa	9	7.023684563	S2_005_002_R1	18	10	fecal	Staphylococcus_epidermidis	86_1
8	0.147066387	0.109918765	0.995642702	1810A1015_Staphylococcus_sp_32_14.fa	0	0.48210809	S2_005_002_R2	18	10	fecal	Staphylococcus_epidermidis	86_1
11207	26.05336534	0.903291792	0.994560287	1810A1015_Staphylococcus_sp_32_14.fa	23	20.8893685	S2_005_002_R3	18	10	fecal	Staphylococcus_epidermidis	86_1
8551	5.918511448	0.93622646	0.993635433	1810A1015_Staphylococcus_sp_32_14.fa	5	4.647724406	S2_005_003_R1	18	10	fecal	Staphylococcus_epidermidis	86_1
2	0.053509831	0.043690077	0.974358974	1810A1015_Staphylococcus_sp_32_14.fa	0	0.270642064	S2_005_003_R2	18	10	fecal	Staphylococcus_epidermidis	86_1
9072	14.18124371	0.966247787	0.995621962	1810A1015_Staphylococcus_sp_32_14.fa	13	12.36983817	S2_005_003_R3	18	10	fecal	Staphylococcus_epidermidis	86_1
2522	21.56658176	0.996827825	0.998919188	1810A1015_Staphylococcus_sp_32_14.fa	20	11.83457274	S2_006_000_R1	18	10	fecal	Staphylococcus_epidermidis	86_1
6	0.221320587	0.164537643	0.993127148	1810A1015_Staphylococcus_sp_32_14.fa	0	0.561300304	S2_006_000_R2	18	10	fecal	Staphylococcus_epidermidis	86_1
195	16.33561481	0.994435081	0.999916267	1810A1015_Staphylococcus_sp_32_14.fa	16	7.175806478	S2_006_000_R3	18	10	fecal	Staphylococcus_epidermidis	86_1
4877	16.7473656	0.954302917	0.997634156	1810A1015_Staphylococcus_sp_32_14.fa	15	13.09778283	S2_009_000_R1	18	10	fecal	Staphylococcus_epidermidis	86_1
10	0.278284043	0.195061559	0.99769213	1810A1015_Staphylococcus_sp_32_14.fa	0	0.669206224	S2_009_000_R2	18	10	fecal	Staphylococcus_epidermidis	86_1
1241	44.02223161	0.981624083	0.999466015	1810A1015_Staphylococcus_sp_32_14.fa	39	42.84248581	S2_009_000_R3	18	10	fecal	Staphylococcus_epidermidis	86_1
1198	4.451400046	0.938273254	0.998776081	1810A1015_Staphylococcus_sp_32_14.fa	4	3.583848861	S2_012_000_R1	18	10	fecal	Staphylococcus_epidermidis	86_1
125	0.719265834	0.400262435	0.99630079	1810A1015_Staphylococcus_sp_32_14.fa	0	1.151035815	S2_012_000_R2	18	10	fecal	Staphylococcus_epidermidis	86_1
1319	15.86465692	0.99254744	0.999427051	1810A1015_Staphylococcus_sp_32_14.fa	15	9.373887661	S2_012_000_R3	18	10	fecal	Staphylococcus_epidermidis	86_1
340	43.42120114	0.997842217	0.999856273	1810A1015_Staphylococcus_sp_32_14.fa	41	19.7344634	S2_018_000_R1	18	10	fecal	Staphylococcus_epidermidis	86_1
18	0.245318382	0.17403239	0.99490085	1810A1015_Staphylococcus_sp_32_14.fa	0	0.624880743	S2_018_000_R2	18	10	fecal	Staphylococcus_epidermidis	86_1
192	21.38862038	0.994386917	0.999918163	1810A1015_Staphylococcus_sp_32_14.fa	21	9.577121851	S2_018_000_R3	18	10	fecal	Staphylococcus_epidermidis	86_1
7981	8.226564384	0.966136498	0.995683136	0514Y_Staphylococcus_epidermidis_32_9.fna	7	5.904549502	S2_003_000_R1	5	14	oral	Staphylococcus_epidermidis	86_1
4	0.073810151	0.060624983	0.967213115	0514Y_Staphylococcus_epidermidis_32_9.fna	0	0.321770725	S2_003_000_R2	5	14	oral	Staphylococcus_epidermidis	86_1
9819	12.48282445	0.97997907	0.995617897	0514Y_Staphylococcus_epidermidis_32_9.fna	12	7.814565316	S2_003_000_R3	5	14	oral	Staphylococcus_epidermidis	86_1
742	3.678124038	0.826084788	0.999005015	0514Y_Staphylococcus_epidermidis_32_9.fna	3	4.01873979	S2_005_001_R1	5	14	oral	Staphylococcus_epidermidis	86_1
7	0.144501035	0.109563843	0.986940299	0514Y_Staphylococcus_epidermidis_32_9.fna	0	0.463178432	S2_005_001_R2	5	14	oral	Staphylococcus_epidermidis	86_1
6711	10.80433812	0.864599575	0.996068193	0514Y_Staphylococcus_epidermidis_32_9.fna	9	11.01151721	S2_005_001_R3	5	14	oral	Staphylococcus_epidermidis	86_1
262	10.23112664	0.989091221	0.999867185	0514Y_Staphylococcus_epidermidis_32_9.fna	9	7.898829323	S2_005_002_R1	5	14	oral	Staphylococcus_epidermidis	86_1
8	0.151760502	0.11255946	0.995837669	0514Y_Staphylococcus_epidermidis_32_9.fna	0	0.503197075	S2_005_002_R2	5	14	oral	Staphylococcus_epidermidis	86_1
3009	27.53373882	0.922936216	0.998596694	0514Y_Staphylococcus_epidermidis_32_9.fna	24	24.25940589	S2_005_002_R3	5	14	oral	Staphylococcus_epidermidis	86_1
116	6.337023449	0.965094957	0.999919492	0514Y_Staphylococcus_epidermidis_32_9.fna	5	5.376535533	S2_005_003_R1	5	14	oral	Staphylococcus_epidermidis	86_1
2	0.056497559	0.045810525	0.986754967	0514Y_Staphylococcus_epidermidis_32_9.fna	0	0.281169032	S2_005_003_R2	5	14	oral	Staphylococcus_epidermidis	86_1
2163	14.92967017	0.986424511	0.999000978	0514Y_Staphylococcus_epidermidis_32_9.fna	13	15.19966737	S2_005_003_R3	5	14	oral	Staphylococcus_epidermidis	86_1
3012	21.4657942	0.992714566	0.998715853	0514Y_Staphylococcus_epidermidis_32_9.fna	20	12.8091346	S2_006_000_R1	5	14	oral	Staphylococcus_epidermidis	86_1
9	0.220315133	0.162675052	0.989966555	0514Y_Staphylococcus_epidermidis_32_9.fna	0	0.578628409	S2_006_000_R2	5	14	oral	Staphylococcus_epidermidis	86_1
5288	16.12189583	0.98922806	0.997714842	0514Y_Staphylococcus_epidermidis_32_9.fna	16	9.084187286	S2_006_000_R3	5	14	oral	Staphylococcus_epidermidis	86_1
6219	16.94570382	0.948729933	0.997014108	0514Y_Staphylococcus_epidermidis_32_9.fna	15	14.86965857	S2_009_000_R1	5	14	oral	Staphylococcus_epidermidis	86_1
27	0.274560209	0.192493151	0.994209736	0514Y_Staphylococcus_epidermidis_32_9.fna	0	0.664021869	S2_009_000_R2	5	14	oral	Staphylococcus_epidermidis	86_1
20683	42.55119608	0.964944929	0.990939949	0514Y_Staphylococcus_epidermidis_32_9.fna	38	60.73292519	S2_009_000_R3	5	14	oral	Staphylococcus_epidermidis	86_1
1719	4.399438466	0.929465327	0.99824823	0514Y_Staphylococcus_epidermidis_32_9.fna	4	3.643643469	S2_012_000_R1	5	14	oral	Staphylococcus_epidermidis	86_1
135	0.720387881	0.39960869	0.996164337	0514Y_Staphylococcus_epidermidis_32_9.fna	0	1.159022148	S2_012_000_R2	5	14	oral	Staphylococcus_epidermidis	86_1
2715	15.85010784	0.993067792	0.998834398	0514Y_Staphylococcus_epidermidis_32_9.fna	15	10.32203763	S2_012_000_R3	5	14	oral	Staphylococcus_epidermidis	86_1
6595	42.35137422	0.99443412	0.997204515	0514Y_Staphylococcus_epidermidis_32_9.fna	41	22.64851834	S2_018_000_R1	5	14	oral	Staphylococcus_epidermidis	86_1
29	0.243954462	0.171689107	0.991942206	0514Y_Staphylococcus_epidermidis_32_9.fna	0	0.646662361	S2_018_000_R2	5	14	oral	Staphylococcus_epidermidis	86_1
8650	21.00628181	0.990821491	0.996278182	0514Y_Staphylococcus_epidermidis_32_9.fna	20	12.69027948	S2_018_000_R3	5	14	oral	Staphylococcus_epidermidis	86_1
278	0.780198576	0.30913513	0.995335336	0308A1206_Staphylococcus_warneri__297_partial.fa	0	2.794176257	S2_003_000_R1	3	8	fecal	Staphylococcus_warneri_SG1	87_1
12	0.01448997	0.010235181	0.965417867	0308A1206_Staphylococcus_warneri__297_partial.fa	0	0.238135755	S2_003_000_R2	3	8	fecal	Staphylococcus_warneri_SG1	87_1
144	0.778204426	0.285773682	0.997139736	0308A1206_Staphylococcus_warneri__297_partial.fa	0	3.508401894	S2_003_000_R3	3	8	fecal	Staphylococcus_warneri_SG1	87_1
256	0.297764488	0.119543283	0.988424147	0308A1206_Staphylococcus_warneri__297_partial.fa	0	1.853592914	S2_005_001_R1	3	8	fecal	Staphylococcus_warneri_SG1	87_1
7	0.014540965	0.010996404	0.976510067	0308A1206_Staphylococcus_warneri__297_partial.fa	0	0.186430405	S2_005_001_R2	3	8	fecal	Staphylococcus_warneri_SG1	87_1
2051	1.650838764	0.265591605	0.993932707	0308A1206_Staphylococcus_warneri__297_partial.fa	0	5.298003248	S2_005_001_R3	3	8	fecal	Staphylococcus_warneri_SG1	87_1
499	1.154179551	0.415219445	0.995967318	0308A1206_Staphylococcus_warneri__297_partial.fa	0	4.42416562	S2_005_002_R1	3	8	fecal	Staphylococcus_warneri_SG1	87_1
2	0.026899017	0.021187171	0.972222222	0308A1206_Staphylococcus_warneri__297_partial.fa	0	0.199479162	S2_005_002_R2	3	8	fecal	Staphylococcus_warneri_SG1	87_1
3331	1.472409878	0.103450261	0.983231308	0308A1206_Staphylococcus_warneri__297_partial.fa	0	11.13138748	S2_005_002_R3	3	8	fecal	Staphylococcus_warneri_SG1	87_1
330	0.278291406	0.128985986	0.979689808	0308A1206_Staphylococcus_warneri__297_partial.fa	0	2.226392631	S2_005_003_R1	3	8	fecal	Staphylococcus_warneri_SG1	87_1
3	0.003959512	0.002884505	0.976377953	0308A1206_Staphylococcus_warneri__297_partial.fa	0	0.086969267	S2_005_003_R2	3	8	fecal	Staphylococcus_warneri_SG1	87_1
3741	1.073774898	0.246421203	0.976264347	0308A1206_Staphylococcus_warneri__297_partial.fa	0	7.417315734	S2_005_003_R3	3	8	fecal	Staphylococcus_warneri_SG1	87_1
2513	1.488645191	0.477077561	0.979012686	0308A1206_Staphylococcus_warneri__297_partial.fa	0	5.257549597	S2_006_000_R1	3	8	fecal	Staphylococcus_warneri_SG1	87_1
10	0.029893326	0.021290806	0.987684729	0308A1206_Staphylococcus_warneri__297_partial.fa	0	0.239314612	S2_006_000_R2	3	8	fecal	Staphylococcus_warneri_SG1	87_1
745	1.849436567	0.586742216	0.993433404	0308A1206_Staphylococcus_warneri__297_partial.fa	1	8.623195703	S2_006_000_R3	3	8	fecal	Staphylococcus_warneri_SG1	87_1
2686	2.089811989	0.359521026	0.99346375	0308A1206_Staphylococcus_warneri__297_partial.fa	0	5.204502682	S2_009_000_R1	3	8	fecal	Staphylococcus_warneri_SG1	87_1
9	0.024380113	0.018457296	0.985024958	0308A1206_Staphylococcus_warneri__297_partial.fa	0	0.214709407	S2_009_000_R2	3	8	fecal	Staphylococcus_warneri_SG1	87_1
6825	2.209947882	0.191502102	0.934594486	0308A1206_Staphylococcus_warneri__297_partial.fa	0	15.05429736	S2_009_000_R3	3	8	fecal	Staphylococcus_warneri_SG1	87_1
177	0.298843196	0.170027467	0.990254377	0308A1206_Staphylococcus_warneri__297_partial.fa	0	1.110407088	S2_012_000_R1	3	8	fecal	Staphylococcus_warneri_SG1	87_1
17	0.088434714	0.05964436	0.987752161	0308A1206_Staphylococcus_warneri__297_partial.fa	0	0.415246448	S2_012_000_R2	3	8	fecal	Staphylococcus_warneri_SG1	87_1
1636	1.509477865	0.548263642	0.986585656	0308A1206_Staphylococcus_warneri__297_partial.fa	1	4.317893182	S2_012_000_R3	3	8	fecal	Staphylococcus_warneri_SG1	87_1
1953	3.567414305	0.620173523	0.993649545	0308A1206_Staphylococcus_warneri__297_partial.fa	1	22.73855978	S2_018_000_R1	3	8	fecal	Staphylococcus_warneri_SG1	87_1
4	0.027609657	0.021247213	0.972789116	0308A1206_Staphylococcus_warneri__297_partial.fa	0	0.208263876	S2_018_000_R2	3	8	fecal	Staphylococcus_warneri_SG1	87_1
1591	1.649742373	0.467722043	0.982139249	0308A1206_Staphylococcus_warneri__297_partial.fa	0	8.839224195	S2_018_000_R3	3	8	fecal	Staphylococcus_warneri_SG1	87_1
1446	0.389234636	0.039592945	0.966817358	0612A0306_Streptococcus_sp_37_19.fa	0	3.339137558	S2_003_000_R1	6	12	fecal	Streptococcus_pasteurianus_ATCC_43144	90_0
0	0.003172464	0.002452984	1	0612A0306_Streptococcus_sp_37_19.fa	0	0.071489269	S2_003_000_R2	6	12	fecal	Streptococcus_pasteurianus_ATCC_43144	90_0
1150	0.309204037	0.050745815	0.972410153	0612A0306_Streptococcus_sp_37_19.fa	0	2.135009168	S2_003_000_R3	6	12	fecal	Streptococcus_pasteurianus_ATCC_43144	90_0
542	0.098094505	0.022417367	0.963333784	0612A0306_Streptococcus_sp_37_19.fa	0	0.997741414	S2_005_001_R1	6	12	fecal	Streptococcus_pasteurianus_ATCC_43144	90_0
0	0.003641485	0.003216552	NaN	0612A0306_Streptococcus_sp_37_19.fa	0	0.066918551	S2_005_001_R2	6	12	fecal	Streptococcus_pasteurianus_ATCC_43144	90_0
1140	0.202469681	0.025279338	0.9636236	0612A0306_Streptococcus_sp_37_19.fa	0	1.711805609	S2_005_001_R3	6	12	fecal	Streptococcus_pasteurianus_ATCC_43144	90_0
746	0.181404036	0.033219408	0.974226982	0612A0306_Streptococcus_sp_37_19.fa	0	1.493389255	S2_005_002_R1	6	12	fecal	Streptococcus_pasteurianus_ATCC_43144	90_0
71	0.024001722	0.012291655	0.966635338	0612A0306_Streptococcus_sp_37_19.fa	0	0.27726238	S2_005_002_R2	6	12	fecal	Streptococcus_pasteurianus_ATCC_43144	90_0
1849	0.59094075	0.028008107	0.959963623	0612A0306_Streptococcus_sp_37_19.fa	0	5.042072863	S2_005_002_R3	6	12	fecal	Streptococcus_pasteurianus_ATCC_43144	90_0
1412	0.305920415	0.032055765	0.962118367	0612A0306_Streptococcus_sp_37_19.fa	0	2.43848079	S2_005_003_R1	6	12	fecal	Streptococcus_pasteurianus_ATCC_43144	90_0
0	0.004985702	0.003671503	1	0612A0306_Streptococcus_sp_37_19.fa	0	0.092434687	S2_005_003_R2	6	12	fecal	Streptococcus_pasteurianus_ATCC_43144	90_0
1599	0.471970553	0.043780372	0.968647674	0612A0306_Streptococcus_sp_37_19.fa	0	3.405021299	S2_005_003_R3	6	12	fecal	Streptococcus_pasteurianus_ATCC_43144	90_0
2425	1.511795664	0.268042683	0.963125162	0612A0306_Streptococcus_sp_37_19.fa	0	8.789827057	S2_006_000_R1	6	12	fecal	Streptococcus_pasteurianus_ATCC_43144	90_0
4	0.011495256	0.008508994	0.959183673	0612A0306_Streptococcus_sp_37_19.fa	0	0.13881263	S2_006_000_R2	6	12	fecal	Streptococcus_pasteurianus_ATCC_43144	90_0
1371	0.869374611	0.364255003	0.979739914	0612A0306_Streptococcus_sp_37_19.fa	0	2.137967186	S2_006_000_R3	6	12	fecal	Streptococcus_pasteurianus_ATCC_43144	90_0
2280	0.834014118	0.032487265	0.95106351	0612A0306_Streptococcus_sp_37_19.fa	0	7.045563414	S2_009_000_R1	6	12	fecal	Streptococcus_pasteurianus_ATCC_43144	90_0
0	0.007814841	0.005833224	1	0612A0306_Streptococcus_sp_37_19.fa	0	0.115392506	S2_009_000_R2	6	12	fecal	Streptococcus_pasteurianus_ATCC_43144	90_0
182	0.162133805	0.022994263	0.989189831	0612A0306_Streptococcus_sp_37_19.fa	0	1.723777478	S2_009_000_R3	6	12	fecal	Streptococcus_pasteurianus_ATCC_43144	90_0
1283	0.249300571	0.035730551	0.965219041	0612A0306_Streptococcus_sp_37_19.fa	0	1.922050282	S2_012_000_R1	6	12	fecal	Streptococcus_pasteurianus_ATCC_43144	90_0
169	0.042464297	0.016866493	0.965552385	0612A0306_Streptococcus_sp_37_19.fa	0	0.417941004	S2_012_000_R2	6	12	fecal	Streptococcus_pasteurianus_ATCC_43144	90_0
1619	0.608853631	0.064147644	0.9705465	0612A0306_Streptococcus_sp_37_19.fa	0	4.134038397	S2_012_000_R3	6	12	fecal	Streptococcus_pasteurianus_ATCC_43144	90_0
2737	1.714738588	0.05848702	0.963420828	0612A0306_Streptococcus_sp_37_19.fa	0	11.86681113	S2_018_000_R1	6	12	fecal	Streptococcus_pasteurianus_ATCC_43144	90_0
38	0.023737663	0.012500369	0.975918885	0612A0306_Streptococcus_sp_37_19.fa	0	0.258592603	S2_018_000_R2	6	12	fecal	Streptococcus_pasteurianus_ATCC_43144	90_0
1986	0.875425461	0.074025713	0.965579993	0612A0306_Streptococcus_sp_37_19.fa	0	6.317448517	S2_018_000_R3	6	12	fecal	Streptococcus_pasteurianus_ATCC_43144	90_0
32694	14.73945153	0.879599058	0.976982135	0305A1203_Streptococcus_mitis__17_partial.fa	13	13.02834992	S2_003_000_R1	3	5	fecal	Streptococcus_mitis	92_2
0	0.069412547	0.057832536	1	0305A1203_Streptococcus_mitis__17_partial.fa	0	0.302702583	S2_003_000_R2	3	5	fecal	Streptococcus_mitis	92_2
38052	7.83876113	0.801071142	0.967789066	0305A1203_Streptococcus_mitis__17_partial.fa	7	7.346924784	S2_003_000_R3	3	5	fecal	Streptococcus_mitis	92_2
15870	3.721396444	0.670115135	0.974826147	0305A1203_Streptococcus_mitis__17_partial.fa	2	4.575915267	S2_005_001_R1	3	5	fecal	Streptococcus_mitis	92_2
3	0.037787457	0.031075305	0.965116279	0305A1203_Streptococcus_mitis__17_partial.fa	0	0.228669262	S2_005_001_R2	3	5	fecal	Streptococcus_mitis	92_2
15961	2.188334704	0.344511285	0.957258274	0305A1203_Streptococcus_mitis__17_partial.fa	0	4.214480886	S2_005_001_R3	3	5	fecal	Streptococcus_mitis	92_2
13489	3.340014011	0.660147422	0.975800578	0305A1203_Streptococcus_mitis__17_partial.fa	2	4.228642533	S2_005_002_R1	3	5	fecal	Streptococcus_mitis	92_2
460	0.522519875	0.294898622	0.977476375	0305A1203_Streptococcus_mitis__17_partial.fa	0	1.024607631	S2_005_002_R2	3	5	fecal	Streptococcus_mitis	92_2
33774	6.475169809	0.444000081	0.953592991	0305A1203_Streptococcus_mitis__17_partial.fa	0	10.94125695	S2_005_002_R3	3	5	fecal	Streptococcus_mitis	92_2
42190	8.206953794	0.785732489	0.963437071	0305A1203_Streptococcus_mitis__17_partial.fa	6	8.524196728	S2_005_003_R1	3	5	fecal	Streptococcus_mitis	92_2
8	0.050652838	0.039336806	0.977900552	0305A1203_Streptococcus_mitis__17_partial.fa	0	0.281911565	S2_005_003_R2	3	5	fecal	Streptococcus_mitis	92_2
28840	5.96462642	0.708938199	0.968666342	0305A1203_Streptococcus_mitis__17_partial.fa	4	6.924534877	S2_005_003_R3	3	5	fecal	Streptococcus_mitis	92_2
42729	48.05001878	0.903706355	0.973179449	0305A1203_Streptococcus_mitis__17_partial.fa	47	38.61823273	S2_006_000_R1	3	5	fecal	Streptococcus_mitis	92_2
91	0.305180064	0.205106962	0.973060983	0305A1203_Streptococcus_mitis__17_partial.fa	0	0.702229365	S2_006_000_R2	3	5	fecal	Streptococcus_mitis	92_2
17183	4.08444661	0.759294062	0.976814977	0305A1203_Streptococcus_mitis__17_partial.fa	3	4.245115522	S2_006_000_R3	3	5	fecal	Streptococcus_mitis	92_2
51743	34.69866742	0.815475211	0.965132162	0305A1203_Streptococcus_mitis__17_partial.fa	30	31.5045463	S2_009_000_R1	3	5	fecal	Streptococcus_mitis	92_2
60	0.198901445	0.139437828	0.974226804	0305A1203_Streptococcus_mitis__17_partial.fa	0	0.57586362	S2_009_000_R2	3	5	fecal	Streptococcus_mitis	92_2
3565	1.320621262	0.430324998	0.971953206	0305A1203_Streptococcus_mitis__17_partial.fa	0	5.376095505	S2_009_000_R3	3	5	fecal	Streptococcus_mitis	92_2
25855	6.511938412	0.81400861	0.976316407	0305A1203_Streptococcus_mitis__17_partial.fa	5	6.024445101	S2_012_000_R1	3	5	fecal	Streptococcus_mitis	92_2
719	0.648354198	0.338896673	0.978856672	0305A1203_Streptococcus_mitis__17_partial.fa	0	1.198363831	S2_012_000_R2	3	5	fecal	Streptococcus_mitis	92_2
21040	6.232840405	0.816729615	0.979044263	0305A1203_Streptococcus_mitis__17_partial.fa	5	6.767037333	S2_012_000_R3	3	5	fecal	Streptococcus_mitis	92_2
39090	28.321931	0.892798981	0.975006889	0305A1203_Streptococcus_mitis__17_partial.fa	25	24.24444097	S2_018_000_R1	3	5	fecal	Streptococcus_mitis	92_2
447	0.522464541	0.298894845	0.977233371	0305A1203_Streptococcus_mitis__17_partial.fa	0	1.016333989	S2_018_000_R2	3	5	fecal	Streptococcus_mitis	92_2
54801	18.57871118	0.839056583	0.960620546	0305A1203_Streptococcus_mitis__17_partial.fa	18	15.98915074	S2_018_000_R3	3	5	fecal	Streptococcus_mitis	92_2
23491	16.50736412	0.905445794	0.984286599	0528Y_Streptococcus_mitis_40_11.fna	15	12.87815249	S2_003_000_R1	5	28	oral	Streptococcus_mitis	92_2
1	0.077406402	0.065394175	0.984375	0528Y_Streptococcus_mitis_40_11.fna	0	0.316475206	S2_003_000_R2	5	28	oral	Streptococcus_mitis	92_2
32915	8.412152565	0.828883892	0.973640818	0528Y_Streptococcus_mitis_40_11.fna	8	6.881412418	S2_003_000_R3	5	28	oral	Streptococcus_mitis	92_2
12674	4.204947188	0.741400191	0.982352958	0528Y_Streptococcus_mitis_40_11.fna	3	4.582259317	S2_005_001_R1	5	28	oral	Streptococcus_mitis	92_2
0	0.04278908	0.035256627	NaN	0528Y_Streptococcus_mitis_40_11.fna	0	0.239719926	S2_005_001_R2	5	28	oral	Streptococcus_mitis	92_2
15061	2.482705517	0.382180514	0.963166763	0528Y_Streptococcus_mitis_40_11.fna	0	5.150452927	S2_005_001_R3	5	28	oral	Streptococcus_mitis	92_2
11215	3.707293797	0.721302305	0.982244071	0528Y_Streptococcus_mitis_40_11.fna	3	4.108548879	S2_005_002_R1	5	28	oral	Streptococcus_mitis	92_2
382	0.578125363	0.329262062	0.979303245	0528Y_Streptococcus_mitis_40_11.fna	0	1.041170843	S2_005_002_R2	5	28	oral	Streptococcus_mitis	92_2
31333	6.993693052	0.482389989	0.96088167	0528Y_Streptococcus_mitis_40_11.fna	0	10.52588067	S2_005_002_R3	5	28	oral	Streptococcus_mitis	92_2
160	10.52742746	0.991398257	0.999902366	0528Y_Streptococcus_mitis_40_11.fna	10	6.256788543	S2_005_003_R1	5	28	oral	Streptococcus_mitis	92_2
2	0.057555989	0.044256904	0.993902439	0528Y_Streptococcus_mitis_40_11.fna	0	0.299368666	S2_005_003_R2	5	28	oral	Streptococcus_mitis	92_2
12214	7.332936518	0.854108074	0.989327252	0528Y_Streptococcus_mitis_40_11.fna	6	6.569228592	S2_005_003_R3	5	28	oral	Streptococcus_mitis	92_2
28158	55.03873723	0.943987622	0.983319699	0528Y_Streptococcus_mitis_40_11.fna	57	37.3137502	S2_006_000_R1	5	28	oral	Streptococcus_mitis	92_2
87	0.344710037	0.232282622	0.974855491	0528Y_Streptococcus_mitis_40_11.fna	0	0.737229342	S2_006_000_R2	5	28	oral	Streptococcus_mitis	92_2
14229	4.470581412	0.819743897	0.983261083	0528Y_Streptococcus_mitis_40_11.fna	4	3.88114149	S2_006_000_R3	5	28	oral	Streptococcus_mitis	92_2
37084	41.00816712	0.882476192	0.976939388	0528Y_Streptococcus_mitis_40_11.fna	39	31.64165474	S2_009_000_R1	5	28	oral	Streptococcus_mitis	92_2
47	0.215549336	0.154437471	0.973639933	0528Y_Streptococcus_mitis_40_11.fna	0	0.585307459	S2_009_000_R2	5	28	oral	Streptococcus_mitis	92_2
3273	1.401244685	0.48796483	0.978940257	0528Y_Streptococcus_mitis_40_11.fna	0	3.133426382	S2_009_000_R3	5	28	oral	Streptococcus_mitis	92_2
18265	7.3072674	0.864986567	0.985017525	0528Y_Streptococcus_mitis_40_11.fna	7	5.807410557	S2_012_000_R1	5	28	oral	Streptococcus_mitis	92_2
548	0.690025866	0.372686323	0.981002565	0528Y_Streptococcus_mitis_40_11.fna	0	1.168547321	S2_012_000_R2	5	28	oral	Streptococcus_mitis	92_2
15926	6.57261703	0.870665552	0.98592499	0528Y_Streptococcus_mitis_40_11.fna	6	5.57068753	S2_012_000_R3	5	28	oral	Streptococcus_mitis	92_2
23407	31.83882766	0.928123584	0.98576375	0528Y_Streptococcus_mitis_40_11.fna	31	22.40672277	S2_018_000_R1	5	28	oral	Streptococcus_mitis	92_2
386	0.555469742	0.326642975	0.977266035	0528Y_Streptococcus_mitis_40_11.fna	0	1.003477337	S2_018_000_R2	5	28	oral	Streptococcus_mitis	92_2
44718	21.03700389	0.875054586	0.969882894	0528Y_Streptococcus_mitis_40_11.fna	22	15.49160929	S2_018_000_R3	5	28	oral	Streptococcus_mitis	92_2
8897	3.904447043	0.752793858	0.984041914	1212A0715_Streptococcus_parasanguinis_42_201.fa	2	7.754278562	S2_003_000_R1	12	12	fecal	Streptococcus_parasanguinis_ATCC_15912	94_1
1	0.031762434	0.026182274	0.989010989	1212A0715_Streptococcus_parasanguinis_42_201.fa	0	0.2114142	S2_003_000_R2	12	12	fecal	Streptococcus_parasanguinis_ATCC_15912	94_1
3288	1.362697988	0.445942808	0.972612324	1212A0715_Streptococcus_parasanguinis_42_201.fa	0	3.691223118	S2_003_000_R3	12	12	fecal	Streptococcus_parasanguinis_ATCC_15912	94_1
3061	1.031203639	0.323853063	0.975966332	1212A0715_Streptococcus_parasanguinis_42_201.fa	0	2.883740937	S2_005_001_R1	12	12	fecal	Streptococcus_parasanguinis_ATCC_15912	94_1
6	0.021788408	0.017241561	0.941747573	1212A0715_Streptococcus_parasanguinis_42_201.fa	0	0.18514982	S2_005_001_R2	12	12	fecal	Streptococcus_parasanguinis_ATCC_15912	94_1
8031	1.352259064	0.216510456	0.967521596	1212A0715_Streptococcus_parasanguinis_42_201.fa	0	3.661302874	S2_005_001_R3	12	12	fecal	Streptococcus_parasanguinis_ATCC_15912	94_1
4115	1.857212412	0.553490153	0.983847479	1212A0715_Streptococcus_parasanguinis_42_201.fa	1	3.162561451	S2_005_002_R1	12	12	fecal	Streptococcus_parasanguinis_ATCC_15912	94_1
261	0.191708679	0.11448281	0.974242574	1212A0715_Streptococcus_parasanguinis_42_201.fa	0	0.684370712	S2_005_002_R2	12	12	fecal	Streptococcus_parasanguinis_ATCC_15912	94_1
19640	3.768806987	0.28771142	0.961267981	1212A0715_Streptococcus_parasanguinis_42_201.fa	0	8.739174799	S2_005_002_R3	12	12	fecal	Streptococcus_parasanguinis_ATCC_15912	94_1
9529	3.250064697	0.6917341	0.979048716	1212A0715_Streptococcus_parasanguinis_42_201.fa	2	5.776013107	S2_005_003_R1	12	12	fecal	Streptococcus_parasanguinis_ATCC_15912	94_1
0	0.031574642	0.025071097	1	1212A0715_Streptococcus_parasanguinis_42_201.fa	0	0.217562122	S2_005_003_R2	12	12	fecal	Streptococcus_parasanguinis_ATCC_15912	94_1
12154	2.905920062	0.504440356	0.973781398	1212A0715_Streptococcus_parasanguinis_42_201.fa	1	5.934271001	S2_005_003_R3	12	12	fecal	Streptococcus_parasanguinis_ATCC_15912	94_1
12029	6.912843161	0.815998106	0.984423983	1212A0715_Streptococcus_parasanguinis_42_201.fa	3	17.93706424	S2_006_000_R1	12	12	fecal	Streptococcus_parasanguinis_ATCC_15912	94_1
4	0.069979402	0.052967314	0.99017199	1212A0715_Streptococcus_parasanguinis_42_201.fa	0	0.332331908	S2_006_000_R2	12	12	fecal	Streptococcus_parasanguinis_ATCC_15912	94_1
2783	1.635942125	0.557855621	0.983558229	1212A0715_Streptococcus_parasanguinis_42_201.fa	1	3.255788016	S2_006_000_R3	12	12	fecal	Streptococcus_parasanguinis_ATCC_15912	94_1
14459	3.754675439	0.354500655	0.965108507	1212A0715_Streptococcus_parasanguinis_42_201.fa	0	12.80132827	S2_009_000_R1	12	12	fecal	Streptococcus_parasanguinis_ATCC_15912	94_1
30	0.075494522	0.054132538	0.968017058	1212A0715_Streptococcus_parasanguinis_42_201.fa	0	0.365315675	S2_009_000_R2	12	12	fecal	Streptococcus_parasanguinis_ATCC_15912	94_1
697	0.332208416	0.150270855	0.975047435	1212A0715_Streptococcus_parasanguinis_42_201.fa	0	1.132216055	S2_009_000_R3	12	12	fecal	Streptococcus_parasanguinis_ATCC_15912	94_1
2904	1.535648117	0.50719448	0.978897649	1212A0715_Streptococcus_parasanguinis_42_201.fa	1	3.805935632	S2_012_000_R1	12	12	fecal	Streptococcus_parasanguinis_ATCC_15912	94_1
359	0.377004962	0.214887662	0.979979924	1212A0715_Streptococcus_parasanguinis_42_201.fa	0	0.933595374	S2_012_000_R2	12	12	fecal	Streptococcus_parasanguinis_ATCC_15912	94_1
7615	4.207217977	0.833380739	0.988685682	1212A0715_Streptococcus_parasanguinis_42_201.fa	3	6.646513356	S2_012_000_R3	12	12	fecal	Streptococcus_parasanguinis_ATCC_15912	94_1
15313	7.8487082	0.832941032	0.985135045	1212A0715_Streptococcus_parasanguinis_42_201.fa	4	17.28818694	S2_018_000_R1	12	12	fecal	Streptococcus_parasanguinis_ATCC_15912	94_1
150	0.333269667	0.205274105	0.986528963	1212A0715_Streptococcus_parasanguinis_42_201.fa	0	0.830771557	S2_018_000_R2	12	12	fecal	Streptococcus_parasanguinis_ATCC_15912	94_1
6437	3.631161226	0.733639571	0.982200531	1212A0715_Streptococcus_parasanguinis_42_201.fa	2	8.701335244	S2_018_000_R3	12	12	fecal	Streptococcus_parasanguinis_ATCC_15912	94_1
250	0.547279165	0.273600087	0.991002016	1806A1011_Lactococcus_lactis_36_56.fa	0	2.780190084	S2_003_000_R1	18	6	fecal	Lactococcus_lactis_subsp._cremoris_SK11	96_0
0	0.004140024	0.003393555	NaN	1806A1011_Lactococcus_lactis_36_56.fa	0	0.078239149	S2_003_000_R2	18	6	fecal	Lactococcus_lactis_subsp._cremoris_SK11	96_0
352	0.561996129	0.324983511	0.983403272	1806A1011_Lactococcus_lactis_36_56.fa	0	1.262807033	S2_003_000_R3	18	6	fecal	Lactococcus_lactis_subsp._cremoris_SK11	96_0
135	0.118094676	0.053033026	0.982707826	1806A1011_Lactococcus_lactis_36_56.fa	0	0.950878496	S2_005_001_R1	18	6	fecal	Lactococcus_lactis_subsp._cremoris_SK11	96_0
1	0.009059867	0.007424308	0.983050847	1806A1011_Lactococcus_lactis_36_56.fa	0	0.114804725	S2_005_001_R2	18	6	fecal	Lactococcus_lactis_subsp._cremoris_SK11	96_0
2097	0.477693945	0.0929649	0.977786958	1806A1011_Lactococcus_lactis_36_56.fa	0	1.932982023	S2_005_001_R3	18	6	fecal	Lactococcus_lactis_subsp._cremoris_SK11	96_0
99	0.085254468	0.042043137	0.974378882	1806A1011_Lactococcus_lactis_36_56.fa	0	0.768480749	S2_005_002_R1	18	6	fecal	Lactococcus_lactis_subsp._cremoris_SK11	96_0
8	0.042373145	0.030236127	0.984251969	1806A1011_Lactococcus_lactis_36_56.fa	0	0.27579558	S2_005_002_R2	18	6	fecal	Lactococcus_lactis_subsp._cremoris_SK11	96_0
3972	0.687472545	0.072095829	0.967635747	1806A1011_Lactococcus_lactis_36_56.fa	0	3.25796286	S2_005_002_R3	18	6	fecal	Lactococcus_lactis_subsp._cremoris_SK11	96_0
188	0.157761491	0.085811796	0.967530225	1806A1011_Lactococcus_lactis_36_56.fa	0	1.263228316	S2_005_003_R1	18	6	fecal	Lactococcus_lactis_subsp._cremoris_SK11	96_0
0	0.016086585	0.011998784	1	1806A1011_Lactococcus_lactis_36_56.fa	0	0.162365691	S2_005_003_R2	18	6	fecal	Lactococcus_lactis_subsp._cremoris_SK11	96_0
1916	0.608408803	0.178028034	0.97892282	1806A1011_Lactococcus_lactis_36_56.fa	0	2.433108666	S2_005_003_R3	18	6	fecal	Lactococcus_lactis_subsp._cremoris_SK11	96_0
605	0.890385921	0.403177031	0.98886865	1806A1011_Lactococcus_lactis_36_56.fa	0	3.594958195	S2_006_000_R1	18	6	fecal	Lactococcus_lactis_subsp._cremoris_SK11	96_0
6	0.010466352	0.007813559	0.975409836	1806A1011_Lactococcus_lactis_36_56.fa	0	0.144924406	S2_006_000_R2	18	6	fecal	Lactococcus_lactis_subsp._cremoris_SK11	96_0
573	1.373583367	0.614079942	0.994789393	1806A1011_Lactococcus_lactis_36_56.fa	1	1.935290089	S2_006_000_R3	18	6	fecal	Lactococcus_lactis_subsp._cremoris_SK11	96_0
726	0.19750247	0.033618711	0.972232846	1806A1011_Lactococcus_lactis_36_56.fa	0	3.485858015	S2_009_000_R1	18	6	fecal	Lactococcus_lactis_subsp._cremoris_SK11	96_0
19	0.010522962	0.007305382	0.934931507	1806A1011_Lactococcus_lactis_36_56.fa	0	0.140559255	S2_009_000_R2	18	6	fecal	Lactococcus_lactis_subsp._cremoris_SK11	96_0
68	0.078401531	0.0430867	0.980888139	1806A1011_Lactococcus_lactis_36_56.fa	0	0.632621586	S2_009_000_R3	18	6	fecal	Lactococcus_lactis_subsp._cremoris_SK11	96_0
219	0.641886647	0.37605799	0.989739986	1806A1011_Lactococcus_lactis_36_56.fa	0	1.354788605	S2_012_000_R1	18	6	fecal	Lactococcus_lactis_subsp._cremoris_SK11	96_0
25	0.055558554	0.038924296	0.971330275	1806A1011_Lactococcus_lactis_36_56.fa	0	0.334656961	S2_012_000_R2	18	6	fecal	Lactococcus_lactis_subsp._cremoris_SK11	96_0
2736	3.031546505	0.825961467	0.994757868	1806A1011_Lactococcus_lactis_36_56.fa	2	3.616313178	S2_012_000_R3	18	6	fecal	Lactococcus_lactis_subsp._cremoris_SK11	96_0
2320	2.016391579	0.603499053	0.991980061	1806A1011_Lactococcus_lactis_36_56.fa	1	5.85794745	S2_018_000_R1	18	6	fecal	Lactococcus_lactis_subsp._cremoris_SK11	96_0
2	0.022426517	0.017798942	0.987012987	1806A1011_Lactococcus_lactis_36_56.fa	0	0.18591379	S2_018_000_R2	18	6	fecal	Lactococcus_lactis_subsp._cremoris_SK11	96_0
2037	2.714014072	0.798358823	0.995215996	1806A1011_Lactococcus_lactis_36_56.fa	2	3.536787745	S2_018_000_R3	18	6	fecal	Lactococcus_lactis_subsp._cremoris_SK11	96_0
440	1.188034782	0.484015365	0.995530227	0307A1205_Streptococcus_agalactiae__156.fa	0	4.667672176	S2_003_000_R1	3	7	fecal	Streptococcus_agalactiae	97_1
7	0.009165396	0.007172498	0.959537572	0307A1205_Streptococcus_agalactiae__156.fa	0	0.142410242	S2_003_000_R2	3	7	fecal	Streptococcus_agalactiae	97_1
468	1.894943833	0.736666651	0.997196765	0307A1205_Streptococcus_agalactiae__156.fa	1	4.351209633	S2_003_000_R3	3	7	fecal	Streptococcus_agalactiae	97_1
142	0.161777534	0.061423354	0.986489058	0307A1205_Streptococcus_agalactiae__156.fa	0	2.163545502	S2_005_001_R1	3	7	fecal	Streptococcus_agalactiae	97_1
7	0.00375597	0.002351684	0.953333333	0307A1205_Streptococcus_agalactiae__156.fa	0	0.095041684	S2_005_001_R2	3	7	fecal	Streptococcus_agalactiae	97_1
888	0.324350477	0.052759061	0.984786445	0307A1205_Streptococcus_agalactiae__156.fa	0	3.113777545	S2_005_001_R3	3	7	fecal	Streptococcus_agalactiae	97_1
217	0.212100626	0.062631436	0.988387028	0307A1205_Streptococcus_agalactiae__156.fa	0	4.311688582	S2_005_002_R1	3	7	fecal	Streptococcus_agalactiae	97_1
19	0.012941171	0.007618333	0.969984202	0307A1205_Streptococcus_agalactiae__156.fa	0	0.21160806	S2_005_002_R2	3	7	fecal	Streptococcus_agalactiae	97_1
1297	0.509203624	0.032355691	0.976393287	0307A1205_Streptococcus_agalactiae__156.fa	0	4.40978764	S2_005_002_R3	3	7	fecal	Streptococcus_agalactiae	97_1
182	0.224906849	0.037782158	0.991778099	0307A1205_Streptococcus_agalactiae__156.fa	0	5.766740671	S2_005_003_R1	3	7	fecal	Streptococcus_agalactiae	97_1
4	0.002715076	0.002192787	0.951219512	0307A1205_Streptococcus_agalactiae__156.fa	0	0.067555993	S2_005_003_R2	3	7	fecal	Streptococcus_agalactiae	97_1
3477	3.298358058	0.618440409	0.99416915	0307A1205_Streptococcus_agalactiae__156.fa	2	8.56670584	S2_005_003_R3	3	7	fecal	Streptococcus_agalactiae	97_1
1003	0.782118266	0.144816024	0.985533167	0307A1205_Streptococcus_agalactiae__156.fa	0	6.259118204	S2_006_000_R1	3	7	fecal	Streptococcus_agalactiae	97_1
14	0.013467145	0.003985335	0.969162996	0307A1205_Streptococcus_agalactiae__156.fa	0	0.759478442	S2_006_000_R2	3	7	fecal	Streptococcus_agalactiae	97_1
852	0.516912229	0.13548298	0.984488503	0307A1205_Streptococcus_agalactiae__156.fa	0	11.63282011	S2_006_000_R3	3	7	fecal	Streptococcus_agalactiae	97_1
427	1.347917981	0.023780288	0.984672817	0307A1205_Streptococcus_agalactiae__156.fa	0	69.55825189	S2_009_000_R1	3	7	fecal	Streptococcus_agalactiae	97_1
1	0.005571087	0.003701623	0.993710692	0307A1205_Streptococcus_agalactiae__156.fa	0	0.103913174	S2_009_000_R2	3	7	fecal	Streptococcus_agalactiae	97_1
201	0.891103578	0.021723831	0.990363872	0307A1205_Streptococcus_agalactiae__156.fa	0	66.33627853	S2_009_000_R3	3	7	fecal	Streptococcus_agalactiae	97_1
691	0.196541099	0.046250708	0.970528022	0307A1205_Streptococcus_agalactiae__156.fa	0	3.816041776	S2_012_000_R1	3	7	fecal	Streptococcus_agalactiae	97_1
59	0.038816144	0.020311255	0.968865435	0307A1205_Streptococcus_agalactiae__156.fa	0	0.375221161	S2_012_000_R2	3	7	fecal	Streptococcus_agalactiae	97_1
1919	1.029413553	0.201211767	0.978641944	0307A1205_Streptococcus_agalactiae__156.fa	0	9.526035454	S2_012_000_R3	3	7	fecal	Streptococcus_agalactiae	97_1
5114	29.94187527	0.9332317	0.997434993	0307A1205_Streptococcus_agalactiae__156.fa	30	16.10259644	S2_018_000_R1	3	7	fecal	Streptococcus_agalactiae	97_1
10	0.047581303	0.036540454	0.988372093	0307A1205_Streptococcus_agalactiae__156.fa	0	0.305244996	S2_018_000_R2	3	7	fecal	Streptococcus_agalactiae	97_1
1215	1.188505488	0.293287614	0.984632314	0307A1205_Streptococcus_agalactiae__156.fa	0	8.057637264	S2_018_000_R3	3	7	fecal	Streptococcus_agalactiae	97_1
1030	1.205964251	0.449818868	0.987701933	1806A1011_Streptococcus_agalactiae_35_88.fa	0	4.465837481	S2_003_000_R1	18	6	fecal	Streptococcus_agalactiae	97_1
4	0.008117427	0.006632478	0.8	1806A1011_Streptococcus_agalactiae_35_88.fa	0	0.107355907	S2_003_000_R2	18	6	fecal	Streptococcus_agalactiae	97_1
580	1.684886055	0.692805785	0.99513235	1806A1011_Streptococcus_agalactiae_35_88.fa	1	2.486140425	S2_003_000_R3	18	6	fecal	Streptococcus_agalactiae	97_1
459	0.182214921	0.061675192	0.970897794	1806A1011_Streptococcus_agalactiae_35_88.fa	0	1.562284929	S2_005_001_R1	18	6	fecal	Streptococcus_agalactiae	97_1
3	0.003248943	0.002605071	0.75	1806A1011_Streptococcus_agalactiae_35_88.fa	0	0.071772351	S2_005_001_R2	18	6	fecal	Streptococcus_agalactiae	97_1
882	0.284889408	0.046423895	0.982117876	1806A1011_Streptococcus_agalactiae_35_88.fa	0	1.741154571	S2_005_001_R3	18	6	fecal	Streptococcus_agalactiae	97_1
594	0.17479757	0.056397509	0.963556046	1806A1011_Streptococcus_agalactiae_35_88.fa	0	1.449627009	S2_005_002_R1	18	6	fecal	Streptococcus_agalactiae	97_1
39	0.017901232	0.008027206	0.973214286	1806A1011_Streptococcus_agalactiae_35_88.fa	0	0.255965265	S2_005_002_R2	18	6	fecal	Streptococcus_agalactiae	97_1
1231	0.32651877	0.022238744	0.963802635	1806A1011_Streptococcus_agalactiae_35_88.fa	0	3.324123598	S2_005_002_R3	18	6	fecal	Streptococcus_agalactiae	97_1
938	0.208377047	0.031630112	0.950441169	1806A1011_Streptococcus_agalactiae_35_88.fa	0	2.403864296	S2_005_003_R1	18	6	fecal	Streptococcus_agalactiae	97_1
1	0.003049767	0.002599647	NaN	1806A1011_Streptococcus_agalactiae_35_88.fa	0	0.063934505	S2_005_003_R2	18	6	fecal	Streptococcus_agalactiae	97_1
2858	3.2127328	0.627587815	0.994789321	1806A1011_Streptococcus_agalactiae_35_88.fa	2	5.038806815	S2_005_003_R3	18	6	fecal	Streptococcus_agalactiae	97_1
1641	0.874062293	0.124265907	0.951464064	1806A1011_Streptococcus_agalactiae_35_88.fa	0	8.360308356	S2_006_000_R1	18	6	fecal	Streptococcus_agalactiae	97_1
2	0.008333366	0.005484255	0.978723404	1806A1011_Streptococcus_agalactiae_35_88.fa	0	0.129035032	S2_006_000_R2	18	6	fecal	Streptococcus_agalactiae	97_1
659	0.276529912	0.114063042	0.968626517	1806A1011_Streptococcus_agalactiae_35_88.fa	0	1.629724729	S2_006_000_R3	18	6	fecal	Streptococcus_agalactiae	97_1
1560	0.434048429	0.021419359	0.936425137	1806A1011_Streptococcus_agalactiae_35_88.fa	0	5.962222729	S2_009_000_R1	18	6	fecal	Streptococcus_agalactiae	97_1
4	0.007031817	0.004510065	0.969924812	1806A1011_Streptococcus_agalactiae_35_88.fa	0	0.124239842	S2_009_000_R2	18	6	fecal	Streptococcus_agalactiae	97_1
162	0.040667498	0.013293551	0.967252881	1806A1011_Streptococcus_agalactiae_35_88.fa	0	0.553258981	S2_009_000_R3	18	6	fecal	Streptococcus_agalactiae	97_1
825	0.180376483	0.02623164	0.960260116	1806A1011_Streptococcus_agalactiae_35_88.fa	0	1.946544941	S2_012_000_R1	18	6	fecal	Streptococcus_agalactiae	97_1
116	0.033390161	0.013665281	0.968478261	1806A1011_Streptococcus_agalactiae_35_88.fa	0	0.379692104	S2_012_000_R2	18	6	fecal	Streptococcus_agalactiae	97_1
1369	0.678421694	0.180425291	0.963331994	1806A1011_Streptococcus_agalactiae_35_88.fa	0	4.722151087	S2_012_000_R3	18	6	fecal	Streptococcus_agalactiae	97_1
12	33.32536611	0.999999014	0.999994078	1806A1011_Streptococcus_agalactiae_35_88.fa	32	14.66061323	S2_018_000_R1	18	6	fecal	Streptococcus_agalactiae	97_1
38	0.057085752	0.040773002	0.975436328	1806A1011_Streptococcus_agalactiae_35_88.fa	0	0.355503056	S2_018_000_R2	18	6	fecal	Streptococcus_agalactiae	97_1
1244	0.773806519	0.293602392	0.960221277	1806A1011_Streptococcus_agalactiae_35_88.fa	0	4.239093735	S2_018_000_R3	18	6	fecal	Streptococcus_agalactiae	97_1
988	1.055978243	0.438812176	0.987279188	0506A0128_Streptococcus_agalactiae_35_940.fa	0	2.389079318	S2_003_000_R1	5	6	fecal	Streptococcus_agalactiae	97_1
0	0.007173574	0.005954374	NaN	0506A0128_Streptococcus_agalactiae_35_940.fa	0	0.097975208	S2_003_000_R2	5	6	fecal	Streptococcus_agalactiae	97_1
927	1.623200169	0.682516604	0.99217497	0506A0128_Streptococcus_agalactiae_35_940.fa	1	2.057053515	S2_003_000_R3	5	6	fecal	Streptococcus_agalactiae	97_1
331	0.156422146	0.067739418	0.973321512	0506A0128_Streptococcus_agalactiae_35_940.fa	0	0.849432919	S2_005_001_R1	5	6	fecal	Streptococcus_agalactiae	97_1
2	0.0025315	0.002066996	0.947368421	0506A0128_Streptococcus_agalactiae_35_940.fa	0	0.06296161	S2_005_001_R2	5	6	fecal	Streptococcus_agalactiae	97_1
810	0.305117572	0.055149761	0.985243214	0506A0128_Streptococcus_agalactiae_35_940.fa	0	1.653096918	S2_005_001_R3	5	6	fecal	Streptococcus_agalactiae	97_1
308	0.178023093	0.062396625	0.983800558	0506A0128_Streptococcus_agalactiae_35_940.fa	0	1.088492723	S2_005_002_R1	5	6	fecal	Streptococcus_agalactiae	97_1
20	0.012885296	0.00742613	0.964850615	0506A0128_Streptococcus_agalactiae_35_940.fa	0	0.186246222	S2_005_002_R2	5	6	fecal	Streptococcus_agalactiae	97_1
1166	0.567833507	0.030894998	0.976818625	0506A0128_Streptococcus_agalactiae_35_940.fa	0	5.149041211	S2_005_002_R3	5	6	fecal	Streptococcus_agalactiae	97_1
599	0.204754387	0.039677996	0.975731302	0506A0128_Streptococcus_agalactiae_35_940.fa	0	1.696622966	S2_005_003_R1	5	6	fecal	Streptococcus_agalactiae	97_1
0	0.002643912	0.002401261	NaN	0506A0128_Streptococcus_agalactiae_35_940.fa	0	0.05621264	S2_005_003_R2	5	6	fecal	Streptococcus_agalactiae	97_1
523	3.434108696	0.675582215	0.999121575	0506A0128_Streptococcus_agalactiae_35_940.fa	2	4.263587156	S2_005_003_R3	5	6	fecal	Streptococcus_agalactiae	97_1
1112	0.770244078	0.14178134	0.977918983	0506A0128_Streptococcus_agalactiae_35_940.fa	0	5.595373007	S2_006_000_R1	5	6	fecal	Streptococcus_agalactiae	97_1
0	0.006086594	0.004499949	NaN	0506A0128_Streptococcus_agalactiae_35_940.fa	0	0.10106063	S2_006_000_R2	5	6	fecal	Streptococcus_agalactiae	97_1
550	0.288391943	0.127480741	0.978543284	0506A0128_Streptococcus_agalactiae_35_940.fa	0	1.325299045	S2_006_000_R3	5	6	fecal	Streptococcus_agalactiae	97_1
1193	0.421320956	0.030433465	0.969243065	0506A0128_Streptococcus_agalactiae_35_940.fa	0	3.746677908	S2_009_000_R1	5	6	fecal	Streptococcus_agalactiae	97_1
2	0.006058862	0.00411864	0.986486486	0506A0128_Streptococcus_agalactiae_35_940.fa	0	0.108751889	S2_009_000_R2	5	6	fecal	Streptococcus_agalactiae	97_1
390	0.117983159	0.023088054	0.980499025	0506A0128_Streptococcus_agalactiae_35_940.fa	0	1.129151	S2_009_000_R3	5	6	fecal	Streptococcus_agalactiae	97_1
624	0.138698674	0.032855524	0.960890003	0506A0128_Streptococcus_agalactiae_35_940.fa	0	1.312835899	S2_012_000_R1	5	6	fecal	Streptococcus_agalactiae	97_1
72	0.029098386	0.014466988	0.96769852	0506A0128_Streptococcus_agalactiae_35_940.fa	0	0.321147847	S2_012_000_R2	5	6	fecal	Streptococcus_agalactiae	97_1
1238	0.671722074	0.193559234	0.976302592	0506A0128_Streptococcus_agalactiae_35_940.fa	0	3.915787921	S2_012_000_R3	5	6	fecal	Streptococcus_agalactiae	97_1
11503	29.84234924	0.935293727	0.993801131	0506A0128_Streptococcus_agalactiae_35_940.fa	30	14.74652042	S2_018_000_R1	5	6	fecal	Streptococcus_agalactiae	97_1
17	0.047228423	0.036423989	0.974006116	0506A0128_Streptococcus_agalactiae_35_940.fa	0	0.279480672	S2_018_000_R2	5	6	fecal	Streptococcus_agalactiae	97_1
971	0.803538356	0.288561799	0.978973126	0506A0128_Streptococcus_agalactiae_35_940.fa	0	3.360312811	S2_018_000_R3	5	6	fecal	Streptococcus_agalactiae	97_1
